# Supplementary material for: Propagating annotations of molecular networks using in silico fragmentation
Source: PLoS Comput Biol. 2018 Apr 18;14(4):e1006089. doi: 10.1371/journal.pcbi.1006089 (PMC5927460; doi:10.1371/journal.pcbi.1006089)
Supplement: S3 Data — (XLS) [file pcbi.1006089.s004.xls]

## Sheet: Sheet1
S3 Table - General overview of NIST benchmarking dataset annotation results.
Proportion of Correct Cluster assignment					Number of Spectra And structures Analyzed
Method	Percentage of Correct Annoration				N. Spectra	N. Structures	mean	median
MetFrag	0.423449789646973				5467	269130	49	27
Fusion	0.81507225169197
Consensus	0.764587525150905
Random	0.242180354856411				Average ranking Of correct Struct. By each Method
Correct Class assignment rate							mean	median
	MetFrag	Fusion	Consensus	Random		MetFrag	14.71099323212	5
supclass	0.559278350515464	0.868091378039794	0.837209302325581	0.403598971722365		Fusion	4.79440278031827	1
class	0.443500738552437	0.82752259730677	0.782600526118001	0.269513991163476		Consensus	6.35851472471191	2
missing	51	46	145	21		Random	25.3491860252424	12
Average improvement By position over MetFrag				Average improvement By position over MetFrag – Selected (cos < 0.7)
Position	Fusion	Consensus		Position	Fusion	Consensus
1	29.0835924638742	19.828059264679		1	36.3941018766756	14.8123324396783
2	35.1746844704591	26.7605633802817		2	43.2975871313673	23.8605898123324
3	34.3698554966161	28.2604719224437		3	41.7560321715818	27.6809651474531
4	32.8333638192793	28.2055972196817		4	39.8123324396783	29.2895442359249
5	31.1322480336565	26.8886043533931		5	38.6729222520107	30.5630026809651
6	29.1750503018109	26.2666910554235		6	36.058981233244	29.4235924932976
7	27.6568501920615	25.7545271629779		7	33.7131367292225	29.2225201072386
8	26.3215657581855	24.8399487836108		8	32.3056300268097	28.6193029490617
9	24.6204499725626	24.0899945125297		9	30.0938337801609	27.8150134048257
10	23.2851655386867	23.2668739710993		10	28.7533512064343	28.7533512064343
11	22.3157124565575	21.8218401316993		11	28.083109919571	27.9490616621984
12	21.1999268337296	20.4133894274739		12	27.8150134048257	27.2117962466488
13	20.3036400219499	19.13297969636		13	27.0777479892761	26.2734584450402
14	19.6085604536309	18.3464422901043		14	26.4745308310992	25.2680965147453
15	18.4013169928663	17.1757819645144		15	23.7265415549598	22.5201072386059
16	17.6513627217853	16.4989939637827		16	22.6541554959785	21.2466487935657
17	16.5721602341321	15.4563746113042		17	21.5817694369973	20.1742627345844
18	15.5844155844156	14.4686299615877		18	20.6434316353888	19.1689008042895
19	15.0905432595573	13.6455094201573		19	19.5710455764075	18.1635388739946
20	14.4137552588257	13.041887689775		20	18.4316353887399	17.0911528150134
