# Supplementary material for: Propagating annotations of molecular networks using in silico fragmentation
Source: PLoS Comput Biol. 2018 Apr 18;14(4):e1006089. doi: 10.1371/journal.pcbi.1006089 (PMC5927460; doi:10.1371/journal.pcbi.1006089)
Supplement: S4 Data — (XLS) [file pcbi.1006089.s005.xls]

## Sheet: Sheet1
S4 Data - Mean, Median and first position ranking position for MetFrag Fusion and Consensus re-ranking of candidate structures.
Dataset	Method	Mean Rank position	Median Rank position	Increase 1st position (%) Ranking over Metfrag
Full NIST17 subset	MetFrag	14.71	5	0
	Fusion	4.79	1	29.08
	Consensus	6.35	2	19.82
	Random	25.34	12	-
NIST17 (Cosine < 0.7)	MetFrag	17.31	5	0
	Fusion	3.59	1	36.39
	Consensus	5.78	2	14.81
	Random	29.51	11.5	-
Full NIST17 subset	Consensus n-first 1	12.22	3	0
	Consensus n-first 5	10.96	2	8.04
	Consensus n-first 10	10.23	2	11.21
	Consensus n-first 15	9.84	2	12.14
	Consensus n-first 20	9.66	2	12.80
CASMI 2016 pos mode	MetFrag	5.41	1	0
	Fusion	1.17	1	31.85
	Consensus	2.54	1	-0.74
	Random	17.15	7	-
CASMI 2016 neg mode	MetFrag	2.68	1	0
	Fusion	1.14	1	28
	Consensus	1.86	1	2
	Random	14.1	3	-
