# Supplementary material for: Propagating annotations of molecular networks using in silico fragmentation
Source: PLoS Comput Biol. 2018 Apr 18;14(4):e1006089. doi: 10.1371/journal.pcbi.1006089 (PMC5927460; doi:10.1371/journal.pcbi.1006089)
Supplement: S5 Data — (XLS) [file pcbi.1006089.s006.xls]

## Sheet: all_classification_select
S5 Data - Detailed information of NIST benchmark selection of spectra with Cosine score < 0.7 in the network.
cluster.index	MetFrag	Fusion	Consensus	Random	parent.mass	LibraryID	INCHI	Smiles
1	11	3	5	24	229.122	Nabumetone	InChI=1S/C15H16O2/c1-11(16)3-4-12-5-6-14-10-15(17-2)8-7-13(14)9-12/h5-10H,3-4H2,1-2H3	CC(=O)CCC1=CC2=C(C=C1)C=C(C=C2)OC
2	9	1	3	8	199.075	Splitomicin	InChI=1S/C13H10O2/c14-13-8-6-11-10-4-2-1-3-9(10)5-7-12(11)15-13/h1-5,7H,6,8H2	C1CC(=O)OC2=C1C3=CC=CC=C3C=C2
4	2	1	1	7	172.097	N-Butyryl-DL-homoserinelactone	InChI=1S/C8H13NO3/c1-2-3-7(10)9-6-4-5-12-8(6)11/h6H,2-5H2,1H3,(H,9,10)	CCCC(=O)NC1CCOC1=O
5	9	1	3	12	199.075	Splitomicin	InChI=1S/C13H10O2/c14-13-8-6-11-10-4-2-1-3-9(10)5-7-12(11)15-13/h1-5,7H,6,8H2	C1CC(=O)OC2=C1C3=CC=CC=C3C=C2
6	66	64	66	179	285.076	Genkwanin	InChI=1S/C16H12O5/c1-20-11-6-12(18)16-13(19)8-14(21-15(16)7-11)9-2-4-10(17)5-3-9/h2-8,17-18H,1H3	COC1=CC(=C2C(=C1)OC(=CC2=O)C3=CC=C(C=C3)O)O
7	1	1	1	6	240.109	7,8-Dihydro-L-Biopterin	InChI=1S/C9H13N5O3/c1-3(15)6(16)4-2-11-7-5(12-4)8(17)14-9(10)13-7/h3,6,15-16H,2H2,1H3,(H4,10,11,13,14,17)/t3-,6-/m1/s1	CC(C(C1=NC2=C(NC1)NC(=NC2=O)N)O)O
8	25	1	1	22	319.263	Phenol,5-(1,1-dimethylheptyl)-2-[(1S,3R)-3-hydroxycyclohexyl]-	InChI=1S/C21H34O2/c1-4-5-6-7-13-21(2,3)17-11-12-19(20(23)15-17)16-9-8-10-18(22)14-16/h11-12,15-16,18,22-23H,4-10,13-14H2,1-3H3/t16-,18+/m0/s1	CCCCCCC(C)(C)C1=CC(=C(C=C1)C2CCCC(C2)O)O
10	25	24	27	1	243.076	1,4-Dihydrophenanthrolin-4-one-3-carboxylicacid	InChI=1S/C13H10N2O3/c16-12-8-4-3-7-2-1-5-14-10(7)11(8)15-6-9(12)13(17)18/h1,3-8H,2H2,(H,17,18)	C1C=CN=C2C1C=CC3C2=NC=C(C3=O)C(=O)O
11	2	1	1	1	311.155	(S)-Desmethylcitalopram	InChI=1S/C19H19FN2O/c1-22-10-2-9-19(16-4-6-17(20)7-5-16)18-8-3-14(12-21)11-15(18)13-23-19/h3-8,11,22H,2,9-10,13H2,1H3/t19-/m0/s1	CNCCCC1(C2=C(CO1)C=C(C=C2)C#N)C3=CC=C(C=C3)F
12	53	39	53	45	176.068	4-(Trifluoromethyl)benzylamine	InChI=1S/C8H8F3N/c9-8(10,11)7-3-1-6(5-12)2-4-7/h1-4H,5,12H2	C1=CC(=CC=C1CN)C(F)(F)F
13	2	1	1	16	311.155	Desmethylcitalopram	InChI=1S/C19H19FN2O/c1-22-10-2-9-19(16-4-6-17(20)7-5-16)18-8-3-14(12-21)11-15(18)13-23-19/h3-8,11,22H,2,9-10,13H2,1H3	CNCCCC1(C2=C(CO1)C=C(C=C2)C#N)C3=CC=C(C=C3)F
14	2	1	1	16	311.155	(S)-Desmethylcitalopram	InChI=1S/C19H19FN2O/c1-22-10-2-9-19(16-4-6-17(20)7-5-16)18-8-3-14(12-21)11-15(18)13-23-19/h3-8,11,22H,2,9-10,13H2,1H3/t19-/m0/s1	CNCCCC1(C2=C(CO1)C=C(C=C2)C#N)C3=CC=C(C=C3)F
15	15	1	1	22	232.131	Fenfluramine	InChI=1S/C12H16F3N/c1-3-16-9(2)7-10-5-4-6-11(8-10)12(13,14)15/h4-6,8-9,16H,3,7H2,1-2H3	CCNC(C)CC1=CC(=CC=C1)C(F)(F)F
16	9	9	9	37	118.086	L-Valine	InChI=1S/C5H11NO2/c1-3(2)4(6)5(7)8/h3-4H,6H2,1-2H3,(H,7,8)	CC(C)C(C(=O)O)N
17	2	14	12	16	595.202	2',6'-Dihydroxy-4-methoxychalcone-4'-O-neohesperidoside	InChI=1S/C28H34O14/c1-12-21(33)23(35)25(37)27(39-12)42-26-24(36)22(34)19(11-29)41-28(26)40-15-9-17(31)20(18(32)10-15)16(30)8-5-13-3-6-14(38-2)7-4-13/h3-10,12,19,21-29,31-37H,11H2,1-2H3/b8-5+/t12-,19+,21-,22+,23+,24-,25+,26+,27-,28+/m0/s1	CC1(C(C(C(C(O1)(OC2(C(C(C(CO)(OC2(OC3=CC(=C(C(C(=C(C4=CC=C(C=C4)OC)[H])[H])=O)C(=C3)O)O)[H])[H])(O)[H])(O)[H])[H])[H])(O)[H])(O)[H])(O)[H])[H]
18	71	11	71	101	611.161	Rutin	InChI=1S/C27H30O16/c1-8-17(32)20(35)22(37)26(40-8)39-7-15-18(33)21(36)23(38)27(42-15)43-25-19(34)16-13(31)5-10(28)6-14(16)41-24(25)9-2-3-11(29)12(30)4-9/h2-6,8,15,17-18,20-23,26-33,35-38H,7H2,1H3/t8-,15+,17-,18+,20+,21-,22+,23+,26+,27-/m0/s1	CC1C(C(C(C(O1)OCC2C(C(C(C(O2)OC3=C(OC4=CC(=CC(=C4C3=O)O)O)C5=CC(=C(C=C5)O)O)O)O)O)O)O)O
19	112	13	112	129	595.166	Kaempferol3-O-rutinoside	InChI=1S/C27H30O15/c1-9-17(31)20(34)22(36)26(39-9)38-8-15-18(32)21(35)23(37)27(41-15)42-25-19(33)16-13(30)6-12(29)7-14(16)40-24(25)10-2-4-11(28)5-3-10/h2-7,9,15,17-18,20-23,26-32,34-37H,8H2,1H3/t9-,15+,17-,18+,20+,21-,22+,23+,26+,27-/m0/s1	CC1C(C(C(C(O1)OCC2C(C(C(C(O2)OC3=C(OC4=CC(=CC(=C4C3=O)O)O)C5=CC=C(C=C5)O)O)O)O)O)O)O
20	14	1	4	20	530.208	BloodGroupHTrisaccharide	InChI=1S/C20H35NO15/c1-5-10(25)13(28)15(30)19(32-5)36-17-14(29)11(26)7(3-22)34-20(17)35-16-8(4-23)33-18(31)9(12(16)27)21-6(2)24/h5,7-20,22-23,25-31H,3-4H2,1-2H3,(H,21,24)/t5-,7+,8+,9+,10+,11-,12+,13+,14-,15-,16+,17+,18?,19-,20-/m0/s1	CC1C(C(C(C(O1)OC2C(C(C(OC2OC3C(OC(C(C3O)NC(=O)C)O)CO)CO)O)O)O)O)O
21	112	13	112	100	595.166	Kaempferol3-O-rutinoside	InChI=1S/C27H30O15/c1-9-17(31)20(34)22(36)26(39-9)38-8-15-18(32)21(35)23(37)27(41-15)42-25-19(33)16-13(30)6-12(29)7-14(16)40-24(25)10-2-4-11(28)5-3-10/h2-7,9,15,17-18,20-23,26-32,34-37H,8H2,1H3/t9-,15+,17-,18+,20+,21-,22+,23+,26+,27-/m0/s1	CC1C(C(C(C(O1)OCC2C(C(C(C(O2)OC3=C(OC4=CC(=CC(=C4C3=O)O)O)C5=CC=C(C=C5)O)O)O)O)O)O)O
22	3	1	1	16	743.239	Troxerutin	InChI=1S/C33H42O19/c1-14-23(38)26(41)28(43)32(49-14)48-13-21-24(39)27(42)29(44)33(51-21)52-31-25(40)22-17(37)11-16(45-7-4-34)12-20(22)50-30(31)15-2-3-18(46-8-5-35)19(10-15)47-9-6-36/h2-3,10-12,14,21,23-24,26-29,32-39,41-44H,4-9,13H2,1H3/t14-,21+,23-,24+,26+,27-,28+,29+,32+,33-/m0/s1	CC1C(C(C(C(O1)OCC2C(C(C(C(O2)OC3=C(OC4=CC(=CC(=C4C3=O)O)OCCO)C5=CC(=C(C=C5)OCCO)OCCO)O)O)O)O)O)O
23	6	2	2	14	611.197	Neohesperidin	InChI=1S/C28H34O15/c1-10-21(33)23(35)25(37)27(39-10)43-26-24(36)22(34)19(9-29)42-28(26)40-12-6-14(31)20-15(32)8-17(41-18(20)7-12)11-3-4-16(38-2)13(30)5-11/h3-7,10,17,19,21-31,33-37H,8-9H2,1-2H3/t10-,17-,19+,21-,22+,23+,24-,25+,26+,27-,28+/m0/s1	CC1C(C(C(C(O1)OC2C(C(C(OC2OC3=CC(=C4C(=O)CC(OC4=C3)C5=CC(=C(C=C5)OC)O)O)CO)O)O)O)O)O
24	71	11	71	105	611.161	Rutin	InChI=1S/C27H30O16/c1-8-17(32)20(35)22(37)26(40-8)39-7-15-18(33)21(36)23(38)27(42-15)43-25-19(34)16-13(31)5-10(28)6-14(16)41-24(25)9-2-3-11(29)12(30)4-9/h2-6,8,15,17-18,20-23,26-33,35-38H,7H2,1H3/t8-,15+,17-,18+,20+,21-,22+,23+,26+,27-/m0/s1	CC1C(C(C(C(O1)OCC2C(C(C(C(O2)OC3=C(OC4=CC(=CC(=C4C3=O)O)O)C5=CC(=C(C=C5)O)O)O)O)O)O)O)O
25	3	1	1	4	743.239	Troxerutin	InChI=1S/C33H42O19/c1-14-23(38)26(41)28(43)32(49-14)48-13-21-24(39)27(42)29(44)33(51-21)52-31-25(40)22-17(37)11-16(45-7-4-34)12-20(22)50-30(31)15-2-3-18(46-8-5-35)19(10-15)47-9-6-36/h2-3,10-12,14,21,23-24,26-29,32-39,41-44H,4-9,13H2,1H3/t14-,21+,23-,24+,26+,27-,28+,29+,32+,33-/m0/s1	CC1C(C(C(C(O1)OCC2C(C(C(C(O2)OC3=C(OC4=CC(=CC(=C4C3=O)O)OCCO)C5=CC(=C(C=C5)OCCO)OCCO)O)O)O)O)O)O
26	6	2	2	16	611.197	Neohesperidin	InChI=1S/C28H34O15/c1-10-21(33)23(35)25(37)27(39-10)43-26-24(36)22(34)19(9-29)42-28(26)40-12-6-14(31)20-15(32)8-17(41-18(20)7-12)11-3-4-16(38-2)13(30)5-11/h3-7,10,17,19,21-31,33-37H,8-9H2,1-2H3/t10-,17-,19+,21-,22+,23+,24-,25+,26+,27-,28+/m0/s1	CC1C(C(C(C(O1)OC2C(C(C(OC2OC3=CC(=C4C(=O)CC(OC4=C3)C5=CC(=C(C=C5)OC)O)O)CO)O)O)O)O)O
27	4	4	4	3	306.925	2-Hydroxy-2',3',4',5'-tetrachlorobiphenyl	InChI=1S/C12H6Cl4O/c13-8-5-7(10(14)12(16)11(8)15)6-3-1-2-4-9(6)17/h1-5,17H	C1=CC=C(C(=C1)C2=CC(=C(C(=C2Cl)Cl)Cl)Cl)O
28	1	1	2	1	711.118	Chetomin	InChI=1S/C31H30N6O6S4/c1-33-25(42)30(15-38)34(2)23(40)28(33,44-46-30)12-17-13-36(21-11-7-4-8-18(17)21)27-14-29-24(41)35(3)31(16-39,47-45-29)26(43)37(29)22(27)32-20-10-6-5-9-19(20)27/h4-11,13,22,32,38-39H,12,14-16H2,1-3H3/t22-,27+,28?,29+,30+,31+/m1/s1	CN1C(=O)C2(N(C(=O)C1(SS2)CC3=CN(C4=CC=CC=C43)C56CC78C(=O)N(C(C(=O)N7C5NC9=CC=CC=C69)(SS8)CO)C)C)CO
29	1	1	3	10	246.145	Gln-Val	InChI=1S/C10H19N3O4/c1-5(2)8(10(16)17)13-9(15)6(11)3-4-7(12)14/h5-6,8H,3-4,11H2,1-2H3,(H2,12,14)(H,13,15)(H,16,17)/t6-,8-/m0/s1	CC(C)C(C(=O)O)NC(=O)C(CCC(=O)N)N
30	9	4	5	5	288.232	Procyclidine	InChI=1S/C19H29NO/c21-19(17-9-3-1-4-10-17,18-11-5-2-6-12-18)13-16-20-14-7-8-15-20/h1,3-4,9-10,18,21H,2,5-8,11-16H2	C1CCC(CC1)C(CCN2CCCC2)(C3=CC=CC=C3)O
31	2	1	1	1	350.305	N-(8Z,11Z,14Z-Eicosatrienoyl)ethanolamine	InChI=1S/C22H39NO2/c1-2-3-4-5-6-7-8-9-10-11-12-13-14-15-16-17-18-19-22(25)23-20-21-24/h6-7,9-10,12-13,24H,2-5,8,11,14-21H2,1H3,(H,23,25)/b7-6-,10-9-,13-12-	CCCCCC=CCC=CCC=CCCCCCCC(=O)NCCO
32	1	1	1	3	376.321	Docosatetraenoylethanolamide	InChI=1S/C24H41NO2/c1-2-3-4-5-6-7-8-9-10-11-12-13-14-15-16-17-18-19-20-21-24(27)25-22-23-26/h6-7,9-10,12-13,15-16,26H,2-5,8,11,14,17-23H2,1H3,(H,25,27)/b7-6-,10-9-,13-12-,16-15-	CCCCCC=CCC=CCC=CCC=CCCCCCC(=O)NCCO
33	1	1	1	1	400.342	Palmitoylcarnitine	InChI=1S/C23H45NO4/c1-5-6-7-8-9-10-11-12-13-14-15-16-17-18-23(27)28-21(19-22(25)26)20-24(2,3)4/h21H,5-20H2,1-4H3	CCCCCCCCCCCCCCCC(=O)OC(CC(=O)[O-])C[N+](C)(C)C
34	1	1	1	5	260.186	Hexanoylcarnitine	InChI=1S/C13H25NO4/c1-5-6-7-8-13(17)18-11(9-12(15)16)10-14(2,3)4/h11H,5-10H2,1-4H3	CCCCCC(=O)OC(CC(=O)[O-])C[N+](C)(C)C
35	16	1	3	14	310.113	(-)-N-Acetylneuraminicacid	InChI=1S/C11H19NO9/c1-4(14)12-8(5(15)2-6(16)11(20)21)10(19)9(18)7(17)3-13/h5,7-10,13,15,17-19H,2-3H2,1H3,(H,12,14)(H,20,21)/t5-,7+,8+,9+,10+/m0/s1	CC(=O)NC(C(CC(=O)C(=O)O)O)C(C(C(CO)O)O)O
36	10	6	6	1	333.141	Zanamivir	InChI=1S/C12H20N4O7/c1-4(18)15-8-5(16-12(13)14)2-7(11(21)22)23-10(8)9(20)6(19)3-17/h2,5-6,8-10,17,19-20H,3H2,1H3,(H,15,18)(H,21,22)(H4,13,14,16)/t5-,6+,8+,9+,10?/m0/s1	CC(=O)NC1C(C=C(OC1C(C(CO)O)O)C(=O)O)N=C(N)N
37	5	5	6	18	515.413	Didodecyl3,3'-thiodipropionate	InChI=1S/C30H58O4S/c1-3-5-7-9-11-13-15-17-19-21-25-33-29(31)23-27-35-28-24-30(32)34-26-22-20-18-16-14-12-10-8-6-4-2/h3-28H2,1-2H3	CCCCCCCCCCCCOC(=O)CCSCCC(=O)OCCCCCCCCCCCC
38	1	1	1	1	620.501	N-Palmitoyl-D-erythro-dihydroceramide-1-phosphate	InChI=1S/C34H70NO6P/c1-3-5-7-9-11-13-15-17-19-21-23-25-27-29-33(36)32(31-41-42(38,39)40)35-34(37)30-28-26-24-22-20-18-16-14-12-10-8-6-4-2/h32-33,36H,3-31H2,1-2H3,(H,35,37)(H2,38,39,40)/t32-,33+/m0/s1	CCCCCCCCCCCCCCCC(C(COP(=O)(O)O)NC(=O)CCCCCCCCCCCCCCC)O
39	1	1	1	3	568.566	N-Stearoylsphinganine	InChI=1S/C36H73NO3/c1-3-5-7-9-11-13-15-17-18-20-22-24-26-28-30-32-36(40)37-34(33-38)35(39)31-29-27-25-23-21-19-16-14-12-10-8-6-4-2/h34-35,38-39H,3-33H2,1-2H3,(H,37,40)/t34-,35+/m0/s1	CCCCCCCCCCCCCCCCCC(=O)NC(CO)C(CCCCCCCCCCCCCCC)O
40	1	1	1	1	620.501	N-Palmitoyl-D-erythro-dihydroceramide-1-phosphate	InChI=1S/C34H70NO6P/c1-3-5-7-9-11-13-15-17-19-21-23-25-27-29-33(36)32(31-41-42(38,39)40)35-34(37)30-28-26-24-22-20-18-16-14-12-10-8-6-4-2/h32-33,36H,3-31H2,1-2H3,(H,35,37)(H2,38,39,40)/t32-,33+/m0/s1	CCCCCCCCCCCCCCCC(C(COP(=O)(O)O)NC(=O)CCCCCCCCCCCCCCC)O
41	2	1	2	2	404.09	OchratoxinA	InChI=1S/C20H18ClNO6/c1-10-7-12-14(21)9-13(17(23)16(12)20(27)28-10)18(24)22-15(19(25)26)8-11-5-3-2-4-6-11/h2-6,9-10,15,23H,7-8H2,1H3,(H,22,24)(H,25,26)	CC1CC2=C(C=C(C(=C2C(=O)O1)O)C(=O)NC(CC3=CC=CC=C3)C(=O)O)Cl
42	2	1	2	18	404.09	OchratoxinA	InChI=1S/C20H18ClNO6/c1-10-7-12-14(21)9-13(17(23)16(12)20(27)28-10)18(24)22-15(19(25)26)8-11-5-3-2-4-6-11/h2-6,9-10,15,23H,7-8H2,1H3,(H,22,24)(H,25,26)	CC1CC2=C(C=C(C(=C2C(=O)O1)O)C(=O)NC(CC3=CC=CC=C3)C(=O)O)Cl
43	4	4	4	11	261.135	Diaveridine	InChI=1S/C13H16N4O2/c1-18-10-4-3-8(6-11(10)19-2)5-9-7-16-13(15)17-12(9)14/h3-4,6-7H,5H2,1-2H3,(H4,14,15,16,17)	COC1=C(C=C(C=C1)CC2=CN=C(N=C2N)N)OC
44	13	9	6	11	212.128	Methoxamine	InChI=1S/C11H17NO3/c1-7(12)11(13)9-6-8(14-2)4-5-10(9)15-3/h4-7,11,13H,12H2,1-3H3	CC(C(C1=C(C=CC(=C1)OC)OC)O)N
45	12	1	1	14	325.191	Quinine	InChI=1S/C20H24N2O2/c1-3-13-12-22-9-7-14(13)10-19(22)20(23)16-6-8-21-18-5-4-15(24-2)11-17(16)18/h3-6,8,11,13-14,19-20,23H,1,7,9-10,12H2,2H3/t13-,14-,19-,20+/m0/s1	COC1=CC2=C(C=CN=C2C=C1)C(C3CC4CCN3CC4C=C)O
46	18	1	1	5	325.191	Quinidine	InChI=1S/C20H24N2O2/c1-3-13-12-22-9-7-14(13)10-19(22)20(23)16-6-8-21-18-5-4-15(24-2)11-17(16)18/h3-6,8,11,13-14,19-20,23H,1,7,9-10,12H2,2H3/t13-,14-,19+,20-/m0/s1	COC1=CC2=C(C=CN=C2C=C1)C(C3CC4CCN3CC4C=C)O
47	2	1	1	74	399.219	Sunitinib	InChI=1S/C22H27FN4O2/c1-5-27(6-2)10-9-24-22(29)20-13(3)19(25-14(20)4)12-17-16-11-15(23)7-8-18(16)26-21(17)28/h7-8,11-12,25H,5-6,9-10H2,1-4H3,(H,24,29)(H,26,28)/b17-12-	CCN(CC)CCNC(=O)C1=C(NC(=C1C)C=C2C3=C(C=CC(=C3)F)NC2=O)C
48	1	1	1	10	343.234	Val-Pro-Lys	InChI=1S/C16H30N4O4/c1-10(2)13(18)15(22)20-9-5-7-12(20)14(21)19-11(16(23)24)6-3-4-8-17/h10-13H,3-9,17-18H2,1-2H3,(H,19,21)(H,23,24)	CC(C)C(C(=O)N1CCCC1C(=O)NC(CCCCN)C(=O)O)N
49	3	1	2	15	332.193	Ala-Asn-Lys	InChI=1S/C13H25N5O5/c1-7(15)11(20)18-9(6-10(16)19)12(21)17-8(13(22)23)4-2-3-5-14/h7-9H,2-6,14-15H2,1H3,(H2,16,19)(H,17,21)(H,18,20)(H,22,23)	CC(C(=O)NC(CC(=O)N)C(=O)NC(CCCCN)C(=O)O)N
50	2	1	1	31	341.218	Pro-Pro-Lys	InChI=1S/C16H28N4O4/c17-8-2-1-5-12(16(23)24)19-14(21)13-7-4-10-20(13)15(22)11-6-3-9-18-11/h11-13,18H,1-10,17H2,(H,19,21)(H,23,24)	C1CC(NC1)C(=O)N2CCCC2C(=O)NC(CCCCN)C(=O)O
51	5	5	5	3	251.118	Methaqualone	InChI=1S/C16H14N2O/c1-11-7-3-6-10-15(11)18-12(2)17-14-9-5-4-8-13(14)16(18)19/h3-10H,1-2H3	CC1=CC=CC=C1N2C(=NC3=CC=CC=C3C2=O)C
52	11	11	11	14	250.119	2,4,6-Triallyloxy-1,3,5-triazine	InChI=1S/C12H15N3O3/c1-4-7-16-10-13-11(17-8-5-2)15-12(14-10)18-9-6-3/h4-6H,1-3,7-9H2	C=CCOC1=NC(=NC(=N1)OCC=C)OCC=C
53	3	3	3	30	483.129	IsosilybinA	InChI=1S/C25H22O10/c1-32-17-6-11(2-4-14(17)28)24-20(10-26)33-18-7-12(3-5-16(18)34-24)25-23(31)22(30)21-15(29)8-13(27)9-19(21)35-25/h2-9,20,23-29,31H,10H2,1H3/t20-,23+,24-,25-/m1/s1	COC1=C(C=CC(=C1)C2C(OC3=C(O2)C=CC(=C3)C4C(C(=O)C5=C(C=C(C=C5O4)O)O)O)CO)O
54	3	3	3	15	483.129	IsosilybinB	InChI=1S/C25H22O10/c1-32-17-6-11(2-4-14(17)28)24-20(10-26)33-18-7-12(3-5-16(18)34-24)25-23(31)22(30)21-15(29)8-13(27)9-19(21)35-25/h2-9,20,23-29,31H,10H2,1H3/t20-,23-,24-,25+/m0/s1	COC1=C(C=CC(=C1)C2C(OC3=C(O2)C=CC(=C3)C4C(C(=O)C5=C(C=C(C=C5O4)O)O)O)CO)O
55	4	4	4	4	294.108	Trp(Dioxidation)-Gly	InChI=1S/C13H15N3O5/c14-9(13(21)15-6-12(19)20)5-11(18)8-3-1-2-4-10(8)16-7-17/h1-4,7,9H,5-6,14H2,(H,15,21)(H,16,17)(H,19,20)	C1=CC=C(C(=C1)C(=O)CC(C(=O)NCC(=O)O)N)NC=O
56	2	1	2	3	360.965	ChlorthiophosI	InChI=1S/C11H15Cl2O3PS2/c1-4-14-17(18,15-5-2)16-10-6-9(13)11(19-3)7-8(10)12/h6-7H,4-5H2,1-3H3	CCOP(=S)(OCC)OC1=CC(=C(C=C1Cl)SC)Cl
57	1	2	2	4	249.019	Linuron	InChI=1S/C9H10Cl2N2O2/c1-13(15-2)9(14)12-6-3-4-7(10)8(11)5-6/h3-5H,1-2H3,(H,12,14)	CN(C(=O)NC1=CC(=C(C=C1)Cl)Cl)OC
58	1	1	1	2	309.043	5-Benzoyl-4-hydroxy-2-methoxybenzenesulfonicacid	InChI=1S/C14H12O6S/c1-20-12-8-11(15)10(7-13(12)21(17,18)19)14(16)9-5-3-2-4-6-9/h2-8,15H,1H3,(H,17,18,19)	COC1=C(C=C(C(=C1)O)C(=O)C2=CC=CC=C2)S(=O)(=O)O
59	1	1	1	1	309.043	5-Benzoyl-4-hydroxy-2-methoxybenzenesulfonicacid	InChI=1S/C14H12O6S/c1-20-12-8-11(15)10(7-13(12)21(17,18)19)14(16)9-5-3-2-4-6-9/h2-8,15H,1H3,(H,17,18,19)	COC1=C(C=C(C(=C1)O)C(=O)C2=CC=CC=C2)S(=O)(=O)O
60	7	2	2	23	373.208	Pro-Glu-Lys	InChI=1S/C16H28N4O6/c17-8-2-1-4-12(16(25)26)20-15(24)11(6-7-13(21)22)19-14(23)10-5-3-9-18-10/h10-12,18H,1-9,17H2,(H,19,23)(H,20,24)(H,21,22)(H,25,26)	C1CC(NC1)C(=O)NC(CCC(=O)O)C(=O)NC(CCCCN)C(=O)O
61	2	2	1	173	283.154	Octylgallate	InChI=1S/C15H22O5/c1-2-3-4-5-6-7-8-20-15(19)11-9-12(16)14(18)13(17)10-11/h9-10,16-18H,2-8H2,1H3	CCCCCCCCOC(=O)C1=CC(=C(C(=C1)O)O)O
62	1	1	1	2	242.125	Tetrahydro-L-biopterin	InChI=1S/C9H15N5O3/c1-3(15)6(16)4-2-11-7-5(12-4)8(17)14-9(10)13-7/h3-4,6,12,15-16H,2H2,1H3,(H4,10,11,13,14,17)/t3-,4+,6-/m0/s1	CC(C(C1CNC2=C(N1)C(=O)N=C(N2)N)O)O
63	14	13	14	15	186.113	2,2-Bis(hydroxymethyl)-3-quinuclidinone	InChI=1S/C9H15NO3/c11-5-9(6-12)8(13)7-1-3-10(9)4-2-7/h7,11-12H,1-6H2	C1CN2CCC1C(=O)C2(CO)CO
64	1	1	1	10	280.144	Ramosetron	InChI=1S/C17H17N3O/c1-20-9-13(12-4-2-3-5-16(12)20)17(21)11-6-7-14-15(8-11)19-10-18-14/h2-5,9-11H,6-8H2,1H3,(H,18,19)/t11-/m1/s1	CN1C=C(C2=CC=CC=C21)C(=O)C3CCC4=C(C3)NC=N4
65	50	46	50	49	322.144	Pyriproxyfen	InChI=1S/C20H19NO3/c1-16(23-20-9-5-6-14-21-20)15-22-17-10-12-19(13-11-17)24-18-7-3-2-4-8-18/h2-14,16H,15H2,1H3	CC(COC1=CC=C(C=C1)OC2=CC=CC=C2)OC3=CC=CC=N3
66	7	1	2	4	469.27	Ivabradine	InChI=1S/C27H36N2O5/c1-28(17-21-11-20-14-25(33-4)26(34-5)16-22(20)21)8-6-9-29-10-7-18-12-23(31-2)24(32-3)13-19(18)15-27(29)30/h12-14,16,21H,6-11,15,17H2,1-5H3/t21-/m1/s1	CN(CCCN1CCC2=CC(=C(C=C2CC1=O)OC)OC)CC3CC4=CC(=C(C=C34)OC)OC
67	5	1	5	10	234.149	Normeperidine	InChI=1S/C14H19NO2/c1-2-17-13(16)14(8-10-15-11-9-14)12-6-4-3-5-7-12/h3-7,15H,2,8-11H2,1H3	CCOC(=O)C1(CCNCC1)C2=CC=CC=C2
68	5	1	5	23	234.149	Normeperidine	InChI=1S/C14H19NO2/c1-2-17-13(16)14(8-10-15-11-9-14)12-6-4-3-5-7-12/h3-7,15H,2,8-11H2,1H3	CCOC(=O)C1(CCNCC1)C2=CC=CC=C2
69	7	1	2	7	469.27	Ivabradine	InChI=1S/C27H36N2O5/c1-28(17-21-11-20-14-25(33-4)26(34-5)16-22(20)21)8-6-9-29-10-7-18-12-23(31-2)24(32-3)13-19(18)15-27(29)30/h12-14,16,21H,6-11,15,17H2,1-5H3/t21-/m1/s1	CN(CCCN1CCC2=CC(=C(C=C2CC1=O)OC)OC)CC3CC4=CC(=C(C=C34)OC)OC
70	9	1	4	1	201.139	Tetrahydrozoline	InChI=1S/C13H16N2/c1-2-6-11-10(4-1)5-3-7-12(11)13-14-8-9-15-13/h1-2,4,6,12H,3,5,7-9H2,(H,14,15)	C1CC(C2=CC=CC=C2C1)C3=NCCN3
71	86	4	2	85	221.081	5,7-Dimethoxy-4-methylcoumarin	InChI=1S/C12H12O4/c1-7-4-11(13)16-10-6-8(14-2)5-9(15-3)12(7)10/h4-6H,1-3H3	CC1=CC(=O)OC2=CC(=CC(=C12)OC)OC
76	1	1	1	21	441.163	Aminopterin	InChI=1S/C19H20N8O5/c20-15-14-16(27-19(21)26-15)23-8-11(24-14)7-22-10-3-1-9(2-4-10)17(30)25-12(18(31)32)5-6-13(28)29/h1-4,8,12,22H,5-7H2,(H,25,30)(H,28,29)(H,31,32)(H4,20,21,23,26,27)	C1=CC(=CC=C1C(=O)NC(CCC(=O)O)C(=O)O)NCC2=CN=C3C(=N2)C(=NC(=N3)N)N
77	1	2	1	1	602.213	Montelukastsulfoxide	InChI=1S/C35H36ClNO4S/c1-34(2,40)30-9-4-3-7-25(30)13-17-32(42(41)23-35(18-19-35)22-33(38)39)27-8-5-6-24(20-27)10-15-29-16-12-26-11-14-28(36)21-31(26)37-29/h3-12,14-16,20-21,32,40H,13,17-19,22-23H2,1-2H3,(H,38,39)/b15-10+	CC(C)(C1=CC=CC=C1CCC(C2=CC=CC(=C2)C=CC3=NC4=C(C=CC(=C4)Cl)C=C3)S(=O)CC5(CC5)CC(=O)O)O
78	17	8	8	13	823.411	Glycyrrhizicacid	InChI=1S/C42H62O16/c1-37(2)21-8-11-42(7)31(20(43)16-18-19-17-39(4,36(53)54)13-12-38(19,3)14-15-41(18,42)6)40(21,5)10-9-22(37)55-35-30(26(47)25(46)29(57-35)33(51)52)58-34-27(48)23(44)24(45)28(56-34)32(49)50/h16,19,21-31,34-35,44-48H,8-15,17H2,1-7H3,(H,49,50)(H,51,52)(H,53,54)/t19-,21-,22-,23-,24-,25-,26-,27+,28-,29-,30+,31+,34-,35-,38+,39-,40-,41+,42+/m0/s1	CC1(C2CCC3(C(C2(CCC1OC4C(C(C(C(O4)C(=O)O)O)O)OC5C(C(C(C(O5)C(=O)O)O)O)O)C)C(=O)C=C6C3(CCC7(C6CC(CC7)(C)C(=O)O)C)C)C)C
79	1	1	1	1	329.118	Benzamide,3,4-dichloro-N-[[1-(dimethylamino)cyclohexyl]methyl]-	InChI=1S/C16H22Cl2N2O/c1-20(2)16(8-4-3-5-9-16)11-19-15(21)12-6-7-13(17)14(18)10-12/h6-7,10H,3-5,8-9,11H2,1-2H3,(H,19,21)	CN(C)C1(CCCCC1)CNC(=O)C2=CC(=C(C=C2)Cl)Cl
80	2	1	1	1	189.982	2,6-Dichlorobenzamide	InChI=1S/C7H5Cl2NO/c8-4-2-1-3-5(9)6(4)7(10)11/h1-3H,(H2,10,11)	C1=CC(=C(C(=C1)Cl)C(=O)N)Cl
81	2	1	2	1	264.055	Ethanol,2-[[3-(2,3-dichlorophenoxy)propyl]amino]-	InChI=1S/C11H15Cl2NO2/c12-9-3-1-4-10(11(9)13)16-8-2-5-14-6-7-15/h1,3-4,14-15H,2,5-8H2	C1=CC(=C(C(=C1)Cl)Cl)OCCCNCCO
82	2	1	2	3	264.055	Ethanol,2-[[3-(2,3-dichlorophenoxy)propyl]amino]-	InChI=1S/C11H15Cl2NO2/c12-9-3-1-4-10(11(9)13)16-8-2-5-14-6-7-15/h1,3-4,14-15H,2,5-8H2	C1=CC(=C(C(=C1)Cl)Cl)OCCCNCCO
83	1	1	1	6	329.118	Benzamide,3,4-dichloro-N-[[1-(dimethylamino)cyclohexyl]methyl]-	InChI=1S/C16H22Cl2N2O/c1-20(2)16(8-4-3-5-9-16)11-19-15(21)12-6-7-13(17)14(18)10-12/h6-7,10H,3-5,8-9,11H2,1-2H3,(H,19,21)	CN(C)C1(CCCCC1)CNC(=O)C2=CC(=C(C=C2)Cl)Cl
84	7	1	1	5	456.175	Urea,N-[4-[4-amino-1-(1-methylethyl)-1H-pyrazolo[3,4-d]pyrimidin-3-yl]phenyl]-N'-[3-(trifluoromethyl)phenyl]-	InChI=1S/C22H20F3N7O/c1-12(2)32-20-17(19(26)27-11-28-20)18(31-32)13-6-8-15(9-7-13)29-21(33)30-16-5-3-4-14(10-16)22(23,24)25/h3-12H,1-2H3,(H2,26,27,28)(H2,29,30,33)	CC(C)N1C2=C(C(=N1)C3=CC=C(C=C3)NC(=O)NC4=CC=CC(=C4)C(F)(F)F)C(=NC=N2)N
85	18	1	3	25	457.113	14-O-Acetyldaunomycinone	InChI=1S/C23H20O10/c1-9(24)33-8-14(26)23(31)6-11-15(12(25)7-23)21(29)18-17(20(11)28)19(27)10-4-3-5-13(32-2)16(10)22(18)30/h3-5,12,25,28-29,31H,6-8H2,1-2H3/t12-,23-/m0/s1	CC(=O)OCC(=O)C1(CC(C2=C(C3=C(C(=C2C1)O)C(=O)C4=C(C3=O)C(=CC=C4)OC)O)O)O
86	6	1	2	9	544.181	Epirubicin	InChI=1S/C27H29NO11/c1-10-22(31)13(28)6-17(38-10)39-15-8-27(36,16(30)9-29)7-12-19(15)26(35)21-20(24(12)33)23(32)11-4-3-5-14(37-2)18(11)25(21)34/h3-5,10,13,15,17,22,29,31,33,35-36H,6-9,28H2,1-2H3/t10-,13-,15-,17-,22-,27-/m0/s1	CC1C(C(CC(O1)OC2CC(CC3=C(C4=C(C(=C23)O)C(=O)C5=C(C4=O)C=CC=C5OC)O)(C(=O)CO)O)N)O
87	6	1	2	5	544.181	Epirubicin	InChI=1S/C27H29NO11/c1-10-22(31)13(28)6-17(38-10)39-15-8-27(36,16(30)9-29)7-12-19(15)26(35)21-20(24(12)33)23(32)11-4-3-5-14(37-2)18(11)25(21)34/h3-5,10,13,15,17,22,29,31,33,35-36H,6-9,28H2,1-2H3/t10-,13-,15-,17-,22-,27-/m0/s1	CC1C(C(CC(O1)OC2CC(CC3=C(C4=C(C(=C23)O)C(=O)C5=C(C4=O)C=CC=C5OC)O)(C(=O)CO)O)N)O
88	4	3	3	28	159.138	Nonanoicacid	InChI=1S/C9H18O2/c1-2-3-4-5-6-7-8-9(10)11/h2-8H2,1H3,(H,10,11)	CCCCCCCCC(=O)O
89	2	1	2	11	233.165	Norfentanyl	InChI=1S/C14H20N2O/c1-2-14(17)16(12-6-4-3-5-7-12)13-8-10-15-11-9-13/h3-7,13,15H,2,8-11H2,1H3	CCC(=O)N(C1CCNCC1)C2=CC=CC=C2
90	4	1	1	23	219.149	Acetylnorfentanyl	InChI=1S/C13H18N2O/c1-11(16)15(12-5-3-2-4-6-12)13-7-9-14-10-8-13/h2-6,13-14H,7-10H2,1H3	CC(=O)N(C1CCNCC1)C2=CC=CC=C2
91	32	2	1	11	263.053	D-Mannitol1-phosphate	InChI=1S/C6H15O9P/c7-1-3(8)5(10)6(11)4(9)2-15-16(12,13)14/h3-11H,1-2H2,(H2,12,13,14)/t3-,4-,5-,6-/m1/s1	C(C(C(C(C(COP(=O)(O)O)O)O)O)O)O
92	1	1	1	3	435.048	Halosulfuron-methyl	InChI=1S/C13H15ClN6O7S/c1-20-10(8(9(14)18-20)11(21)27-4)28(23,24)19-13(22)17-12-15-6(25-2)5-7(16-12)26-3/h5H,1-4H3,(H2,15,16,17,19,22)	CN1C(=C(C(=N1)Cl)C(=O)OC)S(=O)(=O)NC(=O)NC2=NC(=CC(=N2)OC)OC
93	1	1	1	1	435.048	Halosulfuron-methyl	InChI=1S/C13H15ClN6O7S/c1-20-10(8(9(14)18-20)11(21)27-4)28(23,24)19-13(22)17-12-15-6(25-2)5-7(16-12)26-3/h5H,1-4H3,(H2,15,16,17,19,22)	CN1C(=C(C(=N1)Cl)C(=O)OC)S(=O)(=O)NC(=O)NC2=NC(=CC(=N2)OC)OC
94	1	1	1	5	432.064	Rimsulfuron	InChI=1S/C14H17N5O7S2/c1-4-27(21,22)9-6-5-7-15-12(9)28(23,24)19-14(20)18-13-16-10(25-2)8-11(17-13)26-3/h5-8H,4H2,1-3H3,(H2,16,17,18,19,20)	CCS(=O)(=O)C1=C(N=CC=C1)S(=O)(=O)NC(=O)NC2=NC(=CC(=N2)OC)OC
95	1	1	1	5	435.048	Halosulfuron-methyl	InChI=1S/C13H15ClN6O7S/c1-20-10(8(9(14)18-20)11(21)27-4)28(23,24)19-13(22)17-12-15-6(25-2)5-7(16-12)26-3/h5H,1-4H3,(H2,15,16,17,19,22)	CN1C(=C(C(=N1)Cl)C(=O)OC)S(=O)(=O)NC(=O)NC2=NC(=CC(=N2)OC)OC
96	6	2	2	15	417.373	(+)-.gamma.-Tocopherol	InChI=1S/C28H48O2/c1-20(2)11-8-12-21(3)13-9-14-22(4)15-10-17-28(7)18-16-25-19-26(29)23(5)24(6)27(25)30-28/h19-22,29H,8-18H2,1-7H3/t21-,22-,28-/m1/s1	CC1=C(C=C2CCC(OC2=C1C)(C)CCCC(C)CCCC(C)CCCC(C)C)O
97	11	1	2	12	441.191	Cys-Tyr-Arg	InChI=1S/C18H28N6O5S/c19-12(9-30)15(26)24-14(8-10-3-5-11(25)6-4-10)16(27)23-13(17(28)29)2-1-7-22-18(20)21/h3-6,12-14,25,30H,1-2,7-9,19H2,(H,23,27)(H,24,26)(H,28,29)(H4,20,21,22)	C1=CC(=CC=C1CC(C(=O)NC(CCCN=C(N)N)C(=O)O)NC(=O)C(CS)N)O
98	11	1	2	80	441.191	Cys-Tyr-Arg	InChI=1S/C18H28N6O5S/c19-12(9-30)15(26)24-14(8-10-3-5-11(25)6-4-10)16(27)23-13(17(28)29)2-1-7-22-18(20)21/h3-6,12-14,25,30H,1-2,7-9,19H2,(H,23,27)(H,24,26)(H,28,29)(H4,20,21,22)	C1=CC(=CC=C1CC(C(=O)NC(CCCN=C(N)N)C(=O)O)NC(=O)C(CS)N)O
99	1	1	1	1	370.224	Cilostazol	InChI=1S/C20H27N5O2/c26-20-12-9-15-14-17(10-11-18(15)21-20)27-13-5-4-8-19-22-23-24-25(19)16-6-2-1-3-7-16/h10-11,14,16H,1-9,12-13H2,(H,21,26)	C1CCC(CC1)N2C(=NN=N2)CCCCOC3=CC4=C(C=C3)NC(=O)CC4
100	1	1	1	10	370.224	Cilostazol	InChI=1S/C20H27N5O2/c26-20-12-9-15-14-17(10-11-18(15)21-20)27-13-5-4-8-19-22-23-24-25(19)16-6-2-1-3-7-16/h10-11,14,16H,1-9,12-13H2,(H,21,26)	C1CCC(CC1)N2C(=NN=N2)CCCCOC3=CC4=C(C=C3)NC(=O)CC4
101	7	1	1	4	779.401	Vinorelbine	InChI=1S/C45H54N4O8/c1-8-27-19-28-22-44(40(51)55-6,36-30(25-48(23-27)24-28)29-13-10-11-14-33(29)46-36)32-20-31-34(21-35(32)54-5)47(4)38-43(31)16-18-49-17-12-15-42(9-2,37(43)49)39(57-26(3)50)45(38,53)41(52)56-7/h10-15,19-21,28,37-39,46,53H,8-9,16-18,22-25H2,1-7H3/t28?,37-,38+,39+,42+,43+,44+,45-/m0/s1	CCC1=CC2CC(C3=C(CN(C2)C1)C4=CC=CC=C4N3)(C5=C(C=C6C(=C5)C78CCN9C7C(C=CC9)(C(C(C8N6C)(C(=O)OC)O)OC(=O)C)CC)OC)C(=O)OC
102	1	1	1	2	691.463	p-tert-Octylphenolundecaglycolether	InChI=1S/C36H66O12/c1-35(2,3)32-36(4,5)33-6-8-34(9-7-33)48-31-30-47-29-28-46-27-26-45-25-24-44-23-22-43-21-20-42-19-18-41-17-16-40-15-14-39-13-12-38-11-10-37/h6-9,37H,10-32H2,1-5H3	CC(C)(C)CC(C)(C)C1=CC=C(C=C1)OCCOCCOCCOCCOCCOCCOCCOCCOCCOCCOCCO
103	2	1	1	6	421.316	Glycolicacidtetraethoxylatelaurylether	InChI=1S/C22H44O7/c1-2-3-4-5-6-7-8-9-10-11-12-25-13-14-26-15-16-27-17-18-28-19-20-29-21-22(23)24/h2-21H2,1H3,(H,23,24)	CCCCCCCCCCCCOCCOCCOCCOCCOCC(=O)O
104	2	1	1	6	421.316	Glycolicacidtetraethoxylatelaurylether	InChI=1S/C22H44O7/c1-2-3-4-5-6-7-8-9-10-11-12-25-13-14-26-15-16-27-17-18-28-19-20-29-21-22(23)24/h2-21H2,1H3,(H,23,24)	CCCCCCCCCCCCOCCOCCOCCOCCOCC(=O)O
106	1	1	1	1	723.525	Glycolicacidnonaethoxylateoleylether	InChI=1S/C38H74O12/c1-2-3-4-5-6-7-8-9-10-11-12-13-14-15-16-17-18-41-19-20-42-21-22-43-23-24-44-25-26-45-27-28-46-29-30-47-31-32-48-33-34-49-35-36-50-37-38(39)40/h9-10H,2-8,11-37H2,1H3,(H,39,40)/b10-9-	CCCCCCCCC=CCCCCCCCCOCCOCCOCCOCCOCCOCCOCCOCCOCCOCC(=O)O
107	21	1	1	37	295.227	4-tert-Octylphenoldiethoxylate	InChI=1S/C18H30O3/c1-17(2,3)14-18(4,5)15-6-8-16(9-7-15)21-13-12-20-11-10-19/h6-9,19H,10-14H2,1-5H3	CC(C)(C)CC(C)(C)C1=CC=C(C=C1)OCCOCCO
110	1	1	1	1	767.552	Glycolicaciddecaethoxylateoleylether	InChI=1S/C40H78O13/c1-2-3-4-5-6-7-8-9-10-11-12-13-14-15-16-17-18-43-19-20-44-21-22-45-23-24-46-25-26-47-27-28-48-29-30-49-31-32-50-33-34-51-35-36-52-37-38-53-39-40(41)42/h9-10H,2-8,11-39H2,1H3,(H,41,42)/b10-9-	CCCCCCCCC=CCCCCCCCCOCCOCCOCCOCCOCCOCCOCCOCCOCCOCCOCC(=O)O
111	8	1	1	8	823.541	p-tert-Octylphenoltetradecaglycolether	InChI=1S/C42H78O15/c1-41(2,3)38-42(4,5)39-6-8-40(9-7-39)57-37-36-56-35-34-55-33-32-54-31-30-53-29-28-52-27-26-51-25-24-50-23-22-49-21-20-48-19-18-47-17-16-46-15-14-45-13-12-44-11-10-43/h6-9,43H,10-38H2,1-5H3	CC(C)(C)CC(C)(C)C1=CC=C(C=C1)OCCOCCOCCOCCOCCOCCOCCOCCOCCOCCOCCOCCOCCOCCO
112	3	1	1	6	465.342	Glycolicacidpentaethoxylatelaurylether	InChI=1S/C24H48O8/c1-2-3-4-5-6-7-8-9-10-11-12-27-13-14-28-15-16-29-17-18-30-19-20-31-21-22-32-23-24(25)26/h2-23H2,1H3,(H,25,26)	CCCCCCCCCCCCOCCOCCOCCOCCOCCOCC(=O)O
113	3	1	1	10	465.342	Glycolicacidpentaethoxylatelaurylether	InChI=1S/C24H48O8/c1-2-3-4-5-6-7-8-9-10-11-12-27-13-14-28-15-16-29-17-18-30-19-20-31-21-22-32-23-24(25)26/h2-23H2,1H3,(H,25,26)	CCCCCCCCCCCCOCCOCCOCCOCCOCCOCC(=O)O
114	48	4	5	84	283.096	3,3'-Dimethoxyflavone	InChI=1S/C17H14O4/c1-19-12-7-5-6-11(10-12)16-17(20-2)15(18)13-8-3-4-9-14(13)21-16/h3-10H,1-2H3	COC1=CC=CC(=C1)C2=C(C(=O)C3=CC=CC=C3O2)OC
115	6	2	2	8	301.087	2',5'-Dimethoxy-6-fluoroflavone	InChI=1S/C17H13FO4/c1-20-11-4-6-15(21-2)13(8-11)17-9-14(19)12-7-10(18)3-5-16(12)22-17/h3-9H,1-2H3	COC1=CC(=C(C=C1)OC)C2=CC(=O)C3=C(O2)C=CC(=C3)F
117	2	2	2	4	362.063	Benzenesulfonamide,N-[5-[(4-methoxyphenyl)methyl]-1,3,4-thiadiazol-2-yl]-	InChI=1S/C16H15N3O3S2/c1-22-13-9-7-12(8-10-13)11-15-17-18-16(23-15)19-24(20,21)14-5-3-2-4-6-14/h2-10H,11H2,1H3,(H,18,19)	COC1=CC=C(C=C1)CC2=NN=C(S2)NS(=O)(=O)C3=CC=CC=C3
118	1	1	1	22	403.223	Trandolaprilat	InChI=1S/C22H30N2O5/c1-14(23-17(21(26)27)12-11-15-7-3-2-4-8-15)20(25)24-18-10-6-5-9-16(18)13-19(24)22(28)29/h2-4,7-8,14,16-19,23H,5-6,9-13H2,1H3,(H,26,27)(H,28,29)/t14-,16+,17-,18-,19-/m0/s1	CC(C(=O)N1C2CCCCC2CC1C(=O)O)NC(CCC3=CC=CC=C3)C(=O)O
119	7	2	2	10	411.323	2-Pyridinemethanamine,N-[[4-(1,4,8,11-tetraazacyclotetradec-1-ylmethyl)phenyl]methyl]-	InChI=1S/C24H38N6/c1-2-13-29-24(5-1)20-28-19-22-6-8-23(9-7-22)21-30-17-4-12-26-15-14-25-10-3-11-27-16-18-30/h1-2,5-9,13,25-28H,3-4,10-12,14-21H2	C1CNCCNCCCN(CCNC1)CC2=CC=C(C=C2)CNCC3=CC=CC=N3
120	2	1	2	23	292.111	Isoquinoline,5-[(hexahydro-1H-1,4-diazepin-1-yl)sulfonyl]-	InChI=1S/C14H17N3O2S/c18-20(19,17-9-2-6-15-8-10-17)14-4-1-3-12-11-16-7-5-13(12)14/h1,3-5,7,11,15H,2,6,8-10H2	C1CNCCN(C1)S(=O)(=O)C2=CC=CC3=C2C=CN=C3
121	5	1	1	10	308.106	1(2H)-Isoquinolinone,5-[(hexahydro-1H-1,4-diazepin-1-yl)sulfonyl]-	InChI=1S/C14H17N3O3S/c18-14-12-3-1-4-13(11(12)5-7-16-14)21(19,20)17-9-2-6-15-8-10-17/h1,3-5,7,15H,2,6,8-10H2,(H,16,18)	C1CNCCN(C1)S(=O)(=O)C2=CC=CC3=C2C=CNC3=O
122	13	18	17	8	146.06	IsoquinolineN-oxide	InChI=1S/C9H7NO/c11-10-6-5-8-3-1-2-4-9(8)7-10/h1-7H	C1=CC=C2C=[N+](C=CC2=C1)[O-]
123	3	3	2	7	148.039	Isatin	InChI=1S/C8H5NO2/c10-7-5-3-1-2-4-6(5)9-8(7)11/h1-4H,(H,9,10,11)	C1=CC=C2C(=C1)C(=O)C(=O)N2
124	40	26	42	38	147.065	3-Methylglutaricacid	InChI=1S/C6H10O4/c1-4(2-5(7)8)3-6(9)10/h4H,2-3H2,1H3,(H,7,8)(H,9,10)	CC(CC(=O)O)CC(=O)O
126	4	4	4	2	282.279	Dodemorph	InChI=1S/C18H35NO/c1-16-14-19(15-17(2)20-16)18-12-10-8-6-4-3-5-7-9-11-13-18/h16-18H,3-15H2,1-2H3	CC1CN(CC(O1)C)C2CCCCCCCCCCC2
127	3	3	4	3	155.154	(1R,5S)-9-Methyl-9-azabicyclo[3.3.1]nonan-3-amine	InChI=1S/C9H18N2/c1-11-8-3-2-4-9(11)6-7(10)5-8/h7-9H,2-6,10H2,1H3/t7-,8-,9+	CN1C2(CCCC1(CC(C2)(N)[H])[H])[H]
129	1	1	1	12	563.334	Tandutinib	InChI=1S/C31H42N6O4/c1-23(2)41-25-10-8-24(9-11-25)34-31(38)37-17-15-36(16-18-37)30-26-20-28(39-3)29(21-27(26)32-22-33-30)40-19-7-14-35-12-5-4-6-13-35/h8-11,20-23H,4-7,12-19H2,1-3H3,(H,34,38)	CC(C)OC1=CC=C(C=C1)NC(=O)N2CCN(CC2)C3=NC=NC4=CC(=C(C=C43)OC)OCCCN5CCCCC5
130	36	2	4	77	370.165	Allocryptopine	InChI=1S/C21H23NO5/c1-22-7-6-14-9-19-20(27-12-26-19)10-15(14)17(23)8-13-4-5-18(24-2)21(25-3)16(13)11-22/h4-5,9-10H,6-8,11-12H2,1-3H3	CN1CCC2=CC3=C(C=C2C(=O)CC4=C(C1)C(=C(C=C4)OC)OC)OCO3
131	1	1	1	6	436.946	Fipronil	InChI=1S/C12H4Cl2F6N4OS/c13-5-1-4(11(15,16)17)2-6(14)8(5)24-10(22)9(7(3-21)23-24)26(25)12(18,19)20/h1-2H,22H2	C1=C(C=C(C(=C1Cl)N2C(=C(C(=N2)C#N)S(=O)C(F)(F)F)N)Cl)C(F)(F)F
132	4	1	5	8	388.979	Fipronildesulfinyl	InChI=1S/C12H4Cl2F6N4/c13-5-1-4(11(15,16)17)2-6(14)9(5)24-10(22)8(12(18,19)20)7(3-21)23-24/h1-2H,22H2	C1=C(C=C(C(=C1Cl)N2C(=C(C(=N2)C#N)C(F)(F)F)N)Cl)C(F)(F)F
134	1	1	1	13	252.069	Dansylacid	InChI=1S/C12H13NO3S/c1-13(2)11-7-3-6-10-9(11)5-4-8-12(10)17(14,15)16/h3-8H,1-2H3,(H,14,15,16)	CN(C)C1=CC=CC2=C1C=CC=C2S(=O)(=O)O
135	1	1	1	13	252.069	Dansylacid	InChI=1S/C12H13NO3S/c1-13(2)11-7-3-6-10-9(11)5-4-8-12(10)17(14,15)16/h3-8H,1-2H3,(H,14,15,16)	CN(C)C1=CC=CC2=C1C=CC=C2S(=O)(=O)O
136	3	1	3	9	459.129	6''-O-Acetyldaidzin	InChI=1S/C23H22O10/c1-11(24)30-10-18-20(27)21(28)22(29)23(33-18)32-14-6-7-15-17(8-14)31-9-16(19(15)26)12-2-4-13(25)5-3-12/h2-9,18,20-23,25,27-29H,10H2,1H3/t18-,20-,21+,22-,23-/m1/s1	CC(=O)OCC1C(C(C(C(O1)OC2=CC3=C(C=C2)C(=O)C(=CO3)C4=CC=C(C=C4)O)O)O)O
137	13	2	9	5	330.1	8-Hydroxyamoxapine	InChI=1S/C17H16ClN3O2/c18-11-1-3-15-13(9-11)17(21-7-5-19-6-8-21)20-14-10-12(22)2-4-16(14)23-15/h1-4,9-10,19,22H,5-8H2	C1CN(CCN1)C2=NC3=C(C=CC(=C3)O)OC4=C2C=C(C=C4)Cl
138	8	1	4	7	475.124	6''-O-Acetylgenistin	InChI=1S/C23H22O11/c1-10(24)31-9-17-20(28)21(29)22(30)23(34-17)33-13-6-15(26)18-16(7-13)32-8-14(19(18)27)11-2-4-12(25)5-3-11/h2-8,17,20-23,25-26,28-30H,9H2,1H3/t17-,20-,21+,22-,23-/m1/s1	CC(=O)OCC1C(C(C(C(O1)OC2=CC(=C3C(=C2)OC=C(C3=O)C4=CC=C(C=C4)O)O)O)O)O
141	3	3	2	6	346.037	Adenosine-3',5'-cyclicmonothiophosphate,RPisomer	InChI=1S/C10H12N5O5PS/c11-8-5-9(13-2-12-8)15(3-14-5)10-6(16)7-4(19-10)1-18-21(17,22)20-7/h2-4,6-7,10,16H,1H2,(H,17,22)(H2,11,12,13)	C1C2C(C(C(O2)N3C=NC4=C3N=CN=C4N)O)OP(=S)(O1)O
143	10	8	8	23	283.263	cis-Vaccenicacid	InChI=1S/C18H34O2/c1-2-3-4-5-6-7-8-9-10-11-12-13-14-15-16-17-18(19)20/h7-8H,2-6,9-17H2,1H3,(H,19,20)/b8-7-	CCCCCCC=CCCCCCCCCCC(=O)O
144	4	4	3	16	174.113	N-Acetyl-D-norleucine	InChI=1S/C8H15NO3/c1-3-4-5-7(8(11)12)9-6(2)10/h7H,3-5H2,1-2H3,(H,9,10)(H,11,12)/t7-/m1/s1	CCCCC(C(=O)O)NC(=O)C
145	4	3	3	14	339.326	cis-13-Docosenoicacid	InChI=1S/C22H42O2/c1-2-3-4-5-6-7-8-9-10-11-12-13-14-15-16-17-18-19-20-21-22(23)24/h9-10H,2-8,11-21H2,1H3,(H,23,24)/b10-9-	CCCCCCCCC=CCCCCCCCCCCCC(=O)O
146	19	8	8	25	311.294	cis-11-Eicosenoicacid	InChI=1S/C20H38O2/c1-2-3-4-5-6-7-8-9-10-11-12-13-14-15-16-17-18-19-20(21)22/h9-10H,2-8,11-19H2,1H3,(H,21,22)/b10-9-	CCCCCCCCC=CCCCCCCCCCC(=O)O
147	4	2	2	7	329.193	Pro-Gly-Arg	InChI=1S/C13H24N6O4/c14-13(15)17-6-2-4-9(12(22)23)19-10(20)7-18-11(21)8-3-1-5-16-8/h8-9,16H,1-7H2,(H,18,21)(H,19,20)(H,22,23)(H4,14,15,17)	C1CC(NC1)C(=O)NCC(=O)NC(CCCN=C(N)N)C(=O)O
148	4	1	1	2	329.193	Pro-Gly-Arg	InChI=1S/C13H24N6O4/c14-13(15)17-6-2-4-9(12(22)23)19-10(20)7-18-11(21)8-3-1-5-16-8/h8-9,16H,1-7H2,(H,18,21)(H,19,20)(H,22,23)(H4,14,15,17)	C1CC(NC1)C(=O)NCC(=O)NC(CCCN=C(N)N)C(=O)O
149	5	1	3	2	266.966	2,3-Diphospho-D-glycericacid	InChI=1S/C3H8O10P2/c4-3(5)2(13-15(9,10)11)1-12-14(6,7)8/h2H,1H2,(H,4,5)(H2,6,7,8)(H2,9,10,11)	C(C(C(=O)O)OP(=O)(O)O)OP(=O)(O)O
150	1	3	2	2	117.018	Maleicacid	InChI=1S/C4H4O4/c5-3(6)1-2-4(7)8/h1-2H,(H,5,6)(H,7,8)/b2-1-	C(=CC(=O)O)C(=O)O
151	4	3	3	10	367.357	cis-15-Tetracosenoicacid	InChI=1S/C24H46O2/c1-2-3-4-5-6-7-8-9-10-11-12-13-14-15-16-17-18-19-20-21-22-23-24(25)26/h9-10H,2-8,11-23H2,1H3,(H,25,26)/b10-9-	CCCCCCCCC=CCCCCCCCCCCCCCC(=O)O
152	49	12	49	28	115.075	3-Methyl-4-pentenoicacid	InChI=1S/C6H10O2/c1-3-5(2)4-6(7)8/h3,5H,1,4H2,2H3,(H,7,8)	CC(CC(=O)O)C=C
153	2	1	1	19	429.165	N-(6-Aminohexyl)adenosinecyclic3',5'-monophosphate	InChI=1S/C16H25N6O6P/c17-5-3-1-2-4-6-18-14-11-15(20-8-19-14)22(9-21-11)16-12(23)13-10(27-16)7-26-29(24,25)28-13/h8-10,12-13,16,23H,1-7,17H2,(H,24,25)(H,18,19,20)	C1C2C(C(C(O2)N3C=NC4=C3N=CN=C4NCCCCCCN)O)OP(=O)(O1)O
154	32	1	9	2	297.185	17.alpha.-Ethynylestradiol	InChI=1S/C20H24O2/c1-3-20(22)11-9-18-17-6-4-13-12-14(21)5-7-15(13)16(17)8-10-19(18,20)2/h1,5,7,12,16-18,21-22H,4,6,8-11H2,2H3/t16-,17-,18+,19+,20+/m1/s1	CC12CCC3C(C1CCC2(C#C)O)CCC4=C3C=CC(=C4)O
155	9	9	5	12	276.048	4-Oxo-4-(4-(trifluoromethoxy)anilino)-2-butenoicacid	InChI=1S/C11H8F3NO4/c12-11(13,14)19-8-3-1-7(2-4-8)15-9(16)5-6-10(17)18/h1-6H,(H,15,16)(H,17,18)/b6-5+	C1=CC(=CC=C1NC(=O)C=CC(=O)O)OC(F)(F)F
156	2	1	1	66	301.216	9-cis-Retinoicacid	InChI=1S/C20H28O2/c1-15(8-6-9-16(2)14-19(21)22)11-12-18-17(3)10-7-13-20(18,4)5/h6,8-9,11-12,14H,7,10,13H2,1-5H3,(H,21,22)/b9-6+,12-11+,15-8-,16-14+	CC1=C(C(CCC1)(C)C)C=CC(=CC=CC(=CC(=O)O)C)C
157	32	1	9	19	297.185	17.alpha.-Ethynylestradiol	InChI=1S/C20H24O2/c1-3-20(22)11-9-18-17-6-4-13-12-14(21)5-7-15(13)16(17)8-10-19(18,20)2/h1,5,7,12,16-18,21-22H,4,6,8-11H2,2H3/t16-,17-,18+,19+,20+/m1/s1	CC12CCC3C(C1CCC2(C#C)O)CCC4=C3C=CC(=C4)O
158	1	1	1	54	439.213	1H-Pyrrole-2,5-dione,3-(1H-indol-3-yl)-4-[1-[2-(1-methyl-2-pyrrolidinyl)ethyl]-1H-indol-3-yl]-	InChI=1S/C27H26N4O2/c1-30-13-6-7-17(30)12-14-31-16-21(19-9-3-5-11-23(19)31)25-24(26(32)29-27(25)33)20-15-28-22-10-4-2-8-18(20)22/h2-5,8-11,15-17,28H,6-7,12-14H2,1H3,(H,29,32,33)	CN1CCCC1CCN2C=C(C3=CC=CC=C32)C4=C(C(=O)NC4=O)C5=CNC6=CC=CC=C65
159	21	1	2	11	404.225	Gln-Thr-Arg	InChI=1S/C15H29N7O6/c1-7(23)11(22-12(25)8(16)4-5-10(17)24)13(26)21-9(14(27)28)3-2-6-20-15(18)19/h7-9,11,23H,2-6,16H2,1H3,(H2,17,24)(H,21,26)(H,22,25)(H,27,28)(H4,18,19,20)	CC(C(C(=O)NC(CCCN=C(N)N)C(=O)O)NC(=O)C(CCC(=O)N)N)O
160	10	1	2	7	376.219	Gln-Thr-Lys	InChI=1S/C15H29N5O6/c1-8(21)12(20-13(23)9(17)5-6-11(18)22)14(24)19-10(15(25)26)4-2-3-7-16/h8-10,12,21H,2-7,16-17H2,1H3,(H2,18,22)(H,19,24)(H,20,23)(H,25,26)	CC(C(C(=O)NC(CCCCN)C(=O)O)NC(=O)C(CCC(=O)N)N)O
161	1	2	2	19	406.187	Gln-Cys-Arg	InChI=1S/C14H27N7O5S/c15-7(3-4-10(16)22)11(23)21-9(6-27)12(24)20-8(13(25)26)2-1-5-19-14(17)18/h7-9,27H,1-6,15H2,(H2,16,22)(H,20,24)(H,21,23)(H,25,26)(H4,17,18,19)	C(CC(C(=O)O)NC(=O)C(CS)NC(=O)C(CCC(=O)N)N)CN=C(N)N
162	3	1	1	39	469.223	Met(O)-Phe-Arg	InChI=1S/C20H32N6O5S/c1-32(31)11-9-14(21)17(27)26-16(12-13-6-3-2-4-7-13)18(28)25-15(19(29)30)8-5-10-24-20(22)23/h2-4,6-7,14-16H,5,8-12,21H2,1H3,(H,25,28)(H,26,27)(H,29,30)(H4,22,23,24)	CS(=O)CCC(C(=O)NC(CC1=CC=CC=C1)C(=O)NC(CCCN=C(N)N)C(=O)O)N
163	2	1	1	19	459.213	His-Met(O)-Arg	InChI=1S/C17H30N8O5S/c1-31(30)6-4-12(24-14(26)11(18)7-10-8-21-9-23-10)15(27)25-13(16(28)29)3-2-5-22-17(19)20/h8-9,11-13H,2-7,18H2,1H3,(H,21,23)(H,24,26)(H,25,27)(H,28,29)(H4,19,20,22)	CS(=O)CCC(C(=O)NC(CCCN=C(N)N)C(=O)O)NC(=O)C(CC1=CN=CN1)N
164	3	2	2	22	450.213	Met(O)-Gln-Arg	InChI=1S/C16H31N7O6S/c1-30(29)8-6-9(17)13(25)22-10(4-5-12(18)24)14(26)23-11(15(27)28)3-2-7-21-16(19)20/h9-11H,2-8,17H2,1H3,(H2,18,24)(H,22,25)(H,23,26)(H,27,28)(H4,19,20,21)	CS(=O)CCC(C(=O)NC(CCC(=O)N)C(=O)NC(CCCN=C(N)N)C(=O)O)N
166	1	1	1	1	548.228	.beta.-D-Glucopyranosiduronicacid,6-[3-(1-naphthalenylcarbonyl)-1H-indol-1-yl]hexyl	InChI=1S/C31H33NO8/c33-25(22-14-9-11-19-10-3-4-12-20(19)22)23-18-32(24-15-6-5-13-21(23)24)16-7-1-2-8-17-39-31-28(36)26(34)27(35)29(40-31)30(37)38/h3-6,9-15,18,26-29,31,34-36H,1-2,7-8,16-17H2,(H,37,38)/t26-,27-,28+,29-,31+/m0/s1	C1=CC=C2C(=C1)C=CC=C2C(=O)C3=CN(C4=CC=CC=C43)CCCCCCOC5C(C(C(C(O5)C(=O)O)O)O)O
167	1	1	1	32	408.151	Octanoicacid,2-[[4-chloro-6-[(2,3-dimethylphenyl)amino]-2-pyrimidinyl]thio]-	InChI=1S/C20H26ClN3O2S/c1-4-5-6-7-11-16(19(25)26)27-20-23-17(21)12-18(24-20)22-15-10-8-9-13(2)14(15)3/h8-10,12,16H,4-7,11H2,1-3H3,(H,25,26)(H,22,23,24)	CCCCCCC(C(=O)O)SC1=NC(=CC(=N1)Cl)NC2=CC=CC(=C2C)C
168	1	1	1	14	408.151	Octanoicacid,2-[[4-chloro-6-[(2,3-dimethylphenyl)amino]-2-pyrimidinyl]thio]-	InChI=1S/C20H26ClN3O2S/c1-4-5-6-7-11-16(19(25)26)27-20-23-17(21)12-18(24-20)22-15-10-8-9-13(2)14(15)3/h8-10,12,16H,4-7,11H2,1-3H3,(H,25,26)(H,22,23,24)	CCCCCCC(C(=O)O)SC1=NC(=CC(=N1)Cl)NC2=CC=CC(=C2C)C
169	56	2	2	131	301.216	Methandienone	InChI=1S/C20H28O2/c1-18-9-6-14(21)12-13(18)4-5-15-16(18)7-10-19(2)17(15)8-11-20(19,3)22/h6,9,12,15-17,22H,4-5,7-8,10-11H2,1-3H3/t15-,16+,17+,18+,19+,20+/m1/s1	CC12CCC3C(C1CCC2(C)O)CCC4=CC(=O)C=CC34C
170	25	2	10	29	285.112	2',3'-Dimethoxyflavanone	InChI=1S/C17H16O4/c1-19-15-9-5-7-12(17(15)20-2)16-10-13(18)11-6-3-4-8-14(11)21-16/h3-9,16H,10H2,1-2H3	COC1=CC=CC(=C1OC)C2CC(=O)C3=CC=CC=C3O2
171	25	2	10	2	285.112	2',3'-Dimethoxyflavanone	InChI=1S/C17H16O4/c1-19-15-9-5-7-12(17(15)20-2)16-10-13(18)11-6-3-4-8-14(11)21-16/h3-9,16H,10H2,1-2H3	COC1=CC=CC(=C1OC)C2CC(=O)C3=CC=CC=C3O2
172	11	2	1	4	285.112	3',4'-Dimethoxyflavanone	InChI=1S/C17H16O4/c1-19-15-8-7-11(9-17(15)20-2)16-10-13(18)12-5-3-4-6-14(12)21-16/h3-9,16H,10H2,1-2H3	COC1=C(C=C(C=C1)C2CC(=O)C3=CC=CC=C3O2)OC
173	7	8	10	61	299.128	2,5-Dimethoxy-2'-hydroxy-5'-methylchalcone	InChI=1S/C18H18O4/c1-12-4-7-16(19)15(10-12)17(20)8-5-13-11-14(21-2)6-9-18(13)22-3/h4-11,19H,1-3H3/b8-5+	CC1=CC(=C(C=C1)O)C(=O)C=CC2=C(C=CC(=C2)OC)OC
174	120	2	4	18	315.195	6-Oxiraneboldenone	InChI=1S/C20H26O3/c1-18-7-5-12(21)9-16(18)20(11-23-20)10-13-14-3-4-17(22)19(14,2)8-6-15(13)18/h5,7,9,13-15,17,22H,3-4,6,8,10-11H2,1-2H3/t13-,14-,15-,17-,18+,19-,20?/m0/s1	CC12CCC3C(C1CCC2O)CC4(CO4)C5=CC(=O)C=CC35C
175	3	1	1	1	180.102	N-Methyl-L-phenylalanine	InChI=1S/C10H13NO2/c1-11-9(10(12)13)7-8-5-3-2-4-6-8/h2-6,9,11H,7H2,1H3,(H,12,13)/t9-/m0/s1	CNC(CC1=CC=CC=C1)C(=O)O
177	52	1	2	39	208.097	2-Methylamino-1-(3,4-methylenedioxyphenyl)propan-1-one	InChI=1S/C11H13NO3/c1-7(12-2)11(13)8-3-4-9-10(5-8)15-6-14-9/h3-5,7,12H,6H2,1-2H3	CC(C(=O)C1=CC2=C(C=C1)OCO2)NC
178	20	2	2	24	216.101	Atrazine	InChI=1S/C8H14ClN5/c1-4-10-7-12-6(9)13-8(14-7)11-5(2)3/h5H,4H2,1-3H3,(H2,10,11,12,13,14)	CCNC1=NC(=NC(=N1)Cl)NC(C)C
179	2	2	2	5	233.024	1-(3,4-Dichlorophenyl)-3,3-dimethylurea	InChI=1S/C9H10Cl2N2O/c1-13(2)9(14)12-6-3-4-7(10)8(11)5-6/h3-5H,1-2H3,(H,12,14)	CN(C)C(=O)NC1=CC(=C(C=C1)Cl)Cl
180	5	5	5	16	301.046	Cinnabarinicacid	InChI=1S/C14H8N2O6/c15-10-6(17)4-8-12(9(10)14(20)21)16-11-5(13(18)19)2-1-3-7(11)22-8/h1-4H,15H2,(H,18,19)(H,20,21)	C1=CC(=C2C(=C1)OC3=CC(=O)C(=C(C3=N2)C(=O)O)N)C(=O)O
181	3	3	4	6	299.061	Phoxim	InChI=1S/C12H15N2O3PS/c1-3-15-18(19,16-4-2)17-14-12(10-13)11-8-6-5-7-9-11/h5-9H,3-4H2,1-2H3/b14-12+	CCOP(=S)(OCC)ON=C(C#N)C1=CC=CC=C1
182	1	3	3	1	323.02	Chloramphenicol	InChI=1S/C11H12Cl2N2O5/c12-10(13)11(18)14-8(5-16)9(17)6-1-3-7(4-2-6)15(19)20/h1-4,8-10,16-17H,5H2,(H,14,18)	C1=CC(=CC=C1C(C(CO)NC(=O)C(Cl)Cl)O)[N+](=O)[O-]
183	1	1	1	3	309.038	Fensulfothion	InChI=1S/C11H17O4PS2/c1-4-13-16(17,14-5-2)15-10-6-8-11(9-7-10)18(3)12/h6-9H,4-5H2,1-3H3	CCOP(=S)(OCC)OC1=CC=C(C=C1)S(=O)C
185	13	5	5	5	257.107	Indolo[3,2-b]carbazole	InChI=1S/C18H12N2/c1-3-7-15-11(5-1)13-9-18-14(10-17(13)19-15)12-6-2-4-8-16(12)20-18/h1-10,19-20H	C1=CC=C2C(=C1)C3=CC4=C(C=C3N2)C5=CC=CC=C5N4
186	5	5	5	4	235.144	Lenacil	InChI=1S/C13H18N2O2/c16-12-10-7-4-8-11(10)14-13(17)15(12)9-5-2-1-3-6-9/h9H,1-8H2,(H,14,17)	C1CCC(CC1)N2C(=O)C3=C(CCC3)NC2=O
187	10	1	1	10	209.138	Tetraethyleneglycolmonomethylether	InChI=1S/C9H20O5/c1-11-4-5-13-8-9-14-7-6-12-3-2-10/h10H,2-9H2,1H3	COCCOCCOCCOCCO
188	10	1	1	8	209.138	Tetraethyleneglycolmonomethylether	InChI=1S/C9H20O5/c1-11-4-5-13-8-9-14-7-6-12-3-2-10/h10H,2-9H2,1H3	COCCOCCOCCOCCO
190	5	4	4	11	365.079	Radicicol	InChI=1S/C18H17ClO6/c1-9-6-15-14(25-15)5-3-2-4-10(20)7-11-16(18(23)24-9)12(21)8-13(22)17(11)19/h2-5,8-9,14-15,21-22H,6-7H2,1H3/b4-2-,5-3-	CC1CC2C(O2)C=CC=CC(=O)CC3=C(C(=CC(=C3Cl)O)O)C(=O)O1
191	2	1	1	26	323.185	Zeranol	InChI=1S/C18H26O5/c1-12-6-5-9-14(19)8-4-2-3-7-13-10-15(20)11-16(21)17(13)18(22)23-12/h10-12,14,19-21H,2-9H2,1H3/t12-,14+/m0/s1	CC1CCCC(CCCCCC2=CC(=CC(=C2C(=O)O1)O)O)O
192	103	24	111	239	457.368	Bacosine	InChI=1S/C30H48O3/c1-18(2)19-10-13-27(5)16-17-30(25(32)33)20(24(19)27)8-9-22-28(6)14-12-23(31)26(3,4)21(28)11-15-29(22,30)7/h19-24,31H,1,8-17H2,2-7H3,(H,32,33)/t19-,20+,21-,22+,23+,24+,27+,28-,29+,30+/m0/s1	CC(=C)C1CCC2(C1C3CCC4C5(CCC(C(C5CCC4(C3(CC2)C(=O)O)C)(C)C)O)C)C
193	28	1	6	62	319.081	Lecanoricacid	InChI=1S/C16H14O7/c1-7-3-9(17)5-11(18)14(7)16(22)23-10-4-8(2)13(15(20)21)12(19)6-10/h3-6,17-19H,1-2H3,(H,20,21)	CC1=CC(=CC(=C1C(=O)OC2=CC(=C(C(=C2)C)C(=O)O)O)O)O
194	6	6	6	7	329.259	Stanozolol	InChI=1S/C21H32N2O/c1-19-11-13-12-22-23-18(13)10-14(19)4-5-15-16(19)6-8-20(2)17(15)7-9-21(20,3)24/h12,14-17,24H,4-11H2,1-3H3,(H,22,23)/t14-,15+,16-,17-,19-,20-,21-/m0/s1	CC12CCC3C(C1CCC2(C)O)CCC4C3(CC5=C(C4)NN=C5)C
195	1	2	2	2	222.129	3'-Fluoro-.alpha.-pyrrolidinopropiophenone	InChI=1S/C13H16FNO/c1-10(15-7-2-3-8-15)13(16)11-5-4-6-12(14)9-11/h4-6,9-10H,2-3,7-8H2,1H3/t10-/m1/s1	CC(C(=O)C1=CC(=CC=C1)F)N2CCCC2
197	31	11	32	34	281.247	Linoelaidicacid	InChI=1S/C18H32O2/c1-2-3-4-5-6-7-8-9-10-11-12-13-14-15-16-17-18(19)20/h6-7,9-10H,2-5,8,11-17H2,1H3,(H,19,20)/b7-6+,10-9+	CCCCCC=CCC=CCCCCCCCC(=O)O
198	15	16	20	43	281.247	10E,12Z-octadecadienoicacid	InChI=1S/C18H32O2/c1-2-3-4-5-6-7-8-9-10-11-12-13-14-15-16-17-18(19)20/h6-9H,2-5,10-17H2,1H3,(H,19,20)/b7-6-,9-8+	CCCCCC=CC=CCCCCCCCCC(=O)O
199	47	37	47	54	281.247	17-Octadecynoicacid	InChI=1S/C18H32O2/c1-2-3-4-5-6-7-8-9-10-11-12-13-14-15-16-17-18(19)20/h1H,3-17H2,(H,19,20)	C#CCCCCCCCCCCCCCCCC(=O)O
200	7	2	3	129	339.253	5,6-Dihydroxy-8Z,11Z,14Z-eicosatrienoicacid	InChI=1S/C20H34O4/c1-2-3-4-5-6-7-8-9-10-11-12-13-15-18(21)19(22)16-14-17-20(23)24/h6-7,9-10,12-13,18-19,21-22H,2-5,8,11,14-17H2,1H3,(H,23,24)/b7-6-,10-9-,13-12-	CCCCCC=CCC=CCC=CCC(C(CCCC(=O)O)O)O
201	1	1	1	3	506.361	1-(1Z,9Z-Octadecadienyl)-sn-glycero-3-phosphocholine	InChI=1S/C26H52NO6P/c1-5-6-7-8-9-10-11-12-13-14-15-16-17-18-19-20-22-31-24-26(28)25-33-34(29,30)32-23-21-27(2,3)4/h12-13,20,22,26,28H,5-11,14-19,21,23-25H2,1-4H3/b13-12-,22-20-/t26-/m1/s1	CCCCCCCCC=CCCCCCCC=COCC(COP(=O)([O-])OCC[N+](C)(C)C)O
202	15	4	4	14	718.538	1-Heptadecanoyl-2-(9Z-tetradecenoyl)-sn-glycero-3-phosphocholine	InChI=1S/C39H76NO8P/c1-6-8-10-12-14-16-18-19-20-22-23-25-27-29-31-38(41)45-35-37(36-47-49(43,44)46-34-33-40(3,4)5)48-39(42)32-30-28-26-24-21-17-15-13-11-9-7-2/h13,15,37H,6-12,14,16-36H2,1-5H3/b15-13-/t37-/m1/s1	CCCCCCCCCCCCCCCCC(=O)OCC(COP(=O)([O-])OCC[N+](C)(C)C)OC(=O)CCCCCCCC=CCCCC
203	9	3	3	9	898.726	1,2-Di-(13Z-docosenoyl)-sn-glycero-3-phosphocholine	InChI=1S/C52H100NO8P/c1-6-8-10-12-14-16-18-20-22-24-26-28-30-32-34-36-38-40-42-44-51(54)58-48-50(49-60-62(56,57)59-47-46-53(3,4)5)61-52(55)45-43-41-39-37-35-33-31-29-27-25-23-21-19-17-15-13-11-9-7-2/h20-23,50H,6-19,24-49H2,1-5H3/b22-20-,23-21-/t50-/m1/s1	CCCCCCCCC=CCCCCCCCCCCCC(=O)OCC(COP(=O)([O-])OCC[N+](C)(C)C)OC(=O)CCCCCCCCCCCC=CCCCCCCCC
204	9	3	3	8	898.726	1,2-Di-(13Z-docosenoyl)-sn-glycero-3-phosphocholine	InChI=1S/C52H100NO8P/c1-6-8-10-12-14-16-18-20-22-24-26-28-30-32-34-36-38-40-42-44-51(54)58-48-50(49-60-62(56,57)59-47-46-53(3,4)5)61-52(55)45-43-41-39-37-35-33-31-29-27-25-23-21-19-17-15-13-11-9-7-2/h20-23,50H,6-19,24-49H2,1-5H3/b22-20-,23-21-/t50-/m1/s1	CCCCCCCCC=CCCCCCCCCCCCC(=O)OCC(COP(=O)([O-])OCC[N+](C)(C)C)OC(=O)CCCCCCCCCCCC=CCCCCCCCC
205	3	1	1	2	538.387	1-Nonadecanoyl-sn-glycero-3-phosphocholine	InChI=1S/C27H56NO7P/c1-5-6-7-8-9-10-11-12-13-14-15-16-17-18-19-20-21-27(30)33-24-26(29)25-35-36(31,32)34-23-22-28(2,3)4/h26,29H,5-25H2,1-4H3	CCCCCCCCCCCCCCCCCCC(=O)OCC(COP(=O)([O-])OCC[N+](C)(C)C)O
206	1	1	2	3	510.392	1-O-Octadecyl-sn-glyceryl-3-phosphorylcholine	InChI=1S/C26H56NO6P/c1-5-6-7-8-9-10-11-12-13-14-15-16-17-18-19-20-22-31-24-26(28)25-33-34(29,30)32-23-21-27(2,3)4/h26,28H,5-25H2,1-4H3/t26-/m1/s1	CCCCCCCCCCCCCCCCCCOCC(COP(=O)([O-])OCC[N+](C)(C)C)O
209	5	5	4	100	351.217	19(R)-HydroxyprostaglandinB2	InChI=1S/C20H30O5/c1-15(21)7-6-8-17(22)13-11-16-12-14-19(23)18(16)9-4-2-3-5-10-20(24)25/h2,4,11,13,15,17,21-22H,3,5-10,12,14H2,1H3,(H,24,25)/b4-2-,13-11+	CC(CCCC(C=CC1=C(C(=O)CC1)CC=CCCCC(=O)O)O)O
210	1	1	1	12	336.181	3',4',5'-Trimethoxytropacocaine	InChI=1S/C18H25NO5/c1-19-12-5-6-13(19)10-14(9-12)24-18(20)11-7-15(21-2)17(23-4)16(8-11)22-3/h7-8,12-14H,5-6,9-10H2,1-4H3/t12-,13+,14-	CN1C2(CCC1(CC(C2)(OC(C3=CC(=C(C(=C3)OC)OC)OC)=O)[H])[H])[H]
211	1	1	1	20	235.119	Mepirizole	InChI=1S/C11H14N4O2/c1-7-5-9(16-3)13-11(12-7)15-10(17-4)6-8(2)14-15/h5-6H,1-4H3	CC1=CC(=NC(=N1)N2C(=CC(=N2)C)OC)OC
212	1	3	2	38	587.249	BaccatinIII	InChI=1S/C31H38O11/c1-15-19(34)13-31(38)26(41-27(37)18-10-8-7-9-11-18)24-29(6,20(35)12-21-30(24,14-39-21)42-17(3)33)25(36)23(40-16(2)32)22(15)28(31,4)5/h7-11,19-21,23-24,26,34-35,38H,12-14H2,1-6H3/t19-,20-,21+,23+,24-,26-,29+,30-,31+/m0/s1	CC1=C2C(C(=O)C3(C(CC4C(C3C(C(C2(C)C)(CC1O)O)OC(=O)C5=CC=CC=C5)(CO4)OC(=O)C)O)C)OC(=O)C
213	4	1	1	44	545.238	10-DeacetylbaccatinIII	InChI=1S/C29H36O10/c1-14-17(31)12-29(36)24(38-25(35)16-9-7-6-8-10-16)22-27(5,23(34)21(33)20(14)26(29,3)4)18(32)11-19-28(22,13-37-19)39-15(2)30/h6-10,17-19,21-22,24,31-33,36H,11-13H2,1-5H3/t17-,18-,19+,21+,22-,24-,27+,28-,29+/m0/s1	CC1=C2C(C(=O)C3(C(CC4C(C3C(C(C2(C)C)(CC1O)O)OC(=O)C5=CC=CC=C5)(CO4)OC(=O)C)O)C)O
214	1	3	2	27	587.249	BaccatinIII	InChI=1S/C31H38O11/c1-15-19(34)13-31(38)26(41-27(37)18-10-8-7-9-11-18)24-29(6,20(35)12-21-30(24,14-39-21)42-17(3)33)25(36)23(40-16(2)32)22(15)28(31,4)5/h7-11,19-21,23-24,26,34-35,38H,12-14H2,1-6H3/t19-,20-,21+,23+,24-,26-,29+,30-,31+/m0/s1	CC1=C2C(C(=O)C3(C(CC4C(C3C(C(C2(C)C)(CC1O)O)OC(=O)C5=CC=CC=C5)(CO4)OC(=O)C)O)C)OC(=O)C
215	1	1	1	1	812.328	10-Deacetyltaxol	InChI=1S/C45H49NO13/c1-24-29(57-41(54)35(50)33(26-15-9-6-10-16-26)46-39(52)27-17-11-7-12-18-27)22-45(55)38(58-40(53)28-19-13-8-14-20-28)36-43(5,37(51)34(49)32(24)42(45,3)4)30(48)21-31-44(36,23-56-31)59-25(2)47/h6-20,29-31,33-36,38,48-50,55H,21-23H2,1-5H3,(H,46,52)/t29-,30-,31+,33-,34+,35+,36-,38-,43+,44-,45+/m0/s1	CC1=C2C(C(=O)C3(C(CC4C(C3C(C(C2(C)C)(CC1OC(=O)C(C(C5=CC=CC=C5)NC(=O)C6=CC=CC=C6)O)O)OC(=O)C7=CC=CC=C7)(CO4)OC(=O)C)O)C)O
216	1	3	2	30	587.249	BaccatinIII	InChI=1S/C31H38O11/c1-15-19(34)13-31(38)26(41-27(37)18-10-8-7-9-11-18)24-29(6,20(35)12-21-30(24,14-39-21)42-17(3)33)25(36)23(40-16(2)32)22(15)28(31,4)5/h7-11,19-21,23-24,26,34-35,38H,12-14H2,1-6H3/t19-,20-,21+,23+,24-,26-,29+,30-,31+/m0/s1	CC1=C2C(C(=O)C3(C(CC4C(C3C(C(C2(C)C)(CC1O)O)OC(=O)C5=CC=CC=C5)(CO4)OC(=O)C)O)C)OC(=O)C
217	1	1	1	1	812.328	10-Deacetyltaxol	InChI=1S/C45H49NO13/c1-24-29(57-41(54)35(50)33(26-15-9-6-10-16-26)46-39(52)27-17-11-7-12-18-27)22-45(55)38(58-40(53)28-19-13-8-14-20-28)36-43(5,37(51)34(49)32(24)42(45,3)4)30(48)21-31-44(36,23-56-31)59-25(2)47/h6-20,29-31,33-36,38,48-50,55H,21-23H2,1-5H3,(H,46,52)/t29-,30-,31+,33-,34+,35+,36-,38-,43+,44-,45+/m0/s1	CC1=C2C(C(=O)C3(C(CC4C(C3C(C(C2(C)C)(CC1OC(=O)C(C(C5=CC=CC=C5)NC(=O)C6=CC=CC=C6)O)O)OC(=O)C7=CC=CC=C7)(CO4)OC(=O)C)O)C)O
218	4	1	1	53	545.238	10-DeacetylbaccatinIII	InChI=1S/C29H36O10/c1-14-17(31)12-29(36)24(38-25(35)16-9-7-6-8-10-16)22-27(5,23(34)21(33)20(14)26(29,3)4)18(32)11-19-28(22,13-37-19)39-15(2)30/h6-10,17-19,21-22,24,31-33,36H,11-13H2,1-5H3/t17-,18-,19+,21+,22-,24-,27+,28-,29+/m0/s1	CC1=C2C(C(=O)C3(C(CC4C(C3C(C(C2(C)C)(CC1O)O)OC(=O)C5=CC=CC=C5)(CO4)OC(=O)C)O)C)O
219	1	1	1	1	854.338	7-Epitaxol	InChI=1S/C47H51NO14/c1-25-31(60-43(56)36(52)35(28-16-10-7-11-17-28)48-41(54)29-18-12-8-13-19-29)23-47(57)40(61-42(55)30-20-14-9-15-21-30)38-45(6,32(51)22-33-46(38,24-58-33)62-27(3)50)39(53)37(59-26(2)49)34(25)44(47,4)5/h7-21,31-33,35-38,40,51-52,57H,22-24H2,1-6H3,(H,48,54)/t31-,32+,33+,35-,36+,37+,38-,40-,45+,46-,47+/m0/s1	CC1=C2C(C(=O)C3(C(CC4C(C3C(C(C2(C)C)(CC1OC(=O)C(C(C5=CC=CC=C5)NC(=O)C6=CC=CC=C6)O)O)OC(=O)C7=CC=CC=C7)(CO4)OC(=O)C)O)C)OC(=O)C
220	4	1	1	9	545.238	10-DeacetylbaccatinIII	InChI=1S/C29H36O10/c1-14-17(31)12-29(36)24(38-25(35)16-9-7-6-8-10-16)22-27(5,23(34)21(33)20(14)26(29,3)4)18(32)11-19-28(22,13-37-19)39-15(2)30/h6-10,17-19,21-22,24,31-33,36H,11-13H2,1-5H3/t17-,18-,19+,21+,22-,24-,27+,28-,29+/m0/s1	CC1=C2C(C(=O)C3(C(CC4C(C3C(C(C2(C)C)(CC1O)O)OC(=O)C5=CC=CC=C5)(CO4)OC(=O)C)O)C)O
221	2	1	1	3	834.37	2',3'-Dihydrocephalomannine	InChI=1S/C45H55NO14/c1-9-23(2)39(52)46-33(27-16-12-10-13-17-27)34(50)41(54)58-29-21-45(55)38(59-40(53)28-18-14-11-15-19-28)36-43(8,30(49)20-31-44(36,22-56-31)60-26(5)48)37(51)35(57-25(4)47)32(24(29)3)42(45,6)7/h10-19,23,29-31,33-36,38,49-50,55H,9,20-22H2,1-8H3,(H,46,52)/t23?,29?,30-,31-,33+,34-,35-,36+,38+,43-,44+,45-/m1/s1	CCC(C)C(=O)NC(C1=CC=CC=C1)C(C(=O)OC2CC3(C(C4C(C(CC5C4(CO5)OC(=O)C)O)(C(=O)C(C(=C2C)C3(C)C)OC(=O)C)C)OC(=O)C6=CC=CC=C6)O)O
222	4	1	1	31	545.238	10-DeacetylbaccatinIII	InChI=1S/C29H36O10/c1-14-17(31)12-29(36)24(38-25(35)16-9-7-6-8-10-16)22-27(5,23(34)21(33)20(14)26(29,3)4)18(32)11-19-28(22,13-37-19)39-15(2)30/h6-10,17-19,21-22,24,31-33,36H,11-13H2,1-5H3/t17-,18-,19+,21+,22-,24-,27+,28-,29+/m0/s1	CC1=C2C(C(=O)C3(C(CC4C(C3C(C(C2(C)C)(CC1O)O)OC(=O)C5=CC=CC=C5)(CO4)OC(=O)C)O)C)O
223	1	1	1	2	986.38	7-Xylosyltaxol	InChI=1S/C52H59NO18/c1-26-33(68-47(63)39(58)37(29-16-10-7-11-17-29)53-45(61)30-18-12-8-13-19-30)23-52(64)44(70-46(62)31-20-14-9-15-21-31)42-50(6,43(60)41(67-27(2)54)36(26)49(52,4)5)34(22-35-51(42,25-66-35)71-28(3)55)69-48-40(59)38(57)32(56)24-65-48/h7-21,32-35,37-42,44,48,56-59,64H,22-25H2,1-6H3,(H,53,61)/t32-,33+,34+,35-,37+,38+,39-,40-,41-,42+,44+,48+,50-,51+,52-/m1/s1	CC1=C2C(C(=O)C3(C(CC4C(C3C(C(C2(C)C)(CC1OC(=O)C(C(C5=CC=CC=C5)NC(=O)C6=CC=CC=C6)O)O)OC(=O)C7=CC=CC=C7)(CO4)OC(=O)C)OC8C(C(C(CO8)O)O)O)C)OC(=O)C
224	3	1	1	1	848.385	TaxolC	InChI=1S/C46H57NO14/c1-8-9-12-21-33(51)47-35(28-17-13-10-14-18-28)36(52)42(55)59-30-23-46(56)40(60-41(54)29-19-15-11-16-20-29)38-44(7,31(50)22-32-45(38,24-57-32)61-27(4)49)39(53)37(58-26(3)48)34(25(30)2)43(46,5)6/h10-11,13-20,30-32,35-38,40,50,52,56H,8-9,12,21-24H2,1-7H3,(H,47,51)/t30-,31-,32+,35-,36+,37+,38-,40-,44+,45-,46+/m0/s1	CCCCCC(=O)NC(C1=CC=CC=C1)C(C(=O)OC2CC3(C(C4C(C(CC5C4(CO5)OC(=O)C)O)(C(=O)C(C(=C2C)C3(C)C)OC(=O)C)C)OC(=O)C6=CC=CC=C6)O)O
225	2	2	2	1	868.354	TaxolF	InChI=1S/C48H53NO14/c1-26-32(61-44(57)38(54)37(30-18-12-8-13-19-30)49-35(53)22-29-16-10-7-11-17-29)24-48(58)42(62-43(56)31-20-14-9-15-21-31)40-46(6,33(52)23-34-47(40,25-59-34)63-28(3)51)41(55)39(60-27(2)50)36(26)45(48,4)5/h7-21,32-34,37-40,42,52,54,58H,22-25H2,1-6H3,(H,49,53)/t32-,33-,34+,37-,38+,39+,40-,42-,46+,47-,48+/m0/s1	CC1=C2C(C(=O)C3(C(CC4C(C3C(C(C2(C)C)(CC1OC(=O)C(C(C5=CC=CC=C5)NC(=O)CC6=CC=CC=C6)O)O)OC(=O)C7=CC=CC=C7)(CO4)OC(=O)C)O)C)OC(=O)C
226	4	1	1	18	545.238	10-DeacetylbaccatinIII	InChI=1S/C29H36O10/c1-14-17(31)12-29(36)24(38-25(35)16-9-7-6-8-10-16)22-27(5,23(34)21(33)20(14)26(29,3)4)18(32)11-19-28(22,13-37-19)39-15(2)30/h6-10,17-19,21-22,24,31-33,36H,11-13H2,1-5H3/t17-,18-,19+,21+,22-,24-,27+,28-,29+/m0/s1	CC1=C2C(C(=O)C3(C(CC4C(C3C(C(C2(C)C)(CC1O)O)OC(=O)C5=CC=CC=C5)(CO4)OC(=O)C)O)C)O
227	1	1	1	4	246.02	Guanfacine	InChI=1S/C9H9Cl2N3O/c10-6-2-1-3-7(11)5(6)4-8(15)14-9(12)13/h1-3H,4H2,(H4,12,13,14,15)	C1=CC(=C(C(=C1)Cl)CC(=O)N=C(N)N)Cl
228	6	1	1	4	328.061	Etaconazole	InChI=1S/C14H15Cl2N3O2/c1-2-11-6-20-14(21-11,7-19-9-17-8-18-19)12-4-3-10(15)5-13(12)16/h3-5,8-9,11H,2,6-7H2,1H3	CCC1COC(O1)(CN2C=NC=N2)C3=C(C=C(C=C3)Cl)Cl
229	1	1	1	7	342.077	Propiconazole	InChI=1S/C15H17Cl2N3O2/c1-2-3-12-7-21-15(22-12,8-20-10-18-9-19-20)13-5-4-11(16)6-14(13)17/h4-6,9-10,12H,2-3,7-8H2,1H3	CCCC1COC(O1)(CN2C=NC=N2)C3=C(C=C(C=C3)Cl)Cl
230	1	1	1	2	414.993	Isoconazole	InChI=1S/C18H14Cl4N2O/c19-12-4-5-13(17(22)8-12)18(9-24-7-6-23-11-24)25-10-14-15(20)2-1-3-16(14)21/h1-8,11,18H,9-10H2	C1=CC(=C(C(=C1)Cl)COC(CN2C=CN=C2)C3=C(C=C(C=C3)Cl)Cl)Cl
231	1	1	1	1	246.02	Guanfacine	InChI=1S/C9H9Cl2N3O/c10-6-2-1-3-7(11)5(6)4-8(15)14-9(12)13/h1-3H,4H2,(H4,12,13,14,15)	C1=CC(=C(C(=C1)Cl)CC(=O)N=C(N)N)Cl
232	1	1	1	2	246.02	Guanfacine	InChI=1S/C9H9Cl2N3O/c10-6-2-1-3-7(11)5(6)4-8(15)14-9(12)13/h1-3H,4H2,(H4,12,13,14,15)	C1=CC(=C(C(=C1)Cl)CC(=O)N=C(N)N)Cl
233	1	1	1	9	342.077	Propiconazole	InChI=1S/C15H17Cl2N3O2/c1-2-3-12-7-21-15(22-12,8-20-10-18-9-19-20)13-5-4-11(16)6-14(13)17/h4-6,9-10,12H,2-3,7-8H2,1H3	CCCC1COC(O1)(CN2C=NC=N2)C3=C(C=C(C=C3)Cl)Cl
234	1	1	1	1	234.986	Carbamimidothioicacid,(3,4-dichlorophenyl)methylester	InChI=1S/C8H8Cl2N2S/c9-6-2-1-5(3-7(6)10)4-13-8(11)12/h1-3H,4H2,(H3,11,12)	C1=CC(=C(C=C1CSC(=N)N)Cl)Cl
235	1	1	1	1	234.986	Carbamimidothioicacid,(3,4-dichlorophenyl)methylester	InChI=1S/C8H8Cl2N2S/c9-6-2-1-5(3-7(6)10)4-13-8(11)12/h1-3H,4H2,(H3,11,12)	C1=CC(=C(C=C1CSC(=N)N)Cl)Cl
236	4	3	6	137	223.096	Monobutylphthalate	InChI=1S/C12H14O4/c1-2-3-8-16-12(15)10-7-5-4-6-9(10)11(13)14/h4-7H,2-3,8H2,1H3,(H,13,14)	CCCCOC(=O)C1=CC=CC=C1C(=O)O
237	4	1	2	8	223.096	Monoisobutylphthalate	InChI=1S/C12H14O4/c1-8(2)7-16-12(15)10-6-4-3-5-9(10)11(13)14/h3-6,8H,7H2,1-2H3,(H,13,14)	CC(C)COC(=O)C1=CC=CC=C1C(=O)O
238	7	1	3	46	195.065	Monoethylphthalate	InChI=1S/C10H10O4/c1-2-14-10(13)8-6-4-3-5-7(8)9(11)12/h3-6H,2H2,1H3,(H,11,12)	CCOC(=O)C1=CC=CC=C1C(=O)O
241	1	1	1	11	300.147	Metoclopramide	InChI=1S/C14H22ClN3O2/c1-4-18(5-2)7-6-17-14(19)10-8-11(15)12(16)9-13(10)20-3/h8-9H,4-7,16H2,1-3H3,(H,17,19)	CCN(CC)CCNC(=O)C1=CC(=C(C=C1OC)N)Cl
242	1	1	1	84	351.17	Gly-Met(O)-Lys	InChI=1S/C13H26N4O5S/c1-23(22)7-5-9(16-11(18)8-15)12(19)17-10(13(20)21)4-2-3-6-14/h9-10H,2-8,14-15H2,1H3,(H,16,18)(H,17,19)(H,20,21)	CS(=O)CCC(C(=O)NC(CCCCN)C(=O)O)NC(=O)CN
243	1	1	3	15	446.276	Trp-Leu-Lys	InChI=1S/C23H35N5O4/c1-14(2)11-20(22(30)27-19(23(31)32)9-5-6-10-24)28-21(29)17(25)12-15-13-26-18-8-4-3-7-16(15)18/h3-4,7-8,13-14,17,19-20,26H,5-6,9-12,24-25H2,1-2H3,(H,27,30)(H,28,29)(H,31,32)	CC(C)CC(C(=O)NC(CCCCN)C(=O)O)NC(=O)C(CC1=CNC2=CC=CC=C21)N
244	9	1	1	4	372.188	PyroGlu-Asn-Lys	InChI=1S/C15H25N5O6/c16-6-2-1-3-9(15(25)26)19-14(24)10(7-11(17)21)20-13(23)8-4-5-12(22)18-8/h8-10H,1-7,16H2,(H2,17,21)(H,18,22)(H,19,24)(H,20,23)(H,25,26)	C1CC(=O)NC1C(=O)NC(CC(=O)N)C(=O)NC(CCCCN)C(=O)O
245	9	1	1	15	372.188	PyroGlu-Asn-Lys	InChI=1S/C15H25N5O6/c16-6-2-1-3-9(15(25)26)19-14(24)10(7-11(17)21)20-13(23)8-4-5-12(22)18-8/h8-10H,1-7,16H2,(H2,17,21)(H,18,22)(H,19,24)(H,20,23)(H,25,26)	C1CC(=O)NC1C(=O)NC(CC(=O)N)C(=O)NC(CCCCN)C(=O)O
246	9	1	1	2	372.188	PyroGlu-Asn-Lys	InChI=1S/C15H25N5O6/c16-6-2-1-3-9(15(25)26)19-14(24)10(7-11(17)21)20-13(23)8-4-5-12(22)18-8/h8-10H,1-7,16H2,(H2,17,21)(H,18,22)(H,19,24)(H,20,23)(H,25,26)	C1CC(=O)NC1C(=O)NC(CC(=O)N)C(=O)NC(CCCCN)C(=O)O
247	1	1	3	10	446.276	Trp-Leu-Lys	InChI=1S/C23H35N5O4/c1-14(2)11-20(22(30)27-19(23(31)32)9-5-6-10-24)28-21(29)17(25)12-15-13-26-18-8-4-3-7-16(15)18/h3-4,7-8,13-14,17,19-20,26H,5-6,9-12,24-25H2,1-2H3,(H,27,30)(H,28,29)(H,31,32)	CC(C)CC(C(=O)NC(CCCCN)C(=O)O)NC(=O)C(CC1=CNC2=CC=CC=C21)N
248	34	1	1	70	389.214	Gln-Asn-Lys	InChI=1S/C15H28N6O6/c16-6-2-1-3-9(15(26)27)20-14(25)10(7-12(19)23)21-13(24)8(17)4-5-11(18)22/h8-10H,1-7,16-17H2,(H2,18,22)(H2,19,23)(H,20,25)(H,21,24)(H,26,27)	C(CCN)CC(C(=O)O)NC(=O)C(CC(=O)N)NC(=O)C(CCC(=O)N)N
249	34	1	1	58	389.214	Gln-Asn-Lys	InChI=1S/C15H28N6O6/c16-6-2-1-3-9(15(26)27)20-14(25)10(7-12(19)23)21-13(24)8(17)4-5-11(18)22/h8-10H,1-7,16-17H2,(H2,18,22)(H2,19,23)(H,20,25)(H,21,24)(H,26,27)	C(CCN)CC(C(=O)O)NC(=O)C(CC(=O)N)NC(=O)C(CCC(=O)N)N
250	3	1	1	12	377.167	Asp-Asp-Lys	InChI=1S/C14H24N4O8/c15-4-2-1-3-8(14(25)26)17-13(24)9(6-11(21)22)18-12(23)7(16)5-10(19)20/h7-9H,1-6,15-16H2,(H,17,24)(H,18,23)(H,19,20)(H,21,22)(H,25,26)	C(CCN)CC(C(=O)O)NC(=O)C(CC(=O)O)NC(=O)C(CC(=O)O)N
251	3	2	3	10	423.191	Met(O)-Glu-Lys	InChI=1S/C16H30N4O7S/c1-28(27)9-7-10(18)14(23)19-11(5-6-13(21)22)15(24)20-12(16(25)26)4-2-3-8-17/h10-12H,2-9,17-18H2,1H3,(H,19,23)(H,20,24)(H,21,22)(H,25,26)	CS(=O)CCC(C(=O)NC(CCC(=O)O)C(=O)NC(CCCCN)C(=O)O)N
252	2	1	1	5	390.198	Glu-Asn-Lys	InChI=1S/C15H27N5O7/c16-6-2-1-3-9(15(26)27)19-14(25)10(7-11(18)21)20-13(24)8(17)4-5-12(22)23/h8-10H,1-7,16-17H2,(H2,18,21)(H,19,25)(H,20,24)(H,22,23)(H,26,27)	C(CCN)CC(C(=O)O)NC(=O)C(CC(=O)N)NC(=O)C(CCC(=O)O)N
253	9	1	1	4	372.188	PyroGlu-Asn-Lys	InChI=1S/C15H25N5O6/c16-6-2-1-3-9(15(25)26)19-14(24)10(7-11(17)21)20-13(23)8-4-5-12(22)18-8/h8-10H,1-7,16H2,(H2,17,21)(H,18,22)(H,19,24)(H,20,23)(H,25,26)	C1CC(=O)NC1C(=O)NC(CC(=O)N)C(=O)NC(CCCCN)C(=O)O
254	3	2	3	18	423.191	Met(O)-Glu-Lys	InChI=1S/C16H30N4O7S/c1-28(27)9-7-10(18)14(23)19-11(5-6-13(21)22)15(24)20-12(16(25)26)4-2-3-8-17/h10-12H,2-9,17-18H2,1H3,(H,19,23)(H,20,24)(H,21,22)(H,25,26)	CS(=O)CCC(C(=O)NC(CCC(=O)O)C(=O)NC(CCCCN)C(=O)O)N
255	3	2	3	50	423.191	Met(O)-Glu-Lys	InChI=1S/C16H30N4O7S/c1-28(27)9-7-10(18)14(23)19-11(5-6-13(21)22)15(24)20-12(16(25)26)4-2-3-8-17/h10-12H,2-9,17-18H2,1H3,(H,19,23)(H,20,24)(H,21,22)(H,25,26)	CS(=O)CCC(C(=O)NC(CCC(=O)O)C(=O)NC(CCCCN)C(=O)O)N
256	119	1	2	35	447.129	Glycitin	InChI=1S/C22H22O10/c1-29-15-6-12-14(30-9-13(18(12)25)10-2-4-11(24)5-3-10)7-16(15)31-22-21(28)20(27)19(26)17(8-23)32-22/h2-7,9,17,19-24,26-28H,8H2,1H3/t17-,19-,20+,21-,22-/m1/s1	COC1=C(C=C2C(=C1)C(=O)C(=CO2)C3=CC=C(C=C3)O)OC4C(C(C(C(O4)CO)O)O)O
257	13	12	23	20	327.086	4'-Acetoxy-7-hydroxy-6-methoxyisoflavone	InChI=1S/C18H14O6/c1-10(19)24-12-5-3-11(4-6-12)14-9-23-16-8-15(20)17(22-2)7-13(16)18(14)21/h3-9,20H,1-2H3	CC(=O)OC1=CC=C(C=C1)C2=COC3=CC(=C(C=C3C2=O)OC)O
258	1	1	1	18	290.15	Imazethapyr	InChI=1S/C15H19N3O3/c1-5-9-6-10(13(19)20)11(16-7-9)12-17-14(21)15(4,18-12)8(2)3/h6-8H,5H2,1-4H3,(H,19,20)(H,17,18,21)	CCC1=CN=C(C(=C1)C(=O)O)C2=NC(C(=O)N2)(C)C(C)C
259	1	1	1	1	304.009	Triallate	InChI=1S/C10H16Cl3NOS/c1-6(2)14(7(3)4)10(15)16-5-8(11)9(12)13/h6-7H,5H2,1-4H3	CC(C)N(C(C)C)C(=O)SCC(=C(Cl)Cl)Cl
260	1	1	1	72	305.141	Flupirtine	InChI=1S/C15H17FN4O2/c1-2-22-15(21)19-12-7-8-13(20-14(12)17)18-9-10-3-5-11(16)6-4-10/h3-8H,2,9H2,1H3,(H,19,21)(H3,17,18,20)	CCOC(=O)NC1=C(N=C(C=C1)NCC2=CC=C(C=C2)F)N
261	1	1	1	25	305.141	Flupirtine	InChI=1S/C15H17FN4O2/c1-2-22-15(21)19-12-7-8-13(20-14(12)17)18-9-10-3-5-11(16)6-4-10/h3-8H,2,9H2,1H3,(H,19,21)(H3,17,18,20)	CCOC(=O)NC1=C(N=C(C=C1)NCC2=CC=C(C=C2)F)N
262	47	1	1	35	328.154	6-Acetylmorphine	InChI=1S/C19H21NO4/c1-10(21)23-15-6-4-12-13-9-11-3-5-14(22)17-16(11)19(12,18(15)24-17)7-8-20(13)2/h3-6,12-13,15,18,22H,7-9H2,1-2H3/t12-,13+,15-,18-,19-/m0/s1	CC(=O)OC1C=CC2C3CC4=C5C2(C1OC5=C(C=C4)O)CCN3C
263	6	2	2	15	462.176	Morphine-3-glucuronide	InChI=1S/C23H27NO9/c1-24-7-6-23-10-3-4-12(25)20(23)32-18-13(5-2-9(14(18)23)8-11(10)24)31-22-17(28)15(26)16(27)19(33-22)21(29)30/h2-5,10-12,15-17,19-20,22,25-28H,6-8H2,1H3,(H,29,30)/t10-,11+,12-,15-,16-,17+,19-,20-,22+,23-/m0/s1	CN1CCC23C4C1CC5=C2C(=C(C=C5)OC6C(C(C(C(O6)C(=O)O)O)O)O)OC3C(C=C4)O
264	42	2	4	11	300.159	Codeine	InChI=1S/C18H21NO3/c1-19-8-7-18-11-4-5-13(20)17(18)22-16-14(21-2)6-3-10(15(16)18)9-12(11)19/h3-6,11-13,17,20H,7-9H2,1-2H3/t11?,12-,13+,17+,18+/m1/s1	CN1CCC23C4C1CC5=C2C(=C(C=C5)OC)OC3C(C=C4)O
265	47	1	1	117	328.154	6-Acetylmorphine	InChI=1S/C19H21NO4/c1-10(21)23-15-6-4-12-13-9-11-3-5-14(22)17-16(11)19(12,18(15)24-17)7-8-20(13)2/h3-6,12-13,15,18,22H,7-9H2,1-2H3/t12-,13+,15-,18-,19-/m0/s1	CC(=O)OC1C=CC2C3CC4=C5C2(C1OC5=C(C=C4)O)CCN3C
266	42	2	4	53	300.159	Codeine	InChI=1S/C18H21NO3/c1-19-8-7-18-11-4-5-13(20)17(18)22-16-14(21-2)6-3-10(15(16)18)9-12(11)19/h3-6,11-13,17,20H,7-9H2,1-2H3/t11?,12-,13+,17+,18+/m1/s1	CN1CCC23C4C1CC5=C2C(=C(C=C5)OC)OC3C(C=C4)O
267	42	2	4	10	300.159	Codeine	InChI=1S/C18H21NO3/c1-19-8-7-18-11-4-5-13(20)17(18)22-16-14(21-2)6-3-10(15(16)18)9-12(11)19/h3-6,11-13,17,20H,7-9H2,1-2H3/t11?,12-,13+,17+,18+/m1/s1	CN1CCC23C4C1CC5=C2C(=C(C=C5)OC)OC3C(C=C4)O
268	37	1	2	38	272.128	Normorphine	InChI=1S/C16H17NO3/c18-11-3-1-8-7-10-9-2-4-12(19)15-16(9,5-6-17-10)13(8)14(11)20-15/h1-4,9-10,12,15,17-19H,5-7H2/t9-,10+,12-,15-,16-/m0/s1	C1CNC2CC3=C4C15C2C=CC(C5OC4=C(C=C3)O)O
269	37	1	2	48	272.128	Normorphine	InChI=1S/C16H17NO3/c18-11-3-1-8-7-10-9-2-4-12(19)15-16(9,5-6-17-10)13(8)14(11)20-15/h1-4,9-10,12,15,17-19H,5-7H2/t9-,10+,12-,15-,16-/m0/s1	C1CNC2CC3=C4C15C2C=CC(C5OC4=C(C=C3)O)O
270	70	2	2	39	370.165	Heroin	InChI=1S/C21H23NO5/c1-11(23)25-16-6-4-13-10-15-14-5-7-17(26-12(2)24)20-21(14,8-9-22(15)3)18(13)19(16)27-20/h4-7,14-15,17,20H,8-10H2,1-3H3/t14-,15+,17-,20-,21-/m0/s1	CC(=O)OC1C=CC2C3CC4=C5C2(C1OC5=C(C=C4)OC(=O)C)CCN3C
271	44	1	1	2	312.159	Nalorphine	InChI=1S/C19H21NO3/c1-2-8-20-9-7-19-12-4-6-15(22)18(19)23-17-14(21)5-3-11(16(17)19)10-13(12)20/h2-6,12-13,15,18,21-22H,1,7-10H2/t12-,13-,15+,18+,19+/m1/s1	C=CCN1CCC23C4C1CC5=C2C(=C(C=C5)O)OC3C(C=C4)O
272	50	2	2	4	286.144	Morphine	InChI=1S/C17H19NO3/c1-18-7-6-17-10-3-5-13(20)16(17)21-15-12(19)4-2-9(14(15)17)8-11(10)18/h2-5,10-11,13,16,19-20H,6-8H2,1H3/t10?,11-,13+,16+,17+/m1/s1	CN1CCC23C4C1CC5=C2C(=C(C=C5)O)OC3C(C=C4)O
273	37	1	2	50	272.128	Normorphine	InChI=1S/C16H17NO3/c18-11-3-1-8-7-10-9-2-4-12(19)15-16(9,5-6-17-10)13(8)14(11)20-15/h1-4,9-10,12,15,17-19H,5-7H2/t9-,10+,12-,15-,16-/m0/s1	C1CNC2CC3=C4C15C2C=CC(C5OC4=C(C=C3)O)O
274	50	2	2	40	286.144	Morphine	InChI=1S/C17H19NO3/c1-18-7-6-17-10-3-5-13(20)16(17)21-15-12(19)4-2-9(14(15)17)8-11(10)18/h2-5,10-11,13,16,19-20H,6-8H2,1H3/t10?,11-,13+,16+,17+/m1/s1	CN1CCC23C4C1CC5=C2C(=C(C=C5)O)OC3C(C=C4)O
275	38	2	1	47	286.144	Norcodeine	InChI=1S/C17H19NO3/c1-20-13-5-2-9-8-11-10-3-4-12(19)16-17(10,6-7-18-11)14(9)15(13)21-16/h2-5,10-12,16,18-19H,6-8H2,1H3/t10?,11-,12+,16+,17+/m1/s1	COC1=C2C3=C(CC4C5C3(CCN4)C(O2)C(C=C5)O)C=C1
276	4	1	1	22	462.176	Morphine-6-glucuronide	InChI=1S/C23H27NO9/c1-24-7-6-23-10-3-5-13(31-22-17(28)15(26)16(27)19(33-22)21(29)30)20(23)32-18-12(25)4-2-9(14(18)23)8-11(10)24/h2-5,10-11,13,15-17,19-20,22,25-28H,6-8H2,1H3,(H,29,30)/t10-,11+,13-,15-,16-,17+,19-,20-,22+,23-/m0/s1	CN1CCC23C4C1CC5=C2C(=C(C=C5)O)OC3C(C=C4)OC6C(C(C(C(O6)C(=O)O)O)O)O
277	1	1	1	6	368.047	Cefaclor	InChI=1S/C15H14ClN3O4S/c16-8-6-24-14-10(13(21)19(14)11(8)15(22)23)18-12(20)9(17)7-4-2-1-3-5-7/h1-5,9-10,14H,6,17H2,(H,18,20)(H,22,23)/t9-,10+,14+/m0/s1	C1C(=C(N2C(S1)C(C2=O)NC(=O)C(C3=CC=CC=C3)N)C(=O)O)Cl
278	4	32	14	109	271.096	4,2'-Dihydroxy-3-methoxychalcone	InChI=1S/C16H14O4/c1-20-16-10-11(7-9-15(16)19)6-8-14(18)12-4-2-3-5-13(12)17/h2-10,17,19H,1H3/b8-6+	COC1=C(C=CC(=C1)C=CC(=O)C2=CC=CC=C2O)O
279	88	76	88	53	343.124	Galactinol	InChI=1S/C12H22O11/c13-1-2-3(14)4(15)10(21)12(22-2)23-11-8(19)6(17)5(16)7(18)9(11)20/h2-21H,1H2/t2-,3+,4+,5-,6-,7+,8+,9+,10-,11-,12-/m1/s1	C(C1(C(C(C(C(O1)(OC2(C(C(C(C(C2(O)[H])(O)[H])(O)[H])(O)[H])(O)[H])[H])[H])(O)[H])(O)[H])(O)[H])[H])O
280	6	8	8	43	261.037	.alpha.-D-Mannose1-phosphate	InChI=1S/C6H13O9P/c7-1-2-3(8)4(9)5(10)6(14-2)15-16(11,12)13/h2-10H,1H2,(H2,11,12,13)/t2-,3-,4+,5+,6-/m1/s1	C(C1C(C(C(C(O1)OP(=O)(O)O)O)O)O)O
281	2	1	2	16	235.09	PTH-valine	InChI=1S/C12H14N2OS/c1-8(2)10-11(15)14(12(16)13-10)9-6-4-3-5-7-9/h3-8,10H,1-2H3,(H,13,16)	CC(C)C1C(=O)N(C(=S)N1)C2=CC=CC=C2
282	5	5	5	16	332.121	3-(4-tert-Butylphenyl)-N-(3-chloro-4-fluorophenyl)acrylamide	InChI=1S/C19H19ClFNO/c1-19(2,3)14-7-4-13(5-8-14)6-11-18(23)22-15-9-10-17(21)16(20)12-15/h4-12H,1-3H3,(H,22,23)/b11-6+	CC(C)(C)C1=CC=C(C=C1)C=CC(=O)NC2=CC(=C(C=C2)F)Cl
283	8	1	1	26	362.151	Ofloxacin	InChI=1S/C18H20FN3O4/c1-10-9-26-17-14-11(16(23)12(18(24)25)8-22(10)14)7-13(19)15(17)21-5-3-20(2)4-6-21/h7-8,10H,3-6,9H2,1-2H3,(H,24,25)	CC1COC2=C3N1C=C(C(=O)C3=CC(=C2N4CC[NH+](CC4)C)F)C(=O)[O-]
284	1	1	1	4	705.247	Itraconazole	InChI=1S/C35H38Cl2N8O4/c1-3-25(2)45-34(46)44(24-40-45)29-7-5-27(6-8-29)41-14-16-42(17-15-41)28-9-11-30(12-10-28)47-19-31-20-48-35(49-31,21-43-23-38-22-39-43)32-13-4-26(36)18-33(32)37/h4-13,18,22-25,31H,3,14-17,19-21H2,1-2H3/t25?,31-,35-/m0/s1	CCC(C)N1C(=O)N(C=N1)C2=CC=C(C=C2)N3CCN(CC3)C4=CC=C(C=C4)OCC5COC(O5)(CN6C=NC=N6)C7=C(C=C(C=C7)Cl)Cl
285	1	1	4	25	239.106	4-(2-Hydroxyethyl)piperazine-1-ethanesulfonicacid	InChI=1S/C8H18N2O4S/c11-7-5-9-1-3-10(4-2-9)6-8-15(12,13)14/h11H,1-8H2,(H,12,13,14)	C1CN(CCN1CCO)CCS(=O)(=O)O
286	1	1	3	28	253.122	N-2-Hydroxyethylpiperazine-N-3-propanesulfonicacid	InChI=1S/C9H20N2O4S/c12-8-7-11-5-3-10(4-6-11)2-1-9-16(13,14)15/h12H,1-9H2,(H,13,14,15)	C1CN(CCN1CCCS(=O)(=O)O)CCO
287	81	35	81	128	183.065	2,4-Dimethoxybenzoicacid	InChI=1S/C9H10O4/c1-12-6-3-4-7(9(10)11)8(5-6)13-2/h3-5H,1-2H3,(H,10,11)	COC1=CC(=C(C=C1)C(=O)O)OC
288	13	1	1	3	179.07	4-Methoxycinnamicacid	InChI=1S/C10H10O3/c1-13-9-5-2-8(3-6-9)4-7-10(11)12/h2-7H,1H3,(H,11,12)/b7-4+	COC1=CC=C(C=C1)C=CC(=O)O
289	3	3	3	9	368.208	2-Amino-N-cyclopentyl-1-(3-methoxypropyl)-1H-pyrrolo[2,3-b]quinoxaline-3-carboxamide	InChI=1S/C20H25N5O2/c1-27-12-6-11-25-18(21)16(20(26)22-13-7-2-3-8-13)17-19(25)24-15-10-5-4-9-14(15)23-17/h4-5,9-10,13H,2-3,6-8,11-12,21H2,1H3,(H,22,26)	COCCCN1C(=C(C2=NC3=CC=CC=C3N=C21)C(=O)NC4CCCC4)N
290	15	3	3	31	417.118	Daidzin	InChI=1S/C21H20O9/c22-8-16-18(25)19(26)20(27)21(30-16)29-12-5-6-13-15(7-12)28-9-14(17(13)24)10-1-3-11(23)4-2-10/h1-7,9,16,18-23,25-27H,8H2	C1=CC(=CC=C1C2=COC3=C(C2=O)C=CC(=C3)OC4C(C(C(C(O4)CO)O)O)O)O
291	57	1	1	142	271.06	Genistein	InChI=1S/C15H10O5/c16-9-3-1-8(2-4-9)11-7-20-13-6-10(17)5-12(18)14(13)15(11)19/h1-7,16-18H	C1=CC(=CC=C1C2=COC3=CC(=CC(=C3C2=O)O)O)O
292	5	45	15	88	301.107	2',4'-Dihydroxy-2,3-dimethoxychalcone	InChI=1S/C17H16O5/c1-21-16-5-3-4-11(17(16)22-2)6-9-14(19)13-8-7-12(18)10-15(13)20/h3-10,18,20H,1-2H3/b9-6+	COC1=CC=CC(=C1OC)C=CC(=O)C2=C(C=C(C=C2)O)O
293	42	1	3	32	255.065	7,4'-Dihydroxyflavone	InChI=1S/C15H10O4/c16-10-3-1-9(2-4-10)14-8-13(18)12-6-5-11(17)7-15(12)19-14/h1-8,16-17H	C1=CC(=CC=C1C2=CC(=O)C3=C(O2)C=C(C=C3)O)O
294	41	9	3	69	257.081	Liquiritigenin	InChI=1S/C15H12O4/c16-10-3-1-9(2-4-10)14-8-13(18)12-6-5-11(17)7-15(12)19-14/h1-7,14,16-17H,8H2	C1C(OC2=C(C1=O)C=CC(=C2)O)C3=CC=C(C=C3)O
295	41	9	3	143	257.081	Liquiritigenin	InChI=1S/C15H12O4/c16-10-3-1-9(2-4-10)14-8-13(18)12-6-5-11(17)7-15(12)19-14/h1-7,14,16-17H,8H2	C1C(OC2=C(C1=O)C=CC(=C2)O)C3=CC=C(C=C3)O
296	57	1	1	109	271.06	Genistein	InChI=1S/C15H10O5/c16-9-3-1-8(2-4-9)11-7-20-13-6-10(17)5-12(18)14(13)15(11)19/h1-7,16-18H	C1=CC(=CC=C1C2=COC3=CC(=CC(=C3C2=O)O)O)O
297	5	45	15	70	301.107	2',4'-Dihydroxy-2,3-dimethoxychalcone	InChI=1S/C17H16O5/c1-21-16-5-3-4-11(17(16)22-2)6-9-14(19)13-8-7-12(18)10-15(13)20/h3-10,18,20H,1-2H3/b9-6+	COC1=CC=CC(=C1OC)C=CC(=O)C2=C(C=C(C=C2)O)O
298	50	1	1	63	255.065	Daidzein	InChI=1S/C15H10O4/c16-10-3-1-9(2-4-10)13-8-19-14-7-11(17)5-6-12(14)15(13)18/h1-8,16-17H	C1=CC(=CC=C1C2=COC3=C(C2=O)C=CC(=C3)O)O
300	38	4	4	4	255.065	7,3'-Dihydroxyflavone	InChI=1S/C15H10O4/c16-10-3-1-2-9(6-10)14-8-13(18)12-5-4-11(17)7-15(12)19-14/h1-8,16-17H	C1=CC(=CC(=C1)O)C2=CC(=O)C3=C(O2)C=C(C=C3)O
301	1	1	1	7	233.044	7-Acetoxy-3-formylchromone	InChI=1S/C12H8O5/c1-7(14)17-9-2-3-10-11(4-9)16-6-8(5-13)12(10)15/h2-6H,1H3	CC(=O)OC1=CC2=C(C=C1)C(=O)C(=CO2)C=O
302	38	4	4	1	255.065	7,3'-Dihydroxyflavone	InChI=1S/C15H10O4/c16-10-3-1-2-9(6-10)14-8-13(18)12-5-4-11(17)7-15(12)19-14/h1-8,16-17H	C1=CC(=CC(=C1)O)C2=CC(=O)C3=C(O2)C=C(C=C3)O
303	3	1	2	1	282.222	Alverine	InChI=1S/C20H27N/c1-2-21(17-9-15-19-11-5-3-6-12-19)18-10-16-20-13-7-4-8-14-20/h3-8,11-14H,2,9-10,15-18H2,1H3	CCN(CCCC1=CC=CC=C1)CCCC2=CC=CC=C2
304	1	1	1	7	233.044	7-Acetoxy-3-formylchromone	InChI=1S/C12H8O5/c1-7(14)17-9-2-3-10-11(4-9)16-6-8(5-13)12(10)15/h2-6H,1H3	CC(=O)OC1=CC2=C(C=C1)C(=O)C(=CO2)C=O
305	3	1	2	3	282.222	Alverine	InChI=1S/C20H27N/c1-2-21(17-9-15-19-11-5-3-6-12-19)18-10-16-20-13-7-4-8-14-20/h3-8,11-14H,2,9-10,15-18H2,1H3	CCN(CCCC1=CC=CC=C1)CCCC2=CC=CC=C2
306	38	8	10	96	255.065	6,2'-Dihydroxyflavone	InChI=1S/C15H10O4/c16-9-5-6-14-11(7-9)13(18)8-15(19-14)10-3-1-2-4-12(10)17/h1-8,16-17H	C1=CC=C(C(=C1)C2=CC(=O)C3=C(O2)C=CC(=C3)O)O
307	15	3	3	16	417.118	Daidzin	InChI=1S/C21H20O9/c22-8-16-18(25)19(26)20(27)21(30-16)29-12-5-6-13-15(7-12)28-9-14(17(13)24)10-1-3-11(23)4-2-10/h1-7,9,16,18-23,25-27H,8H2	C1=CC(=CC=C1C2=COC3=C(C2=O)C=CC(=C3)OC4C(C(C(C(O4)CO)O)O)O)O
308	13	3	9	13	251.107	6,3'-Dimethylflavone	InChI=1S/C17H14O2/c1-11-4-3-5-13(8-11)17-10-15(18)14-9-12(2)6-7-16(14)19-17/h3-10H,1-2H3	CC1=CC2=C(C=C1)OC(=CC2=O)C3=CC(=CC=C3)C
309	5	9	3	96	329.138	4'-Hydroxy-2'-methyl-3,4,5-trimethoxychalcone	InChI=1S/C19H20O5/c1-12-9-14(20)6-7-15(12)16(21)8-5-13-10-17(22-2)19(24-4)18(11-13)23-3/h5-11,20H,1-4H3/b8-5+	CC1=C(C=CC(=C1)O)C(=O)C=CC2=CC(=C(C(=C2)OC)OC)OC
310	1	1	1	4	357.199	.alpha.-Methylthiofentanyl	InChI=1S/C21H28N2OS/c1-3-21(24)23(18-8-5-4-6-9-18)19-11-13-22(14-12-19)17(2)16-20-10-7-15-25-20/h4-10,15,17,19H,3,11-14,16H2,1-2H3	CCC(=O)N(C1CCN(CC1)C(C)CC2=CC=CS2)C3=CC=CC=C3
311	2	1	1	21	358.201	DL-Laudanosine	InChI=1S/C21H27NO4/c1-22-9-8-15-12-20(25-4)21(26-5)13-16(15)17(22)10-14-6-7-18(23-2)19(11-14)24-3/h6-7,11-13,17H,8-10H2,1-5H3	CN1CCC2=CC(=C(C=C2C1CC3=CC(=C(C=C3)OC)OC)OC)OC
312	6	1	1	9	235.092	Ser-Glu	InChI=1S/C8H14N2O6/c9-4(3-11)7(14)10-5(8(15)16)1-2-6(12)13/h4-5,11H,1-3,9H2,(H,10,14)(H,12,13)(H,15,16)/t4-,5+/m0/s1	C(CC(=O)O)C(C(=O)O)NC(=O)C(CO)N
313	2	2	2	7	172.043	o-Toluenesulfonamide	InChI=1S/C7H9NO2S/c1-6-4-2-3-5-7(6)11(8,9)10/h2-5H,1H3,(H2,8,9,10)	CC1=CC=CC=C1S(=N)(=O)O
314	2	2	2	13	269.113	Ser-Tyr	InChI=1S/C12H16N2O5/c13-9(6-15)11(17)14-10(12(18)19)5-7-1-3-8(16)4-2-7/h1-4,9-10,15-16H,5-6,13H2,(H,14,17)(H,18,19)/t9-,10+/m1/s1	C1=CC(=CC=C1CC(C(=O)O)NC(=O)C(CO)N)O
315	13	1	1	5	203.103	Ser-Pro	InChI=1S/C8H14N2O4/c9-5(4-11)7(12)10-3-1-2-6(10)8(13)14/h5-6,11H,1-4,9H2,(H,13,14)/t5-,6-/m0/s1	C1CC(N(C1)C(=O)C(CO)N)C(=O)O
316	2	1	1	1	173.027	p-Toluenesulfonicacid	InChI=1S/C7H8O3S/c1-6-2-4-7(5-3-6)11(8,9)10/h2-5H,1H3,(H,8,9,10)	CC1=CC=C(C=C1)S(=O)(=O)O
317	16	1	5	78	259.06	3-Carbethoxypsoralen	InChI=1S/C14H10O5/c1-2-17-13(15)10-6-9-5-8-3-4-18-11(8)7-12(9)19-14(10)16/h3-7H,2H2,1H3	CCOC(=O)C1=CC2=C(C=C3C(=C2)C=CO3)OC1=O
318	2	1	1	4	129.139	1-Ethyl-4-piperidinylamine	InChI=1S/C7H16N2/c1-2-9-5-3-7(8)4-6-9/h7H,2-6,8H2,1H3	CCN1CCC(CC1)N
321	16	1	5	58	259.06	3-Carbethoxypsoralen	InChI=1S/C14H10O5/c1-2-17-13(15)10-6-9-5-8-3-4-18-11(8)7-12(9)19-14(10)16/h3-7H,2H2,1H3	CCOC(=O)C1=CC2=C(C=C3C(=C2)C=CO3)OC1=O
322	16	1	5	95	259.06	3-Carbethoxypsoralen	InChI=1S/C14H10O5/c1-2-17-13(15)10-6-9-5-8-3-4-18-11(8)7-12(9)19-14(10)16/h3-7H,2H2,1H3	CCOC(=O)C1=CC2=C(C=C3C(=C2)C=CO3)OC1=O
323	37	1	2	93	297.112	6-Ethoxy-3-(4-hydroxyphenyl)-4-methylcoumarin	InChI=1S/C18H16O4/c1-3-21-14-8-9-16-15(10-14)11(2)17(18(20)22-16)12-4-6-13(19)7-5-12/h4-10,19H,3H2,1-2H3	CCOC1=CC2=C(C=C1)OC(=O)C(=C2C)C3=CC=C(C=C3)O
324	25	2	8	4	271.169	Estrone	InChI=1S/C18H22O2/c1-18-9-8-14-13-5-3-12(19)10-11(13)2-4-15(14)16(18)6-7-17(18)20/h3,5,10,14-16,19H,2,4,6-9H2,1H3/t14-,15-,16+,18+/m1/s1	CC12CCC3C(C1CCC2=O)CCC4=C3C=CC(=C4)O
325	25	2	8	5	271.169	Estrone	InChI=1S/C18H22O2/c1-18-9-8-14-13-5-3-12(19)10-11(13)2-4-15(14)16(18)6-7-17(18)20/h3,5,10,14-16,19H,2,4,6-9H2,1H3/t14-,15-,16+,18+/m1/s1	CC12CCC3C(C1CCC2=O)CCC4=C3C=CC(=C4)O
326	4	2	2	42	297.196	ImipramineN-oxide	InChI=1S/C19H24N2O/c1-21(2,22)15-7-14-20-18-10-5-3-8-16(18)12-13-17-9-4-6-11-19(17)20/h3-6,8-11H,7,12-15H2,1-2H3	C[N+](C)(CCCN1C2=CC=CC=C2CCC3=CC=CC=C31)[O-]
327	4	2	2	12	281.201	N-Desmethyltrimipramine	InChI=1S/C19H24N2/c1-15(13-20-2)14-21-18-9-5-3-7-16(18)11-12-17-8-4-6-10-19(17)21/h3-10,15,20H,11-14H2,1-2H3	CC(CNC)CN1C2=CC=CC=C2CCC3=CC=CC=C31
328	1	1	1	1	267.186	Desipramine	InChI=1S/C18H22N2/c1-19-13-6-14-20-17-9-4-2-7-15(17)11-12-16-8-3-5-10-18(16)20/h2-5,7-10,19H,6,11-14H2,1H3	CNCCCN1C2=CC=CC=C2CCC3=CC=CC=C31
329	6	1	4	6	552.191	Bosentan	InChI=1S/C27H29N5O6S/c1-27(2,3)18-10-12-19(13-11-18)39(34,35)32-23-22(38-21-9-6-5-8-20(21)36-4)26(37-17-16-33)31-25(30-23)24-28-14-7-15-29-24/h5-15,33H,16-17H2,1-4H3,(H,30,31,32)	CC(C)(C)C1=CC=C(C=C1)S(=O)(=O)NC2=C(C(=NC(=N2)C3=NC=CC=N3)OCCO)OC4=CC=CC=C4OC
330	82	26	91	57	579.171	Vitexin-2''-O-rhamnoside	InChI=1S/C27H30O14/c1-9-19(33)21(35)23(37)27(38-9)41-26-22(36)20(34)16(8-28)40-25(26)18-13(31)6-12(30)17-14(32)7-15(39-24(17)18)10-2-4-11(29)5-3-10/h2-7,9,16,19-23,25-31,33-37H,8H2,1H3/t9-,16-,19-,20-,21+,22+,23+,25+,26-,27+/m1/s1	CC1C(C(C(C(O1)OC2C(C(C(OC2C3=C(C=C(C4=C3OC(=CC4=O)C5=CC=C(C=C5)O)O)O)CO)O)O)O)O)O
331	22	2	1	79	433.113	Isovitexin	InChI=1S/C21H20O10/c22-7-14-17(26)19(28)20(29)21(31-14)16-11(25)6-13-15(18(16)27)10(24)5-12(30-13)8-1-3-9(23)4-2-8/h1-6,14,17,19-23,25-29H,7H2/t14-,17-,19+,20-,21+/m1/s1	C1=CC(=CC=C1C2=CC(=O)C3=C(C(=C(C=C3O2)O)C4C(C(C(C(O4)CO)O)O)O)O)O
332	100	2	5	68	449.108	Orientin	InChI=1S/C21H20O11/c22-6-14-17(28)18(29)19(30)21(32-14)16-11(26)4-10(25)15-12(27)5-13(31-20(15)16)7-1-2-8(23)9(24)3-7/h1-5,14,17-19,21-26,28-30H,6H2/t14-,17-,18+,19-,21+/m1/s1	C1=CC(=C(C=C1C2=CC(=O)C3=C(O2)C(=C(C=C3O)O)C4C(C(C(C(O4)CO)O)O)O)O)O
333	125	28	127	133	595.166	Saponarin	InChI=1S/C27H30O15/c28-7-15-19(32)22(35)24(37)26(40-15)18-14(41-27-25(38)23(36)20(33)16(8-29)42-27)6-13-17(21(18)34)11(31)5-12(39-13)9-1-3-10(30)4-2-9/h1-6,15-16,19-20,22-30,32-38H,7-8H2/t15-,16-,19-,20-,22+,23+,24-,25-,26+,27-/m1/s1	C1=CC(=CC=C1C2=CC(=O)C3=C(C(=C(C=C3O2)OC4C(C(C(C(O4)CO)O)O)O)C5C(C(C(C(O5)CO)O)O)O)O)O
334	65	1	1	110	433.113	Vitexin	InChI=1S/C21H20O10/c22-7-14-17(27)18(28)19(29)21(31-14)16-11(25)5-10(24)15-12(26)6-13(30-20(15)16)8-1-3-9(23)4-2-8/h1-6,14,17-19,21-25,27-29H,7H2/t14-,17-,18+,19-,21+/m1/s1	C1=CC(=CC=C1C2=CC(=O)C3=C(O2)C(=C(C=C3O)O)C4C(C(C(C(O4)CO)O)O)O)O
335	22	2	1	51	433.113	Isovitexin	InChI=1S/C21H20O10/c22-7-14-17(26)19(28)20(29)21(31-14)16-11(25)6-13-15(18(16)27)10(24)5-12(30-13)8-1-3-9(23)4-2-8/h1-6,14,17,19-23,25-29H,7H2/t14-,17-,19+,20-,21+/m1/s1	C1=CC(=CC=C1C2=CC(=O)C3=C(C(=C(C=C3O2)O)C4C(C(C(C(O4)CO)O)O)O)O)O
336	3	1	1	33	328.194	Sethoxydim	InChI=1S/C17H29NO3S/c1-5-8-14(18-21-6-2)17-15(19)10-13(11-16(17)20)9-12(4)22-7-3/h12-13,19H,5-11H2,1-4H3/b18-14+	CCCC(C1=C(CC(CC(C)SCC)CC1=O)O)=NOCC
337	1	1	1	5	239.074	Rufinamide	InChI=1S/C10H8F2N4O/c11-7-2-1-3-8(12)6(7)4-16-5-9(10(13)17)14-15-16/h1-3,5H,4H2,(H2,13,17)	C1=CC(=C(C(=C1)F)CN2C=C(N=N2)C(=O)N)F
339	1	1	1	3	175.036	2-(Trifluoromethyl)benzaldehyde	InChI=1S/C8H5F3O/c9-8(10,11)7-4-2-1-3-6(7)5-12/h1-5H	C1=CC=C(C(=C1)C=O)C(F)(F)F
340	1	1	1	3	175.036	2-(Trifluoromethyl)benzaldehyde	InChI=1S/C8H5F3O/c9-8(10,11)7-4-2-1-3-6(7)5-12/h1-5H	C1=CC=C(C(=C1)C=O)C(F)(F)F
341	9	1	3	4	366.117	VoriconazoleN-oxide	InChI=1S/C16H14F3N5O2/c1-10(15-14(19)5-24(26)9-21-15)16(25,6-23-8-20-7-22-23)12-3-2-11(17)4-13(12)18/h2-5,7-10,25H,6H2,1H3/t10-,16+/m0/s1	CC(C1=NC=[N+](C=C1F)[O-])C(CN2C=NC=N2)(C3=C(C=C(C=C3)F)F)O
342	1	1	1	1	175.036	2-(Trifluoromethyl)benzaldehyde	InChI=1S/C8H5F3O/c9-8(10,11)7-4-2-1-3-6(7)5-12/h1-5H	C1=CC=C(C(=C1)C=O)C(F)(F)F
343	1	1	1	2	175.036	2-(Trifluoromethyl)benzaldehyde	InChI=1S/C8H5F3O/c9-8(10,11)7-4-2-1-3-6(7)5-12/h1-5H	C1=CC=C(C(=C1)C=O)C(F)(F)F
344	1	1	1	1	175.036	2-(Trifluoromethyl)benzaldehyde	InChI=1S/C8H5F3O/c9-8(10,11)7-4-2-1-3-6(7)5-12/h1-5H	C1=CC=C(C(=C1)C=O)C(F)(F)F
345	1	1	1	9	442.102	2-Pyridinecarboxylicacid,6-[2-[5-chloro-2-[(2,4-difluorophenyl)methoxy]phenyl]-1-cyclopenten-1-yl]-	InChI=1S/C24H18ClF2NO3/c25-15-8-10-23(31-13-14-7-9-16(26)12-20(14)27)19(11-15)17-3-1-4-18(17)21-5-2-6-22(28-21)24(29)30/h2,5-12H,1,3-4,13H2,(H,29,30)	C1CC(=C(C1)C2=C(C=CC(=C2)Cl)OCC3=C(C=C(C=C3)F)F)C4=NC(=CC=C4)C(=O)O
347	2	2	2	1	209.103	8-Methylcaffeine	InChI=1S/C9H12N4O2/c1-5-10-7-6(11(5)2)8(14)13(4)9(15)12(7)3/h1-4H3	CC1=NC2=C(N1C)C(=O)N(C(=O)N2C)C
348	12	6	4	25	293.117	Coumatetralyl	InChI=1S/C19H16O3/c20-18-15-9-3-4-11-16(15)22-19(21)17(18)14-10-5-7-12-6-1-2-8-13(12)14/h1-4,6,8-9,11,14,20H,5,7,10H2	C1CC(C2=CC=CC=C2C1)C3=C(C4=CC=CC=C4OC3=O)O
349	81	1	2	99	235.096	6,7-Dimethoxy-4-ethylcoumarin	InChI=1S/C13H14O4/c1-4-8-5-13(14)17-10-7-12(16-3)11(15-2)6-9(8)10/h5-7H,4H2,1-3H3	CCC1=CC(=O)OC2=CC(=C(C=C12)OC)OC
351	1	1	1	1	462.371	Perifosine	InChI=1S/C25H52NO4P/c1-4-5-6-7-8-9-10-11-12-13-14-15-16-17-18-19-24-29-31(27,28)30-25-20-22-26(2,3)23-21-25/h25H,4-24H2,1-3H3	CCCCCCCCCCCCCCCCCCOP(=O)([O-])OC1CC[N+](CC1)(C)C
352	2	1	1	7	584.287	Dihydroergotamine	InChI=1S/C33H37N5O5/c1-32(35-29(39)21-15-23-22-10-6-11-24-28(22)20(17-34-24)16-25(23)36(2)18-21)31(41)38-26(14-19-8-4-3-5-9-19)30(40)37-13-7-12-27(37)33(38,42)43-32/h3-6,8-11,17,21,23,25-27,34,42H,7,12-16,18H2,1-2H3,(H,35,39)/t21-,23?,25-,26?,27?,32?,33?/m1/s1	CC1(C(=O)N2C(C(=O)N3CCCC3C2(O1)O)CC4=CC=CC=C4)NC(=O)C5CC6C(CC7=CNC8=CC=CC6=C78)N(C5)C
353	6	1	1	4	600.282	8'-Hydroxydihydroergotamine	InChI=1S/C33H37N5O6/c1-32(35-29(40)20-14-22-21-9-6-10-23-28(21)19(16-34-23)15-24(22)36(2)17-20)31(42)38-25(13-18-7-4-3-5-8-18)30(41)37-26(11-12-27(37)39)33(38,43)44-32/h3-10,16,20,22,24-27,34,39,43H,11-15,17H2,1-2H3,(H,35,40)/t20?,22-,24-,25+,26+,27?,32-,33+/m1/s1	CC1(C(=O)N2C(C(=O)N3C(C2(O1)O)CCC3O)CC4=CC=CC=C4)NC(=O)C5CC6C(CC7=CNC8=CC=CC6=C78)N(C5)C
354	6	1	1	3	600.282	8'-Hydroxydihydroergotamine	InChI=1S/C33H37N5O6/c1-32(35-29(40)20-14-22-21-9-6-10-23-28(21)19(16-34-23)15-24(22)36(2)17-20)31(42)38-25(13-18-7-4-3-5-8-18)30(41)37-26(11-12-27(37)39)33(38,43)44-32/h3-10,16,20,22,24-27,34,39,43H,11-15,17H2,1-2H3,(H,35,40)/t20?,22-,24-,25+,26+,27?,32-,33+/m1/s1	CC1(C(=O)N2C(C(=O)N3C(C2(O1)O)CCC3O)CC4=CC=CC=C4)NC(=O)C5CC6C(CC7=CNC8=CC=CC6=C78)N(C5)C
355	1	1	1	1	241.977	Quinclorac	InChI=1S/C10H5Cl2NO2/c11-6-3-5-1-2-7(12)8(10(14)15)9(5)13-4-6/h1-4H,(H,14,15)	C1=CC(=C(C2=NC=C(C=C21)Cl)C(=O)O)Cl
357	1	1	10	16	301.06	Tazobactam	InChI=1S/C10H12N4O5S/c1-10(5-13-3-2-11-12-13)8(9(16)17)14-6(15)4-7(14)20(10,18)19/h2-3,7-8H,4-5H2,1H3,(H,16,17)	CC1(C(N2C(S1(=O)=O)CC2=O)C(=O)O)CN3C=CN=N3
358	1	1	2	9	360.156	Capecitabine	InChI=1S/C15H22FN3O6/c1-3-4-5-6-24-15(23)18-12-9(16)7-19(14(22)17-12)13-11(21)10(20)8(2)25-13/h7-8,10-11,13,20-21H,3-6H2,1-2H3,(H,17,18,22,23)/t8-,10-,11-,13-/m1/s1	CCCCCOC(=O)NC1=NC(=O)N(C=C1F)C2C(C(C(O2)C)O)O
359	2	2	1	4	293.022	Carboxyphosphamide	InChI=1S/C7H15Cl2N2O4P/c8-2-4-11(5-3-9)16(10,14)15-6-1-7(12)13/h1-6H2,(H2,10,14)(H,12,13)	C(COP(=O)(N)N(CCCl)CCCl)C(=O)O
360	19	2	9	11	597.249	L-Trp-L-Met-.alpha.-Asp-L-Pheamide	InChI=1S/C29H36N6O6S/c1-42-12-11-22(33-27(39)20(30)14-18-16-32-21-10-6-5-9-19(18)21)28(40)35-24(15-25(36)37)29(41)34-23(26(31)38)13-17-7-3-2-4-8-17/h2-10,16,20,22-24,32H,11-15,30H2,1H3,(H2,31,38)(H,33,39)(H,34,41)(H,35,40)(H,36,37)/t20-,22+,23-,24+/m1/s1	CSCCC(C(=O)NC(CC(=O)O)C(=O)NC(CC1=CC=CC=C1)C(=O)N)NC(=O)C(CC2=CNC3=CC=CC=C32)N
361	1	1	1	1	485.265	2-Despiperidyl-2-(5-carboxypentylamine)repaglinide	InChI=1S/C27H36N2O6/c1-4-35-24-16-19(12-13-21(24)27(33)34)17-25(30)29-23(15-18(2)3)20-9-5-6-10-22(20)28-14-8-7-11-26(31)32/h5-6,9-10,12-13,16,18,23,28H,4,7-8,11,14-15,17H2,1-3H3,(H,29,30)(H,31,32)(H,33,34)	CCOC1=C(C=CC(=C1)CC(=O)NC(CC(C)C)C2=CC=CC=C2NCCCCC(=O)O)C(=O)O
364	23	1	1	14	178.123	Ethcathinone	InChI=1S/C11H15NO/c1-3-12-9(2)11(13)10-7-5-4-6-8-10/h4-9,12H,3H2,1-2H3	CCNC(C)C(=O)C1=CC=CC=C1
365	19	1	1	40	414.155	Noscapine	InChI=1S/C22H23NO7/c1-23-8-7-11-9-14-20(29-10-28-14)21(27-4)15(11)17(23)18-12-5-6-13(25-2)19(26-3)16(12)22(24)30-18/h5-6,9,17-18H,7-8,10H2,1-4H3	CN1CCC2=CC3=C(C(=C2C1C4C5=C(C(=C(C=C5)OC)OC)C(=O)O4)OC)OCO3
366	3	1	1	4	294.181	Benzamide,4-(dimethylamino)-N-[6-(hydroxyamino)-6-oxohexyl]-	InChI=1S/C15H23N3O3/c1-18(2)13-9-7-12(8-10-13)15(20)16-11-5-3-4-6-14(19)17-21/h7-10,21H,3-6,11H2,1-2H3,(H,16,20)(H,17,19)	CN(C)C1=CC=C(C=C1)C(=O)NCCCCCC(=O)NO
367	2	2	4	35	290.139	Benzoylecgonine	InChI=1S/C16H19NO4/c1-17-11-7-8-12(17)14(15(18)19)13(9-11)21-16(20)10-5-3-2-4-6-10/h2-6,11-14H,7-9H2,1H3,(H,18,19)/t11-,12-,13+,14-/m1/s1	CN1C2CCC1C(C(C2)OC(=O)C3=CC=CC=C3)C(=O)O
369	4	3	3	5	170.096	Diphenylamine	InChI=1S/C12H11N/c1-3-7-11(8-4-1)13-12-9-5-2-6-10-12/h1-10,13H	C1=CC=C(C=C1)NC2=CC=CC=C2
370	1	1	1	11	335.095	Diflufenzopyr	InChI=1S/C15H12F2N4O3/c1-8(13-12(14(22)23)3-2-4-18-13)20-21-15(24)19-11-6-9(16)5-10(17)7-11/h2-7H,1H3,(H,22,23)(H2,19,21,24)/b20-8+	CC(=NNC(=O)NC1=CC(=CC(=C1)F)F)C2=C(C=CC=N2)C(=O)O
371	1	1	1	3	235.015	Riluzole	InChI=1S/C8H5F3N2OS/c9-8(10,11)14-4-1-2-5-6(3-4)15-7(12)13-5/h1-3H,(H2,12,13)	C1=CC2=C(C=C1OC(F)(F)F)SC(=N2)N
372	2	2	2	2	356.062	Fluchloralin	InChI=1S/C12H13ClF3N3O4/c1-2-4-17(5-3-13)11-9(18(20)21)6-8(12(14,15)16)7-10(11)19(22)23/h6-7H,2-5H2,1H3	CCCN(CCCl)C1=C(C=C(C=C1[N+](=O)[O-])C(F)(F)F)[N+](=O)[O-]
373	2	1	1	37	341.108	N-(6-Aminohexyl)-1-chloronaphthalene-5-sulfonamide	InChI=1S/C16H21ClN2O2S/c17-15-9-5-8-14-13(15)7-6-10-16(14)22(20,21)19-12-4-2-1-3-11-18/h5-10,19H,1-4,11-12,18H2	C1=CC2=C(C=CC=C2Cl)C(=C1)S(=O)(=O)NCCCCCCN
374	3	2	2	36	313.216	Norgestrel	InChI=1S/C21H28O2/c1-3-20-11-9-17-16-8-6-15(22)13-14(16)5-7-18(17)19(20)10-12-21(20,23)4-2/h2,13,16-19,23H,3,5-12H2,1H3/t16?,17-,18-,19+,20+,21+/m1/s1	CCC12CCC3C(C1CCC2(C#C)O)CCC4=CC(=O)CCC34
375	13	1	1	1	147.076	L-Glutamine	InChI=1S/C5H10N2O3/c6-3(5(9)10)1-2-4(7)8/h3H,1-2,6H2,(H2,7,8)(H,9,10)/t3-/m1/s1	C(CC(=O)N)C(C(=O)[O-])[NH3+]
376	6	1	1	22	770.606	1-Hexadecyl-2-(8Z,11Z,14Z-eicosatrienoyl)-sn-glycero-3-phosphocholine	InChI=1S/C44H84NO7P/c1-6-8-10-12-14-16-18-20-22-23-24-25-27-29-31-33-35-37-44(46)52-43(42-51-53(47,48)50-40-38-45(3,4)5)41-49-39-36-34-32-30-28-26-21-19-17-15-13-11-9-7-2/h14,16,20,22,24-25,43H,6-13,15,17-19,21,23,26-42H2,1-5H3/b16-14-,22-20-,25-24-	CCCCCCCCCCCCCCCCOCC(COP(=O)([O-])OCC[N+](C)(C)C)OC(=O)CCCCCCC=CCC=CCC=CCCCCC
377	9	3	3	6	768.59	1-Hexadecyl-2-(5Z,8Z,11Z,14Z-eicosatetraenoyl)-sn-glycero-3-phosphocholine	InChI=1S/C44H82NO7P/c1-6-8-10-12-14-16-18-20-22-23-24-25-27-29-31-33-35-37-44(46)52-43(42-51-53(47,48)50-40-38-45(3,4)5)41-49-39-36-34-32-30-28-26-21-19-17-15-13-11-9-7-2/h14,16,20,22,24-25,29,31,43H,6-13,15,17-19,21,23,26-28,30,32-42H2,1-5H3/b16-14-,22-20-,25-24-,31-29-	CCCCCCCCCCCCCCCCOCC(COP(=O)([O-])OCC[N+](C)(C)C)OC(=O)CCCC=CCC=CCC=CCC=CCCCCC
378	9	5	5	2	746.606	1-Hexadecyl-2-(9Z-octadecenoyl)-sn-glycero-3-phosphocholine	InChI=1S/C42H84NO7P/c1-6-8-10-12-14-16-18-20-22-23-25-27-29-31-33-35-42(44)50-41(40-49-51(45,46)48-38-36-43(3,4)5)39-47-37-34-32-30-28-26-24-21-19-17-15-13-11-9-7-2/h20,22,41H,6-19,21,23-40H2,1-5H3/b22-20-/t41-/m1/s1	CCCCCCCCCCCCCCCCOCC(COP(=O)([O-])OCC[N+](C)(C)C)OC(=O)CCCCCCCC=CCCCCCCCC
379	2	2	2	9	734.569	1-Stearoyl-2-myristoyl-sn-glycero-3-phosphocholine	InChI=1S/C40H80NO8P/c1-6-8-10-12-14-16-18-19-20-21-23-24-26-28-30-32-39(42)46-36-38(37-48-50(44,45)47-35-34-41(3,4)5)49-40(43)33-31-29-27-25-22-17-15-13-11-9-7-2/h38H,6-37H2,1-5H3/t38-/m1/s1	CCCCCCCCCCCCCCCCCC(=O)OCC(COP(=O)([O-])OCC[N+](C)(C)C)OC(=O)CCCCCCCCCCCCC
380	9	5	5	10	746.606	1-Hexadecyl-2-(9Z-octadecenoyl)-sn-glycero-3-phosphocholine	InChI=1S/C42H84NO7P/c1-6-8-10-12-14-16-18-20-22-23-25-27-29-31-33-35-42(44)50-41(40-49-51(45,46)48-38-36-43(3,4)5)39-47-37-34-32-30-28-26-24-21-19-17-15-13-11-9-7-2/h20,22,41H,6-19,21,23-40H2,1-5H3/b22-20-/t41-/m1/s1	CCCCCCCCCCCCCCCCOCC(COP(=O)([O-])OCC[N+](C)(C)C)OC(=O)CCCCCCCC=CCCCCCCCC
381	1	1	1	8	720.445	1-Palmitoyl-2-(4-ketododec-3-enedioyl)phosphatidylcholine	InChI=1S/C36H66NO11P/c1-5-6-7-8-9-10-11-12-13-14-15-18-21-24-35(41)45-30-33(31-47-49(43,44)46-29-28-37(2,3)4)48-36(42)25-22-19-16-17-20-23-32(38)26-27-34(39)40/h26-27,33H,5-25,28-31H2,1-4H3,(H-,39,40,43,44)/b27-26+/t33-/m1/s1	CCCCCCCCCCCCCCCC(=O)OCC(COP(=O)([O-])OCC[N+](C)(C)C)OC(=O)CCCCCCCC(=O)C=CC(=O)O
382	30	1	2	127	285.076	BiochaninA	InChI=1S/C16H12O5/c1-20-11-4-2-9(3-5-11)12-8-21-14-7-10(17)6-13(18)15(14)16(12)19/h2-8,17-18H,1H3	COC1=CC=C(C=C1)C2=COC3=CC(=CC(=C3C2=O)O)O
383	1	1	1	2	230.007	Dimethoate	InChI=1S/C5H12NO3PS2/c1-6-5(7)4-12-10(11,8-2)9-3/h4H2,1-3H3,(H,6,7)	CNC(=O)CSP(=S)(OC)OC
384	1	1	1	1	466.997	Temephos	InChI=1S/C16H20O6P2S3/c1-17-23(25,18-2)21-13-5-9-15(10-6-13)27-16-11-7-14(8-12-16)22-24(26,19-3)20-4/h5-12H,1-4H3	COP(=S)(OC)OC1=CC=C(C=C1)SC2=CC=C(C=C2)OP(=S)(OC)OC
385	1	1	1	1	278.025	Fenitrothion	InChI=1S/C9H12NO5PS/c1-7-6-8(4-5-9(7)10(11)12)15-16(17,13-2)14-3/h4-6H,1-3H3	CC1=C(C=CC(=C1)OP(=S)(OC)OC)[N+](=O)[O-]
386	1	1	1	2	230.007	Dimethoate	InChI=1S/C5H12NO3PS2/c1-6-5(7)4-12-10(11,8-2)9-3/h4H2,1-3H3,(H,6,7)	CNC(=O)CSP(=S)(OC)OC
387	1	1	1	3	297.97	Chlorthion	InChI=1S/C8H9ClNO5PS/c1-13-16(17,14-2)15-6-3-4-8(10(11)12)7(9)5-6/h3-5H,1-2H3	COP(=S)(OC)OC1=CC(=C(C=C1)[N+](=O)[O-])Cl
388	1	1	1	1	297.997	Cythioate	InChI=1S/C8H12NO5PS2/c1-12-15(16,13-2)14-7-3-5-8(6-4-7)17(9,10)11/h3-6H,1-2H3,(H2,9,10,11)	COP(=S)(OC)OC1=CC=C(C=C1)S(=O)(=O)N
389	1	1	1	3	230.007	Dimethoate	InChI=1S/C5H12NO3PS2/c1-6-5(7)4-12-10(11,8-2)9-3/h4H2,1-3H3,(H,6,7)	CNC(=O)CSP(=S)(OC)OC
390	1	1	2	1	297.97	Dicapthon	InChI=1S/C8H9ClNO5PS/c1-13-16(17,14-2)15-8-4-3-6(10(11)12)5-7(8)9/h3-5H,1-2H3	COP(=S)(OC)OC1=C(C=C(C=C1)[N+](=O)[O-])Cl
391	1	1	1	1	466.997	Temephos	InChI=1S/C16H20O6P2S3/c1-17-23(25,18-2)21-13-5-9-15(10-6-13)27-16-11-7-14(8-12-16)22-24(26,19-3)20-4/h5-12H,1-4H3	COP(=S)(OC)OC1=CC=C(C=C1)SC2=CC=C(C=C2)OP(=S)(OC)OC
392	1	1	1	1	278.025	Fenitrothion	InChI=1S/C9H12NO5PS/c1-7-6-8(4-5-9(7)10(11)12)15-16(17,13-2)14-3/h4-6H,1-3H3	CC1=C(C=CC(=C1)OP(=S)(OC)OC)[N+](=O)[O-]
393	1	1	1	2	278.025	Fenitrothion	InChI=1S/C9H12NO5PS/c1-7-6-8(4-5-9(7)10(11)12)15-16(17,13-2)14-3/h4-6H,1-3H3	CC1=C(C=CC(=C1)OP(=S)(OC)OC)[N+](=O)[O-]
394	1	1	1	3	230.007	Dimethoate	InChI=1S/C5H12NO3PS2/c1-6-5(7)4-12-10(11,8-2)9-3/h4H2,1-3H3,(H,6,7)	CNC(=O)CSP(=S)(OC)OC
395	15	1	1	11	461.301	Methylprednisolone,3,20-bisethoxime	InChI=1S/C26H40N2O5/c1-6-32-27-17-8-10-24(4)20(13-17)16(3)12-18-19-9-11-26(31,22(15-29)28-33-7-2)25(19,5)14-21(30)23(18)24/h8,10,13,16,18-19,21,23,29-31H,6-7,9,11-12,14-15H2,1-5H3/b27-17-,28-22-/t16-,18-,19-,21-,23+,24-,25-,26-/m0/s1	CCON=C1C=CC2(C3C(CC(C2=C1)C)C4CCC(C4(CC3O)C)(C(=NOCC)CO)O)C
407	176	110	178	2	443.388	Uvaol	InChI=1S/C30H50O2/c1-19-10-15-30(18-31)17-16-28(6)21(25(30)20(19)2)8-9-23-27(5)13-12-24(32)26(3,4)22(27)11-14-29(23,28)7/h8,19-20,22-25,31-32H,9-18H2,1-7H3/t19-,20+,22+,23-,24+,25+,27+,28-,29-,30-/m1/s1	CC1CCC2(CCC3(C(=CCC4C3(CCC5C4(CCC(C5(C)C)O)C)C)C2C1C)C)CO
408	218	104	218	59	443.388	Betulin	InChI=1S/C30H50O2/c1-19(2)20-10-15-30(18-31)17-16-28(6)21(25(20)30)8-9-23-27(5)13-12-24(32)26(3,4)22(27)11-14-29(23,28)7/h20-25,31-32H,1,8-18H2,2-7H3/t20?,21-,22-,23+,24?,25+,27+,28-,29-,30-/m1/s1	CC(=C)C1CCC2(C1C3CCC4C5(CCC(C(C5CCC4(C3(CC2)C)C)(C)C)O)C)CO
409	1	1	1	6	264.08	Desaminosulfamethazine	InChI=1S/C12H13N3O2S/c1-9-8-10(2)14-12(13-9)15-18(16,17)11-6-4-3-5-7-11/h3-8H,1-2H3,(H,13,14,15)	CC1=CC(=NC(=N1)NS(=O)(=O)C2=CC=CC=C2)C
410	2	1	3	8	367.109	Atovaquone	InChI=1S/C22H19ClO3/c23-16-11-9-14(10-12-16)13-5-7-15(8-6-13)19-20(24)17-3-1-2-4-18(17)21(25)22(19)26/h1-4,9-13,15,26H,5-8H2	C1=CC=C2C(=C1)C(C(C3CCC(CC3)C4=CC=C(C=C4)Cl)=C(C2=O)O)=O
411	54	53	54	48	352.177	Pirenzepine	InChI=1S/C19H21N5O2/c1-22-9-11-23(12-10-22)13-17(25)24-16-7-3-2-5-14(16)19(26)21-15-6-4-8-20-18(15)24/h2-8H,9-13H2,1H3,(H,21,26)	CN1CCN(CC1)CC(=O)N2C3=CC=CC=C3C(=O)NC4=C2N=CC=C4
412	3	1	1	6	365.113	(S)-10-Hydroxycamptothecin	InChI=1S/C20H16N2O5/c1-2-20(26)14-7-16-17-11(5-10-6-12(23)3-4-15(10)21-17)8-22(16)18(24)13(14)9-27-19(20)25/h3-7,23,26H,2,8-9H2,1H3/t20-/m0/s1	CCC1(C2=C(COC1=O)C(=O)N3CC4=C(C3=C2)N=C5C=CC(=CC5=C4)O)O
413	1	1	2	1	76.0757	3-Amino-1-propanol	InChI=1S/C3H9NO/c4-2-1-3-5/h5H,1-4H2	C(CN)CO
414	3	1	1	2	103.123	1,5-Pentanediamine	InChI=1S/C5H14N2/c6-4-2-1-3-5-7/h1-7H2	C(CCN)CCN
415	3	1	1	10	103.123	1,5-Pentanediamine	InChI=1S/C5H14N2/c6-4-2-1-3-5-7/h1-7H2	C(CCN)CCN
416	1	2	1	3	105.091	2-Methyl-1,4-butanediol	InChI=1S/C5H12O2/c1-5(4-7)2-3-6/h5-7H,2-4H2,1H3	CC(CCO)CO
417	1	2	1	6	105.091	2-Methyl-1,4-butanediol	InChI=1S/C5H12O2/c1-5(4-7)2-3-6/h5-7H,2-4H2,1H3	CC(CCO)CO
418	1	1	2	2	76.0757	3-Amino-1-propanol	InChI=1S/C3H9NO/c4-2-1-3-5/h5H,1-4H2	C(CN)CO
419	33	2	2	5	655.276	CoproporphyrinI	InChI=1S/C36H38N4O8/c1-17-21(5-9-33(41)42)29-14-26-19(3)23(7-11-35(45)46)31(39-26)16-28-20(4)24(8-12-36(47)48)32(40-28)15-27-18(2)22(6-10-34(43)44)30(38-27)13-25(17)37-29/h13-16,37,40H,5-12H2,1-4H3,(H,41,42)(H,43,44)(H,45,46)(H,47,48)/b25-13-,26-14-,27-15-,28-16-,29-14-,30-13-,31-16-,32-15-	CC1=C(CCC(=O)O)C2=C(C=3C(C)=C(CCC(=O)O)C(=C(C4=C(C)C(CCC(=O)O)=C(C(=C5C(C)=C(CCC(=O)O)C(C(=C1N2)[H])=N5)[H])N4)[H])N3)[H]
420	21	1	1	21	599.286	Hematoporphyrin	InChI=1S/C34H38N4O6/c1-15-21(7-9-31(41)42)27-14-28-22(8-10-32(43)44)16(2)24(36-28)12-29-34(20(6)40)18(4)26(38-29)13-30-33(19(5)39)17(3)25(37-30)11-23(15)35-27/h11-14,19-20,36-37,39-40H,7-10H2,1-6H3,(H,41,42)(H,43,44)/b23-11-,24-12-,25-11-,26-13-,27-14-,28-14-,29-12-,30-13-	CC1=C(CCC(=O)O)C=2C(=C3C(CCC(=O)O)=C(C)C(=C(C=4C(=C(C)C(=C(C5=C(C(C)=C(C(=C1N2)[H])N5)C(C)O)[H])N4)C(C)O)[H])N3)[H]
421	33	2	2	27	655.276	CoproporphyrinIII	InChI=1S/C36H38N4O8/c1-17-21(5-9-33(41)42)29-14-27-19(3)22(6-10-34(43)44)30(39-27)15-28-20(4)24(8-12-36(47)48)32(40-28)16-31-23(7-11-35(45)46)18(2)26(38-31)13-25(17)37-29/h13-16,37,40H,5-12H2,1-4H3,(H,41,42)(H,43,44)(H,45,46)(H,47,48)/b25-13-,26-13-,27-14-,28-15-,29-14-,30-15-,31-16-,32-16-	CC1=C(CCC(=O)O)C2=C(C=3C(C)=C(CCC(=O)O)C(=C(C4=C(C)C(CCC(=O)O)=C(C(=C5C(CCC(=O)O)=C(C)C(C(=C1N2)[H])=N5)[H])N4)[H])N3)[H]
422	23	1	1	1	567.297	MesoporphyrinIX	InChI=1S/C34H38N4O4/c1-7-21-17(3)25-13-26-19(5)23(9-11-33(39)40)31(37-26)16-32-24(10-12-34(41)42)20(6)28(38-32)15-30-22(8-2)18(4)27(36-30)14-29(21)35-25/h13-16,35,38H,7-12H2,1-6H3,(H,39,40)(H,41,42)/b25-13-,26-13-,27-14-,28-15-,29-14-,30-15-,31-16-,32-16-	CCC1=C(C)C2=C(C=3C(C)=C(CCC(=O)O)C(=C(C4=C(CCC(=O)O)C(C)=C(C(=C5C(CC)=C(C)C(C(=C1N2)[H])=N5)[H])N4)[H])N3)[H]
423	23	1	1	18	567.297	MesoporphyrinIX	InChI=1S/C34H38N4O4/c1-7-21-17(3)25-13-26-19(5)23(9-11-33(39)40)31(37-26)16-32-24(10-12-34(41)42)20(6)28(38-32)15-30-22(8-2)18(4)27(36-30)14-29(21)35-25/h13-16,35,38H,7-12H2,1-6H3,(H,39,40)(H,41,42)/b25-13-,26-13-,27-14-,28-15-,29-14-,30-15-,31-16-,32-16-	CCC1=C(C)C2=C(C=3C(C)=C(CCC(=O)O)C(=C(C4=C(CCC(=O)O)C(C)=C(C(=C5C(CC)=C(C)C(C(=C1N2)[H])=N5)[H])N4)[H])N3)[H]
424	33	2	2	8	655.276	CoproporphyrinI	InChI=1S/C36H38N4O8/c1-17-21(5-9-33(41)42)29-14-26-19(3)23(7-11-35(45)46)31(39-26)16-28-20(4)24(8-12-36(47)48)32(40-28)15-27-18(2)22(6-10-34(43)44)30(38-27)13-25(17)37-29/h13-16,37,40H,5-12H2,1-4H3,(H,41,42)(H,43,44)(H,45,46)(H,47,48)/b25-13-,26-14-,27-15-,28-16-,29-14-,30-13-,31-16-,32-15-	CC1=C(CCC(=O)O)C2=C(C=3C(C)=C(CCC(=O)O)C(=C(C4=C(C)C(CCC(=O)O)=C(C(=C5C(C)=C(CCC(=O)O)C(C(=C1N2)[H])=N5)[H])N4)[H])N3)[H]
425	1	1	1	2	236.998	Fenpiclonil	InChI=1S/C11H6Cl2N2/c12-10-3-1-2-8(11(10)13)9-6-15-5-7(9)4-14/h1-3,5-6,15H	C1=CC(=C(C(=C1)Cl)Cl)C2=CNC=C2C#N
426	1	1	1	6	334.105	Flurtamone	InChI=1S/C18H14F3NO2/c1-22-17-14(12-8-5-9-13(10-12)18(19,20)21)15(23)16(24-17)11-6-3-2-4-7-11/h2-10,16,22H,1H3	CNC1=C(C(=O)C(O1)C2=CC=CC=C2)C3=CC(=CC=C3)C(F)(F)F
427	1	1	1	5	720.554	1,2-Dipalmitoyl-sn-glycero-3-phosphoethanolamine-N,N-dimethyl	InChI=1S/C39H78NO8P/c1-5-7-9-11-13-15-17-19-21-23-25-27-29-31-38(41)45-35-37(36-47-49(43,44)46-34-33-40(3)4)48-39(42)32-30-28-26-24-22-20-18-16-14-12-10-8-6-2/h37H,5-36H2,1-4H3,(H,43,44)/t37-/m1/s1	CCCCCCCCCCCCCCCC(=O)OCC(COP(=O)(O)OCCN(C)C)OC(=O)CCCCCCCCCCCCCCC
428	79	1	8	28	269.081	7-Hydroxy-2'-methoxyflavone	InChI=1S/C16H12O4/c1-19-14-5-3-2-4-12(14)16-9-13(18)11-7-6-10(17)8-15(11)20-16/h2-9,17H,1H3	COC1=CC=CC=C1C2=CC(=O)C3=C(O2)C=C(C=C3)O
429	76	3	4	25	269.081	6-Hydroxy-4'-methoxyflavone	InChI=1S/C16H12O4/c1-19-12-5-2-10(3-6-12)16-9-14(18)13-8-11(17)4-7-15(13)20-16/h2-9,17H,1H3	COC1=CC=C(C=C1)C2=CC(=O)C3=C(O2)C=CC(=C3)O
430	43	1	2	87	195.065	Caffeicacidmethylester	InChI=1S/C10H10O4/c1-14-10(13)5-3-7-2-4-8(11)9(12)6-7/h2-6,11-12H,1H3/b5-3+	COC(=O)C=CC1=CC(=C(C=C1)O)O
431	79	1	8	101	269.081	7-Hydroxy-2'-methoxyflavone	InChI=1S/C16H12O4/c1-19-14-5-3-2-4-12(14)16-9-13(18)11-7-6-10(17)8-15(11)20-16/h2-9,17H,1H3	COC1=CC=CC=C1C2=CC(=O)C3=C(O2)C=C(C=C3)O
432	43	1	2	62	195.065	Caffeicacidmethylester	InChI=1S/C10H10O4/c1-14-10(13)5-3-7-2-4-8(11)9(12)6-7/h2-6,11-12H,1H3/b5-3+	COC(=O)C=CC1=CC(=C(C=C1)O)O
434	37	4	7	30	267.102	4'-Methoxy-8-methylflavone	InChI=1S/C17H14O3/c1-11-4-3-5-14-15(18)10-16(20-17(11)14)12-6-8-13(19-2)9-7-12/h3-10H,1-2H3	CC1=CC=CC2=C1OC(=CC2=O)C3=CC=C(C=C3)OC
435	28	4	10	8	267.102	3'-Methoxy-8-methylflavone	InChI=1S/C17H14O3/c1-11-5-3-8-14-15(18)10-16(20-17(11)14)12-6-4-7-13(9-12)19-2/h3-10H,1-2H3	CC1=CC=CC2=C1OC(=CC2=O)C3=CC(=CC=C3)OC
436	79	1	8	125	269.081	7-Hydroxy-2'-methoxyflavone	InChI=1S/C16H12O4/c1-19-14-5-3-2-4-12(14)16-9-13(18)11-7-6-10(17)8-15(11)20-16/h2-9,17H,1H3	COC1=CC=CC=C1C2=CC(=O)C3=C(O2)C=C(C=C3)O
437	12	2	2	26	303.102	4'-Methoxy-.beta.-naphthoflavone	InChI=1S/C20H14O3/c1-22-15-9-6-14(7-10-15)19-12-17(21)20-16-5-3-2-4-13(16)8-11-18(20)23-19/h2-12H,1H3	COC1=CC=C(C=C1)C2=CC(=O)C3=C(O2)C=CC4=CC=CC=C43
438	8	3	2	44	285.112	2,6'-Dimethoxy-2'-hydroxychalcone	InChI=1S/C17H16O4/c1-20-15-8-4-3-6-12(15)10-11-14(19)17-13(18)7-5-9-16(17)21-2/h3-11,18H,1-2H3/b11-10+	COC1=CC=CC=C1C=CC(=O)C2=C(C=CC=C2OC)O
439	5	5	5	42	325.11	Prazepam	InChI=1S/C19H17ClN2O/c20-15-8-9-17-16(10-15)19(14-4-2-1-3-5-14)21-11-18(23)22(17)12-13-6-7-13/h1-5,8-10,13H,6-7,11-12H2	C1CC1CN2C(=O)CN=C(C3=C2C=CC(=C3)Cl)C4=CC=CC=C4
441	8	3	2	60	285.112	2,6'-Dimethoxy-2'-hydroxychalcone	InChI=1S/C17H16O4/c1-20-15-8-4-3-6-12(15)10-11-14(19)17-13(18)7-5-9-16(17)21-2/h3-11,18H,1-2H3/b11-10+	COC1=CC=CC=C1C=CC(=O)C2=C(C=CC=C2OC)O
442	58	52	58	43	245.081	Piceatannol	InChI=1S/C14H12O4/c15-11-5-10(6-12(16)8-11)2-1-9-3-4-13(17)14(18)7-9/h1-8,15-18H/b2-1-	C1=CC(=C(C=C1C=CC2=CC(=CC(=C2)O)O)O)O
443	5	6	6	33	205.097	Fenozolone	InChI=1S/C11H12N2O2/c1-2-12-11-13-10(14)9(15-11)8-6-4-3-5-7-8/h3-7,9H,2H2,1H3,(H,12,13,14)	CCNC1=NC(=O)C(O1)C2=CC=CC=C2
444	2	2	4	29	233.084	(+)-Camphor-10-sulfonicacid	InChI=1S/C10H16O4S/c1-9(2)7-3-4-10(9,8(11)5-7)6-15(12,13)14/h7H,3-6H2,1-2H3,(H,12,13,14)/t7-,10-/m1/s1	CC1(C2CCC1(C(=O)C2)CS(=O)(=O)O)C
445	2	2	2	120	243.098	Thymidine	InChI=1S/C10H14N2O5/c1-5-3-12(10(16)11-9(5)15)8-2-6(14)7(4-13)17-8/h3,6-8,13-14H,2,4H2,1H3,(H,11,15,16)/t6-,7+,8+/m0/s1	CC1=CN(C(=O)NC1=O)C2CC(C(O2)CO)O
446	3	2	1	1	182.098	4'-Fluoromethcathinone	InChI=1S/C10H12FNO/c1-7(12-2)10(13)8-3-5-9(11)6-4-8/h3-7,12H,1-2H3	CC(C(=O)C1=CC=C(C=C1)F)NC
447	1	3	2	5	182.098	2-Fluoromethcathinone	InChI=1S/C10H12FNO/c1-7(12-2)10(13)8-5-3-4-6-9(8)11/h3-7,12H,1-2H3	CC(C(=O)C1=CC=CC=C1F)NC
448	2	2	3	7	182.098	3'-Fluoromethcathinone	InChI=1S/C10H12FNO/c1-7(12-2)10(13)8-4-3-5-9(11)6-8/h3-7,12H,1-2H3	CC(C(=O)C1=CC(=CC=C1)F)NC
449	1	1	1	96	369.224	Arg-Pro-Pro	InChI=1S/C16H28N6O4/c17-10(4-1-7-20-16(18)19)13(23)21-8-2-5-11(21)14(24)22-9-3-6-12(22)15(25)26/h10-12H,1-9,17H2,(H,25,26)(H4,18,19,20)	C1CC(N(C1)C(=O)C2CCCN2C(=O)C(CCCN=C(N)N)N)C(=O)O
450	1	1	1	10	369.224	Arg-Pro-Pro	InChI=1S/C16H28N6O4/c17-10(4-1-7-20-16(18)19)13(23)21-8-2-5-11(21)14(24)22-9-3-6-12(22)15(25)26/h10-12H,1-9,17H2,(H,25,26)(H4,18,19,20)	C1CC(N(C1)C(=O)C2CCCN2C(=O)C(CCCN=C(N)N)N)C(=O)O
451	15	2	3	20	132.102	L-Leucine	InChI=1S/C6H13NO2/c1-4(2)3-5(7)6(8)9/h4-5H,3,7H2,1-2H3,(H,8,9)/t5-/m0/s1	CC(C)CC(C(=O)[O-])[NH3+]
452	10	2	3	7	118.086	DL-Norvaline	InChI=1S/C5H11NO2/c1-2-3-4(6)5(7)8/h4H,2-3,6H2,1H3,(H,7,8)	CCCC(C(=O)O)N
454	15	2	3	32	132.102	L-Leucine	InChI=1S/C6H13NO2/c1-4(2)3-5(7)6(8)9/h4-5H,3,7H2,1-2H3,(H,8,9)/t5-/m0/s1	CC(C)CC(C(=O)[O-])[NH3+]
455	4	2	5	5	203.139	Leu-Ala	InChI=1S/C9H18N2O3/c1-5(2)4-7(10)8(12)11-6(3)9(13)14/h5-7H,4,10H2,1-3H3,(H,11,12)(H,13,14)/t6-,7-/m0/s1	CC(C)CC(C(=O)NC(C)C(=O)[O-])[NH3+]
456	1	1	1	20	261.145	Ile-Glu	InChI=1S/C11H20N2O5/c1-3-6(2)9(12)10(16)13-7(11(17)18)4-5-8(14)15/h6-7,9H,3-5,12H2,1-2H3,(H,13,16)(H,14,15)(H,17,18)/t6-,7-,9-/m0/s1	CCC(C)C(C(=O)NC(CCC(=O)O)C(=O)O)N
457	20	1	1	34	373.183	PyroGlu-Ser-Arg	InChI=1S/C14H24N6O6/c15-14(16)17-5-1-2-8(13(25)26)19-12(24)9(6-21)20-11(23)7-3-4-10(22)18-7/h7-9,21H,1-6H2,(H,18,22)(H,19,24)(H,20,23)(H,25,26)(H4,15,16,17)	C1CC(=O)NC1C(=O)NC(CO)C(=O)NC(CCCN=C(N)N)C(=O)O
458	10	1	1	22	357.188	PyroGlu-Ala-Arg	InChI=1S/C14H24N6O5/c1-7(18-12(23)8-4-5-10(21)19-8)11(22)20-9(13(24)25)3-2-6-17-14(15)16/h7-9H,2-6H2,1H3,(H,18,23)(H,19,21)(H,20,22)(H,24,25)(H4,15,16,17)	CC(C(=O)NC(CCCN=C(N)N)C(=O)O)NC(=O)C1CCC(=O)N1
459	10	1	1	22	357.188	PyroGlu-Ala-Arg	InChI=1S/C14H24N6O5/c1-7(18-12(23)8-4-5-10(21)19-8)11(22)20-9(13(24)25)3-2-6-17-14(15)16/h7-9H,2-6H2,1H3,(H,18,23)(H,19,21)(H,20,22)(H,24,25)(H4,15,16,17)	CC(C(=O)NC(CCCN=C(N)N)C(=O)O)NC(=O)C1CCC(=O)N1
460	1	1	1	241	359.146	2-Phenylaminoadenosine	InChI=1S/C16H18N6O4/c17-13-10-14(21-16(20-13)19-8-4-2-1-3-5-8)22(7-18-10)15-12(25)11(24)9(6-23)26-15/h1-5,7,9,11-12,15,23-25H,6H2,(H3,17,19,20,21)/t9-,11-,12-,15-/m1/s1	C1=CC=C(C=C1)NC2=NC3=C(C(=N2)N)N=CN3C4C(C(C(O4)CO)O)O
461	1	1	1	3	229.112	Tebuthiuron	InChI=1S/C9H16N4OS/c1-9(2,3)6-11-12-8(15-6)13(5)7(14)10-4/h1-5H3,(H,10,14)	CC(C)(C)C1=NN=C(S1)N(C)C(=O)NC
462	11	1	1	1	217.143	Undecanedioicacid	InChI=1S/C11H20O4/c12-10(13)8-6-4-2-1-3-5-7-9-11(14)15/h1-9H2,(H,12,13)(H,14,15)	C(CCCCC(=O)O)CCCCC(=O)O
464	2	2	2	3	436.057	Methanone,[1-(5-fluoropentyl)-1H-indol-3-yl](4-iodophenyl)-	InChI=1S/C20H19FINO/c21-12-4-1-5-13-23-14-18(17-6-2-3-7-19(17)23)20(24)15-8-10-16(22)11-9-15/h2-3,6-11,14H,1,4-5,12-13H2	C1=CC=C2C(=C1)C(=CN2CCCCCF)C(=O)C3=CC=C(C=C3)I
465	3	2	2	10	459.093	Methanone,[1-(hexahydro-1-methyl-1H-azepin-3-yl)-1H-indol-3-yl](2-iodophenyl)-	InChI=1S/C22H23IN2O/c1-24-13-7-6-8-16(14-24)25-15-19(17-9-3-5-12-21(17)25)22(26)18-10-2-4-11-20(18)23/h2-5,9-12,15-16H,6-8,13-14H2,1H3	CN1CCCCC(C1)N2C=C(C3=CC=CC=C32)C(=O)C4=CC=CC=C4I
466	2	2	2	1	436.057	Methanone,[1-(5-fluoropentyl)-1H-indol-3-yl](4-iodophenyl)-	InChI=1S/C20H19FINO/c21-12-4-1-5-13-23-14-18(17-6-2-3-7-19(17)23)20(24)15-8-10-16(22)11-9-15/h2-3,6-11,14H,1,4-5,12-13H2	C1=CC=C2C(=C1)C(=CN2CCCCCF)C(=O)C3=CC=C(C=C3)I
467	3	3	3	1	436.057	Methanone,[1-(5-fluoropentyl)-1H-indol-3-yl](3-iodophenyl)-	InChI=1S/C20H19FINO/c21-11-4-1-5-12-23-14-18(17-9-2-3-10-19(17)23)20(24)15-7-6-8-16(22)13-15/h2-3,6-10,13-14H,1,4-5,11-12H2	C1=CC=C2C(=C1)C(=CN2CCCCCF)C(=O)C3=CC(=CC=C3)I
468	1	1	1	11	479.096	3-Piperidinecarboxamide,1-[3,5-bis(trifluoromethyl)benzoyl]-N-(4-chlorophenyl)-	InChI=1S/C21H17ClF6N2O2/c22-16-3-5-17(6-4-16)29-18(31)12-2-1-7-30(11-12)19(32)13-8-14(20(23,24)25)10-15(9-13)21(26,27)28/h3-6,8-10,12H,1-2,7,11H2,(H,29,31)	C1CC(CN(C1)C(=O)C2=CC(=CC(=C2)C(F)(F)F)C(F)(F)F)C(=O)NC3=CC=C(C=C3)Cl
469	1	1	1	3	479.096	3-Piperidinecarboxamide,1-[3,5-bis(trifluoromethyl)benzoyl]-N-(4-chlorophenyl)-	InChI=1S/C21H17ClF6N2O2/c22-16-3-5-17(6-4-16)29-18(31)12-2-1-7-30(11-12)19(32)13-8-14(20(23,24)25)10-15(9-13)21(26,27)28/h3-6,8-10,12H,1-2,7,11H2,(H,29,31)	C1CC(CN(C1)C(=O)C2=CC(=CC(=C2)C(F)(F)F)C(F)(F)F)C(=O)NC3=CC=C(C=C3)Cl
470	95	1	5	40	313.107	2',4'-Dimethoxy-3-hydroxy-6-methylflavone	InChI=1S/C18H16O5/c1-10-4-7-14-13(8-10)16(19)17(20)18(23-14)12-6-5-11(21-2)9-15(12)22-3/h4-9,20H,1-3H3	CC1=CC2=C(C=C1)OC(=C(C2=O)O)C3=C(C=C(C=C3)OC)OC
471	99	1	4	77	329.102	3-Hydroxy-7,2',3'-trimethoxyflavone	InChI=1S/C18H16O6/c1-21-10-7-8-11-14(9-10)24-18(16(20)15(11)19)12-5-4-6-13(22-2)17(12)23-3/h4-9,20H,1-3H3	COC1=CC2=C(C=C1)C(=O)C(=C(O2)C3=C(C(=CC=C3)OC)OC)O
472	95	1	5	44	313.107	2',4'-Dimethoxy-3-hydroxy-6-methylflavone	InChI=1S/C18H16O5/c1-10-4-7-14-13(8-10)16(19)17(20)18(23-14)12-6-5-11(21-2)9-15(12)22-3/h4-9,20H,1-3H3	CC1=CC2=C(C=C1)OC(=C(C2=O)O)C3=C(C=C(C=C3)OC)OC
473	3	3	3	5	212.128	Mescaline	InChI=1S/C11H17NO3/c1-13-9-6-8(4-5-12)7-10(14-2)11(9)15-3/h6-7H,4-5,12H2,1-3H3	COC1=CC(=CC(=C1OC)OC)CCN
474	72	1	4	165	299.091	2',4'-Dimethoxy-3-hydroxyflavone	InChI=1S/C17H14O5/c1-20-10-7-8-12(14(9-10)21-2)17-16(19)15(18)11-5-3-4-6-13(11)22-17/h3-9,19H,1-2H3	COC1=CC(=C(C=C1)C2=C(C(=O)C3=CC=CC=C3O2)O)OC
477	100	73	100	17	271.096	Medicarpin	InChI=1S/C16H14O4/c1-18-10-3-5-11-13-8-19-14-6-9(17)2-4-12(14)16(13)20-15(11)7-10/h2-7,13,16-17H,8H2,1H3/t13-,16-/m0/s1	COC1=CC2=C(C=C1)C3COC4=C(C3O2)C=CC(=C4)O
478	41	1	4	19	477.265	Betamethasone17-valerate	InChI=1S/C27H37FO6/c1-5-6-7-23(33)34-27(22(32)15-29)16(2)12-20-19-9-8-17-13-18(30)10-11-24(17,3)26(19,28)21(31)14-25(20,27)4/h10-11,13,16,19-21,29,31H,5-9,12,14-15H2,1-4H3/t16-,19-,20-,21-,24-,25-,26-,27-/m0/s1	CCCCC(=O)OC1(C(CC2C1(CC(C3(C2CCC4=CC(=O)C=CC43C)F)O)C)C)C(=O)CO
479	41	1	4	23	477.265	Betamethasone17-valerate	InChI=1S/C27H37FO6/c1-5-6-7-23(33)34-27(22(32)15-29)16(2)12-20-19-9-8-17-13-18(30)10-11-24(17,3)26(19,28)21(31)14-25(20,27)4/h10-11,13,16,19-21,29,31H,5-9,12,14-15H2,1-4H3/t16-,19-,20-,21-,24-,25-,26-,27-/m0/s1	CCCCC(=O)OC1(C(CC2C1(CC(C3(C2CCC4=CC(=O)C=CC43C)F)O)C)C)C(=O)CO
480	1	1	1	1	418.332	Octanamide,N-cyclopropyl-8-[3-(1,1-dimethylheptyl)-5-hydroxyphenoxy]-	InChI=1S/C26H43NO3/c1-4-5-6-11-16-26(2,3)21-18-23(28)20-24(19-21)30-17-12-9-7-8-10-13-25(29)27-22-14-15-22/h18-20,22,28H,4-17H2,1-3H3,(H,27,29)	CCCCCCC(C)(C)C1=CC(=CC(=C1)OCCCCCCCC(=O)NC2CC2)O
481	1	1	4	16	217.086	O-Desmethylnaproxen	InChI=1S/C13H12O3/c1-8(13(15)16)9-2-3-11-7-12(14)5-4-10(11)6-9/h2-8,14H,1H3,(H,15,16)/t8-/m0/s1	CC(C1=CC2=C(C=C1)C=C(C=C2)O)C(=O)O
482	1	1	4	22	217.086	O-Desmethylnaproxen	InChI=1S/C13H12O3/c1-8(13(15)16)9-2-3-11-7-12(14)5-4-10(11)6-9/h2-8,14H,1H3,(H,15,16)/t8-/m0/s1	CC(C1=CC2=C(C=C1)C=C(C=C2)O)C(=O)O
483	1	1	4	52	217.086	O-Desmethylnaproxen	InChI=1S/C13H12O3/c1-8(13(15)16)9-2-3-11-7-12(14)5-4-10(11)6-9/h2-8,14H,1H3,(H,15,16)/t8-/m0/s1	CC(C1=CC2=C(C=C1)C=C(C=C2)O)C(=O)O
484	27	2	2	11	269.044	Coumestrol	InChI=1S/C15H8O5/c16-7-1-3-9-11(5-7)19-14-10-4-2-8(17)6-12(10)20-15(18)13(9)14/h1-6,16-17H	C1=CC2=C(C=C1O)OC3=C2C(=O)OC4=C3C=CC(=C4)O
485	1	1	4	49	217.086	O-Desmethylnaproxen	InChI=1S/C13H12O3/c1-8(13(15)16)9-2-3-11-7-12(14)5-4-10(11)6-9/h2-8,14H,1H3,(H,15,16)/t8-/m0/s1	CC(C1=CC2=C(C=C1)C=C(C=C2)O)C(=O)O
486	1	1	1	13	361.054	Pyraclofos	InChI=1S/C14H18ClN2O3PS/c1-3-9-22-21(18,19-4-2)20-14-10-16-17(11-14)13-7-5-12(15)6-8-13/h5-8,10-11H,3-4,9H2,1-2H3	CCCSP(=O)(OCC)OC1=CN(N=C1)C2=CC=C(C=C2)Cl
487	91	80	91	56	333.242	5.alpha.-Pregnan-3.alpha.-ol-11,20-dione	InChI=1S/C21H32O3/c1-12(22)16-6-7-17-15-5-4-13-10-14(23)8-9-20(13,2)19(15)18(24)11-21(16,17)3/h13-17,19,23H,4-11H2,1-3H3/t13-,14+,15-,16+,17-,19+,20-,21+/m0/s1	CC(=O)C1CCC2C1(CC(=O)C3C2CCC4C3(CCC(C4)O)C)C
488	9	5	1	223	335.222	ProstaglandinA2	InChI=1S/C20H30O4/c1-2-3-6-9-17(21)14-12-16-13-15-19(22)18(16)10-7-4-5-8-11-20(23)24/h4,7,12-18,21H,2-3,5-6,8-11H2,1H3,(H,23,24)/b7-4-,14-12+/t16-,17-,18+/m0/s1	CCCCCC(C=CC1C=CC(=O)C1CC=CCCCC(=O)O)O
489	21	1	2	56	353.232	15-KetoprostaglandinE1	InChI=1S/C20H32O5/c1-2-3-6-9-15(21)12-13-17-16(18(22)14-19(17)23)10-7-4-5-8-11-20(24)25/h12-13,16-17,19,23H,2-11,14H2,1H3,(H,24,25)/b13-12+/t16-,17-,19-/m1/s1	CCCCCC(=O)C=CC1C(CC(=O)C1CCCCCCC(=O)O)O
490	30	1	1	379	351.217	15-KetoprostaglandinE2	InChI=1S/C20H30O5/c1-2-3-6-9-15(21)12-13-17-16(18(22)14-19(17)23)10-7-4-5-8-11-20(24)25/h4,7,12-13,16-17,19,23H,2-3,5-6,8-11,14H2,1H3,(H,24,25)/b7-4-,13-12+/t16-,17-,19-/m1/s1	CCCCCC(=O)C=CC1C(CC(=O)C1CC=CCCCC(=O)O)O
491	299	2	8	69	335.222	13,14-Dihydro-15-ketoprostaglandinA2	InChI=1S/C20H30O4/c1-2-3-6-9-17(21)14-12-16-13-15-19(22)18(16)10-7-4-5-8-11-20(23)24/h4,7,13,15-16,18H,2-3,5-6,8-12,14H2,1H3,(H,23,24)/b7-4-/t16-,18+/m0/s1	CCCCCC(=O)CCC1C=CC(=O)C1CC=CCCCC(=O)O
492	367	10	10	154	335.222	Bicyclo-prostaglandinE2	InChI=1S/C20H30O4/c1-2-3-8-16-17-13-19(22)15(14(17)11-12-18(16)21)9-6-4-5-7-10-20(23)24/h4,6,14-17H,2-3,5,7-13H2,1H3,(H,23,24)/b6-4-/t14-,15?,16?,17+/m1/s1	CCCCC1C2CC(=O)C(C2CCC1=O)CC=CCCCC(=O)O
493	9	1	2	376	335.222	ProstaglandinB2	InChI=1S/C20H30O4/c1-2-3-6-9-17(21)14-12-16-13-15-19(22)18(16)10-7-4-5-8-11-20(23)24/h4,7,12,14,17,21H,2-3,5-6,8-11,13,15H2,1H3,(H,23,24)/b7-4-,14-12+/t17-/m0/s1	CCCCCC(C=CC1=C(C(=O)CC1)CC=CCCCC(=O)O)O
494	29	28	38	385	337.237	ProstaglandinB1	InChI=1S/C20H32O4/c1-2-3-6-9-17(21)14-12-16-13-15-19(22)18(16)10-7-4-5-8-11-20(23)24/h12,14,17,21H,2-11,13,15H2,1H3,(H,23,24)/b14-12+/t17-/m0/s1	CCCCCC(C=CC1=C(C(=O)CC1)CCCCCCC(=O)O)O
495	5	3	1	32	349.237	15(R)-MethylprostaglandinA2	InChI=1S/C21H32O4/c1-3-4-9-15-21(2,25)16-14-17-12-13-19(22)18(17)10-7-5-6-8-11-20(23)24/h5,7,12-14,16-18,25H,3-4,6,8-11,15H2,1-2H3,(H,23,24)/b7-5-,16-14+/t17-,18?,21?/m1/s1	CCCCCC(C)(C=CC1C=CC(=O)C1CC=CCCCC(=O)O)O
496	21	1	1	5	353.232	15-KetoprostaglandinE1	InChI=1S/C20H32O5/c1-2-3-6-9-15(21)12-13-17-16(18(22)14-19(17)23)10-7-4-5-8-11-20(24)25/h12-13,16-17,19,23H,2-11,14H2,1H3,(H,24,25)/b13-12+/t16-,17-,19-/m1/s1	CCCCCC(=O)C=CC1C(CC(=O)C1CCCCCCC(=O)O)O
497	9	1	2	511	335.222	ProstaglandinB2	InChI=1S/C20H30O4/c1-2-3-6-9-17(21)14-12-16-13-15-19(22)18(16)10-7-4-5-8-11-20(23)24/h4,7,12,14,17,21H,2-3,5-6,8-11,13,15H2,1H3,(H,23,24)/b7-4-,14-12+/t17-/m0/s1	CCCCCC(C=CC1=C(C(=O)CC1)CC=CCCCC(=O)O)O
498	299	2	8	27	335.222	13,14-Dihydro-15-ketoprostaglandinA2	InChI=1S/C20H30O4/c1-2-3-6-9-17(21)14-12-16-13-15-19(22)18(16)10-7-4-5-8-11-20(23)24/h4,7,13,15-16,18H,2-3,5-6,8-12,14H2,1H3,(H,23,24)/b7-4-/t16-,18+/m0/s1	CCCCCC(=O)CCC1C=CC(=O)C1CC=CCCCC(=O)O
499	367	10	10	128	335.222	Bicyclo-prostaglandinE2	InChI=1S/C20H30O4/c1-2-3-8-16-17-13-19(22)15(14(17)11-12-18(16)21)9-6-4-5-7-10-20(23)24/h4,6,14-17H,2-3,5,7-13H2,1H3,(H,23,24)/b6-4-/t14-,15?,16?,17+/m1/s1	CCCCC1C2CC(=O)C(C2CCC1=O)CC=CCCCC(=O)O
500	74	2	4	43	302.139	Noroxycodone	InChI=1S/C17H19NO4/c1-21-11-3-2-9-8-12-17(20)5-4-10(19)15-16(17,6-7-18-12)13(9)14(11)22-15/h2-3,12,15,18,20H,4-8H2,1H3/t12-,15+,16+,17-/m1/s1	COC1=C2C3=C(CC4C5(C3(CCN4)C(O2)C(=O)CC5)O)C=C1
501	69	2	2	56	302.139	Oxymorphone	InChI=1S/C17H19NO4/c1-18-7-6-16-13-9-2-3-10(19)14(13)22-15(16)11(20)4-5-17(16,21)12(18)8-9/h2-3,12,15,19,21H,4-8H2,1H3/t12-,15+,16+,17-/m1/s1	CN1CCC23C4C(=O)CCC2(C1CC5=C3C(=C(C=C5)O)O4)O
502	69	2	2	13	302.139	Oxymorphone	InChI=1S/C17H19NO4/c1-18-7-6-16-13-9-2-3-10(19)14(13)22-15(16)11(20)4-5-17(16,21)12(18)8-9/h2-3,12,15,19,21H,4-8H2,1H3/t12-,15+,16+,17-/m1/s1	CN1CCC23C4C(=O)CCC2(C1CC5=C3C(=C(C=C5)O)O4)O
503	2	2	4	2	302.11	Flutriafol	InChI=1S/C16H13F2N3O/c17-13-7-5-12(6-8-13)16(22,9-21-11-19-10-20-21)14-3-1-2-4-15(14)18/h1-8,10-11,22H,9H2	C1=CC=C(C(=C1)C(CN2C=NC=N2)(C3=CC=C(C=C3)F)O)F
504	1	1	2	7	230.09	1H-Pyrazol-3-amine,4,5-dihydro-1-[3-(trifluoromethyl)phenyl]-	InChI=1S/C10H10F3N3/c11-10(12,13)7-2-1-3-8(6-7)16-5-4-9(14)15-16/h1-3,6H,4-5H2,(H2,14,15)	C1CN(N=C1N)C2=CC=CC(=C2)C(F)(F)F
505	3	1	3	13	249.067	S-Ethyl-N-[4-(trifluoromethyl)phenyl]isothiourea	InChI=1S/C10H11F3N2S/c1-2-16-9(14)15-8-5-3-7(4-6-8)10(11,12)13/h3-6H,2H2,1H3,(H2,14,15)	CCSC(=NC1=CC=C(C=C1)C(F)(F)F)N
506	102	12	102	36	441.185	Sertindole	InChI=1S/C24H26ClFN4O/c25-18-1-6-23-21(15-18)22(16-30(23)20-4-2-19(26)3-5-20)17-7-10-28(11-8-17)13-14-29-12-9-27-24(29)31/h1-6,15-17H,7-14H2,(H,27,31)	C1CN(CCC1C2=CN(C3=C2C=C(C=C3)Cl)C4=CC=C(C=C4)F)CCN5CCNC5=O
510	4	4	2	10	528.188	[1,1'-Biphenyl]-4-methanol,2-fluoro-4'-[[4-(4-pyridinylmethyl)-1-piperazinyl]methyl]-.alpha.,.alpha.-bis(trifluoromethyl)-	InChI=1S/C26H24F7N3O/c27-23-15-21(24(37,25(28,29)30)26(31,32)33)5-6-22(23)20-3-1-18(2-4-20)16-35-11-13-36(14-12-35)17-19-7-9-34-10-8-19/h1-10,15,37H,11-14,16-17H2	C1CN(CCN1CC2=CC=C(C=C2)C3=C(C=C(C=C3)C(C(F)(F)F)(C(F)(F)F)O)F)CC4=CC=NC=C4
511	8	4	5	17	451.256	Piperazine,1-[2-[bis(4-fluorophenyl)methoxy]ethyl]-4-(3-phenylpropyl)-	InChI=1S/C28H32F2N2O/c29-26-12-8-24(9-13-26)28(25-10-14-27(30)15-11-25)33-22-21-32-19-17-31(18-20-32)16-4-7-23-5-2-1-3-6-23/h1-3,5-6,8-15,28H,4,7,16-22H2	C1CN(CCN1CCCC2=CC=CC=C2)CCOC(C3=CC=C(C=C3)F)C4=CC=C(C=C4)F
512	2	1	2	2	249.108	Glu-Thr	InChI=1S/C9H16N2O6/c1-4(12)7(9(16)17)11-8(15)5(10)2-3-6(13)14/h4-5,7,12H,2-3,10H2,1H3,(H,11,15)(H,13,14)(H,16,17)/t4-,5+,7+/m1/s1	CC(C(C(=O)O)NC(=O)C(CCC(=O)O)N)O
513	1	1	1	2	190.13	NG-Amino-L-arginine	InChI=1S/C6H15N5O2/c7-4(5(12)13)2-1-3-10-6(8)11-9/h4H,1-3,7,9H2,(H,12,13)(H3,8,10,11)/t4-/m1/s1	C(CC(C(=O)O)N)CN=C(N)NN
514	3	1	1	4	217.155	Val-Val	InChI=1S/C10H20N2O3/c1-5(2)7(11)9(13)12-8(6(3)4)10(14)15/h5-8H,11H2,1-4H3,(H,12,13)(H,14,15)/t7-,8-/m0/s1	CC(C)C(C(=O)NC(C(C)C)C(=O)[O-])[NH3+]
515	4	2	2	13	229.155	Leu-Pro	InChI=1S/C11H20N2O3/c1-7(2)6-8(12)10(14)13-5-3-4-9(13)11(15)16/h7-9H,3-6,12H2,1-2H3,(H,15,16)/t8-,9-/m0/s1	CC(C)CC(C(=O)N1CCCC1C(=O)[O-])[NH3+]
516	5	3	4	4	231.17	Val-Ile	InChI=1S/C11H22N2O3/c1-5-7(4)9(11(15)16)13-10(14)8(12)6(2)3/h6-9H,5,12H2,1-4H3,(H,13,14)(H,15,16)/t7-,8-,9-/m0/s1	CCC(C)C(C(=O)[O-])NC(=O)C(C(C)C)[NH3+]
517	3	1	1	6	217.155	Val-Val	InChI=1S/C10H20N2O3/c1-5(2)7(11)9(13)12-8(6(3)4)10(14)15/h5-8H,11H2,1-4H3,(H,12,13)(H,14,15)/t7-,8-/m0/s1	CC(C)C(C(=O)NC(C(C)C)C(=O)[O-])[NH3+]
519	1	1	2	10	207.08	Met-Gly	InChI=1S/C7H14N2O3S/c1-13-3-2-5(8)7(12)9-4-6(10)11/h5H,2-4,8H2,1H3,(H,9,12)(H,10,11)/t5-/m0/s1	CSCCC(C(=O)NCC(=O)O)N
520	4	2	2	12	229.155	Leu-Pro	InChI=1S/C11H20N2O3/c1-7(2)6-8(12)10(14)13-5-3-4-9(13)11(15)16/h7-9H,3-6,12H2,1-2H3,(H,15,16)/t8-,9-/m0/s1	CC(C)CC(C(=O)N1CCCC1C(=O)[O-])[NH3+]
521	2	1	1	2	175.119	L-Arginine	InChI=1S/C6H14N4O2/c7-4(5(11)12)2-1-3-10-6(8)9/h4H,1-3,7H2,(H,11,12)(H4,8,9,10)/t4-/m0/s1	C(CC(C(=O)O)N)CN=C(N)N
522	7	1	1	11	205.118	Val-Ser	InChI=1S/C8H16N2O4/c1-4(2)6(9)7(12)10-5(3-11)8(13)14/h4-6,11H,3,9H2,1-2H3,(H,10,12)(H,13,14)/t5-,6-/m0/s1	CC(C)C(C(=O)NC(CO)C(=O)[O-])[NH3+]
523	1	1	1	1	217.118	Pro-Thr	InChI=1S/C9H16N2O4/c1-5(12)7(9(14)15)11-8(13)6-3-2-4-10-6/h5-7,10,12H,2-4H2,1H3,(H,11,13)(H,14,15)/t5-,6+,7+/m1/s1	CC(C(C(=O)O)NC(=O)C1CCCN1)O
524	23	5	9	156	271.06	3,6,3'-Trihydroxyflavone	InChI=1S/C15H10O5/c16-9-3-1-2-8(6-9)15-14(19)13(18)11-7-10(17)4-5-12(11)20-15/h1-7,16-17,19H	C1=CC(=CC(=C1)O)C2=C(C(=O)C3=C(O2)C=CC(=C3)O)O
528	86	5	8	42	283.096	5,7-Dimethoxyflavone	InChI=1S/C17H14O4/c1-19-12-8-15(20-2)17-13(18)10-14(21-16(17)9-12)11-6-4-3-5-7-11/h3-10H,1-2H3	COC1=CC(=C2C(=C1)OC(=CC2=O)C3=CC=CC=C3)OC
531	3	3	3	3	370.158	Tenovin-1	InChI=1S/C20H23N3O2S/c1-13(24)21-16-9-11-17(12-10-16)22-19(26)23-18(25)14-5-7-15(8-6-14)20(2,3)4/h5-12H,1-4H3,(H,21,24)(H2,22,23,25,26)	CC(=O)NC1=CC=C(C=C1)NC(=S)NC(=O)C2=CC=C(C=C2)C(C)(C)C
532	6	6	6	15	276.171	Physostigmine	InChI=1S/C15H21N3O2/c1-15-7-8-17(3)13(15)18(4)12-6-5-10(9-11(12)15)20-14(19)16-2/h5-6,9,13H,7-8H2,1-4H3,(H,16,19)	CC12CCN(C1N(C3=C2C=C(C=C3)OC(=O)NC)C)C
533	4	3	3	6	403.305	Sorbitanmonopalmitate	InChI=1S/C22H42O6/c1-2-3-4-5-6-7-8-9-10-11-12-13-14-15-20(25)27-17-19(24)22-21(26)18(23)16-28-22/h18-19,21-24,26H,2-17H2,1H3/t18-,19?,21+,22-/m1/s1	CCCCCCCCCCCCCCCC(=O)OCC(C1C(C(CO1)O)O)O
535	36	27	36	9	181.071	D-(+)-Mannose	InChI=1S/C6H12O6/c7-1-3(9)5(11)6(12)4(10)2-8/h1,3-6,8-12H,2H2/t3-,4-,5-,6-/m1/s1	C(C(C(C(C(C=O)O)O)O)O)O
536	34	41	37	44	163.06	1,6-Anhydro-.beta.-D-glucose	InChI=1S/C6H10O5/c7-3-2-1-10-6(11-2)5(9)4(3)8/h2-9H,1H2/t2-,3-,4+,5-,6-/m1/s1	C1C2C(C(C(C(O1)O2)O)O)O
537	8	1	6	3	276.155	.gamma.-L-Glu-.epsilon.-L-Lys	InChI=1S/C11H21N3O5/c12-7(10(16)17)3-1-2-6-14-9(15)5-4-8(13)11(18)19/h7-8H,1-6,12-13H2,(H,14,15)(H,16,17)(H,18,19)/t7-,8-/m0/s1	C(CCNC(=O)CCC(C(=O)O)N)CC(C(=O)O)N
538	8	5	5	11	347.229	Thr-Val-Lys	InChI=1S/C15H30N4O5/c1-8(2)12(19-13(21)11(17)9(3)20)14(22)18-10(15(23)24)6-4-5-7-16/h8-12,20H,4-7,16-17H2,1-3H3,(H,18,22)(H,19,21)(H,23,24)	CC(C)C(C(=O)NC(CCCCN)C(=O)O)NC(=O)C(C(C)O)N
539	1	1	1	35	408.224	Phe-Asn-Lys	InChI=1S/C19H29N5O5/c20-9-5-4-8-14(19(28)29)23-18(27)15(11-16(22)25)24-17(26)13(21)10-12-6-2-1-3-7-12/h1-3,6-7,13-15H,4-5,8-11,20-21H2,(H2,22,25)(H,23,27)(H,24,26)(H,28,29)	C1=CC=C(C=C1)CC(C(=O)NC(CC(=O)N)C(=O)NC(CCCCN)C(=O)O)N
540	3	1	3	18	388.255	Gln-Ile-Lys	InChI=1S/C17H33N5O5/c1-3-10(2)14(22-15(24)11(19)7-8-13(20)23)16(25)21-12(17(26)27)6-4-5-9-18/h10-12,14H,3-9,18-19H2,1-2H3,(H2,20,23)(H,21,25)(H,22,24)(H,26,27)	CCC(C)C(C(=O)NC(CCCCN)C(=O)O)NC(=O)C(CCC(=O)N)N
541	2	2	2	20	438.235	Gln-Tyr-Lys	InChI=1S/C20H31N5O6/c21-10-2-1-3-15(20(30)31)24-19(29)16(11-12-4-6-13(26)7-5-12)25-18(28)14(22)8-9-17(23)27/h4-7,14-16,26H,1-3,8-11,21-22H2,(H2,23,27)(H,24,29)(H,25,28)(H,30,31)	C1=CC(=CC=C1CC(C(=O)NC(CCCCN)C(=O)O)NC(=O)C(CCC(=O)N)N)O
542	8	2	4	5	276.155	.gamma.-L-Glu-.epsilon.-L-Lys	InChI=1S/C11H21N3O5/c12-7(10(16)17)3-1-2-6-14-9(15)5-4-8(13)11(18)19/h7-8H,1-6,12-13H2,(H,14,15)(H,16,17)(H,18,19)/t7-,8-/m0/s1	C(CCNC(=O)CCC(C(=O)O)N)CC(C(=O)O)N
543	15	2	2	5	386.215	Pro-Asn-Arg	InChI=1S/C15H27N7O5/c16-11(23)7-10(22-12(24)8-3-1-5-19-8)13(25)21-9(14(26)27)4-2-6-20-15(17)18/h8-10,19H,1-7H2,(H2,16,23)(H,21,25)(H,22,24)(H,26,27)(H4,17,18,20)	C1CC(NC1)C(=O)NC(CC(=O)N)C(=O)NC(CCCN=C(N)N)C(=O)O
544	8	2	4	8	276.155	.gamma.-L-Glu-.epsilon.-L-Lys	InChI=1S/C11H21N3O5/c12-7(10(16)17)3-1-2-6-14-9(15)5-4-8(13)11(18)19/h7-8H,1-6,12-13H2,(H,14,15)(H,16,17)(H,18,19)/t7-,8-/m0/s1	C(CCNC(=O)CCC(C(=O)O)N)CC(C(=O)O)N
545	8	1	1	35	385.256	Pro-Leu-Arg	InChI=1S/C17H32N6O4/c1-10(2)9-13(23-14(24)11-5-3-7-20-11)15(25)22-12(16(26)27)6-4-8-21-17(18)19/h10-13,20H,3-9H2,1-2H3,(H,22,25)(H,23,24)(H,26,27)(H4,18,19,21)	CC(C)CC(C(=O)NC(CCCN=C(N)N)C(=O)O)NC(=O)C1CCCN1
546	8	1	1	7	385.256	Pro-Leu-Arg	InChI=1S/C17H32N6O4/c1-10(2)9-13(23-14(24)11-5-3-7-20-11)15(25)22-12(16(26)27)6-4-8-21-17(18)19/h10-13,20H,3-9H2,1-2H3,(H,22,25)(H,23,24)(H,26,27)(H4,18,19,21)	CC(C)CC(C(=O)NC(CCCN=C(N)N)C(=O)O)NC(=O)C1CCCN1
547	1	1	1	10	431.272	Gln-Lys-Arg	InChI=1S/C17H34N8O5/c18-8-2-1-4-11(24-14(27)10(19)6-7-13(20)26)15(28)25-12(16(29)30)5-3-9-23-17(21)22/h10-12H,1-9,18-19H2,(H2,20,26)(H,24,27)(H,25,28)(H,29,30)(H4,21,22,23)	C(CCN)CC(C(=O)NC(CCCN=C(N)N)C(=O)O)NC(=O)C(CCC(=O)N)N
548	3	1	3	9	388.255	Gln-Ile-Lys	InChI=1S/C17H33N5O5/c1-3-10(2)14(22-15(24)11(19)7-8-13(20)23)16(25)21-12(17(26)27)6-4-5-9-18/h10-12,14H,3-9,18-19H2,1-2H3,(H2,20,23)(H,21,25)(H,22,24)(H,26,27)	CCC(C)C(C(=O)NC(CCCCN)C(=O)O)NC(=O)C(CCC(=O)N)N
549	8	2	5	6	276.155	.gamma.-L-Glu-.epsilon.-L-Lys	InChI=1S/C11H21N3O5/c12-7(10(16)17)3-1-2-6-14-9(15)5-4-8(13)11(18)19/h7-8H,1-6,12-13H2,(H,14,15)(H,16,17)(H,18,19)/t7-,8-/m0/s1	C(CCNC(=O)CCC(C(=O)O)N)CC(C(=O)O)N
550	8	5	5	12	347.229	Thr-Val-Lys	InChI=1S/C15H30N4O5/c1-8(2)12(19-13(21)11(17)9(3)20)14(22)18-10(15(23)24)6-4-5-7-16/h8-12,20H,4-7,16-17H2,1-3H3,(H,18,22)(H,19,21)(H,23,24)	CC(C)C(C(=O)NC(CCCCN)C(=O)O)NC(=O)C(C(C)O)N
551	4	1	1	13	362.203	Thr-Asn-Lys	InChI=1S/C14H27N5O6/c1-7(20)11(17)13(23)19-9(6-10(16)21)12(22)18-8(14(24)25)4-2-3-5-15/h7-9,11,20H,2-6,15,17H2,1H3,(H2,16,21)(H,18,22)(H,19,23)(H,24,25)	CC(C(C(=O)NC(CC(=O)N)C(=O)NC(CCCCN)C(=O)O)N)O
552	2	2	2	2	374.24	Ile-Asn-Lys	InChI=1S/C16H31N5O5/c1-3-9(2)13(19)15(24)21-11(8-12(18)22)14(23)20-10(16(25)26)6-4-5-7-17/h9-11,13H,3-8,17,19H2,1-2H3,(H2,18,22)(H,20,23)(H,21,24)(H,25,26)	CCC(C)C(C(=O)NC(CC(=O)N)C(=O)NC(CCCCN)C(=O)O)N
553	3	1	3	16	404.262	Thr-Lys-Arg	InChI=1S/C16H33N7O5/c1-9(24)12(18)14(26)22-10(5-2-3-7-17)13(25)23-11(15(27)28)6-4-8-21-16(19)20/h9-12,24H,2-8,17-18H2,1H3,(H,22,26)(H,23,25)(H,27,28)(H4,19,20,21)	CC(C(C(=O)NC(CCCCN)C(=O)NC(CCCN=C(N)N)C(=O)O)N)O
554	4	1	3	14	390.246	Ser-Lys-Arg	InChI=1S/C15H31N7O5/c16-6-2-1-4-10(21-12(24)9(17)8-23)13(25)22-11(14(26)27)5-3-7-20-15(18)19/h9-11,23H,1-8,16-17H2,(H,21,24)(H,22,25)(H,26,27)(H4,18,19,20)	C(CCN)CC(C(=O)NC(CCCN=C(N)N)C(=O)O)NC(=O)C(CO)N
555	3	1	3	6	404.262	Thr-Lys-Arg	InChI=1S/C16H33N7O5/c1-9(24)12(18)14(26)22-10(5-2-3-7-17)13(25)23-11(15(27)28)6-4-8-21-16(19)20/h9-12,24H,2-8,17-18H2,1H3,(H,22,26)(H,23,25)(H,27,28)(H4,19,20,21)	CC(C(C(=O)NC(CCCCN)C(=O)NC(CCCN=C(N)N)C(=O)O)N)O
556	3	1	3	15	404.262	Thr-Lys-Arg	InChI=1S/C16H33N7O5/c1-9(24)12(18)14(26)22-10(5-2-3-7-17)13(25)23-11(15(27)28)6-4-8-21-16(19)20/h9-12,24H,2-8,17-18H2,1H3,(H,22,26)(H,23,25)(H,27,28)(H4,19,20,21)	CC(C(C(=O)NC(CCCCN)C(=O)NC(CCCN=C(N)N)C(=O)O)N)O
557	8	2	4	7	276.155	.gamma.-L-Glu-.epsilon.-L-Lys	InChI=1S/C11H21N3O5/c12-7(10(16)17)3-1-2-6-14-9(15)5-4-8(13)11(18)19/h7-8H,1-6,12-13H2,(H,14,15)(H,16,17)(H,18,19)/t7-,8-/m0/s1	C(CCNC(=O)CCC(C(=O)O)N)CC(C(=O)O)N
558	4	6	2	7	416.298	Leu-Lys-Arg	InChI=1S/C18H37N7O4/c1-11(2)10-12(20)15(26)24-13(6-3-4-8-19)16(27)25-14(17(28)29)7-5-9-23-18(21)22/h11-14H,3-10,19-20H2,1-2H3,(H,24,26)(H,25,27)(H,28,29)(H4,21,22,23)	CC(C)CC(C(=O)NC(CCCCN)C(=O)NC(CCCN=C(N)N)C(=O)O)N
559	10	7	5	8	416.298	Ile-Lys-Arg	InChI=1S/C18H37N7O4/c1-3-11(2)14(20)16(27)24-12(7-4-5-9-19)15(26)25-13(17(28)29)8-6-10-23-18(21)22/h11-14H,3-10,19-20H2,1-2H3,(H,24,27)(H,25,26)(H,28,29)(H4,21,22,23)	CCC(C)C(C(=O)NC(CCCCN)C(=O)NC(CCCN=C(N)N)C(=O)O)N
560	34	2	2	34	385.256	Pro-Ile-Arg	InChI=1S/C17H32N6O4/c1-3-10(2)13(23-14(24)11-6-4-8-20-11)15(25)22-12(16(26)27)7-5-9-21-17(18)19/h10-13,20H,3-9H2,1-2H3,(H,22,25)(H,23,24)(H,26,27)(H4,18,19,21)	CCC(C)C(C(=O)NC(CCCN=C(N)N)C(=O)O)NC(=O)C1CCCN1
561	8	2	4	7	276.155	.gamma.-L-Glu-.epsilon.-L-Lys	InChI=1S/C11H21N3O5/c12-7(10(16)17)3-1-2-6-14-9(15)5-4-8(13)11(18)19/h7-8H,1-6,12-13H2,(H,14,15)(H,16,17)(H,18,19)/t7-,8-/m0/s1	C(CCNC(=O)CCC(C(=O)O)N)CC(C(=O)O)N
562	1	1	1	17	374.24	Leu-Asn-Lys	InChI=1S/C16H31N5O5/c1-9(2)7-10(18)14(23)21-12(8-13(19)22)15(24)20-11(16(25)26)5-3-4-6-17/h9-12H,3-8,17-18H2,1-2H3,(H2,19,22)(H,20,24)(H,21,23)(H,25,26)	CC(C)CC(C(=O)NC(CC(=O)N)C(=O)NC(CCCCN)C(=O)O)N
563	10	7	5	10	416.298	Ile-Lys-Arg	InChI=1S/C18H37N7O4/c1-3-11(2)14(20)16(27)24-12(7-4-5-9-19)15(26)25-13(17(28)29)8-6-10-23-18(21)22/h11-14H,3-10,19-20H2,1-2H3,(H,24,27)(H,25,26)(H,28,29)(H4,21,22,23)	CCC(C)C(C(=O)NC(CCCCN)C(=O)NC(CCCN=C(N)N)C(=O)O)N
564	2	1	1	1	416.298	Lys-Leu-Arg	InChI=1S/C18H37N7O4/c1-11(2)10-14(25-15(26)12(20)6-3-4-8-19)16(27)24-13(17(28)29)7-5-9-23-18(21)22/h11-14H,3-10,19-20H2,1-2H3,(H,24,27)(H,25,26)(H,28,29)(H4,21,22,23)	CC(C)CC(C(=O)NC(CCCN=C(N)N)C(=O)O)NC(=O)C(CCCCN)N
565	4	6	2	14	416.298	Leu-Lys-Arg	InChI=1S/C18H37N7O4/c1-11(2)10-12(20)15(26)24-13(6-3-4-8-19)16(27)25-14(17(28)29)7-5-9-23-18(21)22/h11-14H,3-10,19-20H2,1-2H3,(H,24,26)(H,25,27)(H,28,29)(H4,21,22,23)	CC(C)CC(C(=O)NC(CCCCN)C(=O)NC(CCCN=C(N)N)C(=O)O)N
566	8	2	4	5	276.155	.gamma.-L-Glu-.epsilon.-L-Lys	InChI=1S/C11H21N3O5/c12-7(10(16)17)3-1-2-6-14-9(15)5-4-8(13)11(18)19/h7-8H,1-6,12-13H2,(H,14,15)(H,16,17)(H,18,19)/t7-,8-/m0/s1	C(CCNC(=O)CCC(C(=O)O)N)CC(C(=O)O)N
567	8	2	4	2	276.155	.gamma.-L-Glu-.epsilon.-L-Lys	InChI=1S/C11H21N3O5/c12-7(10(16)17)3-1-2-6-14-9(15)5-4-8(13)11(18)19/h7-8H,1-6,12-13H2,(H,14,15)(H,16,17)(H,18,19)/t7-,8-/m0/s1	C(CCNC(=O)CCC(C(=O)O)N)CC(C(=O)O)N
568	3	1	3	7	404.262	Thr-Lys-Arg	InChI=1S/C16H33N7O5/c1-9(24)12(18)14(26)22-10(5-2-3-7-17)13(25)23-11(15(27)28)6-4-8-21-16(19)20/h9-12,24H,2-8,17-18H2,1H3,(H,22,26)(H,23,25)(H,27,28)(H4,19,20,21)	CC(C(C(=O)NC(CCCCN)C(=O)NC(CCCN=C(N)N)C(=O)O)N)O
569	3	1	3	16	404.262	Thr-Lys-Arg	InChI=1S/C16H33N7O5/c1-9(24)12(18)14(26)22-10(5-2-3-7-17)13(25)23-11(15(27)28)6-4-8-21-16(19)20/h9-12,24H,2-8,17-18H2,1H3,(H,22,26)(H,23,25)(H,27,28)(H4,19,20,21)	CC(C(C(=O)NC(CCCCN)C(=O)NC(CCCN=C(N)N)C(=O)O)N)O
570	4	1	1	8	362.203	Thr-Asn-Lys	InChI=1S/C14H27N5O6/c1-7(20)11(17)13(23)19-9(6-10(16)21)12(22)18-8(14(24)25)4-2-3-5-15/h7-9,11,20H,2-6,15,17H2,1H3,(H2,16,21)(H,18,22)(H,19,23)(H,24,25)	CC(C(C(=O)NC(CC(=O)N)C(=O)NC(CCCCN)C(=O)O)N)O
571	8	5	5	14	347.229	Thr-Val-Lys	InChI=1S/C15H30N4O5/c1-8(2)12(19-13(21)11(17)9(3)20)14(22)18-10(15(23)24)6-4-5-7-16/h8-12,20H,4-7,16-17H2,1-3H3,(H,18,22)(H,19,21)(H,23,24)	CC(C)C(C(=O)NC(CCCCN)C(=O)O)NC(=O)C(C(C)O)N
572	1	1	1	1	376.183	Asp-Asn-Lys	InChI=1S/C14H25N5O7/c15-4-2-1-3-8(14(25)26)18-13(24)9(6-10(17)20)19-12(23)7(16)5-11(21)22/h7-9H,1-6,15-16H2,(H2,17,20)(H,18,24)(H,19,23)(H,21,22)(H,25,26)	C(CCN)CC(C(=O)O)NC(=O)C(CC(=O)N)NC(=O)C(CC(=O)O)N
573	2	1	1	7	424.219	Tyr-Asn-Lys	InChI=1S/C19H29N5O6/c20-8-2-1-3-14(19(29)30)23-18(28)15(10-16(22)26)24-17(27)13(21)9-11-4-6-12(25)7-5-11/h4-7,13-15,25H,1-3,8-10,20-21H2,(H2,22,26)(H,23,28)(H,24,27)(H,29,30)	C1=CC(=CC=C1CC(C(=O)NC(CC(=O)N)C(=O)NC(CCCCN)C(=O)O)N)O
574	17	19	17	27	289.097	XanthocillinX	InChI=1S/C18H12N2O2/c1-19-17(11-13-3-7-15(21)8-4-13)18(20-2)12-14-5-9-16(22)10-6-14/h3-12,21-22H/b17-11-,18-12-	[C-]#[N+]C(=CC1=CC=C(C=C1)O)C(=CC2=CC=C(C=C2)O)[N+]#[C-]
575	29	2	5	29	277.216	cis-Parinaricacid	InChI=1S/C18H28O2/c1-2-3-4-5-6-7-8-9-10-11-12-13-14-15-16-17-18(19)20/h3-10H,2,11-17H2,1H3,(H,19,20)/b4-3-,6-5+,8-7+,10-9-	CCC=CC=CC=CC=CCCCCCCCC(=O)O
578	13	6	4	28	307.263	cis-8,11,14-Eicosatrienoicacid	InChI=1S/C20H34O2/c1-2-3-4-5-6-7-8-9-10-11-12-13-14-15-16-17-18-19-20(21)22/h6-7,9-10,12-13H,2-5,8,11,14-19H2,1H3,(H,21,22)/b7-6-,10-9-,13-12-	CCCCCC=CCC=CCC=CCCCCCCC(=O)O
579	60	2	6	77	289.18	16-Epiestriol	InChI=1S/C18H24O3/c1-18-7-6-13-12-5-3-11(19)8-10(12)2-4-14(13)15(18)9-16(20)17(18)21/h3,5,8,13-17,19-21H,2,4,6-7,9H2,1H3/t13-,14-,15+,16+,17+,18+/m1/s1	CC12CCC3C(C1CC(C2O)O)CCC4=C3C=CC(=C4)O
580	15	12	23	339	307.263	5Z,8Z,14Z-Eicosatrienoicacid	InChI=1S/C20H34O2/c1-2-3-4-5-6-7-8-9-10-11-12-13-14-15-16-17-18-19-20(21)22/h6-7,12-13,15-16H,2-5,8-11,14,17-19H2,1H3,(H,21,22)/b7-6-,13-12-,16-15-	CCCCCC=CCCCCC=CCC=CCCCC(=O)O
582	7	2	7	12	300.29	D-erythro-N-stearoylsphingosine	InChI=1S/C18H37NO2/c1-2-3-4-5-6-7-8-9-10-11-12-13-14-15-18(21)17(19)16-20/h14-15,17-18,20-21H,2-13,16,19H2,1H3/b15-14+/t17-,18+/m0/s1	CCCCCCCCCCCCCC=CC(C(CO)N)O
585	60	17	61	52	291.232	trans-Androsterone	InChI=1S/C19H30O2/c1-18-9-7-13(20)11-12(18)3-4-14-15-5-6-17(21)19(15,2)10-8-16(14)18/h12-16,20H,3-11H2,1-2H3/t12-,13-,14-,15-,16-,18-,19-/m0/s1	CC12CCC(CC1CCC3C2CCC4(C3CCC4=O)C)O
587	41	16	41	5	257.247	14-Methylpentadecanoicacid	InChI=1S/C16H32O2/c1-15(2)13-11-9-7-5-3-4-6-8-10-12-14-16(17)18/h15H,3-14H2,1-2H3,(H,17,18)	CC(C)CCCCCCCCCCCCC(=O)O
588	60	2	6	42	289.18	16-Epiestriol	InChI=1S/C18H24O3/c1-18-7-6-13-12-5-3-11(19)8-10(12)2-4-14(13)15(18)9-16(20)17(18)21/h3,5,8,13-17,19-21H,2,4,6-7,9H2,1H3/t13-,14-,15+,16+,17+,18+/m1/s1	CC12CCC3C(C1CC(C2O)O)CCC4=C3C=CC(=C4)O
589	29	2	5	45	277.216	cis-Parinaricacid	InChI=1S/C18H28O2/c1-2-3-4-5-6-7-8-9-10-11-12-13-14-15-16-17-18(19)20/h3-10H,2,11-17H2,1H3,(H,19,20)/b4-3-,6-5+,8-7+,10-9-	CCC=CC=CC=CC=CCCCCCCCC(=O)O
590	67	17	68	25	289.216	5-Androsten-3.beta.-ol-17-one	InChI=1S/C19H28O2/c1-18-9-7-13(20)11-12(18)3-4-14-15-5-6-17(21)19(15,2)10-8-16(14)18/h3,13-16,20H,4-11H2,1-2H3/t13-,14-,15-,16-,18-,19-/m0/s1	CC12CCC3C(C1CCC2=O)CC=C4C3(CCC(C4)O)C
591	4	3	1	44	291.232	Stearidonicacidmethylester	InChI=1S/C19H30O2/c1-3-4-5-6-7-8-9-10-11-12-13-14-15-16-17-18-19(20)21-2/h4-5,7-8,10-11,13-14H,3,6,9,12,15-18H2,1-2H3/b5-4-,8-7-,11-10-,14-13-	CCC=CCC=CCC=CCC=CCCCCC(=O)OC
593	16	2	3	12	313.31	Arachidicacid	InChI=1S/C20H40O2/c1-2-3-4-5-6-7-8-9-10-11-12-13-14-15-16-17-18-19-20(21)22/h2-19H2,1H3,(H,21,22)	CCCCCCCCCCCCCCCCCCCC(=O)O
594	7	2	7	1	300.29	D-erythro-N-stearoylsphingosine	InChI=1S/C18H37NO2/c1-2-3-4-5-6-7-8-9-10-11-12-13-14-15-18(21)17(19)16-20/h14-15,17-18,20-21H,2-13,16,19H2,1H3/b15-14+/t17-,18+/m0/s1	CCCCCCCCCCCCCC=CC(C(CO)N)O
595	13	1	1	512	319.227	8(9)-Epoxy-5Z,11Z,14Z,17Z-eicosatetraenoicacid	InChI=1S/C20H30O3/c1-2-3-4-5-6-7-8-9-12-15-18-19(23-18)16-13-10-11-14-17-20(21)22/h3-4,6-7,9-10,12-13,18-19H,2,5,8,11,14-17H2,1H3,(H,21,22)/b4-3-,7-6-,12-9-,13-10-	CCC=CCC=CCC=CCC1C(O1)CC=CCCCC(=O)O
596	2	1	1	7	462.264	N-Desmethylulipristalacetate	InChI=1S/C29H35NO4/c1-17(31)29(34-18(2)32)14-13-26-24-11-7-20-15-22(33)10-12-23(20)27(24)25(16-28(26,29)3)19-5-8-21(30-4)9-6-19/h5-6,8-9,15,24-26,30H,7,10-14,16H2,1-4H3/t24-,25+,26-,28-,29-/m0/s1	CC(=O)C1(CCC2C1(CC(C3=C4CCC(=O)C=C4CCC23)C5=CC=C(C=C5)NC)C)OC(=O)C
598	2	1	2	6	188.045	1H-[1,2,4]Oxadiazolo[4,3-a]quinoxalin-1-one	InChI=1S/C9H5N3O2/c13-9-12-7-4-2-1-3-6(7)10-5-8(12)11-14-9/h1-5H	C1=CC=C2C(=C1)N=CC3=NOC(=O)N23
599	2	1	2	6	188.045	1H-[1,2,4]Oxadiazolo[4,3-a]quinoxalin-1-one	InChI=1S/C9H5N3O2/c13-9-12-7-4-2-1-3-6(7)10-5-8(12)11-14-9/h1-5H	C1=CC=C2C(=C1)N=CC3=NOC(=O)N23
600	2	1	2	6	188.045	1H-[1,2,4]Oxadiazolo[4,3-a]quinoxalin-1-one	InChI=1S/C9H5N3O2/c13-9-12-7-4-2-1-3-6(7)10-5-8(12)11-14-9/h1-5H	C1=CC=C2C(=C1)N=CC3=NOC(=O)N23
601	8	1	1	38	343.181	Methanone,1-naphthalenyl(1-pentyl-1H-indazol-3-yl)-	InChI=1S/C23H22N2O/c1-2-3-8-16-25-21-15-7-6-13-20(21)22(24-25)23(26)19-14-9-11-17-10-4-5-12-18(17)19/h4-7,9-15H,2-3,8,16H2,1H3	CCCCCN1C2=CC=CC=C2C(=N1)C(=O)C3=CC=CC4=CC=CC=C43
602	3	1	1	154	287.058	Oxazepam	InChI=1S/C15H11ClN2O2/c16-10-6-7-12-11(8-10)13(9-4-2-1-3-5-9)18-15(20)14(19)17-12/h1-8,15,20H,(H,17,19)	C1=CC=C(C=C1)C2=NC(C(=O)NC3=C2C=C(C=C3)Cl)O
603	7	1	3	17	293.128	(+)-Blebbistatin	InChI=1S/C18H16N2O2/c1-12-7-8-15-14(11-12)16(21)18(22)9-10-20(17(18)19-15)13-5-3-2-4-6-13/h2-8,11,22H,9-10H2,1H3/t18-/m0/s1	CC1=CC2=C(C=C1)N=C3C(C2=O)(CCN3C4=CC=CC=C4)O
604	3	1	1	6	316.048	Clonazepam	InChI=1S/C15H10ClN3O3/c16-12-4-2-1-3-10(12)15-11-7-9(19(21)22)5-6-13(11)18-14(20)8-17-15/h1-7H,8H2,(H,18,20)	C1C(=O)NC2=C(C=C(C=C2)[N+](=O)[O-])C(=N1)C3=CC=CC=C3Cl
605	3	1	3	5	294.197	Amitraz	InChI=1S/C19H23N3/c1-14-6-8-18(16(3)10-14)20-12-22(5)13-21-19-9-7-15(2)11-17(19)4/h6-13H,1-5H3/b20-12+,21-13+	CC=1C=CC(=C(C)C1)N=C(N(C)C(=NC=2C=CC(C)=CC2C)[H])[H]
606	6	1	1	32	300.078	N-Desmethylflunitrazepam	InChI=1S/C15H10FN3O3/c16-12-4-2-1-3-10(12)15-11-7-9(19(21)22)5-6-13(11)18-14(20)8-17-15/h1-7H,8H2,(H,18,20)	C1C(=O)NC2=C(C=C(C=C2)[N+](=O)[O-])C(=N1)C3=CC=CC=C3F
607	6	1	1	22	300.078	N-Desmethylflunitrazepam	InChI=1S/C15H10FN3O3/c16-12-4-2-1-3-10(12)15-11-7-9(19(21)22)5-6-13(11)18-14(20)8-17-15/h1-7H,8H2,(H,18,20)	C1C(=O)NC2=C(C=C(C=C2)[N+](=O)[O-])C(=N1)C3=CC=CC=C3F
608	3	1	3	24	309.09	Alprazolam	InChI=1S/C17H13ClN4/c1-11-20-21-16-10-19-17(12-5-3-2-4-6-12)14-9-13(18)7-8-15(14)22(11)16/h2-9H,10H2,1H3	CC1=NN=C2N1C3=C(C=C(C=C3)Cl)C(=NC2)C4=CC=CC=C4
609	2	2	2	7	245.097	Flurbiprofen	InChI=1S/C15H13FO2/c1-10(15(17)18)12-7-8-13(14(16)9-12)11-5-3-2-4-6-11/h2-10H,1H3,(H,17,18)	CC(C1=CC(=C(C=C1)C2=CC=CC=C2)F)C(=O)O
610	3	1	3	16	309.09	Alprazolam	InChI=1S/C17H13ClN4/c1-11-20-21-16-10-19-17(12-5-3-2-4-6-12)14-9-13(18)7-8-15(14)22(11)16/h2-9H,10H2,1H3	CC1=NN=C2N1C3=C(C=C(C=C3)Cl)C(=NC2)C4=CC=CC=C4
611	6	1	2	38	477.106	Temazepamglucuronide	InChI=1S/C22H21ClN2O8/c1-25-13-8-7-11(23)9-12(13)14(10-5-3-2-4-6-10)24-19(20(25)29)33-22-17(28)15(26)16(27)18(32-22)21(30)31/h2-9,15-19,22,26-28H,1H3,(H,30,31)/t15-,16-,17+,18-,19?,22-/m0/s1	CN1C2=C(C=C(C=C2)Cl)C(=NC(C1=O)OC3C(C(C(C(O3)C(=O)O)O)O)O)C4=CC=CC=C4
612	6	1	3	34	293.128	Blebbistatin	InChI=1S/C18H16N2O2/c1-12-7-8-15-14(11-12)16(21)18(22)9-10-20(17(18)19-15)13-5-3-2-4-6-13/h2-8,11,22H,9-10H2,1H3	CC1=CC2=C(C=C1)N=C3C(C2=O)(CCN3C4=CC=CC=C4)O
613	1	1	1	1	519.804	2H-Indol-2-one,3-[(3,5-dibromo-4-hydroxyphenyl)methylene]-1,3-dihydro-5-iodo-	InChI=1S/C15H8Br2INO2/c16-11-4-7(5-12(17)14(11)20)3-10-9-6-8(18)1-2-13(9)19-15(10)21/h1-6,20H,(H,19,21)/b10-3-	C1=CC2=C(C=C1I)C(=CC3=CC(=C(C(=C3)Br)O)Br)C(=O)N2
614	3	1	1	16	287.058	Oxazepam	InChI=1S/C15H11ClN2O2/c16-10-6-7-12-11(8-10)13(9-4-2-1-3-5-9)18-15(20)14(19)17-12/h1-8,15,20H,(H,17,19)	C1=CC=C(C=C1)C2=NC(C(=O)NC3=C2C=C(C=C3)Cl)O
615	6	1	3	5	300.078	N-Desmethylflunitrazepam	InChI=1S/C15H10FN3O3/c16-12-4-2-1-3-10(12)15-11-7-9(19(21)22)5-6-13(11)18-14(20)8-17-15/h1-7H,8H2,(H,18,20)	C1C(=O)NC2=C(C=C(C=C2)[N+](=O)[O-])C(=N1)C3=CC=CC=C3F
616	3	1	1	132	287.058	Oxazepam	InChI=1S/C15H11ClN2O2/c16-10-6-7-12-11(8-10)13(9-4-2-1-3-5-9)18-15(20)14(19)17-12/h1-8,15,20H,(H,17,19)	C1=CC=C(C=C1)C2=NC(C(=O)NC3=C2C=C(C=C3)Cl)O
617	3	1	1	2	316.048	Clonazepam	InChI=1S/C15H10ClN3O3/c16-12-4-2-1-3-10(12)15-11-7-9(19(21)22)5-6-13(11)18-14(20)8-17-15/h1-7H,8H2,(H,18,20)	C1C(=O)NC2=C(C=C(C=C2)[N+](=O)[O-])C(=N1)C3=CC=CC=C3Cl
618	3	1	3	25	309.09	Alprazolam	InChI=1S/C17H13ClN4/c1-11-20-21-16-10-19-17(12-5-3-2-4-6-12)14-9-13(18)7-8-15(14)22(11)16/h2-9H,10H2,1H3	CC1=NN=C2N1C3=C(C=C(C=C3)Cl)C(=NC2)C4=CC=CC=C4
619	3	2	3	4	157.005	2-Chlorobenzoicacid	InChI=1S/C7H5ClO2/c8-6-4-2-1-3-5(6)7(9)10/h1-4H,(H,9,10)	C1=CC=C(C(=C1)C(=O)O)Cl
620	23	1	9	53	421.154	Losartancarboxaldehyde	InChI=1S/C22H21ClN6O/c1-2-3-8-20-24-21(23)19(14-30)29(20)13-15-9-11-16(12-10-15)17-6-4-5-7-18(17)22-25-27-28-26-22/h4-7,9-12,14H,2-3,8,13H2,1H3,(H,25,26,27,28)	CCCCC1=NC(=C(N1CC2=CC=C(C=C2)C3=CC=CC=C3C4=NNN=N4)C=O)Cl
621	2	2	2	21	405.097	3-Pyridinecarboxamide,6-[(aminocarbonyl)(2,6-difluorophenyl)amino]-2-(2,4-difluorophenyl)-	InChI=1S/C19H12F4N4O2/c20-9-4-5-10(14(23)8-9)16-11(18(24)28)6-7-15(26-16)27(19(25)29)17-12(21)2-1-3-13(17)22/h1-8H,(H2,24,28)(H2,25,29)	C1=CC(=C(C(=C1)F)N(C2=NC(=C(C=C2)C(=O)N)C3=C(C=C(C=C3)F)F)C(=O)N)F
623	3	1	1	29	328.121	Loxapine	InChI=1S/C18H18ClN3O/c1-21-8-10-22(11-9-21)18-14-12-13(19)6-7-16(14)23-17-5-3-2-4-15(17)20-18/h2-7,12H,8-11H2,1H3	CN1CCN(CC1)C2=NC3=CC=CC=C3OC4=C2C=C(C=C4)Cl
624	3	1	1	30	328.121	Loxapine	InChI=1S/C18H18ClN3O/c1-21-8-10-22(11-9-21)18-14-12-13(19)6-7-16(14)23-17-5-3-2-4-15(17)20-18/h2-7,12H,8-11H2,1H3	CN1CCN(CC1)C2=NC3=CC=CC=C3OC4=C2C=C(C=C4)Cl
625	19	1	1	8	153.041	Xanthine	InChI=1S/C5H4N4O2/c10-4-2-3(7-1-6-2)8-5(11)9-4/h1H,(H3,6,7,8,9,10,11)	C1=NC2=C(N1)C(=O)NC(=O)N2
626	19	1	1	3	153.041	Xanthine	InChI=1S/C5H4N4O2/c10-4-2-3(7-1-6-2)8-5(11)9-4/h1H,(H3,6,7,8,9,10,11)	C1=NC2=C(N1)C(=O)NC(=O)N2
627	1	1	1	19	180.088	2-Dimethylamino-6-hydroxypurine	InChI=1S/C7H9N5O/c1-12(2)7-10-5-4(6(13)11-7)8-3-9-5/h3H,1-2H3,(H2,8,9,10,11,13)	CN(C)C1=NC(=O)C2=C(N1)N=CN2
628	7	1	1	2	152.057	Guanine	InChI=1S/C5H5N5O/c6-5-9-3-2(4(11)10-5)7-1-8-3/h1H,(H4,6,7,8,9,10,11)	C1=NC2=C(N1)C(=O)N=C(N2)N
629	7	1	1	5	152.057	Guanine	InChI=1S/C5H5N5O/c6-5-9-3-2(4(11)10-5)7-1-8-3/h1H,(H4,6,7,8,9,10,11)	C1=NC2=C(N1)C(=O)N=C(N2)N
630	19	1	1	15	153.041	Xanthine	InChI=1S/C5H4N4O2/c10-4-2-3(7-1-6-2)8-5(11)9-4/h1H,(H3,6,7,8,9,10,11)	C1=NC2=C(N1)C(=O)NC(=O)N2
631	1	1	1	5	328.079	Fluazifop	InChI=1S/C15H12F3NO4/c1-9(14(20)21)22-11-3-5-12(6-4-11)23-13-7-2-10(8-19-13)15(16,17)18/h2-9H,1H3,(H,20,21)	CC(C(=O)O)OC1=CC=C(C=C1)OC2=NC=C(C=C2)C(F)(F)F
632	1	1	1	8	171.032	(4-Chlorophenyl)urea	InChI=1S/C7H7ClN2O/c8-5-1-3-6(4-2-5)10-7(9)11/h1-4H,(H3,9,10,11)	C1=CC(=CC=C1NC(=O)N)Cl
633	77	1	10	52	377.165	9(10H)-Anthracenone,10,10-bis(4-pyridinylmethyl)-	InChI=1S/C26H20N2O/c29-25-21-5-1-3-7-23(21)26(17-19-9-13-27-14-10-19,18-20-11-15-28-16-12-20)24-8-4-2-6-22(24)25/h1-16H,17-18H2	C1=CC=C2C(=C1)C(=O)C3=CC=CC=C3C2(CC4=CC=NC=C4)CC5=CC=NC=C5
634	1	1	4	11	254.059	Sulfamethoxazole	InChI=1S/C10H11N3O3S/c1-7-6-10(12-16-7)13-17(14,15)9-4-2-8(11)3-5-9/h2-6H,11H2,1H3,(H,12,13)	CC1=CC(=NO1)NS(=O)(=O)C2=CC=C(C=C2)N
635	8	1	8	6	281.07	Sulfamonomethoxine	InChI=1S/C11H12N4O3S/c1-18-11-13-7-6-10(14-11)15-19(16,17)9-4-2-8(12)3-5-9/h2-7H,12H2,1H3,(H,13,14,15)	COC1=NC=CC(=N1)NS(=O)(=O)C2=CC=C(C=C2)N
636	8	3	6	13	268.075	Sulfisoxazole	InChI=1S/C11H13N3O3S/c1-7-8(2)13-17-11(7)14-18(15,16)10-5-3-9(12)4-6-10/h3-6,14H,12H2,1-2H3	CC1=C(ON=C1C)NS(=O)(=O)C2=CC=C(C=C2)N
637	8	8	8	7	378.107	Pyridine,4-[4-(4-fluorophenyl)-2-[4-(methylsulfinyl)phenyl]-1H-imidazol-5-yl]-	InChI=1S/C21H16FN3OS/c1-27(26)18-8-4-16(5-9-18)21-24-19(14-2-6-17(22)7-3-14)20(25-21)15-10-12-23-13-11-15/h2-13H,1H3,(H,24,25)	CS(=O)C1=CC=C(C=C1)C2=NC(=C(N2)C3=CC=NC=C3)C4=CC=C(C=C4)F
638	1	1	1	1	298.992	3-Chloro-4-hydrazinophenylmethylsulfonylmethylsulfone	InChI=1S/C8H11ClN2O4S2/c1-16(12,13)5-17(14,15)6-2-3-8(11-10)7(9)4-6/h2-4,11H,5,10H2,1H3	CS(=O)(=O)CS(=O)(=O)C1=CC(=C(C=C1)NN)Cl
639	2	1	1	8	232.052	2-Amino-5-chlorobenzophenone	InChI=1S/C13H10ClNO/c14-10-6-7-12(15)11(8-10)13(16)9-4-2-1-3-5-9/h1-8H,15H2	C1=CC=C(C=C1)C(=O)C2=C(C=CC(=C2)Cl)N
640	1	1	1	1	298.992	3-Chloro-4-hydrazinophenylmethylsulfonylmethylsulfone	InChI=1S/C8H11ClN2O4S2/c1-16(12,13)5-17(14,15)6-2-3-8(11-10)7(9)4-6/h2-4,11H,5,10H2,1H3	CS(=O)(=O)CS(=O)(=O)C1=CC(=C(C=C1)NN)Cl
641	1	1	1	2	298.992	3-Chloro-4-hydrazinophenylmethylsulfonylmethylsulfone	InChI=1S/C8H11ClN2O4S2/c1-16(12,13)5-17(14,15)6-2-3-8(11-10)7(9)4-6/h2-4,11H,5,10H2,1H3	CS(=O)(=O)CS(=O)(=O)C1=CC(=C(C=C1)NN)Cl
642	1	1	1	1	170	Chlorzoxazone	InChI=1S/C7H4ClNO2/c8-4-1-2-6-5(3-4)9-7(10)11-6/h1-3H,(H,9,10)	C1=CC2=C(C=C1Cl)NC(=O)O2
643	7	1	1	20	431.388	(+)-.alpha.-Tocopherol	InChI=1S/C29H50O2/c1-20(2)12-9-13-21(3)14-10-15-22(4)16-11-18-29(8)19-17-26-25(7)27(30)23(5)24(6)28(26)31-29/h20-22,30H,9-19H2,1-8H3/t21-,22-,29-/m1/s1	CC1=C(C(=C2CCC(OC2=C1C)(C)CCCC(C)CCCC(C)CCCC(C)C)C)O
644	19	2	3	2	405.118	Resveratrol4'-O-D-glucuronide	InChI=1S/C20H20O9/c21-12-7-11(8-13(22)9-12)2-1-10-3-5-14(6-4-10)28-20-17(25)15(23)16(24)18(29-20)19(26)27/h1-9,15-18,20-25H,(H,26,27)/b2-1+/t15-,16-,17+,18-,20+/m0/s1	C1=CC(=CC=C1C=CC2=CC(=CC(=C2)O)O)OC3C(C(C(C(O3)C(=O)O)O)O)O
645	71	1	1	42	229.086	Resveratrol	InChI=1S/C14H12O3/c15-12-5-3-10(4-6-12)1-2-11-7-13(16)9-14(17)8-11/h1-9,15-17H/b2-1+	C1=CC(=CC=C1C=CC2=CC(=CC(=C2)O)O)O
646	19	2	3	44	405.118	Resveratrol4'-O-D-glucuronide	InChI=1S/C20H20O9/c21-12-7-11(8-13(22)9-12)2-1-10-3-5-14(6-4-10)28-20-17(25)15(23)16(24)18(29-20)19(26)27/h1-9,15-18,20-25H,(H,26,27)/b2-1+/t15-,16-,17+,18-,20+/m0/s1	C1=CC(=CC=C1C=CC2=CC(=CC(=C2)O)O)OC3C(C(C(C(O3)C(=O)O)O)O)O
647	14	3	4	10	241.122	4,4'-Dimethoxystilbene	InChI=1S/C16H16O2/c1-17-15-9-5-13(6-10-15)3-4-14-7-11-16(18-2)12-8-14/h3-12H,1-2H3/b4-3+	COC1=CC=C(C=C1)C=CC2=CC=C(C=C2)OC
648	1	2	2	4	309.043	Resveratrol-3-O-sulfate	InChI=1S/C14H12O6S/c15-12-5-3-10(4-6-12)1-2-11-7-13(16)9-14(8-11)20-21(17,18)19/h1-9,15-16H,(H,17,18,19)/b2-1+	C1=CC(=CC=C1C=CC2=CC(=CC(=C2)OS(=O)(=O)O)O)O
649	64	2	1	90	257.117	Pterostilbene	InChI=1S/C16H16O3/c1-18-15-9-13(10-16(11-15)19-2)4-3-12-5-7-14(17)8-6-12/h3-11,17H,1-2H3/b4-3+	COC1=CC(=CC(=C1)C=CC2=CC=C(C=C2)O)OC
651	21	1	2	57	283.096	6,2'-Dimethoxyflavone	InChI=1S/C17H14O4/c1-19-11-7-8-16-13(9-11)14(18)10-17(21-16)12-5-3-4-6-15(12)20-2/h3-10H,1-2H3	COC1=CC2=C(C=C1)OC(=CC2=O)C3=CC=CC=C3OC
652	1	1	1	5	206.067	DL-.alpha.-Lipoamide	InChI=1S/C8H15NOS2/c9-8(10)4-2-1-3-7-5-6-11-12-7/h7H,1-6H2,(H2,9,10)/t7-/m1/s1	C1CSSC1CCCCC(=O)N
653	1	1	1	10	448.342	L-Arachidonoylcarnitine	InChI=1S/C27H45NO4/c1-5-6-7-8-9-10-11-12-13-14-15-16-17-18-19-20-21-22-27(31)32-25(23-26(29)30)24-28(2,3)4/h9-10,12-13,15-16,18-19,25H,5-8,11,14,17,20-24H2,1-4H3/p+1/b10-9-,13-12-,16-15-,19-18-/t25-/m0/s1	CCCCCC=CCC=CCC=CCC=CCCCC(=O)OC(CC(=O)O)C[N+](C)(C)C
654	30	1	1	18	274.18	4-Methylpropranolol	InChI=1S/C17H23NO2/c1-12(2)18-10-14(19)11-20-17-9-8-13(3)15-6-4-5-7-16(15)17/h4-9,12,14,18-19H,10-11H2,1-3H3	CC1=CC=C(C2=CC=CC=C12)OCC(CNC(C)C)O
655	8	6	6	15	593.276	Pheophorbidea	InChI=1S/C35H36N4O5/c1-8-19-15(3)22-12-24-17(5)21(10-11-28(40)41)32(38-24)30-31(35(43)44-7)34(42)29-18(6)25(39-33(29)30)14-27-20(9-2)16(4)23(37-27)13-26(19)36-22/h8,12-14,17,21,31,36,39H,1,9-11H2,2-7H3,(H,40,41)/b22-12-,23-13-,24-12-,25-14-,26-13-,27-14-,32-30-/t17-,21-,31+/m0/s1	C=CC1=C(C)C2=C(C=3C(C)(C(CCC(=O)O)(C(=C4C(C(C=5C(C)=C(C(=C6C(CC)=C(C)C(C(=C1N2)[H])=N6)[H])NC54)=O)(C(=O)OC)[H])N3)[H])[H])[H]
656	3	3	3	50	330.137	MetolachlorESA	InChI=1S/C15H23NO5S/c1-5-13-8-6-7-11(2)15(13)16(12(3)9-21-4)14(17)10-22(18,19)20/h6-8,12H,5,9-10H2,1-4H3,(H,18,19,20)	CCC1=CC=CC(=C1N(C(C)COC)C(=O)CS(=O)(=O)O)C
657	2	2	4	9	431.207	Met(O)-His-Lys	InChI=1S/C17H30N6O5S/c1-29(28)7-5-12(19)15(24)23-14(8-11-9-20-10-21-11)16(25)22-13(17(26)27)4-2-3-6-18/h9-10,12-14H,2-8,18-19H2,1H3,(H,20,21)(H,22,25)(H,23,24)(H,26,27)	CS(=O)CCC(C(=O)NC(CC1=CN=CN1)C(=O)NC(CCCCN)C(=O)O)N
658	2	2	4	104	431.207	Met(O)-His-Lys	InChI=1S/C17H30N6O5S/c1-29(28)7-5-12(19)15(24)23-14(8-11-9-20-10-21-11)16(25)22-13(17(26)27)4-2-3-6-18/h9-10,12-14H,2-8,18-19H2,1H3,(H,20,21)(H,22,25)(H,23,24)(H,26,27)	CS(=O)CCC(C(=O)NC(CC1=CN=CN1)C(=O)NC(CCCCN)C(=O)O)N
659	8	1	1	12	404.262	Thr-Arg-Lys	InChI=1S/C16H33N7O5/c1-9(24)12(18)14(26)22-10(6-4-8-21-16(19)20)13(25)23-11(15(27)28)5-2-3-7-17/h9-12,24H,2-8,17-18H2,1H3,(H,22,26)(H,23,25)(H,27,28)(H4,19,20,21)	CC(C(C(=O)NC(CCCN=C(N)N)C(=O)NC(CCCCN)C(=O)O)N)O
660	5	3	1	29	407.232	Ile-Met(O)-Lys	InChI=1S/C17H34N4O5S/c1-4-11(2)14(19)16(23)20-12(8-10-27(3)26)15(22)21-13(17(24)25)7-5-6-9-18/h11-14H,4-10,18-19H2,1-3H3,(H,20,23)(H,21,22)(H,24,25)	CCC(C)C(C(=O)NC(CCS(=O)C)C(=O)NC(CCCCN)C(=O)O)N
661	1	1	1	8	400.267	Pro-Arg-Lys	InChI=1S/C17H33N7O4/c18-8-2-1-5-13(16(27)28)24-15(26)12(7-4-10-22-17(19)20)23-14(25)11-6-3-9-21-11/h11-13,21H,1-10,18H2,(H,23,25)(H,24,26)(H,27,28)(H4,19,20,22)	C1CC(NC1)C(=O)NC(CCCN=C(N)N)C(=O)NC(CCCCN)C(=O)O
662	15	4	4	5	450.249	Arg-Met(O)-Lys	InChI=1S/C17H35N7O5S/c1-30(29)10-7-12(15(26)24-13(16(27)28)6-2-3-8-18)23-14(25)11(19)5-4-9-22-17(20)21/h11-13H,2-10,18-19H2,1H3,(H,23,25)(H,24,26)(H,27,28)(H4,20,21,22)	CS(=O)CCC(C(=O)NC(CCCCN)C(=O)O)NC(=O)C(CCCN=C(N)N)N
663	4	1	2	63	407.232	Met(O)-Ile-Lys	InChI=1S/C17H34N4O5S/c1-4-11(2)14(21-15(22)12(19)8-10-27(3)26)16(23)20-13(17(24)25)7-5-6-9-18/h11-14H,4-10,18-19H2,1-3H3,(H,20,23)(H,21,22)(H,24,25)	CCC(C)C(C(=O)NC(CCCCN)C(=O)O)NC(=O)C(CCS(=O)C)N
664	13	13	13	25	262.087	Flumequine	InChI=1S/C14H12FNO3/c1-7-2-3-8-4-9(15)5-10-12(8)16(7)6-11(13(10)17)14(18)19/h4-7H,2-3H2,1H3,(H,18,19)	CC1CCC2=C3N1C=C(C(=O)C3=CC(=C2)F)C(=O)O
665	4	1	1	41	472.23	(+)-Fluprostenolmethylamide	InChI=1S/C24H32F3NO5/c1-28-23(32)10-5-3-2-4-9-19-20(22(31)14-21(19)30)12-11-17(29)15-33-18-8-6-7-16(13-18)24(25,26)27/h2,4,6-8,11-13,17,19-22,29-31H,3,5,9-10,14-15H2,1H3,(H,28,32)/b4-2-,12-11+/t17-,19-,20-,21+,22-/m1/s1	CNC(=O)CCCC=CCC1C(CC(C1C=CC(COC2=CC=CC(=C2)C(F)(F)F)O)O)O
666	79	1	10	92	303.05	5,7,3',4',5'-Pentahydroxyflavone	InChI=1S/C15H10O7/c16-7-3-8(17)14-9(18)5-12(22-13(14)4-7)6-1-10(19)15(21)11(20)2-6/h1-5,16-17,19-21H	C1=C(C=C(C(=C1O)O)O)C2=CC(=O)C3=C(C=C(C=C3O2)O)O
667	14	4	4	38	253.086	7-Hydroxy-4-methyl-3-phenylcoumarin	InChI=1S/C16H12O3/c1-10-13-8-7-12(17)9-14(13)19-16(18)15(10)11-5-3-2-4-6-11/h2-9,17H,1H3	CC1=C(C(=O)OC2=C1C=CC(=C2)O)C3=CC=CC=C3
668	54	3	1	55	609.181	Neodiosmin	InChI=1S/C28H32O15/c1-10-21(33)23(35)25(37)27(39-10)43-26-24(36)22(34)19(9-29)42-28(26)40-12-6-14(31)20-15(32)8-17(41-18(20)7-12)11-3-4-16(38-2)13(30)5-11/h3-8,10,19,21-31,33-37H,9H2,1-2H3/t10-,19+,21-,22+,23+,24-,25+,26+,27-,28+/m0/s1	CC1C(C(C(C(O1)OC2C(C(C(OC2OC3=CC(=C4C(=C3)OC(=CC4=O)C5=CC(=C(C=C5)OC)O)O)CO)O)O)O)O)O
669	15	3	3	53	593.187	Linarin	InChI=1S/C28H32O14/c1-11-21(31)23(33)25(35)27(39-11)38-10-19-22(32)24(34)26(36)28(42-19)40-14-7-15(29)20-16(30)9-17(41-18(20)8-14)12-3-5-13(37-2)6-4-12/h3-9,11,19,21-29,31-36H,10H2,1-2H3/t11-,19+,21-,22+,23+,24-,25+,26+,27+,28+/m0/s1	CC1C(C(C(C(O1)OCC2C(C(C(C(O2)OC3=CC(=C4C(=C3)OC(=CC4=O)C5=CC=C(C=C5)OC)O)O)O)O)O)O)O
670	10	4	2	57	267.102	7-Methoxy-4-methyl-3-phenylcoumarin	InChI=1S/C17H14O3/c1-11-14-9-8-13(19-2)10-15(14)20-17(18)16(11)12-6-4-3-5-7-12/h3-10H,1-2H3	CC1=C(C(=O)OC2=C1C=CC(=C2)OC)C3=CC=CC=C3
671	121	6	8	127	359.112	3'-Hydroxy-5,6,7,4'-tetramethoxyflavone	InChI=1S/C19H18O7/c1-22-13-6-5-10(7-11(13)20)14-8-12(21)17-15(26-14)9-16(23-2)18(24-3)19(17)25-4/h5-9,20H,1-4H3	COC1=C(C=C(C=C1)C2=CC(=O)C3=C(C(=C(C=C3O2)OC)OC)OC)O
672	79	1	10	79	303.05	5,7,3',4',5'-Pentahydroxyflavone	InChI=1S/C15H10O7/c16-7-3-8(17)14-9(18)5-12(22-13(14)4-7)6-1-10(19)15(21)11(20)2-6/h1-5,16-17,19-21H	C1=C(C=C(C(=C1O)O)O)C2=CC(=O)C3=C(C=C(C=C3O2)O)O
673	35	2	2	52	271.06	Apigenin	InChI=1S/C15H10O5/c16-9-3-1-8(2-4-9)13-7-12(19)15-11(18)5-10(17)6-14(15)20-13/h1-7,16-18H	C1=CC(=CC=C1C2=CC(=O)C3=C(C=C(C=C3O2)O)O)O
674	140	1	5	141	373.128	5,6,7,3',4'-Pentamethoxyflavone	InChI=1S/C20H20O7/c1-22-13-7-6-11(8-15(13)23-2)14-9-12(21)18-16(27-14)10-17(24-3)19(25-4)20(18)26-5/h6-10H,1-5H3	COC1=C(C=C(C=C1)C2=CC(=O)C3=C(C(=C(C=C3O2)OC)OC)OC)OC
675	16	1	2	19	281.117	6-Ethoxy-4-methyl-3-phenylcoumarin	InChI=1S/C18H16O3/c1-3-20-14-9-10-16-15(11-14)12(2)17(18(19)21-16)13-7-5-4-6-8-13/h4-11H,3H2,1-2H3	CCOC1=CC2=C(C=C1)OC(=O)C(=C2C)C3=CC=CC=C3
676	74	2	1	118	301.071	Chrysoeriol	InChI=1S/C16H12O6/c1-21-14-4-8(2-3-10(14)18)13-7-12(20)16-11(19)5-9(17)6-15(16)22-13/h2-7,17-19H,1H3	COC1=C(C=CC(=C1)C2=CC(=O)C3=C(C=C(C=C3O2)O)O)O
677	35	1	1	56	271.06	Apigenin	InChI=1S/C15H10O5/c16-9-3-1-8(2-4-9)13-7-12(19)15-11(18)5-10(17)6-14(15)20-13/h1-7,16-18H	C1=CC(=CC=C1C2=CC(=O)C3=C(C=C(C=C3O2)O)O)O
678	79	1	4	54	303.05	5,7,3',4',5'-Pentahydroxyflavone	InChI=1S/C15H10O7/c16-7-3-8(17)14-9(18)5-12(22-13(14)4-7)6-1-10(19)15(21)11(20)2-6/h1-5,16-17,19-21H	C1=C(C=C(C(=C1O)O)O)C2=CC(=O)C3=C(C=C(C=C3O2)O)O
679	35	1	1	5	271.06	Apigenin	InChI=1S/C15H10O5/c16-9-3-1-8(2-4-9)13-7-12(19)15-11(18)5-10(17)6-14(15)20-13/h1-7,16-18H	C1=CC(=CC=C1C2=CC(=O)C3=C(C=C(C=C3O2)O)O)O
680	15	3	6	59	593.187	Linarin	InChI=1S/C28H32O14/c1-11-21(31)23(33)25(35)27(39-11)38-10-19-22(32)24(34)26(36)28(42-19)40-14-7-15(29)20-16(30)9-17(41-18(20)8-14)12-3-5-13(37-2)6-4-12/h3-9,11,19,21-29,31-36H,10H2,1-2H3/t11-,19+,21-,22+,23+,24-,25+,26+,27+,28+/m0/s1	CC1C(C(C(C(O1)OCC2C(C(C(C(O2)OC3=CC(=C4C(=C3)OC(=CC4=O)C5=CC=C(C=C5)OC)O)O)O)O)O)O)O
681	16	1	2	67	281.117	6-Ethoxy-4-methyl-3-phenylcoumarin	InChI=1S/C18H16O3/c1-3-20-14-9-10-16-15(11-14)12(2)17(18(19)21-16)13-7-5-4-6-8-13/h4-11H,3H2,1-2H3	CCOC1=CC2=C(C=C1)OC(=O)C(=C2C)C3=CC=CC=C3
682	117	1	9	45	199.096	Guaiphenesin	InChI=1S/C10H14O4/c1-13-9-4-2-3-5-10(9)14-7-8(12)6-11/h2-5,8,11-12H,6-7H2,1H3	COC1=CC=CC=C1OCC(CO)O
683	74	2	1	165	301.071	Chrysoeriol	InChI=1S/C16H12O6/c1-21-14-4-8(2-3-10(14)18)13-7-12(20)16-11(19)5-9(17)6-15(16)22-13/h2-7,17-19H,1H3	COC1=C(C=CC(=C1)C2=CC(=O)C3=C(C=C(C=C3O2)O)O)O
684	117	1	9	75	199.096	Guaiphenesin	InChI=1S/C10H14O4/c1-13-9-4-2-3-5-10(9)14-7-8(12)6-11/h2-5,8,11-12H,6-7H2,1H3	COC1=CC=CC=C1OCC(CO)O
685	121	6	8	109	359.112	3'-Hydroxy-5,6,7,4'-tetramethoxyflavone	InChI=1S/C19H18O7/c1-22-13-6-5-10(7-11(13)20)14-8-12(21)17-15(26-14)9-16(23-2)18(24-3)19(17)25-4/h5-9,20H,1-4H3	COC1=C(C=C(C=C1)C2=CC(=O)C3=C(C(=C(C=C3O2)OC)OC)OC)O
686	19	4	7	45	281.117	4,6-Dimethyl-3-(4-methoxyphenyl)coumarin	InChI=1S/C18H16O3/c1-11-4-9-16-15(10-11)12(2)17(18(19)21-16)13-5-7-14(20-3)8-6-13/h4-10H,1-3H3	CC1=CC2=C(C=C1)OC(=O)C(=C2C)C3=CC=C(C=C3)OC
687	121	6	8	113	359.112	3'-Hydroxy-5,6,7,4'-tetramethoxyflavone	InChI=1S/C19H18O7/c1-22-13-6-5-10(7-11(13)20)14-8-12(21)17-15(26-14)9-16(23-2)18(24-3)19(17)25-4/h5-9,20H,1-4H3	COC1=C(C=C(C=C1)C2=CC(=O)C3=C(C(=C(C=C3O2)OC)OC)OC)O
690	1	1	2	16	250.086	Cys-Gln	InChI=1S/C8H15N3O4S/c9-4(3-16)7(13)11-5(8(14)15)1-2-6(10)12/h4-5,16H,1-3,9H2,(H2,10,12)(H,11,13)(H,14,15)/t4-,5-/m0/s1	C(CC(=O)N)C(C(=O)O)NC(=O)C(CS)N
691	15	1	2	4	236.07	Cys-Asn	InChI=1S/C7H13N3O4S/c8-3(2-15)6(12)10-4(7(13)14)1-5(9)11/h3-4,15H,1-2,8H2,(H2,9,11)(H,10,12)(H,13,14)/t3-,4-/m0/s1	C(C(C(=O)O)NC(=O)C(CS)N)C(=O)N
692	1	1	3	2	234.108	Gln-Ser	InChI=1S/C8H15N3O5/c9-4(1-2-6(10)13)7(14)11-5(3-12)8(15)16/h4-5,12H,1-3,9H2,(H2,10,13)(H,11,14)(H,15,16)/t4-,5-/m0/s1	C(CC(=O)N)C(C(=O)NC(CO)C(=O)O)N
693	1	1	2	19	250.086	Cys-Gln	InChI=1S/C8H15N3O4S/c9-4(3-16)7(13)11-5(8(14)15)1-2-6(10)12/h4-5,16H,1-3,9H2,(H2,10,12)(H,11,13)(H,14,15)/t4-,5-/m0/s1	C(CC(=O)N)C(C(=O)O)NC(=O)C(CS)N
694	15	1	2	6	236.07	Cys-Asn	InChI=1S/C7H13N3O4S/c8-3(2-15)6(12)10-4(7(13)14)1-5(9)11/h3-4,15H,1-2,8H2,(H2,9,11)(H,10,12)(H,13,14)/t3-,4-/m0/s1	C(C(C(=O)O)NC(=O)C(CS)N)C(=O)N
695	26	5	7	47	356.186	Tetrahydropalmatine	InChI=1S/C21H25NO4/c1-23-18-6-5-13-9-17-15-11-20(25-3)19(24-2)10-14(15)7-8-22(17)12-16(13)21(18)26-4/h5-6,10-11,17H,7-9,12H2,1-4H3/t17-/m0/s1	COC1=C(C2=C(CC3C4=CC(=C(C=C4CCN3C2)OC)OC)C=C1)OC
696	26	5	7	49	356.186	Tetrahydropalmatine	InChI=1S/C21H25NO4/c1-23-18-6-5-13-9-17-15-11-20(25-3)19(24-2)10-14(15)7-8-22(17)12-16(13)21(18)26-4/h5-6,10-11,17H,7-9,12H2,1-4H3/t17-/m0/s1	COC1=C(C2=C(CC3C4=CC(=C(C=C4CCN3C2)OC)OC)C=C1)OC
697	103	1	7	54	217.159	.alpha.-Hexylcinnamaldehyde	InChI=1S/C15H20O/c1-2-3-4-6-11-15(13-16)12-14-9-7-5-8-10-14/h5,7-10,12-13H,2-4,6,11H2,1H3/b15-12-	CCCCCCC(=CC1=CC=CC=C1)C=O
699	16	1	1	23	143.107	2-Octenoicacid,(E)-	InChI=1S/C8H14O2/c1-2-3-4-5-6-7-8(9)10/h6-7H,2-5H2,1H3,(H,9,10)/b7-6+	CCCCCC=CC(=O)O
700	3	3	3	21	302.065	2-Chloroadenosine	InChI=1S/C10H12ClN5O4/c11-10-14-7(12)4-8(15-10)16(2-13-4)9-6(19)5(18)3(1-17)20-9/h2-3,5-6,9,17-19H,1H2,(H2,12,14,15)/t3-,5-,6-,9-/m1/s1	C1=NC2=C(N1C3C(C(C(O3)CO)O)O)N=C(N=C2N)Cl
701	2	1	1	23	392.141	Methanone,(4-chloro-1-naphthalenyl)[1-(5-hydroxypentyl)-1H-indol-3-yl]-	InChI=1S/C24H22ClNO2/c25-22-13-12-20(17-8-2-3-9-18(17)22)24(28)21-16-26(14-6-1-7-15-27)23-11-5-4-10-19(21)23/h2-5,8-13,16,27H,1,6-7,14-15H2	C1=CC=C2C(=C1)C(=CC=C2Cl)C(=O)C3=CN(C4=CC=CC=C43)CCCCCO
702	12	2	3	3	402.282	Val-Lys-Arg	InChI=1S/C17H35N7O4/c1-10(2)13(19)15(26)23-11(6-3-4-8-18)14(25)24-12(16(27)28)7-5-9-22-17(20)21/h10-13H,3-9,18-19H2,1-2H3,(H,23,26)(H,24,25)(H,27,28)(H4,20,21,22)	CC(C)C(C(=O)NC(CCCCN)C(=O)NC(CCCN=C(N)N)C(=O)O)N
703	12	2	3	12	402.282	Val-Lys-Arg	InChI=1S/C17H35N7O4/c1-10(2)13(19)15(26)23-11(6-3-4-8-18)14(25)24-12(16(27)28)7-5-9-22-17(20)21/h10-13H,3-9,18-19H2,1-2H3,(H,23,26)(H,24,25)(H,27,28)(H4,20,21,22)	CC(C)C(C(=O)NC(CCCCN)C(=O)NC(CCCN=C(N)N)C(=O)O)N
704	6	2	2	13	376.194	Ser-Asn-Arg	InChI=1S/C13H25N7O6/c14-6(5-21)10(23)20-8(4-9(15)22)11(24)19-7(12(25)26)2-1-3-18-13(16)17/h6-8,21H,1-5,14H2,(H2,15,22)(H,19,24)(H,20,23)(H,25,26)(H4,16,17,18)	C(CC(C(=O)O)NC(=O)C(CC(=O)N)NC(=O)C(CO)N)CN=C(N)N
705	6	2	2	1	376.194	Ser-Asn-Arg	InChI=1S/C13H25N7O6/c14-6(5-21)10(23)20-8(4-9(15)22)11(24)19-7(12(25)26)2-1-3-18-13(16)17/h6-8,21H,1-5,14H2,(H2,15,22)(H,19,24)(H,20,23)(H,25,26)(H4,16,17,18)	C(CC(C(=O)O)NC(=O)C(CC(=O)N)NC(=O)C(CO)N)CN=C(N)N
706	2	2	2	17	373.219	Pro-Thr-Arg	InChI=1S/C15H28N6O5/c1-8(22)11(21-12(23)9-4-2-6-18-9)13(24)20-10(14(25)26)5-3-7-19-15(16)17/h8-11,18,22H,2-7H2,1H3,(H,20,24)(H,21,23)(H,25,26)(H4,16,17,19)	CC(C(C(=O)NC(CCCN=C(N)N)C(=O)O)NC(=O)C1CCCN1)O
707	20	2	4	9	425.262	His-Ile-Arg	InChI=1S/C18H32N8O4/c1-3-10(2)14(26-15(27)12(19)7-11-8-22-9-24-11)16(28)25-13(17(29)30)5-4-6-23-18(20)21/h8-10,12-14H,3-7,19H2,1-2H3,(H,22,24)(H,25,28)(H,26,27)(H,29,30)(H4,20,21,23)	CCC(C)C(C(=O)NC(CCCN=C(N)N)C(=O)O)NC(=O)C(CC1=CN=CN1)N
708	2	2	2	20	359.204	Pro-Ser-Arg	InChI=1S/C14H26N6O5/c15-14(16)18-6-2-4-9(13(24)25)19-12(23)10(7-21)20-11(22)8-3-1-5-17-8/h8-10,17,21H,1-7H2,(H,19,23)(H,20,22)(H,24,25)(H4,15,16,18)	C1CC(NC1)C(=O)NC(CO)C(=O)NC(CCCN=C(N)N)C(=O)O
709	6	2	2	13	376.194	Ser-Asn-Arg	InChI=1S/C13H25N7O6/c14-6(5-21)10(23)20-8(4-9(15)22)11(24)19-7(12(25)26)2-1-3-18-13(16)17/h6-8,21H,1-5,14H2,(H2,15,22)(H,19,24)(H,20,23)(H,25,26)(H4,16,17,18)	C(CC(C(=O)O)NC(=O)C(CC(=O)N)NC(=O)C(CO)N)CN=C(N)N
710	7	2	4	22	360.199	Ala-Asn-Arg	InChI=1S/C13H25N7O5/c1-6(14)10(22)20-8(5-9(15)21)11(23)19-7(12(24)25)3-2-4-18-13(16)17/h6-8H,2-5,14H2,1H3,(H2,15,21)(H,19,23)(H,20,22)(H,24,25)(H4,16,17,18)	CC(C(=O)NC(CC(=O)N)C(=O)NC(CCCN=C(N)N)C(=O)O)N
711	19	1	3	20	425.262	His-Leu-Arg	InChI=1S/C18H32N8O4/c1-10(2)6-14(26-15(27)12(19)7-11-8-22-9-24-11)16(28)25-13(17(29)30)4-3-5-23-18(20)21/h8-10,12-14H,3-7,19H2,1-2H3,(H,22,24)(H,25,28)(H,26,27)(H,29,30)(H4,20,21,23)	CC(C)CC(C(=O)NC(CCCN=C(N)N)C(=O)O)NC(=O)C(CC1=CN=CN1)N
712	7	2	4	10	360.199	Ala-Asn-Arg	InChI=1S/C13H25N7O5/c1-6(14)10(22)20-8(5-9(15)21)11(23)19-7(12(24)25)3-2-4-18-13(16)17/h6-8H,2-5,14H2,1H3,(H2,15,21)(H,19,23)(H,20,22)(H,24,25)(H4,16,17,18)	CC(C(=O)NC(CC(=O)N)C(=O)NC(CCCN=C(N)N)C(=O)O)N
713	17	1	1	1	307.081	(-)-Epigallocatechin	InChI=1S/C15H14O7/c16-7-3-9(17)8-5-12(20)15(22-13(8)4-7)6-1-10(18)14(21)11(19)2-6/h1-4,12,15-21H,5H2/t12-,15-/m1/s1	C1C(C(OC2=CC(=CC(=C21)O)O)C3=CC(=C(C(=C3)O)O)O)O
714	2	1	1	2	443.097	(-)-Epicatechingallate	InChI=1S/C22H18O10/c23-11-6-14(25)12-8-19(32-22(30)10-4-16(27)20(29)17(28)5-10)21(31-18(12)7-11)9-1-2-13(24)15(26)3-9/h1-7,19,21,23-29H,8H2/t19-,21-/m1/s1	C1C(C(OC2=CC(=CC(=C21)O)O)C3=CC(=C(C=C3)O)O)OC(=O)C4=CC(=C(C(=C4)O)O)O
715	61	2	6	78	291.086	(-)-Epicatechin	InChI=1S/C15H14O6/c16-8-4-11(18)9-6-13(20)15(21-14(9)5-8)7-1-2-10(17)12(19)3-7/h1-5,13,15-20H,6H2/t13-,15-/m1/s1	C1C(C(OC2=CC(=CC(=C21)O)O)C3=CC(=C(C=C3)O)O)O
716	20	2	2	36	307.081	(-)-Gallocatechin	InChI=1S/C15H14O7/c16-7-3-9(17)8-5-12(20)15(22-13(8)4-7)6-1-10(18)14(21)11(19)2-6/h1-4,12,15-21H,5H2/t12-,15+/m1/s1	C1C(C(OC2=CC(=CC(=C21)O)O)C3=CC(=C(C(=C3)O)O)O)O
717	23	1	1	9	321.06	Dihydromyricetin	InChI=1S/C15H12O8/c16-6-3-7(17)11-10(4-6)23-15(14(22)13(11)21)5-1-8(18)12(20)9(19)2-5/h1-4,14-20,22H/t14-,15+/m0/s1	C1=C(C=C(C(=C1O)O)O)C2C(C(=O)C3=C(C=C(C=C3O2)O)O)O
718	20	2	2	23	307.081	(-)-Gallocatechin	InChI=1S/C15H14O7/c16-7-3-9(17)8-5-12(20)15(22-13(8)4-7)6-1-10(18)14(21)11(19)2-6/h1-4,12,15-21H,5H2/t12-,15+/m1/s1	C1C(C(OC2=CC(=CC(=C21)O)O)C3=CC(=C(C(=C3)O)O)O)O
719	5	5	6	21	405.127	Sulfinpyrazone	InChI=1S/C23H20N2O3S/c26-22-21(16-17-29(28)20-14-8-3-9-15-20)23(27)25(19-12-6-2-7-13-19)24(22)18-10-4-1-5-11-18/h1-15,21H,16-17H2	C1=CC=C(C=C1)N2C(=O)C(C(=O)N2C3=CC=CC=C3)CCS(=O)C4=CC=CC=C4
721	4	4	4	1	254.129	6,9-Diamino-2-ethoxyacridine	InChI=1S/C15H15N3O/c1-2-19-10-4-6-13-12(8-10)15(17)11-5-3-9(16)7-14(11)18-13/h3-8H,2,16H2,1H3,(H2,17,18)	CCOC1=CC2=C(C3=C(C=C(C=C3)N)N=C2C=C1)N
722	1	1	2	10	269.054	Benzonitrile,3-fluoro-5-(2-methyl-5-benzothiazolyl)-	InChI=1S/C15H9FN2S/c1-9-18-14-7-11(2-3-15(14)19-9)12-4-10(8-17)5-13(16)6-12/h2-7H,1H3	CC1=NC2=C(S1)C=CC(=C2)C3=CC(=CC(=C3)C#N)F
723	2	2	2	2	432.022	(S)-N-(2,3-Dihydroxypropyl)-3-(2-fluoro-4-iodophenylamino)isonicotinamide	InChI=1S/C15H15FIN3O3/c16-12-5-9(17)1-2-13(12)20-14-7-18-4-3-11(14)15(23)19-6-10(22)8-21/h1-5,7,10,20-22H,6,8H2,(H,19,23)/t10-/m0/s1	C1=CC(=C(C=C1I)F)NC2=C(C=CN=C2)C(=O)NCC(CO)O
727	9	1	1	23	559.26	Atorvastatin	InChI=1S/C33H35FN2O5/c1-21(2)31-30(33(41)35-25-11-7-4-8-12-25)29(22-9-5-3-6-10-22)32(23-13-15-24(34)16-14-23)36(31)18-17-26(37)19-27(38)20-28(39)40/h3-16,21,26-27,37-38H,17-20H2,1-2H3,(H,35,41)(H,39,40)/t26-,27-/m1/s1	CC(C)C1=C(C(=C(N1CCC(CC(CC(=O)O)O)O)C2=CC=C(C=C2)F)C3=CC=CC=C3)C(=O)NC4=CC=CC=C4
728	6	2	3	3	505.324	Dipyridamole	InChI=1S/C24H40N8O4/c33-15-11-31(12-16-34)23-26-20-19(21(27-23)29-7-3-1-4-8-29)25-24(32(13-17-35)14-18-36)28-22(20)30-9-5-2-6-10-30/h33-36H,1-18H2	C1CCN(CC1)C2=NC(=NC3=C2N=C(N=C3N4CCCCC4)N(CCO)CCO)N(CCO)CCO
729	9	1	4	5	386.211	Methanone,(4-methoxy-1-naphthalenyl)(2-methyl-1-pentyl-1H-indol-3-yl)-	InChI=1S/C26H27NO2/c1-4-5-10-17-27-18(2)25(22-13-8-9-14-23(22)27)26(28)21-15-16-24(29-3)20-12-7-6-11-19(20)21/h6-9,11-16H,4-5,10,17H2,1-3H3	CCCCCN1C(=C(C2=CC=CC=C21)C(=O)C3=CC=C(C4=CC=CC=C43)OC)C
730	9	1	4	18	386.211	Methanone,(4-methoxy-1-naphthalenyl)(2-methyl-1-pentyl-1H-indol-3-yl)-	InChI=1S/C26H27NO2/c1-4-5-10-17-27-18(2)25(22-13-8-9-14-23(22)27)26(28)21-15-16-24(29-3)20-12-7-6-11-19(20)21/h6-9,11-16H,4-5,10,17H2,1-3H3	CCCCCN1C(=C(C2=CC=CC=C21)C(=O)C3=CC=C(C4=CC=CC=C43)OC)C
731	18	1	1	8	402.17	1H-Indole-1-pentanoicacid,3-[(4-methoxy-1-naphthalenyl)carbonyl]-	InChI=1S/C25H23NO4/c1-30-23-14-13-20(17-8-2-3-10-19(17)23)25(29)21-16-26(15-7-6-12-24(27)28)22-11-5-4-9-18(21)22/h2-5,8-11,13-14,16H,6-7,12,15H2,1H3,(H,27,28)	COC1=CC=C(C2=CC=CC=C21)C(=O)C3=CN(C4=CC=CC=C43)CCCCC(=O)O
732	8	1	1	1	388.191	Methanone,[1-(5-hydroxypentyl)-1H-indol-3-yl](4-methoxy-1-naphthalenyl)-	InChI=1S/C25H25NO3/c1-29-24-14-13-21(18-9-3-4-11-20(18)24)25(28)22-17-26(15-7-2-8-16-27)23-12-6-5-10-19(22)23/h3-6,9-14,17,27H,2,7-8,15-16H2,1H3	COC1=CC=C(C2=CC=CC=C21)C(=O)C3=CN(C4=CC=CC=C43)CCCCCO
733	6	6	4	11	416.298	Leu-Arg-Lys	InChI=1S/C18H37N7O4/c1-11(2)10-12(20)15(26)24-13(7-5-9-23-18(21)22)16(27)25-14(17(28)29)6-3-4-8-19/h11-14H,3-10,19-20H2,1-2H3,(H,24,26)(H,25,27)(H,28,29)(H4,21,22,23)	CC(C)CC(C(=O)NC(CCCN=C(N)N)C(=O)NC(CCCCN)C(=O)O)N
734	14	1	1	12	599.437	Decapropyleneglycol	InChI=1S/C30H62O11/c1-21(32)12-33-23(3)14-35-25(5)16-37-27(7)18-39-29(9)20-41-30(10)19-40-28(8)17-38-26(6)15-36-24(4)13-34-22(2)11-31/h21-32H,11-20H2,1-10H3	CC(CO)OCC(C)OCC(C)OCC(C)OCC(C)OCC(C)OCC(C)OCC(C)OCC(C)OCC(C)O
735	1	1	1	1	177.148	Di(propyleneglycol)propylether	InChI=1S/C9H20O3/c1-4-5-11-7-9(3)12-6-8(2)10/h8-10H,4-7H2,1-3H3	CCCOCC(C)OCC(C)O
736	1	1	1	1	177.148	Di(propyleneglycol)propylether	InChI=1S/C9H20O3/c1-4-5-11-7-9(3)12-6-8(2)10/h8-10H,4-7H2,1-3H3	CCCOCC(C)OCC(C)O
737	2	1	1	1	207.159	Tri(propyleneglycol)methylether	InChI=1S/C10H22O4/c1-8(11)5-13-10(3)7-14-9(2)6-12-4/h8-11H,5-7H2,1-4H3	CC(COC(C)COC(C)COC)O
738	1	1	1	2	177.148	Di(propyleneglycol)propylether	InChI=1S/C9H20O3/c1-4-5-11-7-9(3)12-6-8(2)10/h8-10H,4-7H2,1-3H3	CCCOCC(C)OCC(C)O
739	1	1	1	10	382.082	Metsulfuron-methyl	InChI=1S/C14H15N5O6S/c1-8-15-12(18-14(16-8)25-3)17-13(21)19-26(22,23)10-7-5-4-6-9(10)11(20)24-2/h4-7H,1-3H3,(H2,15,16,17,18,19,21)	CC1=NC(=NC(=N1)OC)NC(=O)NS(=O)(=O)C2=CC=CC=C2C(=O)OC
740	1	1	1	2	358.037	Chlorsulfuron	InChI=1S/C12H12ClN5O4S/c1-7-14-10(17-12(15-7)22-2)16-11(19)18-23(20,21)9-6-4-3-5-8(9)13/h3-6H,1-2H3,(H2,14,15,16,17,18,19)	CC1=NC(=NC(=N1)OC)NC(=O)NS(=O)(=O)C2=CC=CC=C2Cl
741	8	5	5	2	359.316	1-Stearoyl-rac-glycerol	InChI=1S/C21H42O4/c1-2-3-4-5-6-7-8-9-10-11-12-13-14-15-16-17-21(24)25-19-20(23)18-22/h20,22-23H,2-19H2,1H3	CCCCCCCCCCCCCCCCCC(=O)OCC(CO)O
743	83	2	7	69	354.134	(+)-Chelidonine	InChI=1S/C20H19NO5/c1-21-7-13-11(2-3-15-20(13)26-9-23-15)18-14(22)4-10-5-16-17(25-8-24-16)6-12(10)19(18)21/h2-3,5-6,14,18-19,22H,4,7-9H2,1H3/p+1/t14-,18-,19+/m0/s1	C[NH+]1CC2=C(C=CC3=C2OCO3)C4C1C5=CC6=C(C=C5CC4O)OCO6
747	39	40	39	161	315.123	2'-Hydroxy-3',4',4-trimethoxychalcone	InChI=1S/C18H18O5/c1-21-13-7-4-12(5-8-13)6-10-15(19)14-9-11-16(22-2)18(23-3)17(14)20/h4-11,20H,1-3H3/b10-6+	COC1=CC=C(C=C1)C=CC(=O)C2=C(C(=C(C=C2)OC)OC)O
749	15	15	15	12	419.189	Lofepramine	InChI=1S/C26H27ClN2O/c1-28(19-26(30)22-13-15-23(27)16-14-22)17-6-18-29-24-9-4-2-7-20(24)11-12-21-8-3-5-10-25(21)29/h2-5,7-10,13-16H,6,11-12,17-19H2,1H3	CN(CCCN1C2=CC=CC=C2CCC3=CC=CC=C31)CC(=O)C4=CC=C(C=C4)Cl
750	1	2	4	38	258.112	Tolmetin	InChI=1S/C15H15NO3/c1-10-3-5-11(6-4-10)15(19)13-8-7-12(16(13)2)9-14(17)18/h3-8H,9H2,1-2H3,(H,17,18)	CC1=CC=C(C=C1)C(=O)C2=CC=C(N2C)CC(=O)O
751	1	1	1	3	539.97	Chlorfluazuron	InChI=1S/C20H9Cl3F5N3O3/c21-10-5-9(30-19(33)31-17(32)15-13(24)2-1-3-14(15)25)6-11(22)16(10)34-18-12(23)4-8(7-29-18)20(26,27)28/h1-7H,(H2,30,31,32,33)	C1=CC(=C(C(=C1)F)C(=O)NC(=O)NC2=CC(=C(C(=C2)Cl)OC3=C(C=C(C=N3)C(F)(F)F)Cl)Cl)F
752	31	50	35	11	317.066	Rhamnetin	InChI=1S/C16H12O7/c1-22-8-5-11(19)13-12(6-8)23-16(15(21)14(13)20)7-2-3-9(17)10(18)4-7/h2-6,17-19,21H,1H3	COC1=CC(=C2C(=C1)OC(=C(C2=O)O)C3=CC(=C(C=C3)O)O)O
753	1	1	1	4	286.074	7-Aminoclonazepam	InChI=1S/C15H12ClN3O/c16-12-4-2-1-3-10(12)15-11-7-9(17)5-6-13(11)19-14(20)8-18-15/h1-7H,8,17H2,(H,19,20)	C1C(=O)NC2=C(C=C(C=C2)N)C(=N1)C3=CC=CC=C3Cl
754	75	5	1	149	313.107	6,2',4'-Trimethoxyflavone	InChI=1S/C18H16O5/c1-20-11-5-7-16-14(8-11)15(19)10-18(23-16)13-6-4-12(21-2)9-17(13)22-3/h4-10H,1-3H3	COC1=CC2=C(C=C1)OC(=CC2=O)C3=C(C=C(C=C3)OC)OC
756	13	2	3	44	205.049	3-Formyl-5-methoxychromone	InChI=1S/C11H8O4/c1-14-8-3-2-4-9-10(8)11(13)7(5-12)6-15-9/h2-6H,1H3	COC1=CC=CC2=C1C(=O)C(=CO2)C=O
757	1	1	1	6	836.523	1,2-Di(4Z,7Z,10Z,13Z,16Z,19Z-docosahexaenoyl)-sn-glycero-3-phosphoethanolamine	InChI=1S/C49H74NO8P/c1-3-5-7-9-11-13-15-17-19-21-23-25-27-29-31-33-35-37-39-41-48(51)55-45-47(46-57-59(53,54)56-44-43-50)58-49(52)42-40-38-36-34-32-30-28-26-24-22-20-18-16-14-12-10-8-6-4-2/h5-8,11-14,17-20,23-26,29-32,35-38,47H,3-4,9-10,15-16,21-22,27-28,33-34,39-46,50H2,1-2H3,(H,53,54)/b7-5-,8-6-,13-11-,14-12-,19-17-,20-18-,25-23-,26-24-,31-29-,32-30-,37-35-,38-36-/t47-/m1/s1	CCC=CCC=CCC=CCC=CCC=CCC=CCCC(=O)OCC(COP(=O)(O)OCCN)OC(=O)CCC=CCC=CCC=CCC=CCC=CCC=CCC
758	18	1	10	9	338.269	Linoleoylglycine	InChI=1S/C20H35NO3/c1-2-3-4-5-6-7-8-9-10-11-12-13-14-15-16-17-19(22)21-18-20(23)24/h6-7,9-10H,2-5,8,11-18H2,1H3,(H,21,22)(H,23,24)/b7-6-,10-9-	CCCCCC=CCC=CCCCCCCCC(=O)NCC(=O)O
759	29	1	10	39	391.248	Treprostinil	InChI=1S/C23H34O5/c1-2-3-4-7-17(24)9-10-18-19-11-15-6-5-8-22(28-14-23(26)27)20(15)12-16(19)13-21(18)25/h5-6,8,16-19,21,24-25H,2-4,7,9-14H2,1H3,(H,26,27)/t16-,17-,18+,19-,21+/m0/s1	CCCCCC(CCC1C(CC2C1CC3=C(C2)C(=CC=C3)OCC(=O)O)O)O
760	6	1	7	103	321.242	18-Hydroxyeicosatetraenoicacid	InChI=1S/C20H32O3/c1-2-19(21)17-15-13-11-9-7-5-3-4-6-8-10-12-14-16-18-20(22)23/h4-7,10-13,19,21H,2-3,8-9,14-18H2,1H3,(H,22,23)/b6-4-,7-5-,12-10-,13-11-	CCC(CCC=CCC=CCC=CCC=CCCCC(=O)O)O
761	29	1	10	5	391.248	Treprostinil	InChI=1S/C23H34O5/c1-2-3-4-7-17(24)9-10-18-19-11-15-6-5-8-22(28-14-23(26)27)20(15)12-16(19)13-21(18)25/h5-6,8,16-19,21,24-25H,2-4,7,9-14H2,1H3,(H,26,27)/t16-,17-,18+,19-,21+/m0/s1	CCCCCC(CCC1C(CC2C1CC3=C(C2)C(=CC=C3)OCC(=O)O)O)O
763	18	1	10	12	338.269	Linoleoylglycine	InChI=1S/C20H35NO3/c1-2-3-4-5-6-7-8-9-10-11-12-13-14-15-16-17-19(22)21-18-20(23)24/h6-7,9-10H,2-5,8,11-18H2,1H3,(H,21,22)(H,23,24)/b7-6-,10-9-	CCCCCC=CCC=CCCCCCCCC(=O)NCC(=O)O
764	6	2	1	278	321.242	5,8,11,14-Eicosatetraenoicacid,19-hydroxy-,(5Z,8Z,11Z,14Z,19R)-	InChI=1S/C20H32O3/c1-19(21)17-15-13-11-9-7-5-3-2-4-6-8-10-12-14-16-18-20(22)23/h3-6,9-12,19,21H,2,7-8,13-18H2,1H3,(H,22,23)/b5-3-,6-4-,11-9-,12-10-	CC(CCCC=CCC=CCC=CCC=CCCCC(=O)O)O
766	14	1	4	15	404.283	N-Oleoyl-N-methyltaurine	InChI=1S/C21H41NO4S/c1-3-4-5-6-7-8-9-10-11-12-13-14-15-16-17-18-21(23)22(2)19-20-27(24,25)26/h10-11H,3-9,12-20H2,1-2H3,(H,24,25,26)/b11-10-	CCCCCCCCC=CCCCCCCCC(=O)N(C)CCS(=O)(=O)O
767	2	2	1	6	366.3	N-cis-Octadec-9-enoyl-L-homoserinelactone	InChI=1S/C22H39NO3/c1-2-3-4-5-6-7-8-9-10-11-12-13-14-15-16-17-21(24)23-20-18-19-26-22(20)25/h9-10,20H,2-8,11-19H2,1H3,(H,23,24)/b10-9-/t20-/m0/s1	CCCCCCCCC=CCCCCCCCC(=O)NC1CCOC1=O
768	6	14	15	2	313.216	Tibolone	InChI=1S/C21H28O2/c1-4-21(23)10-8-18-19-13(2)11-14-12-15(22)5-6-16(14)17(19)7-9-20(18,21)3/h1,13,17-19,23H,5-12H2,2-3H3/t13-,17-,18+,19-,20+,21+/m1/s1	CC1CC2=C(CCC(=O)C2)C3C1C4CCC(C4(CC3)C)(C#C)O
769	6	3	3	116	321.242	18-Hydroxyeicosatetraenoicacid	InChI=1S/C20H32O3/c1-2-19(21)17-15-13-11-9-7-5-3-4-6-8-10-12-14-16-18-20(22)23/h4-7,10-13,19,21H,2-3,8-9,14-18H2,1H3,(H,22,23)/b6-4-,7-5-,12-10-,13-11-	CCC(CCC=CCC=CCC=CCC=CCCCC(=O)O)O
770	6	1	6	406	321.242	18-Hydroxyeicosatetraenoicacid	InChI=1S/C20H32O3/c1-2-19(21)17-15-13-11-9-7-5-3-4-6-8-10-12-14-16-18-20(22)23/h4-7,10-13,19,21H,2-3,8-9,14-18H2,1H3,(H,22,23)/b6-4-,7-5-,12-10-,13-11-	CCC(CCC=CCC=CCC=CCC=CCCCC(=O)O)O
771	7	1	6	4	634.219	3'-Sialyllactose	InChI=1S/C23H39NO19/c1-6(28)24-11-7(29)2-23(22(37)38,42-18(11)12(31)8(30)3-25)43-19-13(32)9(4-26)40-21(16(19)35)41-17-10(5-27)39-20(36)15(34)14(17)33/h7-21,25-27,29-36H,2-5H2,1H3,(H,24,28)(H,37,38)/t7-,8?,9+,10+,11+,12?,13-,14+,15+,16+,17?,18+,19?,20?,21-,23-/m0/s1	CC(=O)NC1C(CC(OC1C(C(CO)O)O)(C(=O)O)OC2C(C(OC(C2O)OC3C(OC(C(C3O)O)O)CO)CO)O)O
774	1	1	1	19	218.118	Glutethimide	InChI=1S/C13H15NO2/c1-2-13(10-6-4-3-5-7-10)9-8-11(15)14-12(13)16/h3-7H,2,8-9H2,1H3,(H,14,15,16)	CCC1(CCC(=O)NC1=O)C2=CC=CC=C2
776	29	1	10	3	391.248	Treprostinil	InChI=1S/C23H34O5/c1-2-3-4-7-17(24)9-10-18-19-11-15-6-5-8-22(28-14-23(26)27)20(15)12-16(19)13-21(18)25/h5-6,8,16-19,21,24-25H,2-4,7,9-14H2,1H3,(H,26,27)/t16-,17-,18+,19-,21+/m0/s1	CCCCCC(CCC1C(CC2C1CC3=C(C2)C(=CC=C3)OCC(=O)O)O)O
777	23	1	7	24	365.305	2-Arachidonylglycerolether	InChI=1S/C23H40O3/c1-2-3-4-5-6-7-8-9-10-11-12-13-14-15-16-17-18-19-20-26-23(21-24)22-25/h6-7,9-10,12-13,15-16,23-25H,2-5,8,11,14,17-22H2,1H3/b7-6-,10-9-,13-12-,16-15-	CCCCCC=CCC=CCC=CCC=CCCCCOC(CO)CO
778	23	1	7	10	365.305	2-Arachidonylglycerolether	InChI=1S/C23H40O3/c1-2-3-4-5-6-7-8-9-10-11-12-13-14-15-16-17-18-19-20-26-23(21-24)22-25/h6-7,9-10,12-13,15-16,23-25H,2-5,8,11,14,17-22H2,1H3/b7-6-,10-9-,13-12-,16-15-	CCCCCC=CCC=CCC=CCC=CCCCCOC(CO)CO
779	2	3	7	64	307.263	Pinolenicacidethylester	InChI=1S/C20H34O2/c1-3-5-6-7-8-9-10-11-12-13-14-15-16-17-18-19-20(21)22-4-2/h8-9,11-12,15-16H,3-7,10,13-14,17-19H2,1-2H3/b9-8-,12-11-,16-15-	CCCCCC=CCC=CCCC=CCCCC(=O)OCC
780	10	1	6	31	279.232	Pinolenicacid	InChI=1S/C18H30O2/c1-2-3-4-5-6-7-8-9-10-11-12-13-14-15-16-17-18(19)20/h6-7,9-10,13-14H,2-5,8,11-12,15-17H2,1H3,(H,19,20)/b7-6-,10-9-,14-13-	CCCCCC=CCC=CCCC=CCCCC(=O)O
782	2	1	1	3	390.267	N-Oleoyltaurine	InChI=1S/C20H39NO4S/c1-2-3-4-5-6-7-8-9-10-11-12-13-14-15-16-17-20(22)21-18-19-26(23,24)25/h9-10H,2-8,11-19H2,1H3,(H,21,22)(H,23,24,25)/b10-9-	CCCCCCCCC=CCCCCCCCC(=O)NCCS(=O)(=O)O
783	18	4	5	47	345.133	4-Hydroxy-2',3,4',6'-tetramethoxychalcone	InChI=1S/C19H20O6/c1-22-13-10-17(24-3)19(18(11-13)25-4)15(21)8-6-12-5-7-14(20)16(9-12)23-2/h5-11,20H,1-4H3/b8-6+	COC1=CC(=C(C(=C1)OC)C(=O)C=CC2=CC(=C(C=C2)O)OC)OC
784	18	4	5	130	345.133	4-Hydroxy-2',3,4',6'-tetramethoxychalcone	InChI=1S/C19H20O6/c1-22-13-10-17(24-3)19(18(11-13)25-4)15(21)8-6-12-5-7-14(20)16(9-12)23-2/h5-11,20H,1-4H3/b8-6+	COC1=CC(=C(C(=C1)OC)C(=O)C=CC2=CC(=C(C=C2)O)OC)OC
785	1	1	1	56	435.18	4-Benzyloxy-2',3,4',6'-tetramethoxychalcone	InChI=1S/C26H26O6/c1-28-20-15-24(30-3)26(25(16-20)31-4)21(27)12-10-18-11-13-22(23(14-18)29-2)32-17-19-8-6-5-7-9-19/h5-16H,17H2,1-4H3/b12-10+	COC1=CC(=C(C(=C1)OC)C(=O)C=CC2=CC(=C(C=C2)OCC3=CC=CC=C3)OC)OC
786	1	1	1	48	435.18	4-Benzyloxy-2',3,4',6'-tetramethoxychalcone	InChI=1S/C26H26O6/c1-28-20-15-24(30-3)26(25(16-20)31-4)21(27)12-10-18-11-13-22(23(14-18)29-2)32-17-19-8-6-5-7-9-19/h5-16H,17H2,1-4H3/b12-10+	COC1=CC(=C(C(=C1)OC)C(=O)C=CC2=CC(=C(C=C2)OCC3=CC=CC=C3)OC)OC
787	1	1	1	33	435.18	4-Benzyloxy-2',3,4',6'-tetramethoxychalcone	InChI=1S/C26H26O6/c1-28-20-15-24(30-3)26(25(16-20)31-4)21(27)12-10-18-11-13-22(23(14-18)29-2)32-17-19-8-6-5-7-9-19/h5-16H,17H2,1-4H3/b12-10+	COC1=CC(=C(C(=C1)OC)C(=O)C=CC2=CC(=C(C=C2)OCC3=CC=CC=C3)OC)OC
788	3	2	3	3	139.033	4-Pyridylthioamide	InChI=1S/C6H6N2S/c7-6(9)5-1-3-8-4-2-5/h1-4H,(H2,7,9)	C1=CN=CC=C1C(=S)N
790	1	1	1	2	212.067	Nicorandil	InChI=1S/C8H9N3O4/c12-8(7-2-1-3-9-6-7)10-4-5-15-11(13)14/h1-3,6H,4-5H2,(H,10,12)	C1=CC(=CN=C1)C(=O)NCCO[N+](=O)[O-]
793	20	1	3	135	307.263	11,14,17-Eicosatrienoicacid,(Z,Z,Z)-	InChI=1S/C20H34O2/c1-2-3-4-5-6-7-8-9-10-11-12-13-14-15-16-17-18-19-20(21)22/h3-4,6-7,9-10H,2,5,8,11-19H2,1H3,(H,21,22)/b4-3-,7-6-,10-9-	CCC=CCC=CCC=CCCCCCCCCCC(=O)O
795	157	1	7	136	219.174	Germacrone	InChI=1S/C15H22O/c1-11(2)14-9-8-12(3)6-5-7-13(4)10-15(14)16/h7-8H,5-6,9-10H2,1-4H3/b12-8+,13-7-	CC1=CCC(=C(C)C)C(=O)CC(=CCC1)C
796	157	1	7	33	219.174	Germacrone	InChI=1S/C15H22O/c1-11(2)14-9-8-12(3)6-5-7-13(4)10-15(14)16/h7-8H,5-6,9-10H2,1-4H3/b12-8+,13-7-	CC1=CCC(=C(C)C)C(=O)CC(=CCC1)C
797	1	1	1	1	768.122	CoenzymeA	InChI=1S/C21H36N7O16P3S/c1-21(2,16(31)19(32)24-4-3-12(29)23-5-6-48)8-41-47(38,39)44-46(36,37)40-7-11-15(43-45(33,34)35)14(30)20(42-11)28-10-27-13-17(22)25-9-26-18(13)28/h9-11,14-16,20,30-31,48H,3-8H2,1-2H3,(H,23,29)(H,24,32)(H,36,37)(H,38,39)(H2,22,25,26)(H2,33,34,35)/t11-,14-,15-,16?,20-/m1/s1	CC(C)(COP(=O)(O)OP(=O)(O)OCC1C(C(C(O1)N2C=NC3=C2N=CN=C3N)O)OP(=O)(O)O)C(C(=O)NCCC(=O)NCCS)O
798	1	1	1	1	688.156	3'-DephosphocoenzymeA	InChI=1S/C21H35N7O13P2S/c1-21(2,16(32)19(33)24-4-3-12(29)23-5-6-44)8-39-43(36,37)41-42(34,35)38-7-11-14(30)15(31)20(40-11)28-10-27-13-17(22)25-9-26-18(13)28/h9-11,14-16,20,30-32,44H,3-8H2,1-2H3,(H,23,29)(H,24,33)(H,34,35)(H,36,37)(H2,22,25,26)/t11-,14-,15+,16+,20-/m0/s1	CC(C)(COP(=O)(O)OP(=O)(O)OCC1C(C(C(O1)N2C=NC3=C2N=CN=C3N)O)O)C(C(=O)NCCC(=O)NCCS)O
799	1	1	1	1	768.122	CoenzymeA	InChI=1S/C21H36N7O16P3S/c1-21(2,16(31)19(32)24-4-3-12(29)23-5-6-48)8-41-47(38,39)44-46(36,37)40-7-11-15(43-45(33,34)35)14(30)20(42-11)28-10-27-13-17(22)25-9-26-18(13)28/h9-11,14-16,20,30-31,48H,3-8H2,1-2H3,(H,23,29)(H,24,32)(H,36,37)(H,38,39)(H2,22,25,26)(H2,33,34,35)/t11-,14-,15-,16?,20-/m1/s1	CC(C)(COP(=O)(O)OP(=O)(O)OCC1C(C(C(O1)N2C=NC3=C2N=CN=C3N)O)OP(=O)(O)O)C(C(=O)NCCC(=O)NCCS)O
800	1	1	1	1	688.156	3'-DephosphocoenzymeA	InChI=1S/C21H35N7O13P2S/c1-21(2,16(32)19(33)24-4-3-12(29)23-5-6-44)8-39-43(36,37)41-42(34,35)38-7-11-14(30)15(31)20(40-11)28-10-27-13-17(22)25-9-26-18(13)28/h9-11,14-16,20,30-32,44H,3-8H2,1-2H3,(H,23,29)(H,24,33)(H,34,35)(H,36,37)(H2,22,25,26)/t11-,14-,15+,16+,20-/m0/s1	CC(C)(COP(=O)(O)OP(=O)(O)OCC1C(C(C(O1)N2C=NC3=C2N=CN=C3N)O)O)C(C(=O)NCCC(=O)NCCS)O
801	19	1	9	20	161.092	.beta.-Ala-.beta.-Ala	InChI=1S/C6H12N2O3/c7-3-1-5(9)8-4-2-6(10)11/h1-4,7H2,(H,8,9)(H,10,11)	C(C[NH3+])C(=O)NCCC(=O)[O-]
802	19	1	9	11	161.092	.beta.-Ala-.beta.-Ala	InChI=1S/C6H12N2O3/c7-3-1-5(9)8-4-2-6(10)11/h1-4,7H2,(H,8,9)(H,10,11)	C(C[NH3+])C(=O)NCCC(=O)[O-]
803	1	1	1	16	284.099	8-Hydroxy-2'-deoxyguanosine	InChI=1S/C10H13N5O5/c11-9-13-7-6(8(18)14-9)12-10(19)15(7)5-1-3(17)4(2-16)20-5/h3-5,16-17H,1-2H2,(H,12,19)(H3,11,13,14,18)/t3-,4+,5+/m0/s1	C1C(C(OC1N2C3=C(C(=O)N=C(N3)N)NC2=O)CO)O
804	2	1	1	1	300.094	8-Hydroxyguanosine	InChI=1S/C10H13N5O6/c11-9-13-6-3(7(19)14-9)12-10(20)15(6)8-5(18)4(17)2(1-16)21-8/h2,4-5,8,16-18H,1H2,(H,12,20)(H3,11,13,14,19)/t2-,4?,5?,8-/m0/s1	C(C1C(C(C(O1)N2C3=C(C(=O)N=C(N3)N)NC2=O)O)O)O
805	2	1	1	5	300.094	8-Hydroxyguanosine	InChI=1S/C10H13N5O6/c11-9-13-6-3(7(19)14-9)12-10(20)15(6)8-5(18)4(17)2(1-16)21-8/h2,4-5,8,16-18H,1H2,(H,12,20)(H3,11,13,14,19)/t2-,4?,5?,8-/m0/s1	C(C1C(C(C(O1)N2C3=C(C(=O)N=C(N3)N)NC2=O)O)O)O
806	2	1	1	5	300.094	8-Hydroxyguanosine	InChI=1S/C10H13N5O6/c11-9-13-6-3(7(19)14-9)12-10(20)15(6)8-5(18)4(17)2(1-16)21-8/h2,4-5,8,16-18H,1H2,(H,12,20)(H3,11,13,14,19)/t2-,4?,5?,8-/m0/s1	C(C1C(C(C(O1)N2C3=C(C(=O)N=C(N3)N)NC2=O)O)O)O
807	2	1	1	1	168.052	8-Hydroxyguanine	InChI=1S/C5H5N5O2/c6-4-8-2-1(3(11)10-4)7-5(12)9-2/h(H5,6,7,8,9,10,11,12)	C12=C(NC(=NC1=O)N)NC(=O)N2
808	17	29	21	186	301.071	Tectorigenin	InChI=1S/C16H12O6/c1-21-16-11(18)6-12-13(15(16)20)14(19)10(7-22-12)8-2-4-9(17)5-3-8/h2-7,17-18,20H,1H3	COC1=C(C=C2C(=C1O)C(=O)C(=CO2)C3=CC=C(C=C3)O)O
809	1	1	1	14	284.099	8-Hydroxy-2'-deoxyguanosine	InChI=1S/C10H13N5O5/c11-9-13-7-6(8(18)14-9)12-10(19)15(7)5-1-3(17)4(2-16)20-5/h3-5,16-17H,1-2H2,(H,12,19)(H3,11,13,14,18)/t3-,4+,5+/m0/s1	C1C(C(OC1N2C3=C(C(=O)N=C(N3)N)NC2=O)CO)O
810	17	13	21	127	301.071	Tectorigenin	InChI=1S/C16H12O6/c1-21-16-11(18)6-12-13(15(16)20)14(19)10(7-22-12)8-2-4-9(17)5-3-8/h2-7,17-18,20H,1H3	COC1=C(C=C2C(=C1O)C(=O)C(=CO2)C3=CC=C(C=C3)O)O
811	17	13	22	174	301.071	Tectorigenin	InChI=1S/C16H12O6/c1-21-16-11(18)6-12-13(15(16)20)14(19)10(7-22-12)8-2-4-9(17)5-3-8/h2-7,17-18,20H,1H3	COC1=C(C=C2C(=C1O)C(=O)C(=CO2)C3=CC=C(C=C3)O)O
812	1	1	1	21	284.099	8-Hydroxy-2'-deoxyguanosine	InChI=1S/C10H13N5O5/c11-9-13-7-6(8(18)14-9)12-10(19)15(7)5-1-3(17)4(2-16)20-5/h3-5,16-17H,1-2H2,(H,12,19)(H3,11,13,14,18)/t3-,4+,5+/m0/s1	C1C(C(OC1N2C3=C(C(=O)N=C(N3)N)NC2=O)CO)O
814	90	1	2	81	342.17	Naltrexone	InChI=1S/C20H23NO4/c22-13-4-3-12-9-15-20(24)6-5-14(23)18-19(20,16(12)17(13)25-18)7-8-21(15)10-11-1-2-11/h3-4,11,15,18,22,24H,1-2,5-10H2/t15?,18?,19-,20+/m0/s1	C1CC1CN2CCC34C5C(=O)CCC3(C2CC6=C4C(=C(C=C6)O)O5)O
815	2	1	2	30	360.139	Clethodim	InChI=1S/C17H26ClNO3S/c1-4-14(19-22-8-6-7-18)17-15(20)10-13(11-16(17)21)9-12(3)23-5-2/h6-7,12-13,20H,4-5,8-11H2,1-3H3/b7-6+,19-14+	CCC(C1=C(CC(CC(C)SCC)CC1=O)O)=NOCC(=C(Cl)[H])[H]
816	2	1	2	62	360.139	Clethodim	InChI=1S/C17H26ClNO3S/c1-4-14(19-22-8-6-7-18)17-15(20)10-13(11-16(17)21)9-12(3)23-5-2/h6-7,12-13,20H,4-5,8-11H2,1-3H3/b7-6+,19-14+	CCC(C1=C(CC(CC(C)SCC)CC1=O)O)=NOCC(=C(Cl)[H])[H]
817	60	22	60	11	347.076	3',5'-Dimethoxy-3,5,7,4'-tetrahydroxyflavone	InChI=1S/C17H14O8/c1-23-11-3-7(4-12(24-2)14(11)20)17-16(22)15(21)13-9(19)5-8(18)6-10(13)25-17/h3-6,18-20,22H,1-2H3	COC1=CC(=CC(=C1O)OC)C2=C(C(=O)C3=C(C=C(C=C3O2)O)O)O
818	22	1	3	92	287.055	Datiscetin	InChI=1S/C15H10O6/c16-7-5-10(18)12-11(6-7)21-15(14(20)13(12)19)8-3-1-2-4-9(8)17/h1-6,16-18,20H	C1=CC=C(C(=C1)C2=C(C(=O)C3=C(C=C(C=C3O2)O)O)O)O
819	95	2	6	77	303.05	Morin	InChI=1S/C15H10O7/c16-6-1-2-8(9(18)3-6)15-14(21)13(20)12-10(19)4-7(17)5-11(12)22-15/h1-5,16-19,21H	C1=CC(=C(C=C1O)O)C2=C(C(=O)C3=C(C=C(C=C3O2)O)O)O
820	27	29	35	11	465.103	Spiraeoside	InChI=1S/C21H20O12/c22-6-13-15(26)17(28)19(30)21(33-13)32-11-2-1-7(3-9(11)24)20-18(29)16(27)14-10(25)4-8(23)5-12(14)31-20/h1-5,13,15,17,19,21-26,28-30H,6H2/t13-,15-,17+,19-,21-/m1/s1	C1=CC(=C(C=C1C2=C(C(=O)C3=C(C=C(C=C3O2)O)O)O)O)OC4C(C(C(C(O4)CO)O)O)O
821	7	1	3	176	271.06	Galangin	InChI=1S/C15H10O5/c16-9-6-10(17)12-11(7-9)20-15(14(19)13(12)18)8-4-2-1-3-5-8/h1-7,16-17,19H	C1=CC=C(C=C1)C2=C(C(=O)C3=C(C=C(C=C3O2)O)O)O
822	14	5	1	61	465.103	Hyperoside	InChI=1S/C21H20O12/c22-6-13-15(27)17(29)18(30)21(32-13)33-20-16(28)14-11(26)4-8(23)5-12(14)31-19(20)7-1-2-9(24)10(25)3-7/h1-5,13,15,17-18,21-27,29-30H,6H2/t13-,15+,17+,18-,21+/m1/s1	C1=CC(=C(C=C1C2=C(C(=O)C3=C(C=C(C=C3O2)O)O)OC4C(C(C(C(O4)CO)O)O)O)O)O
823	14	5	1	78	465.103	Hyperoside	InChI=1S/C21H20O12/c22-6-13-15(27)17(29)18(30)21(32-13)33-20-16(28)14-11(26)4-8(23)5-12(14)31-19(20)7-1-2-9(24)10(25)3-7/h1-5,13,15,17-18,21-27,29-30H,6H2/t13-,15+,17+,18-,21+/m1/s1	C1=CC(=C(C=C1C2=C(C(=O)C3=C(C=C(C=C3O2)O)O)OC4C(C(C(C(O4)CO)O)O)O)O)O
824	5	1	4	2	220.977	Benzoicacid,3,6-dichloro-2-methoxy-	InChI=1S/C8H6Cl2O3/c1-13-7-5(10)3-2-4(9)6(7)8(11)12/h2-3H,1H3,(H,11,12)	COC1=C(C=CC(=C1C(=O)O)Cl)Cl
825	6	6	5	23	327.134	Scriptaid	InChI=1S/C18H18N2O4/c21-15(19-24)10-2-1-3-11-20-17(22)13-8-4-6-12-7-5-9-14(16(12)13)18(20)23/h4-9,24H,1-3,10-11H2,(H,19,21)	C1=CC2=C3C(=C1)C(=O)N(C(=O)C3=CC=C2)CCCCCC(=O)NO
826	1	2	1	17	377.108	Capsazepine	InChI=1S/C19H21ClN2O2S/c20-16-5-3-13(4-6-16)7-8-21-19(25)22-9-1-2-14-10-17(23)18(24)11-15(14)12-22/h3-6,10-11,23-24H,1-2,7-9,12H2,(H,21,25)	C1CC2=CC(=C(C=C2CN(C1)C(=S)NCCC3=CC=C(C=C3)Cl)O)O
828	4	4	4	12	498.13	N-(9-Anthrylmethylene)-2-((2-(4-morpholinyl)-2-oxoethyl)thio)-1,3-benzothiazol-6-amine	InChI=1S/C28H23N3O2S2/c32-27(31-11-13-33-14-12-31)18-34-28-30-25-10-9-21(16-26(25)35-28)29-17-24-22-7-3-1-5-19(22)15-20-6-2-4-8-23(20)24/h1-10,15-17H,11-14,18H2/b29-17+	C=1C=CC=2C(C1)=CC3=CC=CC=C3C2C(=NC=4C=CC5=C(C4)SC(=N5)SCC(N6CCOCC6)=O)[H]
829	1	1	1	2	376.133	Rabeprazolesulfone	InChI=1S/C18H21N3O4S/c1-13-16(19-9-8-17(13)25-11-5-10-24-2)12-26(22,23)18-20-14-6-3-4-7-15(14)21-18/h3-4,6-9H,5,10-12H2,1-2H3,(H,20,21)	CC1=C(C=CN=C1CS(=O)(=O)C2=NC3=CC=CC=C3N2)OCCCOC
830	1	1	1	20	390.121	1,3-Benzenediol,4-chloro-6-[5-[[2-(4-morpholinyl)ethyl]amino]-1,2-benzisoxazol-3-yl]-	InChI=1S/C19H20ClN3O4/c20-15-10-13(16(24)11-17(15)25)19-14-9-12(1-2-18(14)27-22-19)21-3-4-23-5-7-26-8-6-23/h1-2,9-11,21,24-25H,3-8H2	C1=CC2=C(C=C1NCCN3CCOCC3)C(C4=CC(=C(C=C4O)O)Cl)=NO2
831	20	4	7	38	208.133	Ciclopirox	InChI=1S/C12H17NO2/c1-9-7-11(13(15)12(14)8-9)10-5-3-2-4-6-10/h7-8,10,15H,2-6H2,1H3	CC1=CC(=O)N(C(=C1)C2CCCCC2)O
832	28	1	3	26	341.207	Perindoprilate	InChI=1S/C17H28N2O5/c1-3-6-12(16(21)22)18-10(2)15(20)19-13-8-5-4-7-11(13)9-14(19)17(23)24/h10-14,18H,3-9H2,1-2H3,(H,21,22)(H,23,24)/t10-,11-,12-,13-,14-/m0/s1	CCCC(C(=O)O)NC(C)C(=O)N1C2CCCCC2CC1C(=O)O
833	4	1	2	19	369.238	Perindopril	InChI=1S/C19H32N2O5/c1-4-8-14(19(25)26-5-2)20-12(3)17(22)21-15-10-7-6-9-13(15)11-16(21)18(23)24/h12-16,20H,4-11H2,1-3H3,(H,23,24)/t12-,13?,14-,15?,16-/m0/s1	CCCC(C(=O)OCC)NC(C)C(=O)N1C2CCCCC2CC1C(=O)O
839	48	39	48	16	421.137	6-(4-Methylphenyl)-2-((2-oxo-2-phenylethyl)thio)-4-phenylnicotinonitrile	InChI=1S/C27H20N2OS/c1-19-12-14-21(15-13-19)25-16-23(20-8-4-2-5-9-20)24(17-28)27(29-25)31-18-26(30)22-10-6-3-7-11-22/h2-16H,18H2,1H3	CC1=CC=C(C=C1)C2=NC(=C(C(=C2)C3=CC=CC=C3)C#N)SCC(=O)C4=CC=CC=C4
840	6	3	1	26	454.28	Fuziline	InChI=1S/C24H39NO7/c1-5-25-9-22(10-30-2)7-6-13(26)23-12-8-11-16(27)14(12)24(29,21(28)17(11)31-3)15(20(23)25)18(32-4)19(22)23/h11-21,26-29H,5-10H2,1-4H3/t11-,12-,13-,14-,15+,16-,17+,18-,19-,20+,21-,22+,23+,24+/m0/s1	CCN1CC2(CCC(C34C2C(C(C31)C5(C6C4CC(C6O)C(C5O)OC)O)OC)O)COC
841	6	1	1	5	297.082	Octamethylcyclotetrasiloxane	InChI=1S/C8H24O4Si4/c1-13(2)9-14(3,4)11-16(7,8)12-15(5,6)10-13/h1-8H3	C[Si]1(O[Si](O[Si](O[Si](O1)(C)C)(C)C)(C)C)C
842	1	1	1	16	261.09	PyroGlu-Met	InChI=1S/C10H16N2O4S/c1-17-5-4-7(10(15)16)12-9(14)6-2-3-8(13)11-6/h6-7H,2-5H2,1H3,(H,11,13)(H,12,14)(H,15,16)	CSCCC(C(=O)O)NC(=O)C1CCC(=O)N1
843	23	3	3	5	659.349	Maltotriose,permethyl-	InChI=1S/C29H54O16/c1-30-12-15-18(33-4)21(34-5)25(38-9)28(42-15)45-20-17(14-32-3)43-29(26(39-10)23(20)36-7)44-19-16(13-31-2)41-27(40-11)24(37-8)22(19)35-6/h15-29H,12-14H2,1-11H3/t15-,16-,17-,18-,19-,20-,21+,22+,23+,24-,25-,26-,27-,28-,29-/m1/s1	COCC1C(C(C(C(O1)OC2C(OC(C(C2OC)OC)OC3C(OC(C(C3OC)OC)OC)COC)COC)OC)OC)OC
844	15	1	8	4	251.149	L-(-)-Sorbose,permethyl-	InChI=1S/C11H22O6/c1-12-7-11(16-5)10(15-4)9(14-3)8(13-2)6-17-11/h8-10H,6-7H2,1-5H3/t8-,9-,10+,11-/m1/s1	COCC1(C(C(C(CO1)OC)OC)OC)OC
846	18	2	6	3	251.149	D-(-)-Fructose,permethyl-	InChI=1S/C11H22O6/c1-12-7-11(16-5)10(15-4)9(14-3)8(13-2)6-17-11/h8-10H,6-7H2,1-5H3/t8-,9-,10+,11-/m1/s1	COCC1(C(C(C(CO1)OC)OC)OC)OC
847	18	2	6	1	251.149	D-(-)-Fructose,permethyl-	InChI=1S/C11H22O6/c1-12-7-11(16-5)10(15-4)9(14-3)8(13-2)6-17-11/h8-10H,6-7H2,1-5H3/t8-,9-,10+,11-/m1/s1	COCC1(C(C(C(CO1)OC)OC)OC)OC
848	15	1	10	11	207.123	D-(-)-Ribose,permethyl-	InChI=1S/C9H18O5/c1-10-6-5-14-9(13-4)8(12-3)7(6)11-2/h6-9H,5H2,1-4H3/t6-,7-,8-,9-/m1/s1	COC1COC(C(C1OC)OC)OC
849	15	2	2	9	251.149	D-(+)-Glucose,permethyl-	InChI=1S/C11H22O6/c1-12-6-7-8(13-2)9(14-3)10(15-4)11(16-5)17-7/h7-11H,6H2,1-5H3/t7-,8-,9+,10-,11-/m1/s1	COCC1C(C(C(C(O1)OC)OC)OC)OC
850	15	1	8	16	251.149	L-(-)-Sorbose,permethyl-	InChI=1S/C11H22O6/c1-12-7-11(16-5)10(15-4)9(14-3)8(13-2)6-17-11/h8-10H,6-7H2,1-5H3/t8-,9-,10+,11-/m1/s1	COCC1(C(C(C(CO1)OC)OC)OC)OC
851	18	2	6	2	251.149	D-(-)-Fructose,permethyl-	InChI=1S/C11H22O6/c1-12-7-11(16-5)10(15-4)9(14-3)8(13-2)6-17-11/h8-10H,6-7H2,1-5H3/t8-,9-,10+,11-/m1/s1	COCC1(C(C(C(CO1)OC)OC)OC)OC
852	9	1	1	26	205.107	1,6-Anhydro-.beta.-D-glucose,permethyl-	InChI=1S/C9H16O5/c1-10-6-5-4-13-9(14-5)8(12-3)7(6)11-2/h5-9H,4H2,1-3H3/t5-,6-,7+,8-,9-/m1/s1	COC1C2COC(O2)C(C1OC)OC
853	15	1	5	4	251.149	D-(+)-Mannose,permethyl-	InChI=1S/C11H22O6/c1-12-6-7-8(13-2)9(14-3)10(15-4)11(16-5)17-7/h7-11H,6H2,1-5H3/t7-,8-,9+,10+,11-/m1/s1	COCC1C(C(C(C(O1)OC)OC)OC)OC
854	9	1	1	22	205.107	1,6-Anhydro-.beta.-D-glucose,permethyl-	InChI=1S/C9H16O5/c1-10-6-5-4-13-9(14-5)8(12-3)7(6)11-2/h5-9H,4H2,1-3H3/t5-,6-,7+,8-,9-/m1/s1	COC1C2COC(O2)C(C1OC)OC
855	15	2	8	2	207.123	D-(-)-Ribose,permethyl-	InChI=1S/C9H18O5/c1-10-6-5-14-9(13-4)8(12-3)7(6)11-2/h6-9H,5H2,1-4H3/t6-,7-,8-,9-/m1/s1	COC1COC(C(C1OC)OC)OC
856	15	1	10	14	207.123	D-(-)-Ribose,permethyl-	InChI=1S/C9H18O5/c1-10-6-5-14-9(13-4)8(12-3)7(6)11-2/h6-9H,5H2,1-4H3/t6-,7-,8-,9-/m1/s1	COC1COC(C(C1OC)OC)OC
857	15	1	9	7	207.123	DL-Arabinose,permethyl-	InChI=1S/C9H18O5/c1-10-6-5-14-9(13-4)8(12-3)7(6)11-2/h6-9H,5H2,1-4H3/t6-,7-,8+,9?/m1/s1	COC1COC(C(C1OC)OC)OC
858	34	2	5	20	195.05	2-Keto-L-gulonicacid	InChI=1S/C6H10O7/c7-1-2(8)3(9)4(10)5(11)6(12)13/h2-4,7-10H,1H2,(H,12,13)/t2-,3+,4-/m0/s1	C(C(C(C(C(=O)C(=O)O)O)O)O)O
859	34	2	5	18	195.05	2-Keto-L-gulonicacid	InChI=1S/C6H10O7/c7-1-2(8)3(9)4(10)5(11)6(12)13/h2-4,7-10H,1H2,(H,12,13)/t2-,3+,4-/m0/s1	C(C(C(C(C(=O)C(=O)O)O)O)O)O
860	34	2	5	21	195.05	2-Keto-L-gulonicacid	InChI=1S/C6H10O7/c7-1-2(8)3(9)4(10)5(11)6(12)13/h2-4,7-10H,1H2,(H,12,13)/t2-,3+,4-/m0/s1	C(C(C(C(C(=O)C(=O)O)O)O)O)O
861	33	2	2	23	195.05	D-Galacturonicacid	InChI=1S/C6H10O7/c7-1-2(8)3(9)4(10)5(11)6(12)13/h1-5,8-11H,(H,12,13)/t2-,3+,4+,5-/m0/s1	C(=O)C(C(C(C(C(=O)O)O)O)O)O
862	33	2	9	26	195.05	D-Galacturonicacid	InChI=1S/C6H10O7/c7-1-2(8)3(9)4(10)5(11)6(12)13/h1-5,8-11H,(H,12,13)/t2-,3+,4+,5-/m0/s1	C(=O)C(C(C(C(C(=O)O)O)O)O)O
863	33	2	2	14	195.05	D-Galacturonicacid	InChI=1S/C6H10O7/c7-1-2(8)3(9)4(10)5(11)6(12)13/h1-5,8-11H,(H,12,13)/t2-,3+,4+,5-/m0/s1	C(=O)C(C(C(C(C(=O)O)O)O)O)O
864	22	1	3	34	311.128	3-(3,4-Dimethoxyphenyl)-4,7-dimethylcoumarin	InChI=1S/C19H18O4/c1-11-5-7-14-12(2)18(19(20)23-16(14)9-11)13-6-8-15(21-3)17(10-13)22-4/h5-10H,1-4H3	CC1=CC2=C(C=C1)C(=C(C(=O)O2)C3=CC(=C(C=C3)OC)OC)C
865	33	1	4	82	313.107	3-(3,4-Dimethoxyphenyl)-7-hydroxy-4-methylcoumarin	InChI=1S/C18H16O5/c1-10-13-6-5-12(19)9-15(13)23-18(20)17(10)11-4-7-14(21-2)16(8-11)22-3/h4-9,19H,1-3H3	CC1=C(C(=O)OC2=C1C=CC(=C2)O)C3=CC(=C(C=C3)OC)OC
867	5	1	5	8	447.395	AragusponginB	InChI=1S/C28H50N2O2/c1-3-7-15-25-17-21-30-20-10-14-24(28(30)31-25)12-6-2-4-8-16-26-18-22-29-19-9-13-23(11-5-1)27(29)32-26/h23-28H,1-22H2/t23-,24-,25-,26+,27+,28+/m0/s1	C1CCCC2CCN3CCCC(C3O2)CCCCCCC4CCN5CCCC(C5O4)CC1
868	10	17	14	15	223.111	Buthioninesulfoximine	InChI=1S/C8H18N2O3S/c1-2-3-5-14(10,13)6-4-7(9)8(11)12/h7,10H,2-6,9H2,1H3,(H,11,12)/t7-,14?/m0/s1	CCCCS(=N)(=O)CCC(C(=O)[O-])[NH3+]
869	17	23	17	30	389.138	4'-Benzyloxy-5,7-dimethoxyflavone	InChI=1S/C24H20O5/c1-26-19-12-22(27-2)24-20(25)14-21(29-23(24)13-19)17-8-10-18(11-9-17)28-15-16-6-4-3-5-7-16/h3-14H,15H2,1-2H3	COC1=CC(=C2C(=C1)OC(=CC2=O)C3=CC=C(C=C3)OCC4=CC=CC=C4)OC
871	1	1	1	8	214.107	N-(.beta.-Ketocaproyl)-L-homoserinelactone	InChI=1S/C10H15NO4/c1-2-3-7(12)6-9(13)11-8-4-5-15-10(8)14/h8H,2-6H2,1H3,(H,11,13)/t8-/m0/s1	CCCC(=O)CC(=O)NC1CCOC1=O
872	2	2	2	4	157.065	1-Naphthaldehyde	InChI=1S/C11H8O/c12-8-10-6-3-5-9-4-1-2-7-11(9)10/h1-8H	C1=CC=C2C(=C1)C=CC=C2C=O
873	1	1	1	10	325.155	Dolasetron	InChI=1S/C19H20N2O3/c22-18-10-21-12-5-11(18)6-13(21)8-14(7-12)24-19(23)16-9-20-17-4-2-1-3-15(16)17/h1-4,9,11-14,20H,5-8,10H2/p+1/t11?,12-,13?,14?/m1/s1	C1C2CC3CC(CC1N3CC2=O)OC(=O)C4=C[NH2+]C5=CC=CC=C54
874	1	1	1	5	254.088	3'-Hydroxy-D-sepiapterin	InChI=1S/C9H11N5O4/c10-9-13-7-5(8(18)14-9)12-3(1-11-7)6(17)4(16)2-15/h4,15-16H,1-2H2,(H4,10,11,13,14,18)/t4-/m1/s1	C1C(=NC2=C(N1)NC(=NC2=O)N)C(=O)C(CO)O
876	25	1	1	9	319.263	Phenol,5-(1,1-dimethylheptyl)-2-[(1S,3R)-3-hydroxycyclohexyl]-	InChI=1S/C21H34O2/c1-4-5-6-7-13-21(2,3)17-11-12-19(20(23)15-17)16-9-8-10-18(22)14-16/h11-12,15-16,18,22-23H,4-10,13-14H2,1-3H3/t16-,18+/m0/s1	CCCCCCC(C)(C)C1=CC(=C(C=C1)C2CCCC(C2)O)O
878	1	1	1	3	184.113	Benzylalcohol,p-fluoro-.alpha.-[1-(methylamino)ethyl]-,erythro-(.+/-.)-	InChI=1S/C10H14FNO/c1-7(12-2)10(13)8-3-5-9(11)6-4-8/h3-7,10,12-13H,1-2H3/t7-,10-/m1/s1	CC(C(C1=CC=C(C=C1)F)O)NC
879	1	2	4	12	196.113	3-Fluorophenmetrazine	InChI=1S/C11H14FNO/c1-8-11(14-6-5-13-8)9-3-2-4-10(12)7-9/h2-4,7-8,11,13H,5-6H2,1H3	CC1C(OCCN1)C2=CC(=CC=C2)F
880	1	1	1	4	184.113	Benzylalcohol,p-fluoro-.alpha.-[1-(methylamino)ethyl]-,erythro-(.+/-.)-	InChI=1S/C10H14FNO/c1-7(12-2)10(13)8-3-5-9(11)6-4-8/h3-7,10,12-13H,1-2H3/t7-,10-/m1/s1	CC(C(C1=CC=C(C=C1)F)O)NC
881	1	1	1	1	184.113	(.+/-.)-4-Fluoroephedrine	InChI=1S/C10H14FNO/c1-7(12-2)10(13)8-3-5-9(11)6-4-8/h3-7,10,12-13H,1-2H3	CC(C(C1=CC=C(C=C1)F)O)NC
882	11	1	7	11	382.091	2,4-Thiazolidinedione,5-[[6-[(2-fluorophenyl)methoxy]-2-naphthalenyl]methyl]-	InChI=1S/C21H16FNO3S/c22-18-4-2-1-3-16(18)12-26-17-8-7-14-9-13(5-6-15(14)11-17)10-19-20(24)23-21(25)27-19/h1-9,11,19H,10,12H2,(H,23,24,25)	C1=CC=C(C(=C1)COC2=CC3=C(C=C2)C=C(C=C3)CC4C(=O)NC(=O)S4)F
884	7	5	7	5	839.297	EpimedinA	InChI=1S/C39H50O20/c1-14(2)5-10-18-20(54-37-31(50)28(47)25(44)21(12-40)55-37)11-19(42)23-27(46)35(33(57-34(18)23)16-6-8-17(52-4)9-7-16)58-39-36(30(49)24(43)15(3)53-39)59-38-32(51)29(48)26(45)22(13-41)56-38/h5-9,11,15,21-22,24-26,28-32,36-45,47-51H,10,12-13H2,1-4H3/t15-,21+,22+,24-,25+,26+,28-,29-,30+,31+,32+,36+,37+,38-,39-/m0/s1	CC1C(C(C(C(O1)OC2=C(OC3=C(C2=O)C(=CC(=C3CC=C(C)C)OC4C(C(C(C(O4)CO)O)O)O)O)C5=CC=C(C=C5)OC)OC6C(C(C(C(O6)CO)O)O)O)O)O
885	14	1	4	3	530.208	BloodGroupHTrisaccharide	InChI=1S/C20H35NO15/c1-5-10(25)13(28)15(30)19(32-5)36-17-14(29)11(26)7(3-22)34-20(17)35-16-8(4-23)33-18(31)9(12(16)27)21-6(2)24/h5,7-20,22-23,25-31H,3-4H2,1-2H3,(H,21,24)/t5-,7+,8+,9+,10+,11-,12+,13+,14-,15-,16+,17+,18?,19-,20-/m0/s1	CC1C(C(C(C(O1)OC2C(C(C(OC2OC3C(OC(C(C3O)NC(=O)C)O)CO)CO)O)O)O)O)O
886	14	1	4	21	530.208	BloodGroupHTrisaccharide	InChI=1S/C20H35NO15/c1-5-10(25)13(28)15(30)19(32-5)36-17-14(29)11(26)7(3-22)34-20(17)35-16-8(4-23)33-18(31)9(12(16)27)21-6(2)24/h5,7-20,22-23,25-31H,3-4H2,1-2H3,(H,21,24)/t5-,7+,8+,9+,10+,11-,12+,13+,14-,15-,16+,17+,18?,19-,20-/m0/s1	CC1C(C(C(C(O1)OC2C(C(C(OC2OC3C(OC(C(C3O)NC(=O)C)O)CO)CO)O)O)O)O)O
887	27	4	6	40	597.181	Eriodictyol7-O-neohesperidoside	InChI=1S/C27H32O15/c1-9-20(33)22(35)24(37)26(38-9)42-25-23(36)21(34)18(8-28)41-27(25)39-11-5-14(31)19-15(32)7-16(40-17(19)6-11)10-2-3-12(29)13(30)4-10/h2-6,9,16,18,20-31,33-37H,7-8H2,1H3/t9-,16-,18+,20-,21+,22+,23-,24+,25+,26-,27+/m0/s1	CC1C(C(C(C(O1)OC2C(C(C(OC2OC3=CC(=C4C(=O)CC(OC4=C3)C5=CC(=C(C=C5)O)O)O)CO)O)O)O)O)O
888	29	4	4	18	581.187	Narirutin	InChI=1S/C27H32O14/c1-10-20(31)22(33)24(35)26(38-10)37-9-18-21(32)23(34)25(36)27(41-18)39-13-6-14(29)19-15(30)8-16(40-17(19)7-13)11-2-4-12(28)5-3-11/h2-7,10,16,18,20-29,31-36H,8-9H2,1H3/t10-,16-,18+,20-,21+,22+,23-,24+,25+,26+,27+/m0/s1	CC1C(C(C(C(O1)OCC2C(C(C(C(O2)OC3=CC(=C4C(=O)CC(OC4=C3)C5=CC=C(C=C5)O)O)O)O)O)O)O)O
889	1	1	1	13	583.202	Naringindihydrochalcone	InChI=1S/C27H34O14/c1-11-20(33)22(35)24(37)26(38-11)41-25-23(36)21(34)18(10-28)40-27(25)39-14-8-16(31)19(17(32)9-14)15(30)7-4-12-2-5-13(29)6-3-12/h2-3,5-6,8-9,11,18,20-29,31-37H,4,7,10H2,1H3/t11-,18+,20-,21+,22+,23-,24+,25+,26-,27+/m0/s1	CC1C(C(C(C(O1)OC2C(C(C(OC2OC3=CC(=C(C(=C3)O)C(=O)CCC4=CC=C(C=C4)O)O)CO)O)O)O)O)O
890	71	11	71	14	611.161	Rutin	InChI=1S/C27H30O16/c1-8-17(32)20(35)22(37)26(40-8)39-7-15-18(33)21(36)23(38)27(42-15)43-25-19(34)16-13(31)5-10(28)6-14(16)41-24(25)9-2-3-11(29)12(30)4-9/h2-6,8,15,17-18,20-23,26-33,35-38H,7H2,1H3/t8-,15+,17-,18+,20+,21-,22+,23+,26+,27-/m0/s1	CC1C(C(C(C(O1)OCC2C(C(C(C(O2)OC3=C(OC4=CC(=CC(=C4C3=O)O)O)C5=CC(=C(C=C5)O)O)O)O)O)O)O)O
891	7	5	7	6	839.297	EpimedinA	InChI=1S/C39H50O20/c1-14(2)5-10-18-20(54-37-31(50)28(47)25(44)21(12-40)55-37)11-19(42)23-27(46)35(33(57-34(18)23)16-6-8-17(52-4)9-7-16)58-39-36(30(49)24(43)15(3)53-39)59-38-32(51)29(48)26(45)22(13-41)56-38/h5-9,11,15,21-22,24-26,28-32,36-45,47-51H,10,12-13H2,1-4H3/t15-,21+,22+,24-,25+,26+,28-,29-,30+,31+,32+,36+,37+,38-,39-/m0/s1	CC1C(C(C(C(O1)OC2=C(OC3=C(C2=O)C(=CC(=C3CC=C(C)C)OC4C(C(C(C(O4)CO)O)O)O)O)C5=CC=C(C=C5)OC)OC6C(C(C(C(O6)CO)O)O)O)O)O
892	27	4	5	33	597.181	Eriodictyol7-O-neohesperidoside	InChI=1S/C27H32O15/c1-9-20(33)22(35)24(37)26(38-9)42-25-23(36)21(34)18(8-28)41-27(25)39-11-5-14(31)19-15(32)7-16(40-17(19)6-11)10-2-3-12(29)13(30)4-10/h2-6,9,16,18,20-31,33-37H,7-8H2,1H3/t9-,16-,18+,20-,21+,22+,23-,24+,25+,26-,27+/m0/s1	CC1C(C(C(C(O1)OC2C(C(C(OC2OC3=CC(=C4C(=O)CC(OC4=C3)C5=CC(=C(C=C5)O)O)O)CO)O)O)O)O)O
893	2	14	12	9	595.202	2',6'-Dihydroxy-4-methoxychalcone-4'-O-neohesperidoside	InChI=1S/C28H34O14/c1-12-21(33)23(35)25(37)27(39-12)42-26-24(36)22(34)19(11-29)41-28(26)40-15-9-17(31)20(18(32)10-15)16(30)8-5-13-3-6-14(38-2)7-4-13/h3-10,12,19,21-29,31-37H,11H2,1-2H3/b8-5+/t12-,19+,21-,22+,23+,24-,25+,26+,27-,28+/m0/s1	CC1(C(C(C(C(O1)(OC2(C(C(C(CO)(OC2(OC3=CC(=C(C(C(=C(C4=CC=C(C=C4)OC)[H])[H])=O)C(=C3)O)O)[H])[H])(O)[H])(O)[H])[H])[H])(O)[H])(O)[H])(O)[H])[H]
894	4	4	4	1	283.988	Nitrofen	InChI=1S/C12H7Cl2NO3/c13-8-1-6-12(11(14)7-8)18-10-4-2-9(3-5-10)15(16)17/h1-7H	C1=CC(=CC=C1[N+](=O)[O-])OC2=C(C=C(C=C2)Cl)Cl
895	2	2	3	3	697.103	Chaetocin	InChI=1S/C30H28N6O6S4/c1-33-21(39)27-11-25(15-7-3-5-9-17(15)31-19(25)35(27)23(41)29(33,13-37)45-43-27)26-12-28-22(40)34(2)30(14-38,46-44-28)24(42)36(28)20(26)32-18-10-6-4-8-16(18)26/h3-10,19-20,31-32,37-38H,11-14H2,1-2H3/t19?,20?,25-,26-,27-,28-,29-,30-/m0/s1	CN1C(C23CC4(C5=CC=CC=C5NC4(N3C(C1(CO)SS2)=O)[H])C67CC89C(N(C)C(CO)(C(N8C6(NC%10=CC=CC=C%107)[H])=O)SS9)=O)=O
896	1	1	3	8	250.086	Gln-Cys	InChI=1S/C8H15N3O4S/c9-4(1-2-6(10)12)7(13)11-5(3-16)8(14)15/h4-5,16H,1-3,9H2,(H2,10,12)(H,11,13)(H,14,15)/t4-,5-/m0/s1	C(CC(=O)N)C(C(=O)NC(CS)C(=O)O)N
897	1	1	3	19	250.086	Gln-Cys	InChI=1S/C8H15N3O4S/c9-4(1-2-6(10)12)7(13)11-5(3-16)8(14)15/h4-5,16H,1-3,9H2,(H2,10,12)(H,11,13)(H,14,15)/t4-,5-/m0/s1	C(CC(=O)N)C(C(=O)NC(CS)C(=O)O)N
898	14	1	1	3	372.29	Docosahexaenoylethanolamide	InChI=1S/C24H37NO2/c1-2-3-4-5-6-7-8-9-10-11-12-13-14-15-16-17-18-19-20-21-24(27)25-22-23-26/h3-4,6-7,9-10,12-13,15-16,18-19,26H,2,5,8,11,14,17,20-23H2,1H3,(H,25,27)/b4-3-,7-6-,10-9-,13-12-,16-15-,19-18-	CCC=CCC=CCC=CCC=CCC=CCC=CCCC(=O)NCCO
900	1	2	2	3	288.217	Valprolylcarnitine	InChI=1S/C15H29NO4/c1-6-8-12(9-7-2)15(19)20-13(10-14(17)18)11-16(3,4)5/h12-13H,6-11H2,1-5H3	CCCC(CCC)C(=O)OC(CC(=O)[O-])C[N+](C)(C)C
901	7	2	2	5	330.264	Undecylcarnitine	InChI=1S/C18H35NO4/c1-5-6-7-8-9-10-11-12-13-18(22)23-16(14-17(20)21)15-19(2,3)4/h16H,5-15H2,1-4H3	CCCCCCCCCCC(=O)OC(CC(=O)[O-])C[N+](C)(C)C
902	10	4	3	2	326.108	N-Glycolylneuraminicacid	InChI=1S/C11H19NO10/c13-2-5(16)8(18)9-7(12-6(17)3-14)4(15)1-11(21,22-9)10(19)20/h4-5,7-9,13-16,18,21H,1-3H2,(H,12,17)(H,19,20)/t4-,5+,7+,8+,9+,11-/m0/s1	C1C(C(C(OC1(C(=O)O)O)C(C(CO)O)O)NC(=O)CO)O
903	16	1	3	18	310.113	(-)-N-Acetylneuraminicacid	InChI=1S/C11H19NO9/c1-4(14)12-8(5(15)2-6(16)11(20)21)10(19)9(18)7(17)3-13/h5,7-10,13,15,17-19H,2-3H2,1H3,(H,12,14)(H,20,21)/t5-,7+,8+,9+,10+/m0/s1	CC(=O)NC(C(CC(=O)C(=O)O)O)C(C(C(CO)O)O)O
904	20	13	20	19	374.203	Ala-Ala-Ala-Ala-Ala	InChI=1S/C15H27N5O6/c1-6(16)11(21)17-7(2)12(22)18-8(3)13(23)19-9(4)14(24)20-10(5)15(25)26/h6-10H,16H2,1-5H3,(H,17,21)(H,18,22)(H,19,23)(H,20,24)(H,25,26)	CC(C(=O)NC(C)C(=O)NC(C)C(=O)NC(C)C(=O)NC(C)C(=O)O)N
905	1	1	1	2	512.504	N-Myristoylsphinganine	InChI=1S/C32H65NO3/c1-3-5-7-9-11-13-15-16-18-19-21-23-25-27-31(35)30(29-34)33-32(36)28-26-24-22-20-17-14-12-10-8-6-4-2/h30-31,34-35H,3-29H2,1-2H3,(H,33,36)/t30-,31+/m0/s1	CCCCCCCCCCCCCCCC(C(CO)NC(=O)CCCCCCCCCCCCC)O
906	1	1	1	1	620.501	N-Palmitoyl-D-erythro-dihydroceramide-1-phosphate	InChI=1S/C34H70NO6P/c1-3-5-7-9-11-13-15-17-19-21-23-25-27-29-33(36)32(31-41-42(38,39)40)35-34(37)30-28-26-24-22-20-18-16-14-12-10-8-6-4-2/h32-33,36H,3-31H2,1-2H3,(H,35,37)(H2,38,39,40)/t32-,33+/m0/s1	CCCCCCCCCCCCCCCC(C(COP(=O)(O)O)NC(=O)CCCCCCCCCCCCCCC)O
907	1	1	1	3	428.41	N-Octanoyldihydrosphingosine	InChI=1S/C26H53NO3/c1-3-5-7-9-10-11-12-13-14-15-16-18-19-21-25(29)24(23-28)27-26(30)22-20-17-8-6-4-2/h24-25,28-29H,3-23H2,1-2H3,(H,27,30)/t24-,25+/m0/s1	CCCCCCCCCCCCCCCC(C(CO)NC(=O)CCCCCCC)O
908	1	1	2	3	347.045	Coumaphos-O-analog	InChI=1S/C14H16ClO6P/c1-4-18-22(17,19-5-2)21-10-6-7-11-9(3)13(15)14(16)20-12(11)8-10/h6-8H,4-5H2,1-3H3	CCOP(=O)(OCC)OC1=CC2=C(C=C1)C(=C(C(=O)O2)Cl)C
909	1	1	1	7	288.079	2-Propenamide,3-(4-chlorophenyl)-N-(3-methoxyphenyl)-	InChI=1S/C16H14ClNO2/c1-20-15-4-2-3-14(11-15)18-16(19)10-7-12-5-8-13(17)9-6-12/h2-11H,1H3,(H,18,19)/b10-7+	COC1=CC=CC(=C1)NC(=O)C=CC2=CC=C(C=C2)Cl
910	7	7	7	7	237.12	1-(2,5-Difluoroanilino)cyclohexanecarbonitrile	InChI=1S/C13H14F2N2/c14-10-4-5-11(15)12(8-10)17-13(9-16)6-2-1-3-7-13/h4-5,8,17H,1-3,6-7H2	C1CCC(CC1)(C#N)NC2=C(C=CC(=C2)F)F
911	3	5	1	6	198.113	Metanephrine	InChI=1S/C10H15NO3/c1-11-6-9(13)7-3-4-8(12)10(5-7)14-2/h3-5,9,11-13H,6H2,1-2H3	CNCC(C1=CC(=C(C=C1)O)OC)O
912	43	1	1	10	327.207	Hydroquinidine	InChI=1S/C20H26N2O2/c1-3-13-12-22-9-7-14(13)10-19(22)20(23)16-6-8-21-18-5-4-15(24-2)11-17(16)18/h4-6,8,11,13-14,19-20,23H,3,7,9-10,12H2,1-2H3	CCC1CN2CCC1CC2C(C3=C4C=C(C=CC4=NC=C3)OC)O
913	11	3	5	13	341.186	Quinidine1'-oxide	InChI=1S/C20H24N2O3/c1-3-13-12-21-8-6-14(13)10-19(21)20(23)16-7-9-22(24)18-5-4-15(25-2)11-17(16)18/h3-5,7,9,11,13-14,19-20,23H,1,6,8,10,12H2,2H3/t13-,14-,19+,20-/m0/s1	COC1=CC2=C(C=C[N+](=C2C=C1)[O-])C(C3CC4CCN3CC4C=C)O
914	6	1	1	24	371.188	N-Desethylsunitinib	InChI=1S/C20H23FN4O2/c1-4-22-7-8-23-20(27)18-11(2)17(24-12(18)3)10-15-14-9-13(21)5-6-16(14)25-19(15)26/h5-6,9-10,22,24H,4,7-8H2,1-3H3,(H,23,27)(H,25,26)/b15-10-	CCNCCNC(=O)C1=C(NC(=C1C)C=C2C3=C(C=CC(=C3)F)NC2=O)C
915	3	1	1	13	332.193	Ala-Asn-Lys	InChI=1S/C13H25N5O5/c1-7(15)11(20)18-9(6-10(16)19)12(21)17-8(13(22)23)4-2-3-5-14/h7-9H,2-6,14-15H2,1H3,(H2,16,19)(H,17,21)(H,18,20)(H,22,23)	CC(C(=O)NC(CC(=O)N)C(=O)NC(CCCCN)C(=O)O)N
916	18	5	5	13	357.25	Leu-Pro-Lys	InChI=1S/C17H32N4O4/c1-11(2)10-12(19)16(23)21-9-5-7-14(21)15(22)20-13(17(24)25)6-3-4-8-18/h11-14H,3-10,18-19H2,1-2H3,(H,20,22)(H,24,25)	CC(C)CC(C(=O)N1CCCC1C(=O)NC(CCCCN)C(=O)O)N
917	6	1	1	21	348.188	Ser-Asn-Lys	InChI=1S/C13H25N5O6/c14-4-2-1-3-8(13(23)24)17-12(22)9(5-10(16)20)18-11(21)7(15)6-19/h7-9,19H,1-6,14-15H2,(H2,16,20)(H,17,22)(H,18,21)(H,23,24)	C(CCN)CC(C(=O)O)NC(=O)C(CC(=O)N)NC(=O)C(CO)N
918	1	1	1	14	528.297	Doramapimod	InChI=1S/C31H37N5O3/c1-22-9-11-23(12-10-22)36-29(21-28(34-36)31(2,3)4)33-30(37)32-26-13-14-27(25-8-6-5-7-24(25)26)39-20-17-35-15-18-38-19-16-35/h5-14,21H,15-20H2,1-4H3,(H2,32,33,37)	CC1=CC=C(C=C1)N2C(=CC(=N2)C(C)(C)C)NC(=O)NC3=CC=C(C4=CC=CC=C43)OCCN5CCOCC5
919	1	1	2	25	268.137	Phenol,4-[[4-(4-morpholinyl)butyl]thio]-	InChI=1S/C14H21NO2S/c16-13-3-5-14(6-4-13)18-12-2-1-7-15-8-10-17-11-9-15/h3-6,16H,1-2,7-12H2	C1COCCN1CCCCSC2=CC=C(C=C2)O
920	14	1	7	25	483.129	Silychristin	InChI=1S/C25H22O10/c1-33-18-6-10(2-3-15(18)28)23-14(9-26)13-4-11(5-17(30)25(13)35-23)24-22(32)21(31)20-16(29)7-12(27)8-19(20)34-24/h2-8,14,22-24,26-30,32H,9H2,1H3/t14-,22+,23+,24-/m1/s1	COC1=C(C=CC(=C1)C2C(C3=C(O2)C(=CC(=C3)C4C(C(=O)C5=C(C=C(C=C5O4)O)O)O)O)CO)O
921	14	1	7	3	483.129	Silychristin	InChI=1S/C25H22O10/c1-33-18-6-10(2-3-15(18)28)23-14(9-26)13-4-11(5-17(30)25(13)35-23)24-22(32)21(31)20-16(29)7-12(27)8-19(20)34-24/h2-8,14,22-24,26-30,32H,9H2,1H3/t14-,22+,23+,24-/m1/s1	COC1=C(C=CC(=C1)C2C(C3=C(O2)C(=CC(=C3)C4C(C(=O)C5=C(C=C(C=C5O4)O)O)O)O)CO)O
923	1	1	1	3	344.97	Tokuthion	InChI=1S/C11H15Cl2O2PS2/c1-3-7-18-16(17,14-4-2)15-11-6-5-9(12)8-10(11)13/h5-6,8H,3-4,7H2,1-2H3	CCCSP(=S)(OCC)OC1=C(C=C(C=C1)Cl)Cl
924	1	1	1	6	344.97	Tokuthion	InChI=1S/C11H15Cl2O2PS2/c1-3-7-18-16(17,14-4-2)15-11-6-5-9(12)8-10(11)13/h5-6,8H,3-4,7H2,1-2H3	CCCSP(=S)(OCC)OC1=C(C=C(C=C1)Cl)Cl
926	32	33	32	71	391.248	Tussilagone	InChI=1S/C23H34O5/c1-8-13(4)9-21(26)28-20-11-17(12(2)3)23-18(14(20)5)10-19(25)22(23)15(6)27-16(7)24/h9,12,15,17-18,20,22-23H,5,8,10-11H2,1-4,6-7H3/b13-9+/t15-,17+,18+,20-,22+,23+/m1/s1	CCC(=CC(=O)OC1CC(C2C(C1=C)CC(=O)C2C(C)OC(=O)C)C(C)C)C
927	4	2	2	10	406.248	Met-Lys-Lys	InChI=1S/C17H35N5O4S/c1-27-11-8-12(20)15(23)21-13(6-2-4-9-18)16(24)22-14(17(25)26)7-3-5-10-19/h12-14H,2-11,18-20H2,1H3,(H,21,23)(H,22,24)(H,25,26)	CSCCC(C(=O)NC(CCCCN)C(=O)NC(CCCCN)C(=O)O)N
928	1	1	1	1	323.03	Tetraethyldithiopyrophosphate	InChI=1S/C8H20O5P2S2/c1-5-9-14(16,10-6-2)13-15(17,11-7-3)12-8-4/h5-8H2,1-4H3	CCOP(=S)(OCC)OP(=S)(OCC)OCC
929	2	1	1	17	446.178	Tetrahydrofolicacid	InChI=1S/C19H23N7O6/c20-19-25-15-14(17(30)26-19)23-11(8-22-15)7-21-10-3-1-9(2-4-10)16(29)24-12(18(31)32)5-6-13(27)28/h1-4,11-12,21,23H,5-8H2,(H,24,29)(H,27,28)(H,31,32)(H4,20,22,25,26,30)/t11?,12-/m0/s1	C1C(NC2=C(N1)NC(=NC2=O)N)CNC3=CC=C(C=C3)C(=O)NC(CCC(=O)O)C(=O)O
930	2	2	2	2	220.022	2-Nitro-4-(trifluoromethyl)benzaldehyde	InChI=1S/C8H4F3NO3/c9-8(10,11)6-2-1-5(4-13)7(3-6)12(14)15/h1-4H	C1=CC(=C(C=C1C(F)(F)F)[N+](=O)[O-])C=O
931	5	1	6	34	271.075	3-Cysteinylacetaminophen	InChI=1S/C11H14N2O4S/c1-6(14)13-7-2-3-9(15)10(4-7)18-5-8(12)11(16)17/h2-4,8,15H,5,12H2,1H3,(H,13,14)(H,16,17)/t8-/m0/s1	CC(=O)NC1=CC(=C(C=C1)O)SCC(C(=O)[O-])[NH3+]
932	5	1	6	10	271.075	3-Cysteinylacetaminophen	InChI=1S/C11H14N2O4S/c1-6(14)13-7-2-3-9(15)10(4-7)18-5-8(12)11(16)17/h2-4,8,15H,5,12H2,1H3,(H,13,14)(H,16,17)/t8-/m0/s1	CC(=O)NC1=CC(=C(C=C1)O)SCC(C(=O)[O-])[NH3+]
933	5	1	5	10	234.149	Normeperidine	InChI=1S/C14H19NO2/c1-2-17-13(16)14(8-10-15-11-9-14)12-6-4-3-5-7-12/h3-7,15H,2,8-11H2,1H3	CCOC(=O)C1(CCNCC1)C2=CC=CC=C2
934	4	1	1	25	178.123	1H-Inden-2-amine,2,3-dihydro-5-methoxy-6-methyl-	InChI=1S/C11H15NO/c1-7-3-8-4-10(12)5-9(8)6-11(7)13-2/h3,6,10H,4-5,12H2,1-2H3	CC1=C(C=C2CC(CC2=C1)N)OC
936	1	1	1	1	296.141	Pethoxamid	InChI=1S/C16H22ClNO2/c1-4-20-11-10-18(15(19)12-17)16(13(2)3)14-8-6-5-7-9-14/h5-9H,4,10-12H2,1-3H3	CCOCCN(C(=O)CCl)C(=C(C)C)C1=CC=CC=C1
937	5	1	5	5	234.149	Normeperidine	InChI=1S/C14H19NO2/c1-2-17-13(16)14(8-10-15-11-9-14)12-6-4-3-5-7-12/h3-7,15H,2,8-11H2,1H3	CCOC(=O)C1(CCNCC1)C2=CC=CC=C2
942	5	3	3	4	150.077	7-Methyladenine	InChI=1S/C6H7N5/c1-11-3-10-6-4(11)5(7)8-2-9-6/h2-3H,1H3,(H2,7,8,9)	CN1C=NC2=C1C(=NC=N2)N
943	33	1	1	42	438.188	Benzoicacid,4-[[[2,4-bis(acetylamino)-6-pteridinyl]methyl]methylamino]-,ethylester	InChI=1S/C21H23N7O4/c1-5-32-20(31)14-6-8-16(9-7-14)28(4)11-15-10-22-18-17(25-15)19(23-12(2)29)27-21(26-18)24-13(3)30/h6-10H,5,11H2,1-4H3,(H2,22,23,24,26,27,29,30)	CCOC(=O)C1=CC=C(C=C1)N(C)CC2=CN=C3C(=N2)C(=NC(=N3)NC(=O)C)NC(=O)C
944	2	2	2	1	602.213	Montelukast-1,2-diol	InChI=1S/C35H36ClNO4S/c1-34(41,22-38)30-8-3-2-6-25(30)12-16-32(42-23-35(17-18-35)21-33(39)40)27-7-4-5-24(19-27)9-14-29-15-11-26-10-13-28(36)20-31(26)37-29/h2-11,13-15,19-20,32,38,41H,12,16-18,21-23H2,1H3,(H,39,40)/b14-9+/t32-,34?/m1/s1	CC(CO)(C1=CC=CC=C1CCC(C2=CC=CC(=C2)C=CC3=NC4=C(C=CC(=C4)Cl)C=C3)SCC5(CC5)CC(=O)O)O
945	2	1	1	3	706.401	FumonisinB2	InChI=1S/C34H59NO14/c1-5-6-12-21(3)32(49-31(43)18-24(34(46)47)16-29(40)41)27(48-30(42)17-23(33(44)45)15-28(38)39)14-20(2)11-9-7-8-10-13-25(36)19-26(37)22(4)35/h20-27,32,36-37H,5-19,35H2,1-4H3,(H,38,39)(H,40,41)(H,44,45)(H,46,47)	CCCCC(C)C(C(CC(C)CCCCCCC(CC(C(C)N)O)O)OC(=O)CC(CC(=O)O)C(=O)O)OC(=O)CC(CC(=O)O)C(=O)O
946	2	1	2	3	264.055	Ethanol,2-[[3-(2,3-dichlorophenoxy)propyl]amino]-	InChI=1S/C11H15Cl2NO2/c12-9-3-1-4-10(11(9)13)16-8-2-5-14-6-7-15/h1,3-4,14-15H,2,5-8H2	C1=CC(=C(C(=C1)Cl)Cl)OCCCNCCO
947	1	1	2	2	373.072	Mefenpyr-diethyl	InChI=1S/C16H18Cl2N2O4/c1-4-23-14(21)12-9-16(3,15(22)24-5-2)20(19-12)13-7-6-10(17)8-11(13)18/h6-8H,4-5,9H2,1-3H3	CCOC(=O)C1=NN(C(C1)(C)C(=O)OCC)C2=C(C=C(C=C2)Cl)Cl
948	2	1	1	2	189.982	2,6-Dichlorobenzamide	InChI=1S/C7H5Cl2NO/c8-4-2-1-3-5(9)6(4)7(10)11/h1-3H,(H2,10,11)	C1=CC(=C(C(=C1)Cl)C(=O)N)Cl
949	1	1	2	18	373.072	Mefenpyr-diethyl	InChI=1S/C16H18Cl2N2O4/c1-4-23-14(21)12-9-16(3,15(22)24-5-2)20(19-12)13-7-6-10(17)8-11(13)18/h6-8H,4-5,9H2,1-3H3	CCOC(=O)C1=NN(C(C1)(C)C(=O)OCC)C2=C(C=C(C=C2)Cl)Cl
950	1	1	2	14	373.072	Mefenpyr-diethyl	InChI=1S/C16H18Cl2N2O4/c1-4-23-14(21)12-9-16(3,15(22)24-5-2)20(19-12)13-7-6-10(17)8-11(13)18/h6-8H,4-5,9H2,1-3H3	CCOC(=O)C1=NN(C(C1)(C)C(=O)OCC)C2=C(C=C(C=C2)Cl)Cl
951	14	1	1	2	474.166	Urea,N-[4-[4-amino-1-(1-methylethyl)-1H-pyrazolo[3,4-d]pyrimidin-3-yl]phenyl]-N'-[2-fluoro-5-(trifluoromethyl)phenyl]-	InChI=1S/C22H19F4N7O/c1-11(2)33-20-17(19(27)28-10-29-20)18(32-33)12-3-6-14(7-4-12)30-21(34)31-16-9-13(22(24,25)26)5-8-15(16)23/h3-11H,1-2H3,(H2,27,28,29)(H2,30,31,34)	CC(C)N1C2=C(C(=N1)C3=CC=C(C=C3)NC(=O)NC4=C(C=CC(=C4)C(F)(F)F)F)C(=NC=N2)N
952	35	1	2	66	399.107	Daunomycinone	InChI=1S/C21H18O8/c1-8(22)21(28)6-10-13(11(23)7-21)19(26)16-15(18(10)25)17(24)9-4-3-5-12(29-2)14(9)20(16)27/h3-5,11,23,25-26,28H,6-7H2,1-2H3/t11-,21-/m0/s1	CC(=O)C1(CC(C2=C(C3=C(C(=C2C1)O)C(=O)C4=C(C3=O)C(=CC=C4)OC)O)O)O
953	35	1	2	60	399.107	Daunomycinone	InChI=1S/C21H18O8/c1-8(22)21(28)6-10-13(11(23)7-21)19(26)16-15(18(10)25)17(24)9-4-3-5-12(29-2)14(9)20(16)27/h3-5,11,23,25-26,28H,6-7H2,1-2H3/t11-,21-/m0/s1	CC(=O)C1(CC(C2=C(C3=C(C(=C2C1)O)C(=O)C4=C(C3=O)C(=CC=C4)OC)O)O)O
954	18	1	3	11	457.113	14-O-Acetyldaunomycinone	InChI=1S/C23H20O10/c1-9(24)33-8-14(26)23(31)6-11-15(12(25)7-23)21(29)18-17(20(11)28)19(27)10-4-3-5-13(32-2)16(10)22(18)30/h3-5,12,25,28-29,31H,6-8H2,1-2H3/t12-,23-/m0/s1	CC(=O)OCC(=O)C1(CC(C2=C(C3=C(C(=C2C1)O)C(=O)C4=C(C3=O)C(=CC=C4)OC)O)O)O
955	1	1	1	6	117.091	Hexanoicacid	InChI=1S/C6H12O2/c1-2-3-4-5-6(7)8/h2-5H2,1H3,(H,7,8)	CCCCCC(=O)O
956	6	1	1	11	132.102	DL-.beta.-Leucine	InChI=1S/C6H13NO2/c1-4(2)5(7)3-6(8)9/h4-5H,3,7H2,1-2H3,(H,8,9)	CC(C)C(CC(=O)[O-])[NH3+]
957	6	1	1	22	132.102	DL-.beta.-Leucine	InChI=1S/C6H13NO2/c1-4(2)5(7)3-6(8)9/h4-5H,3,7H2,1-2H3,(H,8,9)	CC(C)C(CC(=O)[O-])[NH3+]
959	1	1	1	6	256.129	N-.alpha.-(tert-Butoxycarbonyl)-L-histidine	InChI=1S/C11H17N3O4/c1-11(2,3)18-10(17)14-8(9(15)16)4-7-5-12-6-13-7/h5-6,8H,4H2,1-3H3,(H,12,13)(H,14,17)(H,15,16)/t8-/m0/s1	CC(C)(C)OC(=O)NC(CC1=CN=CN1)C(=O)O
960	2	4	4	20	269.161	His-Ile	InChI=1S/C12H20N4O3/c1-3-7(2)10(12(18)19)16-11(17)9(13)4-8-5-14-6-15-8/h5-7,9-10H,3-4,13H2,1-2H3,(H,14,15)(H,16,17)(H,18,19)/t7-,9-,10-/m0/s1	CCC(C)C(C(=O)O)NC(=O)C(CC1=CN=CN1)N
961	1	1	1	21	425.11	Azimsulfuron	InChI=1S/C13H16N10O5S/c1-22-11(7(6-14-22)10-18-21-23(2)19-10)29(25,26)20-13(24)17-12-15-8(27-3)5-9(16-12)28-4/h5-6H,1-4H3,(H2,15,16,17,20,24)	CN1C(=C(C=N1)C2=NN(N=N2)C)S(=O)(=O)NC(=O)NC3=NC(=CC(=N3)OC)OC
962	1	1	2	24	319.14	His-Tyr	InChI=1S/C15H18N4O4/c16-12(6-10-7-17-8-18-10)14(21)19-13(15(22)23)5-9-1-3-11(20)4-2-9/h1-4,7-8,12-13,20H,5-6,16H2,(H,17,18)(H,19,21)(H,22,23)/t12-,13-/m0/s1	C1=CC(=CC=C1CC(C(=O)O)NC(=O)C(CC2=CN=CN2)N)O
964	2	1	1	2	304.161	Glu-Arg	InChI=1S/C11H21N5O5/c12-6(3-4-8(17)18)9(19)16-7(10(20)21)2-1-5-15-11(13)14/h6-7H,1-5,12H2,(H,16,19)(H,17,18)(H,20,21)(H4,13,14,15)/t6-,7-/m0/s1	C(CC(C(=O)O)NC(=O)C(CCC(=O)O)N)CN=C(N)N
965	4	2	3	2	303.177	Gln-Arg	InChI=1S/C11H22N6O4/c12-6(3-4-8(13)18)9(19)17-7(10(20)21)2-1-5-16-11(14)15/h6-7H,1-5,12H2,(H2,13,18)(H,17,19)(H,20,21)(H4,14,15,16)/t6-,7-/m0/s1	C(CC(C(=O)O)NC(=O)C(CCC(=O)N)N)CN=C(N)N
966	1	1	1	5	386.219	4''-trans-Hydroxycilostazol	InChI=1S/C20H27N5O3/c26-16-7-5-15(6-8-16)25-19(22-23-24-25)3-1-2-12-28-17-9-10-18-14(13-17)4-11-20(27)21-18/h9-10,13,15-16,26H,1-8,11-12H2,(H,21,27)/t15-,16+	C(CCOC1=CC=C2C(CCC(N2)=O)=C1)CC3=NN=NN3C4(CCC(CC4)(O)[H])[H]
967	1	1	1	6	319.177	Ethanone,1-[2-hydroxy-3-propyl-4-[4-(2H-tetrazol-5-yl)butoxy]phenyl]-	InChI=1S/C16H22N4O3/c1-3-6-13-14(9-8-12(11(2)21)16(13)22)23-10-5-4-7-15-17-19-20-18-15/h8-9,22H,3-7,10H2,1-2H3,(H,17,18,19,20)	CCCC1=C(C=CC(=C1O)C(=O)C)OCCCCC2=NNN=N2
968	9	1	1	5	737.391	4-O-Deacetylvinorelbine	InChI=1S/C43H52N4O7/c1-7-25-18-26-21-42(38(49)53-5,34-28(24-46(22-25)23-26)27-12-9-10-13-31(27)44-34)30-19-29-32(20-33(30)52-4)45(3)36-41(29)15-17-47-16-11-14-40(8-2,35(41)47)37(48)43(36,51)39(50)54-6/h9-14,18-20,26,35-37,44,48,51H,7-8,15-17,21-24H2,1-6H3/t26-,35-,36+,37+,40+,41-,42-,43-/m0/s1	CCC1=CC2CC(C3=C(CN(C2)C1)C4=CC=CC=C4N3)(C5=C(C=C6C(=C5)C78CCN9C7C(C=CC9)(C(C(C8N6C)(C(=O)OC)O)O)CC)OC)C(=O)OC
969	1	1	1	8	427.305	p-tert-Octylphenolpentaglycolether	InChI=1S/C24H42O6/c1-23(2,3)20-24(4,5)21-6-8-22(9-7-21)30-19-18-29-17-16-28-15-14-27-13-12-26-11-10-25/h6-9,25H,10-20H2,1-5H3	CC(C)(C)CC(C)(C)C1=CC=C(C=C1)OCCOCCOCCOCCOCCO
970	1	1	1	3	723.525	Glycolicacidnonaethoxylateoleylether	InChI=1S/C38H74O12/c1-2-3-4-5-6-7-8-9-10-11-12-13-14-15-16-17-18-41-19-20-42-21-22-43-23-24-44-25-26-45-27-28-46-29-30-47-31-32-48-33-34-49-35-36-50-37-38(39)40/h9-10H,2-8,11-37H2,1H3,(H,39,40)/b10-9-	CCCCCCCCC=CCCCCCCCCOCCOCCOCCOCCOCCOCCOCCOCCOCCOCC(=O)O
971	1	1	1	1	767.552	Glycolicaciddecaethoxylateoleylether	InChI=1S/C40H78O13/c1-2-3-4-5-6-7-8-9-10-11-12-13-14-15-16-17-18-43-19-20-44-21-22-45-23-24-46-25-26-47-27-28-48-29-30-49-31-32-50-33-34-51-35-36-52-37-38-53-39-40(41)42/h9-10H,2-8,11-39H2,1H3,(H,41,42)/b10-9-	CCCCCCCCC=CCCCCCCCCOCCOCCOCCOCCOCCOCCOCCOCCOCCOCCOCC(=O)O
972	4	1	1	9	471.332	p-tert-Octylphenolhexaglycolether	InChI=1S/C26H46O7/c1-25(2,3)22-26(4,5)23-6-8-24(9-7-23)33-21-20-32-19-18-31-17-16-30-15-14-29-13-12-28-11-10-27/h6-9,27H,10-22H2,1-5H3	CC(C)(C)CC(C)(C)C1=CC=C(C=C1)OCCOCCOCCOCCOCCOCCO
974	1	1	1	3	427.305	p-tert-Octylphenolpentaglycolether	InChI=1S/C24H42O6/c1-23(2,3)20-24(4,5)21-6-8-22(9-7-21)30-19-18-29-17-16-28-15-14-27-13-12-26-11-10-25/h6-9,25H,10-20H2,1-5H3	CC(C)(C)CC(C)(C)C1=CC=C(C=C1)OCCOCCOCCOCCOCCO
975	1	1	1	5	735.489	p-tert-Octylphenoldodecaglycolether	InChI=1S/C38H70O13/c1-37(2,3)34-38(4,5)35-6-8-36(9-7-35)51-33-32-50-31-30-49-29-28-48-27-26-47-25-24-46-23-22-45-21-20-44-19-18-43-17-16-42-15-14-41-13-12-40-11-10-39/h6-9,39H,10-34H2,1-5H3	CC(C)(C)CC(C)(C)C1=CC=C(C=C1)OCCOCCOCCOCCOCCOCCOCCOCCOCCOCCOCCOCCO
976	1	1	1	1	779.515	p-tert-Octylphenoltridecaglycolether	InChI=1S/C40H74O14/c1-39(2,3)36-40(4,5)37-6-8-38(9-7-37)54-35-34-53-33-32-52-31-30-51-29-28-50-27-26-49-25-24-48-23-22-47-21-20-46-19-18-45-17-16-44-15-14-43-13-12-42-11-10-41/h6-9,41H,10-36H2,1-5H3	CC(C)(C)CC(C)(C)C1=CC=C(C=C1)OCCOCCOCCOCCOCCOCCOCCOCCOCCOCCOCCOCCOCCO
978	4	1	1	4	471.332	p-tert-Octylphenolhexaglycolether	InChI=1S/C26H46O7/c1-25(2,3)22-26(4,5)23-6-8-24(9-7-23)33-21-20-32-19-18-31-17-16-30-15-14-29-13-12-28-11-10-27/h6-9,27H,10-22H2,1-5H3	CC(C)(C)CC(C)(C)C1=CC=C(C=C1)OCCOCCOCCOCCOCCOCCO
979	1	1	1	1	767.552	Glycolicaciddecaethoxylateoleylether	InChI=1S/C40H78O13/c1-2-3-4-5-6-7-8-9-10-11-12-13-14-15-16-17-18-43-19-20-44-21-22-45-23-24-46-25-26-47-27-28-48-29-30-49-31-32-50-33-34-51-35-36-52-37-38-53-39-40(41)42/h9-10H,2-8,11-39H2,1H3,(H,41,42)/b10-9-	CCCCCCCCC=CCCCCCCCCOCCOCCOCCOCCOCCOCCOCCOCCOCCOCCOCC(=O)O
980	1	1	1	1	723.525	Glycolicacidnonaethoxylateoleylether	InChI=1S/C38H74O12/c1-2-3-4-5-6-7-8-9-10-11-12-13-14-15-16-17-18-41-19-20-42-21-22-43-23-24-44-25-26-45-27-28-46-29-30-47-31-32-48-33-34-49-35-36-50-37-38(39)40/h9-10H,2-8,11-37H2,1H3,(H,39,40)/b10-9-	CCCCCCCCC=CCCCCCCCCOCCOCCOCCOCCOCCOCCOCCOCCOCCOCC(=O)O
981	47	3	3	146	283.096	3,7-Dimethoxyflavone	InChI=1S/C17H14O4/c1-19-12-8-9-13-14(10-12)21-16(17(20-2)15(13)18)11-6-4-3-5-7-11/h3-10H,1-2H3	COC1=CC2=C(C=C1)C(=O)C(=C(O2)C3=CC=CC=C3)OC
982	63	3	3	76	283.096	3,4'-Dimethoxyflavone	InChI=1S/C17H14O4/c1-19-12-9-7-11(8-10-12)16-17(20-2)15(18)13-5-3-4-6-14(13)21-16/h3-10H,1-2H3	COC1=CC=C(C=C1)C2=C(C(=O)C3=CC=CC=C3O2)OC
985	1	1	1	11	461.301	Enalaprilatbutyltert-butyldiester	InChI=1S/C26H40N2O5/c1-6-7-18-32-24(30)21(16-15-20-12-9-8-10-13-20)27-19(2)23(29)28-17-11-14-22(28)25(31)33-26(3,4)5/h8-10,12-13,19,21-22,27H,6-7,11,14-18H2,1-5H3/t19-,21-,22-/m0/s1	CCCCOC(C(CCC1=CC=CC=C1)(NC(C)(C(N2CCCC2(C(=O)OC(C)(C)C)[H])=O)[H])[H])=O
986	1	1	1	1	503.454	Plerixafor	InChI=1S/C28H54N8/c1-9-29-15-17-31-13-3-21-35(23-19-33-11-1)25-27-5-7-28(8-6-27)26-36-22-4-14-32-18-16-30-10-2-12-34-20-24-36/h5-8,29-34H,1-4,9-26H2	C1CNCCNCCCN(CCNC1)CC2=CC=C(C=C2)CN3CCCNCCNCCCNCC3
987	1	1	1	12	325.077	1H-1,4-Diazepine,1-[(5-chloro-1-naphthalenyl)sulfonyl]hexahydro-	InChI=1S/C15H17ClN2O2S/c16-14-6-1-5-13-12(14)4-2-7-15(13)21(19,20)18-10-3-8-17-9-11-18/h1-2,4-7,17H,3,8-11H2	C1CNCCN(C1)S(=O)(=O)C2=CC=CC3=C2C=CC=C3Cl
988	2	1	2	18	292.111	Isoquinoline,5-[(hexahydro-1H-1,4-diazepin-1-yl)sulfonyl]-	InChI=1S/C14H17N3O2S/c18-20(19,17-9-2-6-15-8-10-17)14-4-1-3-12-11-16-7-5-13(12)14/h1,3-5,7,11,15H,2,6,8-10H2	C1CNCCN(C1)S(=O)(=O)C2=CC=CC3=C2C=CN=C3
989	20	3	9	17	194.096	2-Aminoanthracene	InChI=1S/C14H11N/c15-14-6-5-12-7-10-3-1-2-4-11(10)8-13(12)9-14/h1-9H,15H2	C1=CC=C2C=C3C=C(C=CC3=CC2=C1)N
990	1	1	1	1	244.019	Cyanophos	InChI=1S/C9H10NO3PS/c1-11-14(15,12-2)13-9-5-3-8(7-10)4-6-9/h3-6H,1-2H3	COP(=S)(OC)OC1=CC=C(C=C1)C#N
991	20	3	9	2	194.096	2-Aminoanthracene	InChI=1S/C14H11N/c15-14-6-5-12-7-10-3-1-2-4-11(10)8-13(12)9-14/h1-9H,15H2	C1=CC=C2C=C3C=C(C=CC3=CC2=C1)N
992	5	5	7	15	325.237	5-(Tetradecyloxy)-2-furoicacid	InChI=1S/C19H32O4/c1-2-3-4-5-6-7-8-9-10-11-12-13-16-22-18-15-14-17(23-18)19(20)21/h14-15H,2-13,16H2,1H3,(H,20,21)	CCCCCCCCCCCCCCOC1=CC=C(O1)C(=O)O
993	1	1	1	2	195.186	1-(3-Cyclohexen-1-ylmethyl)-4-piperidinamine	InChI=1S/C12H22N2/c13-12-6-8-14(9-7-12)10-11-4-2-1-3-5-11/h1-2,11-12H,3-10,13H2	C1CC(CC=C1)CN2CCC(CC2)N
994	1	1	1	2	115.123	1-Methyl-3-piperidinamine	InChI=1S/C6H14N2/c1-8-4-2-3-6(7)5-8/h6H,2-5,7H2,1H3	CN1CCCC(C1)N
995	2	1	1	4	129.139	1-Ethyl-3-piperidinamine	InChI=1S/C7H16N2/c1-2-9-5-3-4-7(8)6-9/h7H,2-6,8H2,1H3	CCN1CCCC(C1)N
996	1	1	1	2	115.123	1-Methyl-3-piperidinamine	InChI=1S/C6H14N2/c1-8-4-2-3-6(7)5-8/h6H,2-5,7H2,1H3	CN1CCCC(C1)N
997	52	1	2	88	354.134	Protopine	InChI=1S/C20H19NO5/c1-21-5-4-13-7-18-19(25-10-24-18)8-14(13)16(22)6-12-2-3-17-20(15(12)9-21)26-11-23-17/h2-3,7-8H,4-6,9-11H2,1H3	CN1CCC2=CC3=C(C=C2C(=O)CC4=C(C1)C5=C(C=C4)OCO5)OCO3
998	1	1	1	2	396.99	Ethiprole	InChI=1S/C13H9Cl2F3N4OS/c1-2-24(23)11-9(5-19)21-22(12(11)20)10-7(14)3-6(4-8(10)15)13(16,17)18/h3-4H,2,20H2,1H3	CCS(=O)C1=C(N(N=C1C#N)C2=C(C=C(C=C2Cl)C(F)(F)F)Cl)N
999	1	1	1	9	396.99	Ethiprole	InChI=1S/C13H9Cl2F3N4OS/c1-2-24(23)11-9(5-19)21-22(12(11)20)10-7(14)3-6(4-8(10)15)13(16,17)18/h3-4H,2,20H2,1H3	CCS(=O)C1=C(N(N=C1C#N)C2=C(C=C(C=C2Cl)C(F)(F)F)Cl)N
1001	6	3	5	4	188.071	2-Hydroxy-7-methylquinoline-3-carbaldehyde	InChI=1S/C11H9NO2/c1-7-2-3-8-5-9(6-13)11(14)12-10(8)4-7/h2-6H,1H3,(H,12,14)	CC1=CC2=C(C=C1)C=C(C(=O)N2)C=O
1002	6	3	5	27	188.071	2-Hydroxy-6-methylquinoline-3-carbaldehyde	InChI=1S/C11H9NO2/c1-7-2-3-10-8(4-7)5-9(6-13)11(14)12-10/h2-6H,1H3,(H,12,14)	CC1=CC2=C(C=C1)NC(=O)C(=C2)C=O
1003	20	2	8	9	330.1	7-Hydroxyamoxapine	InChI=1S/C17H16ClN3O2/c18-11-1-4-15-13(9-11)17(21-7-5-19-6-8-21)20-14-3-2-12(22)10-16(14)23-15/h1-4,9-10,19,22H,5-8H2	C1CN(CCN1)C2=NC3=C(C=C(C=C3)O)OC4=C2C=C(C=C4)Cl
1004	11	12	11	25	345.108	Dehydronifedipine	InChI=1S/C17H16N2O6/c1-9-13(16(20)24-3)15(14(10(2)18-9)17(21)25-4)11-7-5-6-8-12(11)19(22)23/h5-8H,1-4H3	CC1=C(C(=C(C(=N1)C)C(=O)OC)C2=CC=CC=C2[N+](=O)[O-])C(=O)OC
1005	20	2	8	21	330.1	7-Hydroxyamoxapine	InChI=1S/C17H16ClN3O2/c18-11-1-4-15-13(9-11)17(21-7-5-19-6-8-21)20-14-3-2-12(22)10-16(14)23-15/h1-4,9-10,19,22H,5-8H2	C1CN(CCN1)C2=NC3=C(C=C(C=C3)O)OC4=C2C=C(C=C4)Cl
1007	5	1	3	4	266.966	2,3-Diphospho-D-glycericacid	InChI=1S/C3H8O10P2/c4-3(5)2(13-15(9,10)11)1-12-14(6,7)8/h2H,1H2,(H,4,5)(H2,6,7,8)(H2,9,10,11)	C(C(C(=O)O)OP(=O)(O)O)OP(=O)(O)O
1008	4	4	4	3	252.134	[DAla2].alpha.-Neo-Endorphin(1-2),amide	InChI=1S/C12H17N3O3/c1-7(11(14)17)15-12(18)10(13)6-8-2-4-9(16)5-3-8/h2-5,7,10,16H,6,13H2,1H3,(H2,14,17)(H,15,18)	CC(C(=O)N)NC(=O)C(CC1=CC=C(C=C1)O)N
1009	2	1	1	4	258.06	S-(4-Fluorophenyl)mercapturicacid	InChI=1S/C11H12FNO3S/c1-7(14)13-10(11(15)16)6-17-9-4-2-8(12)3-5-9/h2-5,10H,6H2,1H3,(H,13,14)(H,15,16)	CC(=O)NC(CSC1=CC=C(C=C1)F)C(=O)O
1010	5	1	3	5	266.966	2,3-Diphospho-D-glycericacid	InChI=1S/C3H8O10P2/c4-3(5)2(13-15(9,10)11)1-12-14(6,7)8/h2H,1H2,(H,4,5)(H2,6,7,8)(H2,9,10,11)	C(C(C(=O)O)OP(=O)(O)O)OP(=O)(O)O
1011	7	1	2	14	254.085	N-Acetyl-S-benzyl-L-cysteine	InChI=1S/C12H15NO3S/c1-9(14)13-11(12(15)16)8-17-7-10-5-3-2-4-6-10/h2-6,11H,7-8H2,1H3,(H,13,14)(H,15,16)/t11-/m0/s1	CC(=O)NC(CSCC1=CC=CC=C1)C(=O)O
1012	2	1	1	28	301.216	9-cis-Retinoicacid	InChI=1S/C20H28O2/c1-15(8-6-9-16(2)14-19(21)22)11-12-18-17(3)10-7-13-20(18,4)5/h6,8-9,11-12,14H,7,10,13H2,1-5H3,(H,21,22)/b9-6+,12-11+,15-8-,16-14+	CC1=C(C(CCC1)(C)C)C=CC(=CC=CC(=CC(=O)O)C)C
1013	5	1	3	4	266.966	2,3-Diphospho-D-glycericacid	InChI=1S/C3H8O10P2/c4-3(5)2(13-15(9,10)11)1-12-14(6,7)8/h2H,1H2,(H,4,5)(H2,6,7,8)(H2,9,10,11)	C(C(C(=O)O)OP(=O)(O)O)OP(=O)(O)O
1014	1	2	2	1	392.171	Asn-Cys-Arg	InChI=1S/C13H25N7O5S/c14-6(4-9(15)21)10(22)20-8(5-26)11(23)19-7(12(24)25)2-1-3-18-13(16)17/h6-8,26H,1-5,14H2,(H2,15,21)(H,19,23)(H,20,22)(H,24,25)(H4,16,17,18)	C(CC(C(=O)O)NC(=O)C(CS)NC(=O)C(CC(=O)N)N)CN=C(N)N
1015	1	2	2	117	377.197	Val-Cys-Arg	InChI=1S/C14H28N6O4S/c1-7(2)10(15)12(22)20-9(6-25)11(21)19-8(13(23)24)4-3-5-18-14(16)17/h7-10,25H,3-6,15H2,1-2H3,(H,19,21)(H,20,22)(H,23,24)(H4,16,17,18)	CC(C)C(C(=O)NC(CS)C(=O)NC(CCCN=C(N)N)C(=O)O)N
1016	20	6	6	42	311.294	14(Z)-Eicosenoicacid	InChI=1S/C20H38O2/c1-2-3-4-5-6-7-8-9-10-11-12-13-14-15-16-17-18-19-20(21)22/h6-7H,2-5,8-19H2,1H3,(H,21,22)/b7-6-	CCCCCC=CCCCCCCCCCCCCC(=O)O
1018	5	1	3	2	266.966	2,3-Diphospho-D-glycericacid	InChI=1S/C3H8O10P2/c4-3(5)2(13-15(9,10)11)1-12-14(6,7)8/h2H,1H2,(H,4,5)(H2,6,7,8)(H2,9,10,11)	C(C(C(=O)O)OP(=O)(O)O)OP(=O)(O)O
1019	7	1	2	17	254.085	N-Acetyl-S-benzyl-L-cysteine	InChI=1S/C12H15NO3S/c1-9(14)13-11(12(15)16)8-17-7-10-5-3-2-4-6-10/h2-6,11H,7-8H2,1H3,(H,13,14)(H,15,16)/t11-/m0/s1	CC(=O)NC(CSCC1=CC=CC=C1)C(=O)O
1020	1	1	1	1	730.611	N-(Tetracosanoyl)sphing-4-enine-1-phosphate	InChI=1S/C42H84NO6P/c1-3-5-7-9-11-13-15-17-18-19-20-21-22-23-24-26-28-30-32-34-36-38-42(45)43-40(39-49-50(46,47)48)41(44)37-35-33-31-29-27-25-16-14-12-10-8-6-4-2/h35,37,40-41,44H,3-34,36,38-39H2,1-2H3,(H,43,45)(H2,46,47,48)/b37-35+/t40-,41+/m0/s1	CCCCCCCCCCCCCCCCCCCCCCCC(=O)NC(COP(=O)(O)O)C(C=CCCCCCCCCCCCCC)O
1021	18	3	1	15	155.034	2,3-Dihydroxybenzoicacid	InChI=1S/C7H6O4/c8-5-3-1-2-4(6(5)9)7(10)11/h1-3,8-9H,(H,10,11)	C1=CC(=C(C(=C1)O)O)C(=O)O
1022	4	4	3	10	330.06	Adenosinecyclic3',5'-monophosphate	InChI=1S/C10H12N5O6P/c11-8-5-9(13-2-12-8)15(3-14-5)10-6(16)7-4(20-10)1-19-22(17,18)21-7/h2-4,6-7,10,16H,1H2,(H,17,18)(H2,11,12,13)	C1C2C(C(C(O2)N3C=NC4=C3N=CN=C4N)O)OP(=O)(O1)O
1024	7	1	2	31	154.05	3-Hydroxyanthranilicacid	InChI=1S/C7H7NO3/c8-6-4(7(10)11)2-1-3-5(6)9/h1-3,9H,8H2,(H,10,11)	C1=CC(=C(C(=C1)O)N)C(=O)O
1025	3	1	1	44	385.166	BisindolylmaleimideIII	InChI=1S/C23H20N4O2/c24-10-5-11-27-13-17(15-7-2-4-9-19(15)27)21-20(22(28)26-23(21)29)16-12-25-18-8-3-1-6-14(16)18/h1-4,6-9,12-13,25H,5,10-11,24H2,(H,26,28,29)	C1=CC=C2C(=C1)C(=CN2)C3=C(C(=O)NC3=O)C4=CN(C5=CC=CC=C54)CCCN
1026	5	1	1	12	433.204	Glu-Glu-Arg	InChI=1S/C16H28N6O8/c17-8(3-5-11(23)24)13(27)21-9(4-6-12(25)26)14(28)22-10(15(29)30)2-1-7-20-16(18)19/h8-10H,1-7,17H2,(H,21,27)(H,22,28)(H,23,24)(H,25,26)(H,29,30)(H4,18,19,20)	C(CC(C(=O)O)NC(=O)C(CCC(=O)O)NC(=O)C(CCC(=O)O)N)CN=C(N)N
1027	21	1	2	3	404.225	Gln-Thr-Arg	InChI=1S/C15H29N7O6/c1-7(23)11(22-12(25)8(16)4-5-10(17)24)13(26)21-9(14(27)28)3-2-6-20-15(18)19/h7-9,11,23H,2-6,16H2,1H3,(H2,17,24)(H,21,26)(H,22,25)(H,27,28)(H4,18,19,20)	CC(C(C(=O)NC(CCCN=C(N)N)C(=O)O)NC(=O)C(CCC(=O)N)N)O
1028	5	1	1	31	433.204	Glu-Glu-Arg	InChI=1S/C16H28N6O8/c17-8(3-5-11(23)24)13(27)21-9(4-6-12(25)26)14(28)22-10(15(29)30)2-1-7-20-16(18)19/h8-10H,1-7,17H2,(H,21,27)(H,22,28)(H,23,24)(H,25,26)(H,29,30)(H4,18,19,20)	C(CC(C(=O)O)NC(=O)C(CCC(=O)O)NC(=O)C(CCC(=O)O)N)CN=C(N)N
1033	2	2	2	1	514.131	2-Pyrimidinecarboxamide,hexahydro-N-hydroxy-1,3-bis[(4-methoxyphenyl)sulfonyl]-5,5-dimethyl-	InChI=1S/C21H27N3O8S2/c1-21(2)13-23(33(27,28)17-9-5-15(31-3)6-10-17)20(19(25)22-26)24(14-21)34(29,30)18-11-7-16(32-4)8-12-18/h5-12,20,26H,13-14H2,1-4H3,(H,22,25)	CC1(CN(C(N(C1)S(=O)(=O)C2=CC=C(C=C2)OC)C(=O)NO)S(=O)(=O)C3=CC=C(C=C3)OC)C
1034	2	2	1	5	219.095	Cymiazole	InChI=1S/C12H14N2S/c1-9-4-5-11(10(2)8-9)13-12-14(3)6-7-15-12/h4-8H,1-3H3/b13-12+	CC=1C=CC(=C(C)C1)N=C2N(C)C=CS2
1035	1	1	1	6	456.151	Octanoicacid,2-[[4-([1,1'-biphenyl]-4-ylamino)-6-chloro-2-pyrimidinyl]thio]-	InChI=1S/C24H26ClN3O2S/c1-2-3-4-8-11-20(23(29)30)31-24-27-21(25)16-22(28-24)26-19-14-12-18(13-15-19)17-9-6-5-7-10-17/h5-7,9-10,12-16,20H,2-4,8,11H2,1H3,(H,29,30)(H,26,27,28)	CCCCCCC(C(=O)O)SC1=NC(=CC(=N1)Cl)NC2=CC=C(C=C2)C3=CC=CC=C3
1036	10	10	10	4	152.143	2-Adamantylamine	InChI=1S/C10H17N/c11-10-8-2-6-1-7(4-8)5-9(10)3-6/h6-10H,1-5,11H2	C1C2CC3CC1CC(C2)C3N
1037	73	1	1	17	313.18	Spiro[androsta-1,4-diene-6,2'-oxirane]-3,17-dione	InChI=1S/C20H24O3/c1-18-7-5-12(21)9-16(18)20(11-23-20)10-13-14-3-4-17(22)19(14,2)8-6-15(13)18/h5,7,9,13-15H,3-4,6,8,10-11H2,1-2H3/t13-,14-,15-,18+,19-,20?/m0/s1	CC12CCC3C(C1CCC2=O)CC4(CO4)C5=CC(=O)C=CC35C
1038	39	1	1	31	367.157	Boldenonesulfate	InChI=1S/C19H26O5S/c1-18-9-7-13(20)11-12(18)3-4-14-15-5-6-17(24-25(21,22)23)19(15,2)10-8-16(14)18/h7,9,11,14-17H,3-6,8,10H2,1-2H3,(H,21,22,23)/t14-,15-,16-,17-,18-,19-/m0/s1	CC12CCC3C(C1CCC2OS(=O)(=O)O)CCC4=CC(=O)C=CC34C
1039	39	1	1	31	367.157	Boldenonesulfate	InChI=1S/C19H26O5S/c1-18-9-7-13(20)11-12(18)3-4-14-15-5-6-17(24-25(21,22)23)19(15,2)10-8-16(14)18/h7,9,11,14-17H,3-6,8,10H2,1-2H3,(H,21,22,23)/t14-,15-,16-,17-,18-,19-/m0/s1	CC12CCC3C(C1CCC2OS(=O)(=O)O)CCC4=CC(=O)C=CC34C
1040	25	2	10	95	285.112	2',3'-Dimethoxyflavanone	InChI=1S/C17H16O4/c1-19-15-9-5-7-12(17(15)20-2)16-10-13(18)11-6-3-4-8-14(11)21-16/h3-9,16H,10H2,1-2H3	COC1=CC=CC(=C1OC)C2CC(=O)C3=CC=CC=C3O2
1042	1	2	2	2	197.084	1-(2-Chlorophenyl)piperazine	InChI=1S/C10H13ClN2/c11-9-3-1-2-4-10(9)13-7-5-12-6-8-13/h1-4,12H,5-8H2	C1CN(CCN1)C2=CC=CC=C2Cl
1044	27	3	3	35	236.128	Pentylone	InChI=1S/C13H17NO3/c1-3-4-10(14-2)13(15)9-5-6-11-12(7-9)17-8-16-11/h5-7,10,14H,3-4,8H2,1-2H3	CCCC(C(=O)C1=CC2=C(C=C1)OCO2)NC
1045	1	1	1	32	230.117	Propazine	InChI=1S/C9H16ClN5/c1-5(2)11-8-13-7(10)14-9(15-8)12-6(3)4/h5-6H,1-4H3,(H2,11,12,13,14,15)	CC(C)NC1=NC(=NC(=N1)Cl)NC(C)C
1046	1	1	2	2	232.129	Val-Asn	InChI=1S/C9H17N3O4/c1-4(2)7(11)8(14)12-5(9(15)16)3-6(10)13/h4-5,7H,3,11H2,1-2H3,(H2,10,13)(H,12,14)(H,15,16)/t5-,7-/m0/s1	CC(C)C(C(=O)NC(CC(=O)N)C(=O)[O-])[NH3+]
1047	4	1	4	1	315.182	1H-Imidazo[4,5-c]quinoline-1-ethanol,4-amino-2-(ethoxymethyl)-.alpha.,.alpha.-dimethyl-	InChI=1S/C17H22N4O2/c1-4-23-9-13-20-14-15(21(13)10-17(2,3)22)11-7-5-6-8-12(11)19-16(14)18/h5-8,22H,4,9-10H2,1-3H3,(H2,18,19)	CCOCC1=NC2=C(N1CC(C)(C)O)C3=CC=CC=C3N=C2N
1048	4	1	4	14	315.182	1H-Imidazo[4,5-c]quinoline-1-ethanol,4-amino-2-(ethoxymethyl)-.alpha.,.alpha.-dimethyl-	InChI=1S/C17H22N4O2/c1-4-23-9-13-20-14-15(21(13)10-17(2,3)22)11-7-5-6-8-12(11)19-16(14)18/h5-8,22H,4,9-10H2,1-3H3,(H2,18,19)	CCOCC1=NC2=C(N1CC(C)(C)O)C3=CC=CC=C3N=C2N
1049	1	1	1	7	257.097	5'-Fluoro-2'-hydroxy-4-methylchalcone	InChI=1S/C16H13FO2/c1-11-2-4-12(5-3-11)6-8-15(18)14-10-13(17)7-9-16(14)19/h2-10,19H,1H3/b8-6+	CC1=CC=C(C=C1)C=CC(=O)C2=C(C=CC(=C2)F)O
1050	2	2	2	9	261.032	Ifosfamide	InChI=1S/C7H15Cl2N2O2P/c8-2-4-10-14(12)11(6-3-9)5-1-7-13-14/h1-7H2,(H,10,12)	C1CN(P(=O)(OC1)NCCCl)CCCl
1052	3	3	3	3	234.103	Nicotelline	InChI=1S/C15H11N3/c1-3-13(10-16-6-1)12-5-8-18-15(9-12)14-4-2-7-17-11-14/h1-11H	C1=CC(=CN=C1)C2=CC(=NC=C2)C3=CN=CC=C3
1053	3	3	3	8	384.072	Brinzolamide	InChI=1S/C12H21N3O5S3/c1-3-14-10-8-15(5-4-6-20-2)23(18,19)12-9(10)7-11(21-12)22(13,16)17/h7,10,14H,3-6,8H2,1-2H3,(H2,13,16,17)/t10-/m0/s1	CCNC1CN(S(=O)(=O)C2=C1C=C(S2)S(=O)(=O)N)CCCOC
1054	41	1	4	39	459.28	Decaethyleneglycol	InChI=1S/C20H42O11/c21-1-3-23-5-7-25-9-11-27-13-15-29-17-19-31-20-18-30-16-14-28-12-10-26-8-6-24-4-2-22/h21-22H,1-20H2	C(COCCOCCOCCOCCOCCOCCOCCOCCOCCO)O
1055	83	1	1	25	415.254	Nonaethyleneglycol	InChI=1S/C18H38O10/c19-1-3-21-5-7-23-9-11-25-13-15-27-17-18-28-16-14-26-12-10-24-8-6-22-4-2-20/h19-20H,1-18H2	C(COCCOCCOCCOCCOCCOCCOCCOCCO)O
1056	147	154	149	15	285.076	Calycosin	InChI=1S/C16H12O5/c1-20-14-5-2-9(6-13(14)18)12-8-21-15-7-10(17)3-4-11(15)16(12)19/h2-8,17-18H,1H3	COC1=C(C=C(C=C1)C2=COC3=C(C2=O)C=CC(=C3)O)O
1057	2	1	1	10	323.185	Zeranol	InChI=1S/C18H26O5/c1-12-6-5-9-14(19)8-4-2-3-7-13-10-15(20)11-16(21)17(13)18(22)23-12/h10-12,14,19-21H,2-9H2,1H3/t12-,14+/m0/s1	CC1CCCC(CCCCCC2=CC(=CC(=C2C(=O)O1)O)O)O
1058	9	1	1	16	321.17	Zearalanone	InChI=1S/C18H24O5/c1-12-6-5-9-14(19)8-4-2-3-7-13-10-15(20)11-16(21)17(13)18(22)23-12/h10-12,20-21H,2-9H2,1H3	CC1CCCC(=O)CCCCCC2=CC(=CC(=C2C(=O)O1)O)O
1059	11	1	4	10	331.299	Teprenone	InChI=1S/C23H38O/c1-19(2)11-7-12-20(3)13-8-14-21(4)15-9-16-22(5)17-10-18-23(6)24/h11,13,15,17H,7-10,12,14,16,18H2,1-6H3/b20-13+,21-15+,22-17+	CC(=CCCC(=CCCC(=CCCC(=CCCC(=O)C)C)C)C)C
1060	11	1	4	3	331.299	Teprenone	InChI=1S/C23H38O/c1-19(2)11-7-12-20(3)13-8-14-21(4)15-9-16-22(5)17-10-18-23(6)24/h11,13,15,17H,7-10,12,14,16,18H2,1-6H3/b20-13+,21-15+,22-17+	CC(=CCCC(=CCCC(=CCCC(=CCCC(=O)C)C)C)C)C
1062	28	1	6	59	319.081	Lecanoricacid	InChI=1S/C16H14O7/c1-7-3-9(17)5-11(18)14(7)16(22)23-10-4-8(2)13(15(20)21)12(19)6-10/h3-6,17-19H,1-2H3,(H,20,21)	CC1=CC(=CC(=C1C(=O)OC2=CC(=C(C(=C2)C)C(=O)O)O)O)O
1063	28	1	6	127	319.081	Lecanoricacid	InChI=1S/C16H14O7/c1-7-3-9(17)5-11(18)14(7)16(22)23-10-4-8(2)13(15(20)21)12(19)6-10/h3-6,17-19H,1-2H3,(H,20,21)	CC1=CC(=CC(=C1C(=O)OC2=CC(=C(C(=C2)C)C(=O)O)O)O)O
1067	40	15	43	386	321.242	5,6-Dihydroxy-8Z,11Z,14Z-eicosatrienoicacid,1,5-lactone	InChI=1S/C20H32O3/c1-2-3-4-5-6-7-8-9-10-11-12-13-15-18(21)19-16-14-17-20(22)23-19/h6-7,9-10,12-13,18-19,21H,2-5,8,11,14-17H2,1H3/b7-6-,10-9-,13-12-	CCCCCC=CCC=CCC=CCC(C1CCCC(=O)O1)O
1069	2	2	1	2	510.392	1-O-Hexadecyl-2-O-ethyl-sn-glycero-3-phosphocholine	InChI=1S/C26H56NO6P/c1-6-8-9-10-11-12-13-14-15-16-17-18-19-20-22-30-24-26(31-7-2)25-33-34(28,29)32-23-21-27(3,4)5/h26H,6-25H2,1-5H3/t26-/m1/s1	CCCCCCCCCCCCCCCCOCC(COP(=O)([O-])OCC[N+](C)(C)C)OCC
1070	1	1	1	6	508.34	1-(10Z-Heptadecenoyl)-sn-glycero-3-phosphocholine	InChI=1S/C25H50NO7P/c1-5-6-7-8-9-10-11-12-13-14-15-16-17-18-19-25(28)31-22-24(27)23-33-34(29,30)32-21-20-26(2,3)4/h10-11,24,27H,5-9,12-23H2,1-4H3/p+1/b11-10-/t24-/m1/s1	CCCCCCC=CCCCCCCCCC(=O)OCC(COP(=O)(O)OCC[N+](C)(C)C)O
1071	3	1	1	1	538.387	1-Nonadecanoyl-sn-glycero-3-phosphocholine	InChI=1S/C27H56NO7P/c1-5-6-7-8-9-10-11-12-13-14-15-16-17-18-19-20-21-27(30)33-24-26(29)25-35-36(31,32)34-23-22-28(2,3)4/h26,29H,5-25H2,1-4H3	CCCCCCCCCCCCCCCCCCC(=O)OCC(COP(=O)([O-])OCC[N+](C)(C)C)O
1073	2	2	1	3	510.392	1-O-Hexadecyl-2-O-ethyl-sn-glycero-3-phosphocholine	InChI=1S/C26H56NO6P/c1-6-8-9-10-11-12-13-14-15-16-17-18-19-20-22-30-24-26(31-7-2)25-33-34(28,29)32-23-21-27(3,4)5/h26H,6-25H2,1-5H3/t26-/m1/s1	CCCCCCCCCCCCCCCCOCC(COP(=O)([O-])OCC[N+](C)(C)C)OCC
1077	1	1	1	1	345.991	Aceticacid,2-(2,4,6-trichlorophenoxy)-,(2E)-2-(1H-pyrrol-2-ylmethylene)hydrazide	InChI=1S/C13H10Cl3N3O2/c14-8-4-10(15)13(11(16)5-8)21-7-12(20)19-18-6-9-2-1-3-17-9/h1-6,17H,7H2,(H,19,20)/b18-6+	C=1C=C(C(=NN=C(COC2=C(C=C(C=C2Cl)Cl)Cl)O)[H])NC1
1078	1	1	1	5	336.181	3',4',5'-Trimethoxytropacocaine	InChI=1S/C18H25NO5/c1-19-12-5-6-13(19)10-14(9-12)24-18(20)11-7-15(21-2)17(23-4)16(8-11)22-3/h7-8,12-14H,5-6,9-10H2,1-4H3/t12-,13+,14-	CN1C2(CCC1(CC(C2)(OC(C3=CC(=C(C(=C3)OC)OC)OC)=O)[H])[H])[H]
1079	2	2	2	1	868.354	TaxolF	InChI=1S/C48H53NO14/c1-26-32(61-44(57)38(54)37(30-18-12-8-13-19-30)49-35(53)22-29-16-10-7-11-17-29)24-48(58)42(62-43(56)31-20-14-9-15-21-31)40-46(6,33(52)23-34-47(40,25-59-34)63-28(3)51)41(55)39(60-27(2)50)36(26)45(48,4)5/h7-21,32-34,37-40,42,52,54,58H,22-25H2,1-6H3,(H,49,53)/t32-,33-,34+,37-,38+,39+,40-,42-,46+,47-,48+/m0/s1	CC1=C2C(C(=O)C3(C(CC4C(C3C(C(C2(C)C)(CC1OC(=O)C(C(C5=CC=CC=C5)NC(=O)CC6=CC=CC=C6)O)O)OC(=O)C7=CC=CC=C7)(CO4)OC(=O)C)O)C)OC(=O)C
1080	1	1	1	2	832.354	Cephalomannine	InChI=1S/C45H53NO14/c1-9-23(2)39(52)46-33(27-16-12-10-13-17-27)34(50)41(54)58-29-21-45(55)38(59-40(53)28-18-14-11-15-19-28)36-43(8,30(49)20-31-44(36,22-56-31)60-26(5)48)37(51)35(57-25(4)47)32(24(29)3)42(45,6)7/h9-19,29-31,33-36,38,49-50,55H,20-22H2,1-8H3,(H,46,52)/b23-9+/t29-,30-,31+,33-,34+,35+,36-,38-,43+,44-,45+/m0/s1	CC=C(C)C(=O)NC(C1=CC=CC=C1)C(C(=O)OC2CC3(C(C4C(C(CC5C4(CO5)OC(=O)C)O)(C(=O)C(C(=C2C)C3(C)C)OC(=O)C)C)OC(=O)C6=CC=CC=C6)O)O
1081	1	1	1	1	986.38	7-Xylosyltaxol	InChI=1S/C52H59NO18/c1-26-33(68-47(63)39(58)37(29-16-10-7-11-17-29)53-45(61)30-18-12-8-13-19-30)23-52(64)44(70-46(62)31-20-14-9-15-21-31)42-50(6,43(60)41(67-27(2)54)36(26)49(52,4)5)34(22-35-51(42,25-66-35)71-28(3)55)69-48-40(59)38(57)32(56)24-65-48/h7-21,32-35,37-42,44,48,56-59,64H,22-25H2,1-6H3,(H,53,61)/t32-,33+,34+,35-,37+,38+,39-,40-,41-,42+,44+,48+,50-,51+,52-/m1/s1	CC1=C2C(C(=O)C3(C(CC4C(C3C(C(C2(C)C)(CC1OC(=O)C(C(C5=CC=CC=C5)NC(=O)C6=CC=CC=C6)O)O)OC(=O)C7=CC=CC=C7)(CO4)OC(=O)C)OC8C(C(C(CO8)O)O)O)C)OC(=O)C
1082	1	1	1	2	986.38	7-Xylosyltaxol	InChI=1S/C52H59NO18/c1-26-33(68-47(63)39(58)37(29-16-10-7-11-17-29)53-45(61)30-18-12-8-13-19-30)23-52(64)44(70-46(62)31-20-14-9-15-21-31)42-50(6,43(60)41(67-27(2)54)36(26)49(52,4)5)34(22-35-51(42,25-66-35)71-28(3)55)69-48-40(59)38(57)32(56)24-65-48/h7-21,32-35,37-42,44,48,56-59,64H,22-25H2,1-6H3,(H,53,61)/t32-,33+,34+,35-,37+,38+,39-,40-,41-,42+,44+,48+,50-,51+,52-/m1/s1	CC1=C2C(C(=O)C3(C(CC4C(C3C(C(C2(C)C)(CC1OC(=O)C(C(C5=CC=CC=C5)NC(=O)C6=CC=CC=C6)O)O)OC(=O)C7=CC=CC=C7)(CO4)OC(=O)C)OC8C(C(C(CO8)O)O)O)C)OC(=O)C
1083	1	1	1	2	854.338	7-Epitaxol	InChI=1S/C47H51NO14/c1-25-31(60-43(56)36(52)35(28-16-10-7-11-17-28)48-41(54)29-18-12-8-13-19-29)23-47(57)40(61-42(55)30-20-14-9-15-21-30)38-45(6,32(51)22-33-46(38,24-58-33)62-27(3)50)39(53)37(59-26(2)49)34(25)44(47,4)5/h7-21,31-33,35-38,40,51-52,57H,22-24H2,1-6H3,(H,48,54)/t31-,32+,33+,35-,36+,37+,38-,40-,45+,46-,47+/m0/s1	CC1=C2C(C(=O)C3(C(CC4C(C3C(C(C2(C)C)(CC1OC(=O)C(C(C5=CC=CC=C5)NC(=O)C6=CC=CC=C6)O)O)OC(=O)C7=CC=CC=C7)(CO4)OC(=O)C)O)C)OC(=O)C
1084	1	1	1	1	854.338	7-Epitaxol	InChI=1S/C47H51NO14/c1-25-31(60-43(56)36(52)35(28-16-10-7-11-17-28)48-41(54)29-18-12-8-13-19-29)23-47(57)40(61-42(55)30-20-14-9-15-21-30)38-45(6,32(51)22-33-46(38,24-58-33)62-27(3)50)39(53)37(59-26(2)49)34(25)44(47,4)5/h7-21,31-33,35-38,40,51-52,57H,22-24H2,1-6H3,(H,48,54)/t31-,32+,33+,35-,36+,37+,38-,40-,45+,46-,47+/m0/s1	CC1=C2C(C(=O)C3(C(CC4C(C3C(C(C2(C)C)(CC1OC(=O)C(C(C5=CC=CC=C5)NC(=O)C6=CC=CC=C6)O)O)OC(=O)C7=CC=CC=C7)(CO4)OC(=O)C)O)C)OC(=O)C
1085	3	1	1	1	848.385	TaxolC	InChI=1S/C46H57NO14/c1-8-9-12-21-33(51)47-35(28-17-13-10-14-18-28)36(52)42(55)59-30-23-46(56)40(60-41(54)29-19-15-11-16-20-29)38-44(7,31(50)22-32-45(38,24-57-32)61-27(4)49)39(53)37(58-26(3)48)34(25(30)2)43(46,5)6/h10-11,13-20,30-32,35-38,40,50,52,56H,8-9,12,21-24H2,1-7H3,(H,47,51)/t30-,31-,32+,35-,36+,37+,38-,40-,44+,45-,46+/m0/s1	CCCCCC(=O)NC(C1=CC=CC=C1)C(C(=O)OC2CC3(C(C4C(C(CC5C4(CO5)OC(=O)C)O)(C(=O)C(C(=C2C)C3(C)C)OC(=O)C)C)OC(=O)C6=CC=CC=C6)O)O
1086	1	1	1	1	944.37	10-Deacetyl-7-xylosyltaxol	InChI=1S/C50H57NO17/c1-25-31(65-45(61)38(56)35(27-15-9-6-10-16-27)51-43(59)28-17-11-7-12-18-28)22-50(62)42(67-44(60)29-19-13-8-14-20-29)40-48(5,41(58)37(55)34(25)47(50,3)4)32(21-33-49(40,24-64-33)68-26(2)52)66-46-39(57)36(54)30(53)23-63-46/h6-20,30-33,35-40,42,46,53-57,62H,21-24H2,1-5H3,(H,51,59)/t30-,31+,32+,33-,35+,36+,37-,38-,39-,40+,42+,46+,48-,49+,50-/m1/s1	CC1=C2C(C(=O)C3(C(CC4C(C3C(C(C2(C)C)(CC1OC(=O)C(C(C5=CC=CC=C5)NC(=O)C6=CC=CC=C6)O)O)OC(=O)C7=CC=CC=C7)(CO4)OC(=O)C)OC8C(C(C(CO8)O)O)O)C)O
1087	2	1	1	3	834.37	2',3'-Dihydrocephalomannine	InChI=1S/C45H55NO14/c1-9-23(2)39(52)46-33(27-16-12-10-13-17-27)34(50)41(54)58-29-21-45(55)38(59-40(53)28-18-14-11-15-19-28)36-43(8,30(49)20-31-44(36,22-56-31)60-26(5)48)37(51)35(57-25(4)47)32(24(29)3)42(45,6)7/h10-19,23,29-31,33-36,38,49-50,55H,9,20-22H2,1-8H3,(H,46,52)/t23?,29?,30-,31-,33+,34-,35-,36+,38+,43-,44+,45-/m1/s1	CCC(C)C(=O)NC(C1=CC=CC=C1)C(C(=O)OC2CC3(C(C4C(C(CC5C4(CO5)OC(=O)C)O)(C(=O)C(C(=C2C)C3(C)C)OC(=O)C)C)OC(=O)C6=CC=CC=C6)O)O
1088	1	1	1	1	986.38	7-Xylosyltaxol	InChI=1S/C52H59NO18/c1-26-33(68-47(63)39(58)37(29-16-10-7-11-17-29)53-45(61)30-18-12-8-13-19-30)23-52(64)44(70-46(62)31-20-14-9-15-21-31)42-50(6,43(60)41(67-27(2)54)36(26)49(52,4)5)34(22-35-51(42,25-66-35)71-28(3)55)69-48-40(59)38(57)32(56)24-65-48/h7-21,32-35,37-42,44,48,56-59,64H,22-25H2,1-6H3,(H,53,61)/t32-,33+,34+,35-,37+,38+,39-,40-,41-,42+,44+,48+,50-,51+,52-/m1/s1	CC1=C2C(C(=O)C3(C(CC4C(C3C(C(C2(C)C)(CC1OC(=O)C(C(C5=CC=CC=C5)NC(=O)C6=CC=CC=C6)O)O)OC(=O)C7=CC=CC=C7)(CO4)OC(=O)C)OC8C(C(C(CO8)O)O)O)C)OC(=O)C
1089	1	1	1	1	854.338	7-Epitaxol	InChI=1S/C47H51NO14/c1-25-31(60-43(56)36(52)35(28-16-10-7-11-17-28)48-41(54)29-18-12-8-13-19-29)23-47(57)40(61-42(55)30-20-14-9-15-21-30)38-45(6,32(51)22-33-46(38,24-58-33)62-27(3)50)39(53)37(59-26(2)49)34(25)44(47,4)5/h7-21,31-33,35-38,40,51-52,57H,22-24H2,1-6H3,(H,48,54)/t31-,32+,33+,35-,36+,37+,38-,40-,45+,46-,47+/m0/s1	CC1=C2C(C(=O)C3(C(CC4C(C3C(C(C2(C)C)(CC1OC(=O)C(C(C5=CC=CC=C5)NC(=O)C6=CC=CC=C6)O)O)OC(=O)C7=CC=CC=C7)(CO4)OC(=O)C)O)C)OC(=O)C
1090	1	1	1	1	832.354	Cephalomannine	InChI=1S/C45H53NO14/c1-9-23(2)39(52)46-33(27-16-12-10-13-17-27)34(50)41(54)58-29-21-45(55)38(59-40(53)28-18-14-11-15-19-28)36-43(8,30(49)20-31-44(36,22-56-31)60-26(5)48)37(51)35(57-25(4)47)32(24(29)3)42(45,6)7/h9-19,29-31,33-36,38,49-50,55H,20-22H2,1-8H3,(H,46,52)/b23-9+/t29-,30-,31+,33-,34+,35+,36-,38-,43+,44-,45+/m0/s1	CC=C(C)C(=O)NC(C1=CC=CC=C1)C(C(=O)OC2CC3(C(C4C(C(CC5C4(CO5)OC(=O)C)O)(C(=O)C(C(=C2C)C3(C)C)OC(=O)C)C)OC(=O)C6=CC=CC=C6)O)O
1091	1	1	1	2	986.38	7-Xylosyltaxol	InChI=1S/C52H59NO18/c1-26-33(68-47(63)39(58)37(29-16-10-7-11-17-29)53-45(61)30-18-12-8-13-19-30)23-52(64)44(70-46(62)31-20-14-9-15-21-31)42-50(6,43(60)41(67-27(2)54)36(26)49(52,4)5)34(22-35-51(42,25-66-35)71-28(3)55)69-48-40(59)38(57)32(56)24-65-48/h7-21,32-35,37-42,44,48,56-59,64H,22-25H2,1-6H3,(H,53,61)/t32-,33+,34+,35-,37+,38+,39-,40-,41-,42+,44+,48+,50-,51+,52-/m1/s1	CC1=C2C(C(=O)C3(C(CC4C(C3C(C(C2(C)C)(CC1OC(=O)C(C(C5=CC=CC=C5)NC(=O)C6=CC=CC=C6)O)O)OC(=O)C7=CC=CC=C7)(CO4)OC(=O)C)OC8C(C(C(CO8)O)O)O)C)OC(=O)C
1092	1	1	1	1	986.38	7-Xylosyltaxol	InChI=1S/C52H59NO18/c1-26-33(68-47(63)39(58)37(29-16-10-7-11-17-29)53-45(61)30-18-12-8-13-19-30)23-52(64)44(70-46(62)31-20-14-9-15-21-31)42-50(6,43(60)41(67-27(2)54)36(26)49(52,4)5)34(22-35-51(42,25-66-35)71-28(3)55)69-48-40(59)38(57)32(56)24-65-48/h7-21,32-35,37-42,44,48,56-59,64H,22-25H2,1-6H3,(H,53,61)/t32-,33+,34+,35-,37+,38+,39-,40-,41-,42+,44+,48+,50-,51+,52-/m1/s1	CC1=C2C(C(=O)C3(C(CC4C(C3C(C(C2(C)C)(CC1OC(=O)C(C(C5=CC=CC=C5)NC(=O)C6=CC=CC=C6)O)O)OC(=O)C7=CC=CC=C7)(CO4)OC(=O)C)OC8C(C(C(CO8)O)O)O)C)OC(=O)C
1093	1	1	1	2	806.375	10-DeacetyltaxolC	InChI=1S/C44H55NO13/c1-7-8-11-20-31(48)45-33(26-16-12-9-13-17-26)35(50)40(53)56-28-22-44(54)38(57-39(52)27-18-14-10-15-19-27)36-42(6,37(51)34(49)32(24(28)2)41(44,4)5)29(47)21-30-43(36,23-55-30)58-25(3)46/h9-10,12-19,28-30,33-36,38,47,49-50,54H,7-8,11,20-23H2,1-6H3,(H,45,48)/t28-,29-,30+,33-,34+,35+,36-,38-,42+,43-,44+/m0/s1	CCCCCC(=O)NC(C1=CC=CC=C1)C(C(=O)OC2CC3(C(C4C(C(CC5C4(CO5)OC(=O)C)O)(C(=O)C(C(=C2C)C3(C)C)O)C)OC(=O)C6=CC=CC=C6)O)O
1094	6	1	1	3	328.061	Etaconazole	InChI=1S/C14H15Cl2N3O2/c1-2-11-6-20-14(21-11,7-19-9-17-8-18-19)12-4-3-10(15)5-13(12)16/h3-5,8-9,11H,2,6-7H2,1H3	CCC1COC(O1)(CN2C=NC=N2)C3=C(C=C(C=C3)Cl)Cl
1095	1	1	1	1	234.986	Carbamimidothioicacid,(3,4-dichlorophenyl)methylester	InChI=1S/C8H8Cl2N2S/c9-6-2-1-5(3-7(6)10)4-13-8(11)12/h1-3H,4H2,(H3,11,12)	C1=CC(=C(C=C1CSC(=N)N)Cl)Cl
1096	1	1	1	1	246.02	Guanfacine	InChI=1S/C9H9Cl2N3O/c10-6-2-1-3-7(11)5(6)4-8(15)14-9(12)13/h1-3H,4H2,(H4,12,13,14,15)	C1=CC(=C(C(=C1)Cl)CC(=O)N=C(N)N)Cl
1097	1	1	1	7	336.032	Zoxamide	InChI=1S/C14H16Cl3NO2/c1-4-14(3,12(19)7-15)18-13(20)9-5-10(16)8(2)11(17)6-9/h5-6H,4,7H2,1-3H3,(H,18,20)	CCC(C)(C(=O)CCl)NC(=O)C1=CC(=C(C(=C1)Cl)C)Cl
1098	1	1	1	3	336.032	Zoxamide	InChI=1S/C14H16Cl3NO2/c1-4-14(3,12(19)7-15)18-13(20)9-5-10(16)8(2)11(17)6-9/h5-6H,4,7H2,1-3H3,(H,18,20)	CCC(C)(C(=O)CCl)NC(=O)C1=CC(=C(C(=C1)Cl)C)Cl
1099	1	1	1	1	375.961	Bromuconazol	InChI=1S/C13H12BrCl2N3O/c14-9-4-13(20-5-9,6-19-8-17-7-18-19)11-2-1-10(15)3-12(11)16/h1-3,7-9H,4-6H2	C1C(COC1(CN2C=NC=N2)C3=C(C=C(C=C3)Cl)Cl)Br
1100	4	1	1	6	478.093	1-Piperazinecarboxylicacid,4-[3-(2,3-dihydro-2-oxo-6-benzoxazolyl)-3-oxopropyl]-,(3,5-dichlorophenyl)methylester	InChI=1S/C22H21Cl2N3O5/c23-16-9-14(10-17(24)12-16)13-31-22(30)27-7-5-26(6-8-27)4-3-19(28)15-1-2-18-20(11-15)32-21(29)25-18/h1-2,9-12H,3-8,13H2,(H,25,29)	C1CN(CCN1CCC(=O)C2=CC3=C(C=C2)NC(=O)O3)C(=O)OCC4=CC(=CC(=C4)Cl)Cl
1101	1	1	1	1	375.961	Bromuconazol	InChI=1S/C13H12BrCl2N3O/c14-9-4-13(20-5-9,6-19-8-17-7-18-19)11-2-1-10(15)3-12(11)16/h1-3,7-9H,4-6H2	C1C(COC1(CN2C=NC=N2)C3=C(C=C(C=C3)Cl)Cl)Br
1102	1	1	1	7	336.032	Zoxamide	InChI=1S/C14H16Cl3NO2/c1-4-14(3,12(19)7-15)18-13(20)9-5-10(16)8(2)11(17)6-9/h5-6H,4,7H2,1-3H3,(H,18,20)	CCC(C)(C(=O)CCl)NC(=O)C1=CC(=C(C(=C1)Cl)C)Cl
1103	156	15	156	156	287.055	Cynodontin	InChI=1S/C15H10O6/c1-5-4-8(18)11-12(13(5)19)15(21)10-7(17)3-2-6(16)9(10)14(11)20/h2-4,16-19H,1H3	CC1=CC(=C2C(=C1O)C(=O)C3=C(C=CC(=C3C2=O)O)O)O
1104	156	15	156	75	287.055	Cynodontin	InChI=1S/C15H10O6/c1-5-4-8(18)11-12(13(5)19)15(21)10-7(17)3-2-6(16)9(10)14(11)20/h2-4,16-19H,1H3	CC1=CC(=C2C(=C1O)C(=O)C3=C(C=CC(=C3C2=O)O)O)O
1105	156	15	156	126	287.055	Cynodontin	InChI=1S/C15H10O6/c1-5-4-8(18)11-12(13(5)19)15(21)10-7(17)3-2-6(16)9(10)14(11)20/h2-4,16-19H,1H3	CC1=CC(=C2C(=C1O)C(=O)C3=C(C=CC(=C3C2=O)O)O)O
1106	75	6	10	7	342.17	(+)-Isocorydine	InChI=1S/C20H23NO4/c1-21-8-7-12-10-15(24-3)20(25-4)18-16(12)13(21)9-11-5-6-14(23-2)19(22)17(11)18/h5-6,10,13,22H,7-9H2,1-4H3/t13-/m0/s1	CN1CCC2=CC(=C(C3=C2C1CC4=C3C(=C(C=C4)OC)O)OC)OC
1107	75	6	10	19	342.17	(+)-Isocorydine	InChI=1S/C20H23NO4/c1-21-8-7-12-10-15(24-3)20(25-4)18-16(12)13(21)9-11-5-6-14(23-2)19(22)17(11)18/h5-6,10,13,22H,7-9H2,1-4H3/t13-/m0/s1	CN1CCC2=CC(=C(C3=C2C1CC4=C3C(=C(C=C4)OC)O)OC)OC
1108	1	1	1	17	344.097	Bromopride	InChI=1S/C14H22BrN3O2/c1-4-18(5-2)7-6-17-14(19)10-8-11(15)12(16)9-13(10)20-3/h8-9H,4-7,16H2,1-3H3,(H,17,19)	CCN(CC)CCNC(=O)C1=CC(=C(C=C1OC)N)Br
1109	2	1	1	10	244.166	Pro-Lys	InChI=1S/C11H21N3O3/c12-6-2-1-4-9(11(16)17)14-10(15)8-5-3-7-13-8/h8-9,13H,1-7,12H2,(H,14,15)(H,16,17)/t8-,9-/m0/s1	C1CC(NC1)C(=O)NC(CCCCN)C(=O)O
1110	2	1	1	19	391.182	Asp-Glu-Lys	InChI=1S/C15H26N4O8/c16-6-2-1-3-10(15(26)27)19-14(25)9(4-5-11(20)21)18-13(24)8(17)7-12(22)23/h8-10H,1-7,16-17H2,(H,18,24)(H,19,25)(H,20,21)(H,22,23)(H,26,27)	C(CCN)CC(C(=O)O)NC(=O)C(CCC(=O)O)NC(=O)C(CC(=O)O)N
1111	1	1	3	5	446.276	Trp-Leu-Lys	InChI=1S/C23H35N5O4/c1-14(2)11-20(22(30)27-19(23(31)32)9-5-6-10-24)28-21(29)17(25)12-15-13-26-18-8-4-3-7-16(15)18/h3-4,7-8,13-14,17,19-20,26H,5-6,9-12,24-25H2,1-2H3,(H,27,30)(H,28,29)(H,31,32)	CC(C)CC(C(=O)NC(CCCCN)C(=O)O)NC(=O)C(CC1=CNC2=CC=CC=C21)N
1112	1	1	1	20	480.26	Trp-Phe-Lys	InChI=1S/C26H33N5O4/c27-13-7-6-12-22(26(34)35)30-25(33)23(14-17-8-2-1-3-9-17)31-24(32)20(28)15-18-16-29-21-11-5-4-10-19(18)21/h1-5,8-11,16,20,22-23,29H,6-7,12-15,27-28H2,(H,30,33)(H,31,32)(H,34,35)	C1=CC=C(C=C1)CC(C(=O)NC(CCCCN)C(=O)O)NC(=O)C(CC2=CNC3=CC=CC=C32)N
1113	1	1	1	41	351.17	Gly-Met(O)-Lys	InChI=1S/C13H26N4O5S/c1-23(22)7-5-9(16-11(18)8-15)12(19)17-10(13(20)21)4-2-3-6-14/h9-10H,2-8,14-15H2,1H3,(H,16,18)(H,17,19)(H,20,21)	CS(=O)CCC(C(=O)NC(CCCCN)C(=O)O)NC(=O)CN
1114	3	1	2	5	377.167	Asp-Asp-Lys	InChI=1S/C14H24N4O8/c15-4-2-1-3-8(14(25)26)17-13(24)9(6-11(21)22)18-12(23)7(16)5-10(19)20/h7-9H,1-6,15-16H2,(H,17,24)(H,18,23)(H,19,20)(H,21,22)(H,25,26)	C(CCN)CC(C(=O)O)NC(=O)C(CC(=O)O)NC(=O)C(CC(=O)O)N
1115	3	1	2	16	377.167	Asp-Asp-Lys	InChI=1S/C14H24N4O8/c15-4-2-1-3-8(14(25)26)17-13(24)9(6-11(21)22)18-12(23)7(16)5-10(19)20/h7-9H,1-6,15-16H2,(H,17,24)(H,18,23)(H,19,20)(H,21,22)(H,25,26)	C(CCN)CC(C(=O)O)NC(=O)C(CC(=O)O)NC(=O)C(CC(=O)O)N
1116	2	1	1	1	391.182	Asp-Glu-Lys	InChI=1S/C15H26N4O8/c16-6-2-1-3-10(15(26)27)19-14(25)9(4-5-11(20)21)18-13(24)8(17)7-12(22)23/h8-10H,1-7,16-17H2,(H,18,24)(H,19,25)(H,20,21)(H,22,23)(H,26,27)	C(CCN)CC(C(=O)O)NC(=O)C(CCC(=O)O)NC(=O)C(CC(=O)O)N
1117	2	1	1	5	390.198	Glu-Asn-Lys	InChI=1S/C15H27N5O7/c16-6-2-1-3-9(15(26)27)19-14(25)10(7-11(18)21)20-13(24)8(17)4-5-12(22)23/h8-10H,1-7,16-17H2,(H2,18,21)(H,19,25)(H,20,24)(H,22,23)(H,26,27)	C(CCN)CC(C(=O)O)NC(=O)C(CC(=O)N)NC(=O)C(CCC(=O)O)N
1118	9	1	1	2	372.188	PyroGlu-Asn-Lys	InChI=1S/C15H25N5O6/c16-6-2-1-3-9(15(25)26)19-14(24)10(7-11(17)21)20-13(23)8-4-5-12(22)18-8/h8-10H,1-7,16H2,(H2,17,21)(H,18,22)(H,19,24)(H,20,23)(H,25,26)	C1CC(=O)NC1C(=O)NC(CC(=O)N)C(=O)NC(CCCCN)C(=O)O
1119	2	1	1	38	391.182	Asp-Glu-Lys	InChI=1S/C15H26N4O8/c16-6-2-1-3-10(15(26)27)19-14(25)9(4-5-11(20)21)18-13(24)8(17)7-12(22)23/h8-10H,1-7,16-17H2,(H,18,24)(H,19,25)(H,20,21)(H,22,23)(H,26,27)	C(CCN)CC(C(=O)O)NC(=O)C(CCC(=O)O)NC(=O)C(CC(=O)O)N
1120	1	1	1	12	404.229	Trp-Ala-Lys	InChI=1S/C20H29N5O4/c1-12(18(26)25-17(20(28)29)8-4-5-9-21)24-19(27)15(22)10-13-11-23-16-7-3-2-6-14(13)16/h2-3,6-7,11-12,15,17,23H,4-5,8-10,21-22H2,1H3,(H,24,27)(H,25,26)(H,28,29)	CC(C(=O)NC(CCCCN)C(=O)O)NC(=O)C(CC1=CNC2=CC=CC=C21)N
1121	2	1	1	35	391.182	Asp-Glu-Lys	InChI=1S/C15H26N4O8/c16-6-2-1-3-10(15(26)27)19-14(25)9(4-5-11(20)21)18-13(24)8(17)7-12(22)23/h8-10H,1-7,16-17H2,(H,18,24)(H,19,25)(H,20,21)(H,22,23)(H,26,27)	C(CCN)CC(C(=O)O)NC(=O)C(CCC(=O)O)NC(=O)C(CC(=O)O)N
1122	1	1	1	29	351.17	Gly-Met(O)-Lys	InChI=1S/C13H26N4O5S/c1-23(22)7-5-9(16-11(18)8-15)12(19)17-10(13(20)21)4-2-3-6-14/h9-10H,2-8,14-15H2,1H3,(H,16,18)(H,17,19)(H,20,21)	CS(=O)CCC(C(=O)NC(CCCCN)C(=O)O)NC(=O)CN
1123	15	1	1	49	461.144	4',6-Dimethoxyisoflavone-7-O-.beta.-D-glucopyranoside	InChI=1S/C23H24O10/c1-29-12-5-3-11(4-6-12)14-10-31-15-8-17(16(30-2)7-13(15)19(14)25)32-23-22(28)21(27)20(26)18(9-24)33-23/h3-8,10,18,20-24,26-28H,9H2,1-2H3/t18-,20-,21+,22-,23+/m0/s1	COC1=CC=C(C=C1)C2=COC3=CC(=C(C=C3C2=O)OC)OC4C(C(C(C(O4)CO)O)O)O
1124	16	2	2	6	491.155	3',4',6-Trimethoxyisoflavone-7-O-.beta.-D-glucopyranoside	InChI=1S/C24H26O11/c1-30-14-5-4-11(6-16(14)31-2)13-10-33-15-8-18(17(32-3)7-12(15)20(13)26)34-24-23(29)22(28)21(27)19(9-25)35-24/h4-8,10,19,21-25,27-29H,9H2,1-3H3/t19-,21-,22+,23-,24-/m1/s1	COC1=C(C=C(C=C1)C2=COC3=CC(=C(C=C3C2=O)OC)OC4C(C(C(C(O4)CO)O)O)O)OC
1125	1	1	1	12	276.134	Imazapic	InChI=1S/C14H17N3O3/c1-7(2)14(4)13(20)16-11(17-14)10-9(12(18)19)5-8(3)6-15-10/h5-7H,1-4H3,(H,18,19)(H,16,17,20)	CC1=CN=C(C(=C1)C(=O)O)C2=NC(C(=O)N2)(C)C(C)C
1128	1	1	1	2	270.048	Diallate	InChI=1S/C10H17Cl2NOS/c1-7(2)13(8(3)4)10(14)15-6-9(12)5-11/h5,7-8H,6H2,1-4H3/b9-5-	CC(C)N(C(C)C)C(=O)SCC(=CCl)Cl
1129	15	1	1	8	476.191	Codeine-6-.beta.-D-glucuronide	InChI=1S/C24H29NO9/c1-25-8-7-24-11-4-6-14(32-23-18(28)16(26)17(27)20(34-23)22(29)30)21(24)33-19-13(31-2)5-3-10(15(19)24)9-12(11)25/h3-6,11-12,14,16-18,20-21,23,26-28H,7-9H2,1-2H3,(H,29,30)/t11-,12+,14-,16-,17-,18+,20-,21-,23+,24-/m0/s1	CN1CCC23C4C1CC5=C2C(=C(C=C5)OC)OC3C(C=C4)OC6C(C(C(C(O6)C(=O)O)O)O)O
1130	15	1	1	20	476.191	Codeine-6-.beta.-D-glucuronide	InChI=1S/C24H29NO9/c1-25-8-7-24-11-4-6-14(32-23-18(28)16(26)17(27)20(34-23)22(29)30)21(24)33-19-13(31-2)5-3-10(15(19)24)9-12(11)25/h3-6,11-12,14,16-18,20-21,23,26-28H,7-9H2,1-2H3,(H,29,30)/t11-,12+,14-,16-,17-,18+,20-,21-,23+,24-/m0/s1	CN1CCC23C4C1CC5=C2C(=C(C=C5)OC)OC3C(C=C4)OC6C(C(C(C(O6)C(=O)O)O)O)O
1131	15	1	1	3	476.191	Codeine-6-.beta.-D-glucuronide	InChI=1S/C24H29NO9/c1-25-8-7-24-11-4-6-14(32-23-18(28)16(26)17(27)20(34-23)22(29)30)21(24)33-19-13(31-2)5-3-10(15(19)24)9-12(11)25/h3-6,11-12,14,16-18,20-21,23,26-28H,7-9H2,1-2H3,(H,29,30)/t11-,12+,14-,16-,17-,18+,20-,21-,23+,24-/m0/s1	CN1CCC23C4C1CC5=C2C(=C(C=C5)OC)OC3C(C=C4)OC6C(C(C(C(O6)C(=O)O)O)O)O
1132	4	1	1	13	462.176	Morphine-6-glucuronide	InChI=1S/C23H27NO9/c1-24-7-6-23-10-3-5-13(31-22-17(28)15(26)16(27)19(33-22)21(29)30)20(23)32-18-12(25)4-2-9(14(18)23)8-11(10)24/h2-5,10-11,13,15-17,19-20,22,25-28H,6-8H2,1H3,(H,29,30)/t10-,11+,13-,15-,16-,17+,19-,20-,22+,23-/m0/s1	CN1CCC23C4C1CC5=C2C(=C(C=C5)O)OC3C(C=C4)OC6C(C(C(C(O6)C(=O)O)O)O)O
1133	70	2	2	24	370.165	Heroin	InChI=1S/C21H23NO5/c1-11(23)25-16-6-4-13-10-15-14-5-7-17(26-12(2)24)20-21(14,8-9-22(15)3)18(13)19(16)27-20/h4-7,14-15,17,20H,8-10H2,1-3H3/t14-,15+,17-,20-,21-/m0/s1	CC(=O)OC1C=CC2C3CC4=C5C2(C1OC5=C(C=C4)OC(=O)C)CCN3C
1134	47	1	1	114	328.154	6-Acetylmorphine	InChI=1S/C19H21NO4/c1-10(21)23-15-6-4-12-13-9-11-3-5-14(22)17-16(11)19(12,18(15)24-17)7-8-20(13)2/h3-6,12-13,15,18,22H,7-9H2,1-2H3/t12-,13+,15-,18-,19-/m0/s1	CC(=O)OC1C=CC2C3CC4=C5C2(C1OC5=C(C=C4)O)CCN3C
1135	47	1	1	29	328.154	6-Acetylmorphine	InChI=1S/C19H21NO4/c1-10(21)23-15-6-4-12-13-9-11-3-5-14(22)17-16(11)19(12,18(15)24-17)7-8-20(13)2/h3-6,12-13,15,18,22H,7-9H2,1-2H3/t12-,13+,15-,18-,19-/m0/s1	CC(=O)OC1C=CC2C3CC4=C5C2(C1OC5=C(C=C4)O)CCN3C
1136	70	2	2	54	370.165	Heroin	InChI=1S/C21H23NO5/c1-11(23)25-16-6-4-13-10-15-14-5-7-17(26-12(2)24)20-21(14,8-9-22(15)3)18(13)19(16)27-20/h4-7,14-15,17,20H,8-10H2,1-3H3/t14-,15+,17-,20-,21-/m0/s1	CC(=O)OC1C=CC2C3CC4=C5C2(C1OC5=C(C=C4)OC(=O)C)CCN3C
1137	6	2	2	33	462.176	Morphine-3-glucuronide	InChI=1S/C23H27NO9/c1-24-7-6-23-10-3-4-12(25)20(23)32-18-13(5-2-9(14(18)23)8-11(10)24)31-22-17(28)15(26)16(27)19(33-22)21(29)30/h2-5,10-12,15-17,19-20,22,25-28H,6-8H2,1H3,(H,29,30)/t10-,11+,12-,15-,16-,17+,19-,20-,22+,23-/m0/s1	CN1CCC23C4C1CC5=C2C(=C(C=C5)OC6C(C(C(C(O6)C(=O)O)O)O)O)OC3C(C=C4)O
1138	37	1	2	8	272.128	Normorphine	InChI=1S/C16H17NO3/c18-11-3-1-8-7-10-9-2-4-12(19)15-16(9,5-6-17-10)13(8)14(11)20-15/h1-4,9-10,12,15,17-19H,5-7H2/t9-,10+,12-,15-,16-/m0/s1	C1CNC2CC3=C4C15C2C=CC(C5OC4=C(C=C3)O)O
1139	4	1	1	7	462.176	Morphine-6-glucuronide	InChI=1S/C23H27NO9/c1-24-7-6-23-10-3-5-13(31-22-17(28)15(26)16(27)19(33-22)21(29)30)20(23)32-18-12(25)4-2-9(14(18)23)8-11(10)24/h2-5,10-11,13,15-17,19-20,22,25-28H,6-8H2,1H3,(H,29,30)/t10-,11+,13-,15-,16-,17+,19-,20-,22+,23-/m0/s1	CN1CCC23C4C1CC5=C2C(=C(C=C5)O)OC3C(C=C4)OC6C(C(C(C(O6)C(=O)O)O)O)O
1140	33	1	2	94	328.154	3-Monoacetylmorphine	InChI=1S/C19H21NO4/c1-10(21)23-15-6-3-11-9-13-12-4-5-14(22)18-19(12,7-8-20(13)2)16(11)17(15)24-18/h3-6,12-14,18,22H,7-9H2,1-2H3/t12-,13+,14-,18-,19-/m0/s1	CC(=O)OC1=C2C3=C(CC4C5C3(CCN4C)C(O2)C(C=C5)O)C=C1
1141	37	1	2	39	272.128	Normorphine	InChI=1S/C16H17NO3/c18-11-3-1-8-7-10-9-2-4-12(19)15-16(9,5-6-17-10)13(8)14(11)20-15/h1-4,9-10,12,15,17-19H,5-7H2/t9-,10+,12-,15-,16-/m0/s1	C1CNC2CC3=C4C15C2C=CC(C5OC4=C(C=C3)O)O
1142	70	2	2	60	370.165	Heroin	InChI=1S/C21H23NO5/c1-11(23)25-16-6-4-13-10-15-14-5-7-17(26-12(2)24)20-21(14,8-9-22(15)3)18(13)19(16)27-20/h4-7,14-15,17,20H,8-10H2,1-3H3/t14-,15+,17-,20-,21-/m0/s1	CC(=O)OC1C=CC2C3CC4=C5C2(C1OC5=C(C=C4)OC(=O)C)CCN3C
1143	33	1	2	37	328.154	3-Monoacetylmorphine	InChI=1S/C19H21NO4/c1-10(21)23-15-6-3-11-9-13-12-4-5-14(22)18-19(12,7-8-20(13)2)16(11)17(15)24-18/h3-6,12-14,18,22H,7-9H2,1-2H3/t12-,13+,14-,18-,19-/m0/s1	CC(=O)OC1=C2C3=C(CC4C5C3(CCN4C)C(O2)C(C=C5)O)C=C1
1146	2	1	2	2	308.969	.alpha.-Chloralose	InChI=1S/C8H11Cl3O6/c9-8(10,11)7-16-5-3(14)4(2(13)1-12)15-6(5)17-7/h2-7,12-14H,1H2	C(C(C1C(C2C(O1)OC(O2)C(Cl)(Cl)Cl)O)O)O
1147	2	1	2	3	308.969	.alpha.-Chloralose	InChI=1S/C8H11Cl3O6/c9-8(10,11)7-16-5-3(14)4(2(13)1-12)15-6(5)17-7/h2-7,12-14H,1H2	C(C(C1C(C2C(O1)OC(O2)C(Cl)(Cl)Cl)O)O)O
1148	1	1	1	1	258.002	Formothion	InChI=1S/C6H12NO4PS2/c1-7(5-8)6(9)4-14-12(13,10-2)11-3/h5H,4H2,1-3H3	CN(C=O)C(=O)CSP(=S)(OC)OC
1149	2	1	2	11	235.09	PTH-valine	InChI=1S/C12H14N2OS/c1-8(2)10-11(15)14(12(16)13-10)9-6-4-3-5-7-9/h3-8,10H,1-2H3,(H,13,16)	CC(C)C1C(=O)N(C(=S)N1)C2=CC=CC=C2
1150	24	1	2	21	348.135	Desmethylofloxacin	InChI=1S/C17H18FN3O4/c1-9-8-25-16-13-10(15(22)11(17(23)24)7-21(9)13)6-12(18)14(16)20-4-2-19-3-5-20/h6-7,9,19H,2-5,8H2,1H3,(H,23,24)	CC1COC2=C3N1C=C(C(=O)C3=CC(=C2N4CCNCC4)F)C(=O)O
1151	1	1	1	5	721.242	Hydroxyitraconazole	InChI=1S/C35H38Cl2N8O5/c1-24(25(2)46)45-34(47)44(23-40-45)29-6-4-27(5-7-29)41-13-15-42(16-14-41)28-8-10-30(11-9-28)48-18-31-19-49-35(50-31,20-43-22-38-21-39-43)32-12-3-26(36)17-33(32)37/h3-12,17,21-25,31,46H,13-16,18-20H2,1-2H3	CC(C(C)O)N1C(=O)N(C=N1)C2=CC=C(C=C2)N3CCN(CC3)C4=CC=C(C=C4)OCC5COC(O5)(CN6C=NC=N6)C7=C(C=C(C=C7)Cl)Cl
1152	1	1	3	44	269.117	4-(2-Hydroxyethyl)piperazine-1-(2-hydroxypropanesulfonicacid)	InChI=1S/C9H20N2O5S/c12-6-5-10-1-3-11(4-2-10)7-9(13)8-17(14,15)16/h9,12-13H,1-8H2,(H,14,15,16)	C1CN(CCN1CCO)CC(CS(=O)(=O)O)O
1153	1	1	3	22	269.117	4-(2-Hydroxyethyl)piperazine-1-(2-hydroxypropanesulfonicacid)	InChI=1S/C9H20N2O5S/c12-6-5-10-1-3-11(4-2-10)7-9(13)8-17(14,15)16/h9,12-13H,1-8H2,(H,14,15,16)	C1CN(CCN1CCO)CC(CS(=O)(=O)O)O
1154	13	3	3	15	179.07	3-Methoxycinnamicacid	InChI=1S/C10H10O3/c1-13-9-4-2-3-8(7-9)5-6-10(11)12/h2-7H,1H3,(H,11,12)/b6-5+	COC1=CC=CC(=C1)C=CC(=O)O
1155	1	1	1	4	163.123	Metanicotine	InChI=1S/C10H14N2/c1-11-7-3-2-5-10-6-4-8-12-9-10/h2,4-6,8-9,11H,3,7H2,1H3/b5-2+	CNCCC=CC1=CN=CC=C1
1156	2	2	2	3	263.078	Carbadox	InChI=1S/C11H10N4O4/c1-19-11(16)13-12-6-8-7-14(17)9-4-2-3-5-10(9)15(8)18/h2-7H,1H3,(H,13,16)/b12-6+	COC(=NN=C(C=1C=N(C2=CC=CC=C2N1=O)=O)[H])O
1157	38	8	10	82	255.065	6,2'-Dihydroxyflavone	InChI=1S/C15H10O4/c16-9-5-6-14-11(7-9)13(18)8-15(19-14)10-3-1-2-4-12(10)17/h1-8,16-17H	C1=CC=C(C(=C1)C2=CC(=O)C3=C(O2)C=CC(=C3)O)O
1158	38	8	10	33	255.065	6,2'-Dihydroxyflavone	InChI=1S/C15H10O4/c16-9-5-6-14-11(7-9)13(18)8-15(19-14)10-3-1-2-4-12(10)17/h1-8,16-17H	C1=CC=C(C(=C1)C2=CC(=O)C3=C(O2)C=CC(=C3)O)O
1159	7	1	1	110	419.134	Liquiritin	InChI=1S/C21H22O9/c22-9-17-18(25)19(26)20(27)21(30-17)28-12-4-1-10(2-5-12)15-8-14(24)13-6-3-11(23)7-16(13)29-15/h1-7,15,17-23,25-27H,8-9H2/t15-,17+,18+,19-,20+,21+/m0/s1	C1C(OC2=C(C1=O)C=CC(=C2)O)C3=CC=C(C=C3)OC4C(C(C(C(O4)CO)O)O)O
1160	7	1	1	93	419.134	Liquiritin	InChI=1S/C21H22O9/c22-9-17-18(25)19(26)20(27)21(30-17)28-12-4-1-10(2-5-12)15-8-14(24)13-6-3-11(23)7-16(13)29-15/h1-7,15,17-23,25-27H,8-9H2/t15-,17+,18+,19-,20+,21+/m0/s1	C1C(OC2=C(C1=O)C=CC(=C2)O)C3=CC=C(C=C3)OC4C(C(C(C(O4)CO)O)O)O
1161	3	14	13	106	419.134	Isoliquiritin	InChI=1S/C21H22O9/c22-10-17-18(26)19(27)20(28)21(30-17)29-13-5-1-11(2-6-13)3-8-15(24)14-7-4-12(23)9-16(14)25/h1-9,17-23,25-28H,10H2/b8-3+/t17-,18-,19+,20-,21-/m1/s1	C1=CC(=CC=C1C=CC(=O)C2=C(C=C(C=C2)O)O)OC3C(C(C(C(O3)CO)O)O)O
1162	7	1	1	78	419.134	Liquiritin	InChI=1S/C21H22O9/c22-9-17-18(25)19(26)20(27)21(30-17)28-12-4-1-10(2-5-12)15-8-14(24)13-6-3-11(23)7-16(13)29-15/h1-7,15,17-23,25-27H,8-9H2/t15-,17+,18+,19-,20+,21+/m0/s1	C1C(OC2=C(C1=O)C=CC(=C2)O)C3=CC=C(C=C3)OC4C(C(C(C(O4)CO)O)O)O
1163	38	4	4	15	255.065	7,3'-Dihydroxyflavone	InChI=1S/C15H10O4/c16-10-3-1-2-9(6-10)14-8-13(18)12-5-4-11(17)7-15(12)19-14/h1-8,16-17H	C1=CC(=CC(=C1)O)C2=CC(=O)C3=C(O2)C=C(C=C3)O
1164	42	1	3	71	255.065	7,4'-Dihydroxyflavone	InChI=1S/C15H10O4/c16-10-3-1-9(2-4-10)14-8-13(18)12-6-5-11(17)7-15(12)19-14/h1-8,16-17H	C1=CC(=CC=C1C2=CC(=O)C3=C(O2)C=C(C=C3)O)O
1166	1	1	1	1	233.044	7-Acetoxy-3-formylchromone	InChI=1S/C12H8O5/c1-7(14)17-9-2-3-10-11(4-9)16-6-8(5-13)12(10)15/h2-6H,1H3	CC(=O)OC1=CC2=C(C=C1)C(=O)C(=CO2)C=O
1167	7	1	1	62	419.134	Liquiritin	InChI=1S/C21H22O9/c22-9-17-18(25)19(26)20(27)21(30-17)28-12-4-1-10(2-5-12)15-8-14(24)13-6-3-11(23)7-16(13)29-15/h1-7,15,17-23,25-27H,8-9H2/t15-,17+,18+,19-,20+,21+/m0/s1	C1C(OC2=C(C1=O)C=CC(=C2)O)C3=CC=C(C=C3)OC4C(C(C(C(O4)CO)O)O)O
1168	3	14	13	113	419.134	Isoliquiritin	InChI=1S/C21H22O9/c22-10-17-18(26)19(27)20(28)21(30-17)29-13-5-1-11(2-6-13)3-8-15(24)14-7-4-12(23)9-16(14)25/h1-9,17-23,25-28H,10H2/b8-3+/t17-,18-,19+,20-,21-/m1/s1	C1=CC(=CC=C1C=CC(=O)C2=C(C=C(C=C2)O)O)OC3C(C(C(C(O3)CO)O)O)O
1169	3	14	13	1	419.134	Isoliquiritin	InChI=1S/C21H22O9/c22-10-17-18(26)19(27)20(28)21(30-17)29-13-5-1-11(2-6-13)3-8-15(24)14-7-4-12(23)9-16(14)25/h1-9,17-23,25-28H,10H2/b8-3+/t17-,18-,19+,20-,21-/m1/s1	C1=CC(=CC=C1C=CC(=O)C2=C(C=C(C=C2)O)O)OC3C(C(C(C(O3)CO)O)O)O
1170	38	8	10	3	255.065	6,2'-Dihydroxyflavone	InChI=1S/C15H10O4/c16-9-5-6-14-11(7-9)13(18)8-15(19-14)10-3-1-2-4-12(10)17/h1-8,16-17H	C1=CC=C(C(=C1)C2=CC(=O)C3=C(O2)C=CC(=C3)O)O
1171	7	1	1	85	419.134	Liquiritin	InChI=1S/C21H22O9/c22-9-17-18(25)19(26)20(27)21(30-17)28-12-4-1-10(2-5-12)15-8-14(24)13-6-3-11(23)7-16(13)29-15/h1-7,15,17-23,25-27H,8-9H2/t15-,17+,18+,19-,20+,21+/m0/s1	C1C(OC2=C(C1=O)C=CC(=C2)O)C3=CC=C(C=C3)OC4C(C(C(C(O4)CO)O)O)O
1172	50	1	1	85	255.065	Daidzein	InChI=1S/C15H10O4/c16-10-3-1-9(2-4-10)13-8-19-14-7-11(17)5-6-12(14)15(13)18/h1-8,16-17H	C1=CC(=CC=C1C2=COC3=C(C2=O)C=CC(=C3)O)O
1173	42	1	3	58	255.065	7,4'-Dihydroxyflavone	InChI=1S/C15H10O4/c16-10-3-1-9(2-4-10)14-8-13(18)12-6-5-11(17)7-15(12)19-14/h1-8,16-17H	C1=CC(=CC=C1C2=CC(=O)C3=C(O2)C=C(C=C3)O)O
1174	42	1	3	78	255.065	7,4'-Dihydroxyflavone	InChI=1S/C15H10O4/c16-10-3-1-9(2-4-10)14-8-13(18)12-6-5-11(17)7-15(12)19-14/h1-8,16-17H	C1=CC(=CC=C1C2=CC(=O)C3=C(O2)C=C(C=C3)O)O
1175	34	9	4	42	223.096	Dillapiol	InChI=1S/C12H14O4/c1-4-5-8-6-9-11(16-7-15-9)12(14-3)10(8)13-2/h4,6H,1,5,7H2,2-3H3	COC1=C(C2=C(C=C1CC=C)OCO2)OC
1176	13	3	9	3	251.107	6,2'-Dimethylflavone	InChI=1S/C17H14O2/c1-11-7-8-16-14(9-11)15(18)10-17(19-16)13-6-4-3-5-12(13)2/h3-10H,1-2H3	CC1=CC2=C(C=C1)OC(=CC2=O)C3=CC=CC=C3C
1177	1	1	1	6	179.129	1-(2-Pyrimidinyl)-3-piperidinamine	InChI=1S/C9H14N4/c10-8-3-1-6-13(7-8)9-11-4-2-5-12-9/h2,4-5,8H,1,3,6-7,10H2	C1CC(CN(C1)C2=NC=CC=N2)N
1178	2	1	1	3	266.175	1-Pentanone,1-(3,4-dimethoxyphenyl)-2-(ethylamino)-	InChI=1S/C15H23NO3/c1-5-7-12(16-6-2)15(17)11-8-9-13(18-3)14(10-11)19-4/h8-10,12,16H,5-7H2,1-4H3	CCCC(C(=O)C1=CC(=C(C=C1)OC)OC)NCC
1179	1	1	1	5	220.093	Ser-Asn	InChI=1S/C7H13N3O5/c8-3(2-11)6(13)10-4(7(14)15)1-5(9)12/h3-4,11H,1-2,8H2,(H2,9,12)(H,10,13)(H,14,15)	C(C(C(=O)O)NC(=O)C(CO)N)C(=O)N
1180	1	1	1	2	152.053	Thio-p-toluamide	InChI=1S/C8H9NS/c1-6-2-4-7(5-3-6)8(9)10/h2-5H,1H3,(H2,9,10)	CC1=CC=C(C=C1)C(=S)N
1181	2	2	2	7	172.043	o-Toluenesulfonamide	InChI=1S/C7H9NO2S/c1-6-4-2-3-5-7(6)11(8,9)10/h2-5H,1H3,(H2,8,9,10)	CC1=CC=CC=C1S(=N)(=O)O
1182	3	2	2	1	152.053	m-Toluthioamide	InChI=1S/C8H9NS/c1-6-3-2-4-7(5-6)8(9)10/h2-5H,1H3,(H2,9,10)	CC1=CC=CC(=C1)C(=S)N
1183	1	1	1	5	152.053	Thio-p-toluamide	InChI=1S/C8H9NS/c1-6-2-4-7(5-3-6)8(9)10/h2-5H,1H3,(H2,9,10)	CC1=CC=C(C=C1)C(=S)N
1184	1	7	8	8	393.028	Benzamide,4-chloro-N-[2-[[5-(trifluoromethyl)-2-pyridinyl]sulfonyl]ethyl]-	InChI=1S/C15H12ClF3N2O3S/c16-12-4-1-10(2-5-12)14(22)20-7-8-25(23,24)13-6-3-11(9-21-13)15(17,18)19/h1-6,9H,7-8H2,(H,20,22)	C1=CC(=CC=C1C(=O)NCCS(=O)(=O)C2=NC=C(C=C2)C(F)(F)F)Cl
1185	2	1	1	5	129.102	5-Amino-1-methyl-2-piperidinone	InChI=1S/C6H12N2O/c1-8-4-5(7)2-3-6(8)9/h5H,2-4,7H2,1H3	CN1CC(CCC1=O)N
1187	2	1	1	3	145.133	2-(4-Amino-1-piperidinyl)ethanol	InChI=1S/C7H16N2O/c8-7-1-3-9(4-2-7)5-6-10/h7,10H,1-6,8H2	C1CN(CCC1N)CCO
1188	2	3	2	1	251.003	4,4'-Dichlorobenzophenone	InChI=1S/C13H8Cl2O/c14-11-5-1-9(2-6-11)13(16)10-3-7-12(15)8-4-10/h1-8H	C1=CC(=CC=C1C(=O)C2=CC=C(C=C2)Cl)Cl
1189	6	12	13	10	456.194	Indomethacinheptylester	InChI=1S/C26H30ClNO4/c1-4-5-6-7-8-15-32-25(29)17-22-18(2)28(24-14-13-21(31-3)16-23(22)24)26(30)19-9-11-20(27)12-10-19/h9-14,16H,4-8,15,17H2,1-3H3	CCCCCCCOC(=O)CC1=C(N(C2=C1C=C(C=C2)OC)C(=O)C3=CC=C(C=C3)Cl)C
1190	117	8	7	75	315.086	3,7-Dihydroxy-3',4'-dimethoxyflavone	InChI=1S/C17H14O6/c1-21-12-6-3-9(7-14(12)22-2)17-16(20)15(19)11-5-4-10(18)8-13(11)23-17/h3-8,18,20H,1-2H3	COC1=C(C=C(C=C1)C2=C(C(=O)C3=C(O2)C=C(C=C3)O)O)OC
1192	7	7	6	10	220.17	4-Methyl-.alpha.-ethylaminopentiophenone	InChI=1S/C14H21NO/c1-4-6-13(15-5-2)14(16)12-9-7-11(3)8-10-12/h7-10,13,15H,4-6H2,1-3H3	CCCC(C(=O)C1=CC=C(C=C1)C)NCC
1193	7	1	7	18	281.165	MianserinN-oxide	InChI=1S/C18H20N2O/c1-20(21)11-10-19-17-9-5-3-7-15(17)12-14-6-2-4-8-16(14)18(19)13-20/h2-9,18H,10-13H2,1H3	C[N+]1(CCN2C(C1)C3=CC=CC=C3CC4=CC=CC=C42)[O-]
1194	7	1	7	2	281.165	MianserinN-oxide	InChI=1S/C18H20N2O/c1-20(21)11-10-19-17-9-5-3-7-15(17)12-14-6-2-4-8-16(14)18(19)13-20/h2-9,18H,10-13H2,1H3	C[N+]1(CCN2C(C1)C3=CC=CC=C3CC4=CC=CC=C42)[O-]
1195	7	1	7	6	281.165	MianserinN-oxide	InChI=1S/C18H20N2O/c1-20(21)11-10-19-17-9-5-3-7-15(17)12-14-6-2-4-8-16(14)18(19)13-20/h2-9,18H,10-13H2,1H3	C[N+]1(CCN2C(C1)C3=CC=CC=C3CC4=CC=CC=C42)[O-]
1196	8	1	4	2	538.175	Desmethylbosentan	InChI=1S/C26H27N5O6S/c1-26(2,3)17-9-11-18(12-10-17)38(34,35)31-22-21(37-20-8-5-4-7-19(20)33)25(36-16-15-32)30-24(29-22)23-27-13-6-14-28-23/h4-14,32-33H,15-16H2,1-3H3,(H,29,30,31)	CC(C)(C)C1=CC=C(C=C1)S(=O)(=O)NC2=C(C(=NC(=N2)C3=NC=CC=N3)OCCO)OC4=CC=CC=C4O
1197	125	28	127	64	595.166	Saponarin	InChI=1S/C27H30O15/c28-7-15-19(32)22(35)24(37)26(40-15)18-14(41-27-25(38)23(36)20(33)16(8-29)42-27)6-13-17(21(18)34)11(31)5-12(39-13)9-1-3-10(30)4-2-9/h1-6,15-16,19-20,22-30,32-38H,7-8H2/t15-,16-,19-,20-,22+,23+,24-,25-,26+,27-/m1/s1	C1=CC(=CC=C1C2=CC(=O)C3=C(C(=C(C=C3O2)OC4C(C(C(C(O4)CO)O)O)O)C5C(C(C(C(O5)CO)O)O)O)O)O
1198	49	7	3	165	595.166	Vitexin4-O-glucoside	InChI=1S/C27H30O15/c28-7-15-19(34)20(35)23(38)27(41-15)42-24-16(8-29)40-26(22(37)21(24)36)18-12(32)5-11(31)17-13(33)6-14(39-25(17)18)9-1-3-10(30)4-2-9/h1-6,15-16,19-24,26-32,34-38H,7-8H2/t15-,16-,19-,20+,21-,22-,23-,24-,26-,27+/m1/s1	C1=CC(=CC=C1C2=CC(=O)C3=C(O2)C(=C(C=C3O)O)C4C(C(C(C(O4)CO)OC5C(C(C(C(O5)CO)O)O)O)O)O)O
1199	96	1	4	23	449.108	Isoorientin	InChI=1S/C21H20O11/c22-6-14-17(27)19(29)20(30)21(32-14)16-11(26)5-13-15(18(16)28)10(25)4-12(31-13)7-1-2-8(23)9(24)3-7/h1-5,14,17,19-24,26-30H,6H2/t14-,17-,19+,20-,21+/m1/s1	C1=CC(=C(C=C1C2=CC(=O)C3=C(C(=C(C=C3O2)O)C4C(C(C(C(O4)CO)O)O)O)O)O)O
1200	53	1	3	108	447.129	Swertisin	InChI=1S/C22H22O10/c1-30-13-7-14-16(11(25)6-12(31-14)9-2-4-10(24)5-3-9)19(27)17(13)22-21(29)20(28)18(26)15(8-23)32-22/h2-7,15,18,20-24,26-29H,8H2,1H3/t15-,18-,20+,21-,22+/m1/s1	COC1=C(C(=C2C(=C1)OC(=CC2=O)C3=CC=C(C=C3)O)O)C4C(C(C(C(O4)CO)O)O)O
1201	125	28	127	50	595.166	Saponarin	InChI=1S/C27H30O15/c28-7-15-19(32)22(35)24(37)26(40-15)18-14(41-27-25(38)23(36)20(33)16(8-29)42-27)6-13-17(21(18)34)11(31)5-12(39-13)9-1-3-10(30)4-2-9/h1-6,15-16,19-20,22-30,32-38H,7-8H2/t15-,16-,19-,20-,22+,23+,24-,25-,26+,27-/m1/s1	C1=CC(=CC=C1C2=CC(=O)C3=C(C(=C(C=C3O2)OC4C(C(C(C(O4)CO)O)O)O)C5C(C(C(C(O5)CO)O)O)O)O)O
1202	82	26	91	82	579.171	Vitexin-2''-O-rhamnoside	InChI=1S/C27H30O14/c1-9-19(33)21(35)23(37)27(38-9)41-26-22(36)20(34)16(8-28)40-25(26)18-13(31)6-12(30)17-14(32)7-15(39-24(17)18)10-2-4-11(29)5-3-10/h2-7,9,16,19-23,25-31,33-37H,8H2,1H3/t9-,16-,19-,20-,21+,22+,23+,25+,26-,27+/m1/s1	CC1C(C(C(C(O1)OC2C(C(C(OC2C3=C(C=C(C4=C3OC(=CC4=O)C5=CC=C(C=C5)O)O)O)CO)O)O)O)O)O
1203	1	1	1	20	326.178	Cycloxydime	InChI=1S/C17H27NO3S/c1-3-6-14(18-21-4-2)17-15(19)9-13(10-16(17)20)12-7-5-8-22-11-12/h12-13,19H,3-11H2,1-2H3/b18-14+	CCCC(C1=C(CC(CC1=O)C2CCCSC2)O)=NOCC
1204	1	1	1	8	419.064	Tefluthrin	InChI=1S/C17H14ClF7O2/c1-6-11(19)13(21)7(14(22)12(6)20)5-27-15(26)10-8(16(10,2)3)4-9(18)17(23,24)25/h4,8,10H,5H2,1-3H3/b9-4-/t8-,10-/m1/s1	CC1=C(C(=C(C(=C1F)F)COC(=O)C2C(C2(C)C)C=C(C(F)(F)F)Cl)F)F
1205	20	1	2	23	350.122	Voriconazole	InChI=1S/C16H14F3N5O/c1-10(15-14(19)5-20-7-22-15)16(25,6-24-9-21-8-23-24)12-3-2-11(17)4-13(12)18/h2-5,7-10,25H,6H2,1H3/t10-,16+/m0/s1	CC(C1=NC=NC=C1F)C(CN2C=NC=N2)(C3=C(C=C(C=C3)F)F)O
1206	1	1	1	13	239.074	Rufinamide	InChI=1S/C10H8F2N4O/c11-7-2-1-3-8(12)6(7)4-16-5-9(10(13)17)14-15-16/h1-3,5H,4H2,(H2,13,17)	C1=CC(=C(C(=C1)F)CN2C=C(N=N2)C(=O)N)F
1207	9	1	3	4	366.117	VoriconazoleN-oxide	InChI=1S/C16H14F3N5O2/c1-10(15-14(19)5-24(26)9-21-15)16(25,6-23-8-20-7-22-23)12-3-2-11(17)4-13(12)18/h2-5,7-10,25H,6H2,1H3/t10-,16+/m0/s1	CC(C1=NC=[N+](C=C1F)[O-])C(CN2C=NC=N2)(C3=C(C=C(C=C3)F)F)O
1208	1	1	1	4	419.064	Tefluthrin	InChI=1S/C17H14ClF7O2/c1-6-11(19)13(21)7(14(22)12(6)20)5-27-15(26)10-8(16(10,2)3)4-9(18)17(23,24)25/h4,8,10H,5H2,1-3H3/b9-4-/t8-,10-/m1/s1	CC1=C(C(=C(C(=C1F)F)COC(=O)C2C(C2(C)C)C=C(C(F)(F)F)Cl)F)F
1209	3	1	5	5	408.125	Sitagliptin	InChI=1S/C16H15F6N5O/c17-10-6-12(19)11(18)4-8(10)3-9(23)5-14(28)26-1-2-27-13(7-26)24-25-15(27)16(20,21)22/h4,6,9H,1-3,5,7,23H2/t9-/m1/s1	C1CN2C(=NN=C2C(F)(F)F)CN1C(=O)CC(CC3=CC(=C(C=C3F)F)F)N
1210	1	1	1	8	419.064	Tefluthrin	InChI=1S/C17H14ClF7O2/c1-6-11(19)13(21)7(14(22)12(6)20)5-27-15(26)10-8(16(10,2)3)4-9(18)17(23,24)25/h4,8,10H,5H2,1-3H3/b9-4-/t8-,10-/m1/s1	CC1=C(C(=C(C(=C1F)F)COC(=O)C2C(C2(C)C)C=C(C(F)(F)F)Cl)F)F
1211	1	1	1	7	442.102	2-Pyridinecarboxylicacid,6-[2-[5-chloro-2-[(2,4-difluorophenyl)methoxy]phenyl]-1-cyclopenten-1-yl]-	InChI=1S/C24H18ClF2NO3/c25-15-8-10-23(31-13-14-7-9-16(26)12-20(14)27)19(11-15)17-3-1-4-18(17)21-5-2-6-22(28-21)24(29)30/h2,5-12H,1,3-4,13H2,(H,29,30)	C1CC(=C(C1)C2=C(C=CC(=C2)Cl)OCC3=C(C=C(C=C3)F)F)C4=NC(=CC=C4)C(=O)O
1212	1	1	1	6	419.064	Tefluthrin	InChI=1S/C17H14ClF7O2/c1-6-11(19)13(21)7(14(22)12(6)20)5-27-15(26)10-8(16(10,2)3)4-9(18)17(23,24)25/h4,8,10H,5H2,1-3H3/b9-4-/t8-,10-/m1/s1	CC1=C(C(=C(C(=C1F)F)COC(=O)C2C(C2(C)C)C=C(C(F)(F)F)Cl)F)F
1214	1	1	1	10	382.159	Benthiavalicarb-isopropyl	InChI=1S/C18H24FN3O3S/c1-9(2)15(22-18(24)25-10(3)4)16(23)20-11(5)17-21-13-7-6-12(19)8-14(13)26-17/h6-11,15H,1-5H3,(H,20,23)(H,22,24)/t11-,15+/m1/s1	CC(C)C(C(=O)NC(C)C1=NC2=C(S1)C=C(C=C2)F)NC(=O)OC(C)C
1215	81	1	2	52	235.096	6,7-Dimethoxy-4-ethylcoumarin	InChI=1S/C13H14O4/c1-4-8-5-13(14)17-10-7-12(16-3)11(15-2)6-9(8)10/h5-7H,4H2,1-3H3	CCC1=CC(=O)OC2=CC(=C(C=C12)OC)OC
1216	48	7	8	73	219.065	8-Acetyl-7-methoxycoumarin	InChI=1S/C12H10O4/c1-7(13)11-9(15-2)5-3-8-4-6-10(14)16-12(8)11/h3-6H,1-2H3	CC(=O)C1=C(C=CC2=C1OC(=O)C=C2)OC
1218	1	1	1	1	550.387	Pyrrolidinium,1-[(7R)-7-(acetyloxy)-4-hydroxy-4-oxido-3,5,9-trioxa-4-phosphapentacos-1-yl]-1-methyl-,innersalt	InChI=1S/C28H56NO7P/c1-4-5-6-7-8-9-10-11-12-13-14-15-16-19-23-33-25-28(36-27(2)30)26-35-37(31,32)34-24-22-29(3)20-17-18-21-29/h28H,4-26H2,1-3H3/t28-/m1/s1	CCCCCCCCCCCCCCCCOCC(COP(=O)([O-])OCC[N+]1(CCCC1)C)OC(=O)C
1219	10	1	1	2	564.318	Dihydroergocornine	InChI=1S/C31H41N5O5/c1-16(2)26-28(38)35-11-7-10-24(35)31(40)36(26)29(39)30(41-31,17(3)4)33-27(37)19-12-21-20-8-6-9-22-25(20)18(14-32-22)13-23(21)34(5)15-19/h6,8-9,14,16-17,19,21,23-24,26,32,40H,7,10-13,15H2,1-5H3,(H,33,37)/t19-,21-,23-,24+,26+,30-,31+/m1/s1	CC(C)C1C(=O)N2CCCC2C3(N1C(=O)C(O3)(C(C)C)NC(=O)C4CC5C(CC6=CNC7=CC=CC5=C67)N(C4)C)O
1220	6	1	1	6	612.318	Dihydroergocristine	InChI=1S/C35H41N5O5/c1-20(2)34(37-31(41)23-16-25-24-11-7-12-26-30(24)22(18-36-26)17-27(25)38(3)19-23)33(43)40-28(15-21-9-5-4-6-10-21)32(42)39-14-8-13-29(39)35(40,44)45-34/h4-7,9-12,18,20,23,25,27-29,36,44H,8,13-17,19H2,1-3H3,(H,37,41)/t23-,25?,27-,28+,29+,34-,35?/m1/s1	CC(C)C1(C(=O)N2C(C(=O)N3CCCC3C2(O1)O)CC4=CC=CC=C4)NC(=O)C5CC6C(CC7=CNC8=CC=CC6=C78)N(C5)C
1221	10	1	1	10	564.318	Dihydroergocornine	InChI=1S/C31H41N5O5/c1-16(2)26-28(38)35-11-7-10-24(35)31(40)36(26)29(39)30(41-31,17(3)4)33-27(37)19-12-21-20-8-6-9-22-25(20)18(14-32-22)13-23(21)34(5)15-19/h6,8-9,14,16-17,19,21,23-24,26,32,40H,7,10-13,15H2,1-5H3,(H,33,37)/t19-,21-,23-,24+,26+,30-,31+/m1/s1	CC(C)C1C(=O)N2CCCC2C3(N1C(=O)C(O3)(C(C)C)NC(=O)C4CC5C(CC6=CNC7=CC=CC5=C67)N(C4)C)O
1222	2	2	2	4	230.042	4-(Trifluoromethyl)quinoline-2,7-diol	InChI=1S/C10H6F3NO2/c11-10(12,13)7-4-9(16)14-8-3-5(15)1-2-6(7)8/h1-4,15H,(H,14,16)	C1=CC2=C(C=C1O)NC(=O)C=C2C(F)(F)F
1224	1	1	3	53	366.191	Senkirkin	InChI=1S/C19H27NO6/c1-5-13-10-12(2)19(3,24)18(23)25-11-14-6-8-20(4)9-7-15(16(14)21)26-17(13)22/h5-6,12,15,24H,7-11H2,1-4H3/b13-5+,14-6?/t12-,15+,19+/m0/s1	CC=C1CC(C(C(=O)OCC2=CCN(CCC(C2=O)OC1=O)C)(C)O)C
1225	6	6	6	7	513.238	4'-Benzyloxycarvedilol	InChI=1S/C31H32N2O5/c1-35-30-18-24(37-20-22-8-3-2-4-9-22)14-15-28(30)36-17-16-32-19-23(34)21-38-29-13-7-12-27-31(29)25-10-5-6-11-26(25)33-27/h2-15,18,23,32-34H,16-17,19-21H2,1H3	COC1=C(C=CC(=C1)OCC2=CC=CC=C2)OCCNCC(COC3=CC=CC4=C3C5=CC=CC=C5N4)O
1226	4	3	3	8	277.027	4-Hydroxycyclophosphamide	InChI=1S/C7H15Cl2N2O3P/c8-2-4-11(5-3-9)15(13)10-7(12)1-6-14-15/h7,12H,1-6H2,(H,10,13)	C1COP(=O)(NC1O)N(CCCl)CCCl
1228	1	1	1	5	469.27	3'-Hydroxyrepaglinide	InChI=1S/C27H36N2O5/c1-4-34-25-15-19(11-12-22(25)27(32)33)16-26(31)28-23(14-18(2)3)21-9-5-6-10-24(21)29-13-7-8-20(30)17-29/h5-6,9-12,15,18,20,23,30H,4,7-8,13-14,16-17H2,1-3H3,(H,28,31)(H,32,33)	CCOC1=C(C=CC(=C1)CC(=O)NC(CC(C)C)C2=CC=CC=C2N3CCCC(C3)O)C(=O)O
1230	30	6	10	10	380.177	Droperidol	InChI=1S/C22H22FN3O2/c23-17-9-7-16(8-10-17)21(27)6-3-13-25-14-11-18(12-15-25)26-20-5-2-1-4-19(20)24-22(26)28/h1-2,4-5,7-11H,3,6,12-15H2,(H,24,28)	C1CN(CC=C1N2C3=CC=CC=C3NC2=O)CCCC(=O)C4=CC=C(C=C4)F
1231	1	1	1	31	179.053	6-Methylthiochromanone	InChI=1S/C10H10OS/c1-7-2-3-10-8(6-7)9(11)4-5-12-10/h2-3,6H,4-5H2,1H3	CC1=CC2=C(C=C1)SCCC2=O
1232	8	2	2	5	501.223	Tritoqualine	InChI=1S/C26H32N2O8/c1-6-31-23-17-16(18(27)24(32-7-2)25(23)33-8-3)26(29)36-21(17)19-15-13(9-10-28(19)4)11-14-20(22(15)30-5)35-12-34-14/h11,19,21H,6-10,12,27H2,1-5H3	CCOC1=C(C(=C(C2=C1C(OC2=O)C3C4=C(C5=C(C=C4CCN3C)OCO5)OC)N)OCC)OCC
1234	10	3	5	3	269.165	4,4'-Bis(dimethylamino)benzophenone	InChI=1S/C17H20N2O/c1-18(2)15-9-5-13(6-10-15)17(20)14-7-11-16(12-8-14)19(3)4/h5-12H,1-4H3	CN(C)C1=CC=C(C=C1)C(=O)C2=CC=C(C=C2)N(C)C
1237	1	1	1	5	322.155	(2E)-1-(2-Hydroxyphenyl)-3-[(1R,4R)-5-(2-pyridinyl)-2,5-diazabicyclo[2.2.1]hept-2-yl]-2-propen-1-one	InChI=1S/C19H19N3O2/c23-17-6-2-1-5-16(17)18(24)8-10-21-12-15-11-14(21)13-22(15)19-7-3-4-9-20-19/h1-10,14-15,23H,11-13H2/b10-8+/t14-,15-/m1/s1	C1C2CN(C1CN2C3=CC=CC=N3)C=CC(=O)C4=CC=CC=C4O
1238	13	9	8	10	141.066	2,5-Diaminohdroquinone	InChI=1S/C6H8N2O2/c7-3-1-5(9)4(8)2-6(3)10/h1-2,9-10H,7-8H2	C1=C(C(=CC(=C1O)N)O)N
1239	1	1	1	1	276.986	2-Hydroxy-5-bromobenzophenone	InChI=1S/C13H9BrO2/c14-10-6-7-12(15)11(8-10)13(16)9-4-2-1-3-5-9/h1-8,15H	C1=CC=C(C=C1)C(=O)C2=C(C=CC(=C2)Br)O
1240	47	1	1	36	397.171	1-Naphthalenesulfonamide,N-(10-aminodecyl)-5-chloro-	InChI=1S/C20H29ClN2O2S/c21-19-13-9-12-18-17(19)11-10-14-20(18)26(24,25)23-16-8-6-4-2-1-3-5-7-15-22/h9-14,23H,1-8,15-16,22H2	C1=CC2=C(C=CC=C2Cl)C(=C1)S(=O)(=O)NCCCCCCCCCCN
1241	2	1	1	19	325.216	Etonogestrel	InChI=1S/C22H28O2/c1-4-21-13-14(3)20-17-9-7-16(23)12-15(17)6-8-18(20)19(21)10-11-22(21,24)5-2/h2,12,17-20,24H,3-4,6-11,13H2,1H3/t17-,18-,19-,20+,21-,22-/m0/s1	CCC12CC(=C)C3C(C1CCC2(C#C)O)CCC4=CC(=O)CCC34
1242	12	12	12	6	474.173	Raloxifene	InChI=1S/C28H27NO4S/c30-21-8-4-20(5-9-21)28-26(24-13-10-22(31)18-25(24)34-28)27(32)19-6-11-23(12-7-19)33-17-16-29-14-2-1-3-15-29/h4-13,18,30-31H,1-3,14-17H2	C1CCN(CC1)CCOC2=CC=C(C=C2)C(=O)C3=C(SC4=C3C=CC(=C4)O)C5=CC=C(C=C5)O
1243	1	1	1	6	720.445	1-Palmitoyl-2-(4-ketododec-3-enedioyl)phosphatidylcholine	InChI=1S/C36H66NO11P/c1-5-6-7-8-9-10-11-12-13-14-15-18-21-24-35(41)45-30-33(31-47-49(43,44)46-29-28-37(2,3)4)48-36(42)25-22-19-16-17-20-23-32(38)26-27-34(39)40/h26-27,33H,5-25,28-31H2,1-4H3,(H-,39,40,43,44)/b27-26+/t33-/m1/s1	CCCCCCCCCCCCCCCC(=O)OCC(COP(=O)([O-])OCC[N+](C)(C)C)OC(=O)CCCCCCCC(=O)C=CC(=O)O
1244	1	1	1	13	720.445	1-Palmitoyl-2-(4-ketododec-3-enedioyl)phosphatidylcholine	InChI=1S/C36H66NO11P/c1-5-6-7-8-9-10-11-12-13-14-15-18-21-24-35(41)45-30-33(31-47-49(43,44)46-29-28-37(2,3)4)48-36(42)25-22-19-16-17-20-23-32(38)26-27-34(39)40/h26-27,33H,5-25,28-31H2,1-4H3,(H-,39,40,43,44)/b27-26+/t33-/m1/s1	CCCCCCCCCCCCCCCC(=O)OCC(COP(=O)([O-])OCC[N+](C)(C)C)OC(=O)CCCCCCCC(=O)C=CC(=O)O
1245	18	12	18	6	788.616	1-Oleoyl-2-stearoyl-sn-glycero-3-phosphocholine	InChI=1S/C44H86NO8P/c1-6-8-10-12-14-16-18-20-22-24-26-28-30-32-34-36-43(46)50-40-42(41-52-54(48,49)51-39-38-45(3,4)5)53-44(47)37-35-33-31-29-27-25-23-21-19-17-15-13-11-9-7-2/h20,22,42H,6-19,21,23-41H2,1-5H3/b22-20-/t42-/m1/s1	CCCCCCCCCCCCCCCCCC(=O)OC(COC(=O)CCCCCCCC=CCCCCCCCC)COP(=O)([O-])OCC[N+](C)(C)C
1246	7	13	11	22	780.554	Palmitoyleicosapentaenoylphosphatidylcholine	InChI=1S/C44H78NO8P/c1-6-8-10-12-14-16-18-20-21-22-23-25-27-29-31-33-35-37-44(47)53-42(41-52-54(48,49)51-39-38-45(3,4)5)40-50-43(46)36-34-32-30-28-26-24-19-17-15-13-11-9-7-2/h8,10,14,16,20-21,23,25,29,31,42H,6-7,9,11-13,15,17-19,22,24,26-28,30,32-41H2,1-5H3/b10-8-,16-14-,21-20-,25-23-,31-29-	CCCCCCCCCCCCCCCC(=O)OCC(COP(=O)([O-])OCC[N+](C)(C)C)OC(=O)CCCC=CCC=CCC=CCC=CCC=CCC
1247	14	2	10	6	766.575	1-O-Hexadecyl-2-O-(5Z,8Z,11Z,14Z,17Z-eicosapentaenoyl)-sn-glyceryl-3-phosphorylcholine	InChI=1S/C44H80NO7P/c1-6-8-10-12-14-16-18-20-22-23-24-25-27-29-31-33-35-37-44(46)52-43(42-51-53(47,48)50-40-38-45(3,4)5)41-49-39-36-34-32-30-28-26-21-19-17-15-13-11-9-7-2/h8,10,14,16,20,22,24-25,29,31,43H,6-7,9,11-13,15,17-19,21,23,26-28,30,32-42H2,1-5H3/b10-8-,16-14-,22-20-,25-24-,31-29-/t43-/m1/s1	CCCCCCCCCCCCCCCCOCC(COP(=O)([O-])OCC[N+](C)(C)C)OC(=O)CCCC=CCC=CCC=CCC=CCC=CCC
1248	1	1	4	11	792.59	1-O-Hexadecyl-2-O-(4Z,7Z,10Z,13Z,16Z,19Z-docosahexaenoyl)-sn-glyceryl-3-phosphorylcholine	InChI=1S/C46H82NO7P/c1-6-8-10-12-14-16-18-20-22-23-24-25-26-27-29-31-33-35-37-39-46(48)54-45(44-53-55(49,50)52-42-40-47(3,4)5)43-51-41-38-36-34-32-30-28-21-19-17-15-13-11-9-7-2/h8,10,14,16,20,22,24-25,27,29,33,35,45H,6-7,9,11-13,15,17-19,21,23,26,28,30-32,34,36-44H2,1-5H3/b10-8-,16-14-,22-20-,25-24-,29-27-,35-33-/t45-/m1/s1	CCCCCCCCCCCCCCCCOCC(COP(=O)([O-])OCC[N+](C)(C)C)OC(=O)CCC=CCC=CCC=CCC=CCC=CCC=CCC
1249	69	2	3	101	269.081	Formononetin	InChI=1S/C16H12O4/c1-19-12-5-2-10(3-6-12)14-9-20-15-8-11(17)4-7-13(15)16(14)18/h2-9,17H,1H3	COC1=CC=C(C=C1)C2=COC3=C(C2=O)C=CC(=C3)O
1250	1	1	1	2	466.997	Temephos	InChI=1S/C16H20O6P2S3/c1-17-23(25,18-2)21-13-5-9-15(10-6-13)27-16-11-7-14(8-12-16)22-24(26,19-3)20-4/h5-12H,1-4H3	COP(=S)(OC)OC1=CC=C(C=C1)SC2=CC=C(C=C2)OP(=S)(OC)OC
1251	1	1	1	5	278.025	Fenitrothion	InChI=1S/C9H12NO5PS/c1-7-6-8(4-5-9(7)10(11)12)15-16(17,13-2)14-3/h4-6H,1-3H3	CC1=C(C=CC(=C1)OP(=S)(OC)OC)[N+](=O)[O-]
1252	1	1	2	2	297.97	Dicapthon	InChI=1S/C8H9ClNO5PS/c1-13-16(17,14-2)15-8-4-3-6(10(11)12)5-7(8)9/h3-5H,1-2H3	COP(=S)(OC)OC1=C(C=C(C=C1)[N+](=O)[O-])Cl
1253	1	1	1	1	297.997	Cythioate	InChI=1S/C8H12NO5PS2/c1-12-15(16,13-2)14-7-3-5-8(6-4-7)17(9,10)11/h3-6H,1-2H3,(H2,9,10,11)	COP(=S)(OC)OC1=CC=C(C=C1)S(=O)(=O)N
1254	1	1	1	4	311.017	Fenthion-sulfone	InChI=1S/C10H15O5PS2/c1-8-7-9(15-16(17,13-2)14-3)5-6-10(8)18(4,11)12/h5-7H,1-4H3	CC1=C(C=CC(=C1)OP(=S)(OC)OC)S(=O)(=O)C
1255	1	1	1	1	264.009	Methylparathion	InChI=1S/C8H10NO5PS/c1-12-15(16,13-2)14-8-5-3-7(4-6-8)9(10)11/h3-6H,1-2H3	COP(=S)(OC)OC1=CC=C(C=C1)[N+](=O)[O-]
1256	1	1	1	3	297.97	Chlorthion	InChI=1S/C8H9ClNO5PS/c1-13-16(17,14-2)15-6-3-4-8(10(11)12)7(9)5-6/h3-5H,1-2H3	COP(=S)(OC)OC1=CC(=C(C=C1)[N+](=O)[O-])Cl
1257	1	1	1	4	311.017	Fenthion-sulfone	InChI=1S/C10H15O5PS2/c1-8-7-9(15-16(17,13-2)14-3)5-6-10(8)18(4,11)12/h5-7H,1-4H3	CC1=C(C=CC(=C1)OP(=S)(OC)OC)S(=O)(=O)C
1258	1	1	2	3	297.97	Dicapthon	InChI=1S/C8H9ClNO5PS/c1-13-16(17,14-2)15-8-4-3-6(10(11)12)5-7(8)9/h3-5H,1-2H3	COP(=S)(OC)OC1=C(C=C(C=C1)[N+](=O)[O-])Cl
1259	1	1	1	3	311.017	Fenthion-sulfone	InChI=1S/C10H15O5PS2/c1-8-7-9(15-16(17,13-2)14-3)5-6-10(8)18(4,11)12/h5-7H,1-4H3	CC1=C(C=CC(=C1)OP(=S)(OC)OC)S(=O)(=O)C
1260	1	1	1	1	264.009	Methylparathion	InChI=1S/C8H10NO5PS/c1-12-15(16,13-2)14-8-5-3-7(4-6-8)9(10)11/h3-6H,1-2H3	COP(=S)(OC)OC1=CC=C(C=C1)[N+](=O)[O-]
1261	1	1	2	4	297.97	Dicapthon	InChI=1S/C8H9ClNO5PS/c1-13-16(17,14-2)15-8-4-3-6(10(11)12)5-7(8)9/h3-5H,1-2H3	COP(=S)(OC)OC1=C(C=C(C=C1)[N+](=O)[O-])Cl
1262	78	1	1	8	495.262	Beclomethasone,3,20-bisethoxime	InChI=1S/C26H39ClN2O5/c1-6-33-28-18-10-11-23(4)17(13-18)8-9-19-20-12-16(3)26(32,21(15-30)29-34-7-2)24(20,5)14-22(31)25(19,23)27/h10-11,13,16,19-20,22,30-32H,6-9,12,14-15H2,1-5H3/b28-18-,29-21-/t16-,19+,20+,22+,23+,24+,25+,26+/m1/s1	CCON=C1C=CC2(C(=C1)CCC3C2(C(CC4(C3CC(C4(C(=NOCC)CO)O)C)C)O)Cl)C
1274	123	2	1	83	371.149	Fargesin	InChI=1S/C21H22O6/c1-22-16-5-3-12(7-18(16)23-2)20-14-9-25-21(15(14)10-24-20)13-4-6-17-19(8-13)27-11-26-17/h3-8,14-15,20-21H,9-11H2,1-2H3/t14-,15-,20-,21+/m0/s1	COC1=C(C=C(C=C1)C2C3COC(C3CO2)C4=CC5=C(C=C4)OCO5)OC
1275	78	2	3	63	417.191	Magnolin	InChI=1S/C23H28O7/c1-24-17-7-6-13(8-18(17)25-2)21-15-11-30-22(16(15)12-29-21)14-9-19(26-3)23(28-5)20(10-14)27-4/h6-10,15-16,21-22H,11-12H2,1-5H3/t15-,16-,21+,22+/m0/s1	COC1=C(C=C(C=C1)C2C3COC(C3CO2)C4=CC(=C(C(=C4)OC)OC)OC)OC
1276	5	1	5	8	312.066	Prothioconazoledesthio	InChI=1S/C14H15Cl2N3O/c15-12-4-2-1-3-11(12)7-14(20,13(16)5-6-13)8-19-10-17-9-18-19/h1-4,9-10,20H,5-8H2	C1CC1(C(CC2=CC=CC=C2Cl)(CN3C=NC=N3)O)Cl
1277	5	1	5	7	312.066	Prothioconazoledesthio	InChI=1S/C14H15Cl2N3O/c15-12-4-2-1-3-11(12)7-14(20,13(16)5-6-13)8-19-10-17-9-18-19/h1-4,9-10,20H,5-8H2	C1CC1(C(CC2=CC=CC=C2Cl)(CN3C=NC=N3)O)Cl
1278	2	1	1	7	269.124	Dexrazoxane	InChI=1S/C11H16N4O4/c1-7(15-5-10(18)13-11(19)6-15)2-14-3-8(16)12-9(17)4-14/h7H,2-6H2,1H3,(H,12,16,17)(H,13,18,19)/t7-/m0/s1	CC(CN1CC(=O)NC(=O)C1)N2CC(=O)NC(=O)C2
1279	28	1	1	18	364.129	9-Aminocamptothecin	InChI=1S/C20H17N3O4/c1-2-20(26)13-7-16-17-10(6-11-14(21)4-3-5-15(11)22-17)8-23(16)18(24)12(13)9-27-19(20)25/h3-7,26H,2,8-9,21H2,1H3/t20-/m0/s1	CCC1(C2=C(COC1=O)C(=O)N3CC4=C(C3=C2)N=C5C=CC=C(C5=C4)N)O
1280	1	2	1	7	105.091	2-Methyl-1,4-butanediol	InChI=1S/C5H12O2/c1-5(4-7)2-3-6/h5-7H,2-4H2,1H3	CC(CCO)CO
1281	9	2	6	9	105.091	1-Ethoxy-2-propanol	InChI=1S/C5H12O2/c1-3-7-4-5(2)6/h5-6H,3-4H2,1-2H3	CCOCC(C)O
1282	7	4	7	11	105.091	3-Ethoxy-1-propanol	InChI=1S/C5H12O2/c1-2-7-5-3-4-6/h6H,2-5H2,1H3	CCOCCCO
1283	9	2	6	6	105.091	1-Ethoxy-2-propanol	InChI=1S/C5H12O2/c1-3-7-4-5(2)6/h5-6H,3-4H2,1-2H3	CCOCC(C)O
1284	7	4	7	4	105.091	3-Ethoxy-1-propanol	InChI=1S/C5H12O2/c1-2-7-5-3-4-6/h6H,2-5H2,1H3	CCOCCCO
1285	9	2	6	4	105.091	1-Ethoxy-2-propanol	InChI=1S/C5H12O2/c1-3-7-4-5(2)6/h5-6H,3-4H2,1-2H3	CCOCC(C)O
1286	4	1	3	2	699.266	PentacarboxylporphyrinI	InChI=1S/C37H38N4O10/c1-17-20(4-8-33(42)43)28-14-27-19(3)22(6-10-35(46)47)30(40-27)16-32-24(12-37(50)51)23(7-11-36(48)49)31(41-32)15-29-21(5-9-34(44)45)18(2)26(39-29)13-25(17)38-28/h13-16,39,41H,4-12H2,1-3H3,(H,42,43)(H,44,45)(H,46,47)(H,48,49)(H,50,51)/b25-13-,26-13-,27-14-,28-14-,29-15-,30-16-,31-15-,32-16-	CC1=C(CCC(=O)O)C2=C(C=3C(C)=C(CCC(=O)O)C(=C(C4=C(CC(=O)O)C(CCC(=O)O)=C(C(=C5C(CCC(=O)O)=C(C)C(=C(C1=N2)[H])N5)[H])N4)[H])N3)[H]
1287	17	1	1	14	509.291	Phylloporphyrin	InChI=1S/C32H36N4O2/c1-8-21-18(5)27-15-30-22(9-2)17(4)26(34-30)14-28-19(6)23(10-11-31(37)38)32(36-28)20(7)25-12-16(3)24(33-25)13-29(21)35-27/h12-15,35-36H,8-11H2,1-7H3,(H,37,38)/b24-13-,25-20-,26-14-,27-15-,28-14-,29-13-,30-15-,32-20-	CCC1=C(C)C2=C(C=3C(CC)=C(C)C(=C(C4=C(C)C(CCC(=O)O)=C(C(C)=C5C=C(C)C(C(=C1N2)[H])=N5)N4)[H])N3)[H]
1288	17	1	1	2	509.291	Phylloporphyrin	InChI=1S/C32H36N4O2/c1-8-21-18(5)27-15-30-22(9-2)17(4)26(34-30)14-28-19(6)23(10-11-31(37)38)32(36-28)20(7)25-12-16(3)24(33-25)13-29(21)35-27/h12-15,35-36H,8-11H2,1-7H3,(H,37,38)/b24-13-,25-20-,26-14-,27-15-,28-14-,29-13-,30-15-,32-20-	CCC1=C(C)C2=C(C=3C(CC)=C(C)C(=C(C4=C(C)C(CCC(=O)O)=C(C(C)=C5C=C(C)C(C(=C1N2)[H])=N5)N4)[H])N3)[H]
1289	33	2	2	13	655.276	CoproporphyrinIII	InChI=1S/C36H38N4O8/c1-17-21(5-9-33(41)42)29-14-27-19(3)22(6-10-34(43)44)30(39-27)15-28-20(4)24(8-12-36(47)48)32(40-28)16-31-23(7-11-35(45)46)18(2)26(38-31)13-25(17)37-29/h13-16,37,40H,5-12H2,1-4H3,(H,41,42)(H,43,44)(H,45,46)(H,47,48)/b25-13-,26-13-,27-14-,28-15-,29-14-,30-15-,31-16-,32-16-	CC1=C(CCC(=O)O)C2=C(C=3C(C)=C(CCC(=O)O)C(=C(C4=C(C)C(CCC(=O)O)=C(C(=C5C(CCC(=O)O)=C(C)C(C(=C1N2)[H])=N5)[H])N4)[H])N3)[H]
1290	20	1	1	15	511.234	DeuteroporphyrinIX	InChI=1S/C30H30N4O4/c1-15-9-20-12-25-17(3)21(5-7-29(35)36)27(33-25)14-28-22(6-8-30(37)38)18(4)26(34-28)13-24-16(2)10-19(32-24)11-23(15)31-20/h9-14,31,34H,5-8H2,1-4H3,(H,35,36)(H,37,38)/b19-11-,20-12-,23-11-,24-13-,25-12-,26-13-,27-14-,28-14-	CC1=CC2=C(C=3C(C)=C(CCC(=O)O)C(=C(C4=C(CCC(=O)O)C(C)=C(C(=C5C(C)=CC(C(=C1N2)[H])=N5)[H])N4)[H])N3)[H]
1291	17	1	1	4	509.291	Phylloporphyrin	InChI=1S/C32H36N4O2/c1-8-21-18(5)27-15-30-22(9-2)17(4)26(34-30)14-28-19(6)23(10-11-31(37)38)32(36-28)20(7)25-12-16(3)24(33-25)13-29(21)35-27/h12-15,35-36H,8-11H2,1-7H3,(H,37,38)/b24-13-,25-20-,26-14-,27-15-,28-14-,29-13-,30-15-,32-20-	CCC1=C(C)C2=C(C=3C(CC)=C(C)C(=C(C4=C(C)C(CCC(=O)O)=C(C(C)=C5C=C(C)C(C(=C1N2)[H])=N5)N4)[H])N3)[H]
1292	24	23	24	27	226.086	4-Methoxyacridin-9-ol	InChI=1S/C14H11NO2/c1-17-12-8-4-6-10-13(12)15-11-7-3-2-5-9(11)14(10)16/h2-8H,1H3,(H,15,16)	COC1=CC=CC2=C1NC3=CC=CC=C3C2=O
1293	1	1	1	3	326.186	1H-Pyrrole-2,5-dione,1-methyl-3-(1-methyl-1H-indol-3-yl)-4-(pentylamino)-	InChI=1S/C19H23N3O2/c1-4-5-8-11-20-17-16(18(23)22(3)19(17)24)14-12-21(2)15-10-7-6-9-13(14)15/h6-7,9-10,12,20H,4-5,8,11H2,1-3H3	CCCCCNC1=C(C(=O)N(C1=O)C)C2=CN(C3=CC=CC=C32)C
1294	1	2	2	1	971.466	1,2-Dipalmitoylphosphatidylinositol-4,5-diphosphonate	InChI=1S/C41H81O19P3/c1-3-5-7-9-11-13-15-17-19-21-23-25-27-29-34(42)55-31-33(57-35(43)30-28-26-24-22-20-18-16-14-12-10-8-6-4-2)32-56-63(53,54)60-39-36(44)37(45)40(58-61(47,48)49)41(38(39)46)59-62(50,51)52/h33,36-41,44-46H,3-32H2,1-2H3,(H,53,54)(H2,47,48,49)(H2,50,51,52)/p-1/t33?,36-,37+,38+,39-,40-,41-/m1/s1	CCCCCCCCCCCCCCCC(=O)OCC(COP(=O)(O)OC1C(C(C(C(C1O)OP(=O)(O)O)OP(=O)(O)[O-])O)O)OC(=O)CCCCCCCCCCCCCCC
1295	28	3	9	8	267.102	3'-Methoxy-6-methylflavone	InChI=1S/C17H14O3/c1-11-6-7-16-14(8-11)15(18)10-17(20-16)12-4-3-5-13(9-12)19-2/h3-10H,1-2H3	CC1=CC2=C(C=C1)OC(=CC2=O)C3=CC(=CC=C3)OC
1296	37	4	7	12	267.102	4'-Methoxy-8-methylflavone	InChI=1S/C17H14O3/c1-11-4-3-5-14-15(18)10-16(20-17(11)14)12-6-8-13(19-2)9-7-12/h3-10H,1-2H3	CC1=CC=CC2=C1OC(=CC2=O)C3=CC=C(C=C3)OC
1297	11	11	11	6	183.092	Azobenzene	InChI=1S/C12H10N2/c1-3-7-11(8-4-1)13-14-12-9-5-2-6-10-12/h1-10H/b14-13+	C1=CC=C(C=C1)N=NC2=CC=CC=C2
1298	37	4	7	21	267.102	4'-Methoxy-8-methylflavone	InChI=1S/C17H14O3/c1-11-4-3-5-14-15(18)10-16(20-17(11)14)12-6-8-13(19-2)9-7-12/h3-10H,1-2H3	CC1=CC=CC2=C1OC(=CC2=O)C3=CC=C(C=C3)OC
1299	37	4	7	11	267.102	4'-Methoxy-8-methylflavone	InChI=1S/C17H14O3/c1-11-4-3-5-14-15(18)10-16(20-17(11)14)12-6-8-13(19-2)9-7-12/h3-10H,1-2H3	CC1=CC=CC2=C1OC(=CC2=O)C3=CC=C(C=C3)OC
1300	17	1	10	53	300.159	Benzeneethanamine,2,5-dimethoxy-N-[(2-methoxyphenyl)methylene]-	InChI=1S/C18H21NO3/c1-20-16-8-9-18(22-3)14(12-16)10-11-19-13-15-6-4-5-7-17(15)21-2/h4-9,12-13H,10-11H2,1-3H3/b19-13+	COC1=CC=C(C(CCN=C(C2=CC=CC=C2OC)[H])=C1)OC
1301	17	1	10	58	300.159	Benzeneethanamine,2,5-dimethoxy-N-[(2-methoxyphenyl)methylene]-	InChI=1S/C18H21NO3/c1-20-16-8-9-18(22-3)14(12-16)10-11-19-13-15-6-4-5-7-17(15)21-2/h4-9,12-13H,10-11H2,1-3H3/b19-13+	COC1=CC=C(C(CCN=C(C2=CC=CC=C2OC)[H])=C1)OC
1302	17	1	10	38	300.159	Benzeneethanamine,2,5-dimethoxy-N-[(2-methoxyphenyl)methylene]-	InChI=1S/C18H21NO3/c1-20-16-8-9-18(22-3)14(12-16)10-11-19-13-15-6-4-5-7-17(15)21-2/h4-9,12-13H,10-11H2,1-3H3/b19-13+	COC1=CC=C(C(CCN=C(C2=CC=CC=C2OC)[H])=C1)OC
1303	12	2	2	7	303.102	4'-Methoxy-.beta.-naphthoflavone	InChI=1S/C20H14O3/c1-22-15-9-6-14(7-10-15)19-12-17(21)20-16-5-3-2-4-13(16)8-11-18(20)23-19/h2-12H,1H3	COC1=CC=C(C=C1)C2=CC(=O)C3=C(O2)C=CC4=CC=CC=C43
1304	37	4	7	42	267.102	4'-Methoxy-8-methylflavone	InChI=1S/C17H14O3/c1-11-4-3-5-14-15(18)10-16(20-17(11)14)12-6-8-13(19-2)9-7-12/h3-10H,1-2H3	CC1=CC=CC2=C1OC(=CC2=O)C3=CC=C(C=C3)OC
1306	22	20	22	31	263.082	Indigotin	InChI=1S/C16H10N2O2/c19-15-9-5-1-3-7-11(9)17-13(15)14-16(20)10-6-2-4-8-12(10)18-14/h1-8,17-18H/b14-13+	C1=CC=C2C(=C1)C(=O)C(=C3C(=O)C4=CC=CC=C4N3)N2
1307	4	6	1	117	345.133	2'-Hydroxy-3,4,5,6'-tetramethoxychalcone	InChI=1S/C19H20O6/c1-22-15-7-5-6-13(20)18(15)14(21)9-8-12-10-16(23-2)19(25-4)17(11-12)24-3/h5-11,20H,1-4H3/b9-8+	COC1=CC=CC(=C1C(=O)C=CC2=CC(=C(C(=C2)OC)OC)OC)O
1309	6	5	7	28	407.134	2,3,4',5-Tetrahydroxystilbene2-glucoside	InChI=1S/C20H22O9/c21-9-15-16(25)17(26)18(27)20(28-15)29-19-11(7-13(23)8-14(19)24)4-1-10-2-5-12(22)6-3-10/h1-8,15-18,20-27H,9H2/b4-1+/t15-,16-,17+,18-,20+/m1/s1	C1=CC(=CC=C1C=CC2=CC(=CC(=C2OC3C(C(C(C(O3)CO)O)O)O)O)O)O
1310	1	1	1	6	232.038	8-Fluoro-2-(trifluoromethyl)quinolin-4-ol	InChI=1S/C10H5F4NO/c11-6-3-1-2-5-7(16)4-8(10(12,13)14)15-9(5)6/h1-4H,(H,15,16)	C1=CC2=C(C(=C1)F)NC(=CC2=O)C(F)(F)F
1311	1	1	1	2	143.154	1,4-Bis(aminomethyl)cyclohexane	InChI=1S/C8H18N2/c9-5-7-1-2-8(6-10)4-3-7/h7-8H,1-6,9-10H2	C1CC(CCC1CN)CN
1312	4	3	4	14	251.114	3-Deaza-2'-deoxyadenosine	InChI=1S/C11H14N4O3/c12-11-10-6(1-2-13-11)15(5-14-10)9-3-7(17)8(4-16)18-9/h1-2,5,7-9,16-17H,3-4H2,(H2,12,13)/t7-,8+,9?/m0/s1	C1C(C(OC1N2C=NC3=C2C=CN=C3N)CO)O
1313	5	1	1	7	198.068	3-Chloromethcathinone	InChI=1S/C10H12ClNO/c1-7(12-2)10(13)8-4-3-5-9(11)6-8/h3-7,12H,1-2H3	CC(C(=O)C1=CC(=CC=C1)Cl)NC
1314	5	1	1	5	198.068	3-Chloromethcathinone	InChI=1S/C10H12ClNO/c1-7(12-2)10(13)8-4-3-5-9(11)6-8/h3-7,12H,1-2H3	CC(C(=O)C1=CC(=CC=C1)Cl)NC
1315	3	3	4	7	196.113	3-Fluoroethcathinone	InChI=1S/C11H14FNO/c1-3-13-8(2)11(14)9-5-4-6-10(12)7-9/h4-8,13H,3H2,1-2H3	CCNC(C)C(=O)C1=CC(=CC=C1)F
1317	22	1	1	19	432.268	Arg-Thr-Arg	InChI=1S/C16H33N9O5/c1-8(26)11(25-12(27)9(17)4-2-6-22-15(18)19)13(28)24-10(14(29)30)5-3-7-23-16(20)21/h8-11,26H,2-7,17H2,1H3,(H,24,28)(H,25,27)(H,29,30)(H4,18,19,22)(H4,20,21,23)	CC(C(C(=O)NC(CCCN=C(N)N)C(=O)O)NC(=O)C(CCCN=C(N)N)N)O
1318	5	4	4	3	245.186	Ile-Ile	InChI=1S/C12H24N2O3/c1-5-7(3)9(13)11(15)14-10(12(16)17)8(4)6-2/h7-10H,5-6,13H2,1-4H3,(H,14,15)(H,16,17)/t7-,8-,9-,10-/m0/s1	CCC(C)C(C(=O)NC(C(C)CC)C(=O)[O-])[NH3+]
1319	4	2	5	12	203.139	Leu-Ala	InChI=1S/C9H18N2O3/c1-5(2)4-7(10)8(12)11-6(3)9(13)14/h5-7H,4,10H2,1-3H3,(H,11,12)(H,13,14)/t6-,7-/m0/s1	CC(C)CC(C(=O)NC(C)C(=O)[O-])[NH3+]
1320	1	1	1	79	261.145	Ile-Glu	InChI=1S/C11H20N2O5/c1-3-6(2)9(12)10(16)13-7(11(17)18)4-5-8(14)15/h6-7,9H,3-5,12H2,1-2H3,(H,13,16)(H,14,15)(H,17,18)/t6-,7-,9-/m0/s1	CCC(C)C(C(=O)NC(CCC(=O)O)C(=O)O)N
1321	1	1	1	10	233.15	Leu-Thr	InChI=1S/C10H20N2O4/c1-5(2)4-7(11)9(14)12-8(6(3)13)10(15)16/h5-8,13H,4,11H2,1-3H3,(H,12,14)(H,15,16)/t6-,7+,8+/m1/s1	CC(C)CC(C(=O)NC(C(C)O)C(=O)O)N
1322	8	4	5	2	233.15	Thr-Ile	InChI=1S/C10H20N2O4/c1-4-5(2)8(10(15)16)12-9(14)7(11)6(3)13/h5-8,13H,4,11H2,1-3H3,(H,12,14)(H,15,16)/t5-,6+,7-,8-/m0/s1	CCC(C)C(C(=O)O)NC(=O)C(C(C)O)N
1323	1	1	1	7	233.15	Leu-Thr	InChI=1S/C10H20N2O4/c1-5(2)4-7(11)9(14)12-8(6(3)13)10(15)16/h5-8,13H,4,11H2,1-3H3,(H,12,14)(H,15,16)/t6-,7+,8+/m1/s1	CC(C)CC(C(=O)NC(C(C)O)C(=O)O)N
1324	5	1	1	8	414.21	PyroGlu-Gln-Arg	InChI=1S/C16H27N7O6/c17-11(24)5-3-9(22-13(26)8-4-6-12(25)21-8)14(27)23-10(15(28)29)2-1-7-20-16(18)19/h8-10H,1-7H2,(H2,17,24)(H,21,25)(H,22,26)(H,23,27)(H,28,29)(H4,18,19,20)	C1CC(=O)NC1C(=O)NC(CCC(=O)N)C(=O)NC(CCCN=C(N)N)C(=O)O
1325	5	1	1	15	414.21	PyroGlu-Gln-Arg	InChI=1S/C16H27N7O6/c17-11(24)5-3-9(22-13(26)8-4-6-12(25)21-8)14(27)23-10(15(28)29)2-1-7-20-16(18)19/h8-10H,1-7H2,(H2,17,24)(H,21,25)(H,22,26)(H,23,27)(H,28,29)(H4,18,19,20)	C1CC(=O)NC1C(=O)NC(CCC(=O)N)C(=O)NC(CCCN=C(N)N)C(=O)O
1326	29	1	1	45	415.194	PyroGlu-Glu-Arg	InChI=1S/C16H26N6O7/c17-16(18)19-7-1-2-10(15(28)29)22-14(27)9(4-6-12(24)25)21-13(26)8-3-5-11(23)20-8/h8-10H,1-7H2,(H,20,23)(H,21,26)(H,22,27)(H,24,25)(H,28,29)(H4,17,18,19)	C1CC(=O)NC1C(=O)NC(CCC(=O)O)C(=O)NC(CCCN=C(N)N)C(=O)O
1327	1	1	4	14	310.191	1H-Imidazol-2-amine,4,5-dihydro-N-[4-[[4-(1-methylethoxy)phenyl]methyl]phenyl]-	InChI=1S/C19H23N3O/c1-14(2)23-18-9-5-16(6-10-18)13-15-3-7-17(8-4-15)22-19-20-11-12-21-19/h3-10,14H,11-13H2,1-2H3,(H2,20,21,22)	CC(C)OC1=CC=C(C=C1)CC2=CC=C(C=C2)NC3=NCCN3
1328	2	2	2	2	200.085	6-tert-Butyl-3-methylsulfanyl-2H-1,2,4-triazin-5-one	InChI=1S/C8H13N3OS/c1-8(2,3)5-6(12)9-7(13-4)11-10-5/h1-4H3,(H,9,11,12)	CC(C)(C)C1=NNC(=NC1=O)SC
1330	21	7	8	26	189.148	3-Hydroxycapricacid	InChI=1S/C10H20O3/c1-2-3-4-5-6-7-9(11)8-10(12)13/h9,11H,2-8H2,1H3,(H,12,13)	CCCCCCCC(CC(=O)O)O
1331	3	2	2	2	459.093	Methanone,[1-(hexahydro-1-methyl-1H-azepin-3-yl)-1H-indol-3-yl](2-iodophenyl)-	InChI=1S/C22H23IN2O/c1-24-13-7-6-8-16(14-24)25-15-19(17-9-3-5-12-21(17)25)22(26)18-10-2-4-11-20(18)23/h2-5,9-12,15-16H,6-8,13-14H2,1H3	CN1CCCCC(C1)N2C=C(C3=CC=CC=C32)C(=O)C4=CC=CC=C4I
1332	3	1	1	5	434.061	Methanone,[1-(5-hydroxypentyl)-1H-indol-3-yl](2-iodophenyl)-	InChI=1S/C20H20INO2/c21-18-10-4-2-9-16(18)20(24)17-14-22(12-6-1-7-13-23)19-11-5-3-8-15(17)19/h2-5,8-11,14,23H,1,6-7,12-13H2	C1=CC=C2C(=C1)C(=CN2CCCCCO)C(=O)C3=CC=CC=C3I
1333	3	1	1	5	434.061	Methanone,[1-(5-hydroxypentyl)-1H-indol-3-yl](2-iodophenyl)-	InChI=1S/C20H20INO2/c21-18-10-4-2-9-16(18)20(24)17-14-22(12-6-1-7-13-23)19-11-5-3-8-15(17)19/h2-5,8-11,14,23H,1,6-7,12-13H2	C1=CC=C2C(=C1)C(=CN2CCCCCO)C(=O)C3=CC=CC=C3I
1334	3	1	1	8	434.061	Methanone,[1-(5-hydroxypentyl)-1H-indol-3-yl](2-iodophenyl)-	InChI=1S/C20H20INO2/c21-18-10-4-2-9-16(18)20(24)17-14-22(12-6-1-7-13-23)19-11-5-3-8-15(17)19/h2-5,8-11,14,23H,1,6-7,12-13H2	C1=CC=C2C(=C1)C(=CN2CCCCCO)C(=O)C3=CC=CC=C3I
1335	1	1	1	1	472.066	Aceticacid,2-[4-[[[2-[3-fluoro-4-(trifluoromethyl)phenyl]-4-methyl-5-thiazolyl]methyl]thio]-2-methylphenoxy]-	InChI=1S/C21H17F4NO3S2/c1-11-7-14(4-6-17(11)29-9-19(27)28)30-10-18-12(2)26-20(31-18)13-3-5-15(16(22)8-13)21(23,24)25/h3-8H,9-10H2,1-2H3,(H,27,28)	CC1=C(C=CC(=C1)SCC2=C(N=C(S2)C3=CC(=C(C=C3)C(F)(F)F)F)C)OCC(=O)O
1336	1	1	1	3	455.059	Benzamide,N-[2-[(4-chlorophenyl)amino]-1-methyl-2-oxoethoxy]-3,5-bis(trifluoromethyl)-	InChI=1S/C18H13ClF6N2O3/c1-9(15(28)26-14-4-2-13(19)3-5-14)30-27-16(29)10-6-11(17(20,21)22)8-12(7-10)18(23,24)25/h2-9H,1H3,(H,26,28)(H,27,29)	CC(C(=O)NC1=CC=C(C=C1)Cl)ONC(=O)C2=CC(=CC(=C2)C(F)(F)F)C(F)(F)F
1337	8	1	4	16	226.144	2,4,5-Trimethoxyamphetamine	InChI=1S/C12H19NO3/c1-8(13)5-9-6-11(15-3)12(16-4)7-10(9)14-2/h6-8H,5,13H2,1-4H3	CC(CC1=CC(=C(C=C1OC)OC)OC)N
1338	34	1	7	55	299.091	7,2'-Dimethoxy-3-hydroxyflavone	InChI=1S/C17H14O5/c1-20-10-7-8-11-14(9-10)22-17(16(19)15(11)18)12-5-3-4-6-13(12)21-2/h3-9,19H,1-2H3	COC1=CC2=C(C=C1)C(=O)C(=C(O2)C3=CC=CC=C3OC)O
1339	34	1	7	1	299.091	7,2'-Dimethoxy-3-hydroxyflavone	InChI=1S/C17H14O5/c1-20-10-7-8-11-14(9-10)22-17(16(19)15(11)18)12-5-3-4-6-13(12)21-2/h3-9,19H,1-2H3	COC1=CC2=C(C=C1)C(=O)C(=C(O2)C3=CC=CC=C3OC)O
1340	8	1	4	2	226.144	2,4,5-Trimethoxyamphetamine	InChI=1S/C12H19NO3/c1-8(13)5-9-6-11(15-3)12(16-4)7-10(9)14-2/h6-8H,5,13H2,1-4H3	CC(CC1=CC(=C(C=C1OC)OC)OC)N
1341	99	1	4	119	329.102	3-Hydroxy-7,2',3'-trimethoxyflavone	InChI=1S/C18H16O6/c1-21-10-7-8-11-14(9-10)24-18(16(20)15(11)19)12-5-4-6-13(22-2)17(12)23-3/h4-9,20H,1-3H3	COC1=CC2=C(C=C1)C(=O)C(=C(O2)C3=C(C(=CC=C3)OC)OC)O
1344	22	31	23	71	333.097	Evernicacid	InChI=1S/C17H16O7/c1-8-5-11(7-12(18)14(8)16(20)21)24-17(22)15-9(2)4-10(23-3)6-13(15)19/h4-7,18-19H,1-3H3,(H,20,21)	CC1=CC(=CC(=C1C(=O)OC2=CC(=C(C(=C2)C)C(=O)O)O)O)OC
1347	4	1	2	13	318.15	Desmethyleneparoxetine	InChI=1S/C18H20FNO3/c19-14-3-1-12(2-4-14)16-7-8-20-10-13(16)11-23-15-5-6-17(21)18(22)9-15/h1-6,9,13,16,20-22H,7-8,10-11H2/t13-,16-/m0/s1	C1CNCC(C1C2=CC=C(C=C2)F)COC3=CC(=C(C=C3)O)O
1348	18	16	18	15	298.126	Duloxetine	InChI=1S/C18H19NOS/c1-19-12-11-17(18-10-5-13-21-18)20-16-9-4-7-14-6-2-3-8-15(14)16/h2-10,13,17,19H,11-12H2,1H3/t17-/m0/s1	CNCCC(C1=CC=CS1)OC2=CC=CC3=CC=CC=C32
1349	27	2	2	21	269.044	Coumestrol	InChI=1S/C15H8O5/c16-7-1-3-9-11(5-7)19-14-10-4-2-8(17)6-12(10)20-15(18)13(9)14/h1-6,16-17H	C1=CC2=C(C=C1O)OC3=C2C(=O)OC4=C3C=CC(=C4)O
1350	5	3	3	8	356.201	Methanone,(1-propyl-1H-indol-3-yl)(4-propyl-1-naphthalenyl)-	InChI=1S/C25H25NO/c1-3-9-18-14-15-22(20-11-6-5-10-19(18)20)25(27)23-17-26(16-4-2)24-13-8-7-12-21(23)24/h5-8,10-15,17H,3-4,9,16H2,1-2H3	CCCC1=CC=C(C2=CC=CC=C12)C(=O)C3=CN(C4=CC=CC=C43)CCC
1351	20	5	5	2	370.216	Methanone,(6-ethyl-1-naphthalenyl)(1-pentyl-1H-indol-3-yl)-	InChI=1S/C26H27NO/c1-3-5-8-16-27-18-24(22-11-6-7-13-25(22)27)26(28)23-12-9-10-20-17-19(4-2)14-15-21(20)23/h6-7,9-15,17-18H,3-5,8,16H2,1-2H3	CCCCCN1C=C(C2=CC=CC=C21)C(=O)C3=CC=CC4=C3C=CC(=C4)CC
1352	3	1	1	19	384.232	Methanone,(1-pentyl-1H-indol-3-yl)(4-propyl-1-naphthalenyl)-	InChI=1S/C27H29NO/c1-3-5-10-18-28-19-25(23-14-8-9-15-26(23)28)27(29)24-17-16-20(11-4-2)21-12-6-7-13-22(21)24/h6-9,12-17,19H,3-5,10-11,18H2,1-2H3	CCCCCN1C=C(C2=CC=CC=C21)C(=O)C3=CC=C(C4=CC=CC=C43)CCC
1353	2	2	2	3	306.023	2,4-Thiazolidinedione,5-[[5-(4-fluoro-2-hydroxyphenyl)-2-furanyl]methylene]-,(5Z)-	InChI=1S/C14H8FNO4S/c15-7-1-3-9(10(17)5-7)11-4-2-8(20-11)6-12-13(18)16-14(19)21-12/h1-6,17H,(H,16,18,19)/b12-6+	C1=CC(=C(C=C1F)O)C2=CC=C(O2)C=C3C(=O)NC(=O)S3
1355	9	1	2	528	335.222	ProstaglandinB2	InChI=1S/C20H30O4/c1-2-3-6-9-17(21)14-12-16-13-15-19(22)18(16)10-7-4-5-8-11-20(23)24/h4,7,12,14,17,21H,2-3,5-6,8-11,13,15H2,1H3,(H,23,24)/b7-4-,14-12+/t17-/m0/s1	CCCCCC(C=CC1=C(C(=O)CC1)CC=CCCCC(=O)O)O
1356	9	1	2	372	335.222	ProstaglandinB2	InChI=1S/C20H30O4/c1-2-3-6-9-17(21)14-12-16-13-15-19(22)18(16)10-7-4-5-8-11-20(23)24/h4,7,12,14,17,21H,2-3,5-6,8-11,13,15H2,1H3,(H,23,24)/b7-4-,14-12+/t17-/m0/s1	CCCCCC(C=CC1=C(C(=O)CC1)CC=CCCCC(=O)O)O
1357	57	1	2	187	351.217	8-iso-15-KetoprostaglandinE2	InChI=1S/C20H30O5/c1-2-3-6-9-15(21)12-13-17-16(18(22)14-19(17)23)10-7-4-5-8-11-20(24)25/h4,7,12-13,16-17,19,23H,2-3,5-6,8-11,14H2,1H3,(H,24,25)/b7-4-,13-12+/t16-,17+,19?/m0/s1	CCCCCC(=O)C=CC1C(CC(=O)C1CC=CCCCC(=O)O)O
1358	57	1	2	25	351.217	8-iso-15-KetoprostaglandinE2	InChI=1S/C20H30O5/c1-2-3-6-9-15(21)12-13-17-16(18(22)14-19(17)23)10-7-4-5-8-11-20(24)25/h4,7,12-13,16-17,19,23H,2-3,5-6,8-11,14H2,1H3,(H,24,25)/b7-4-,13-12+/t16-,17+,19?/m0/s1	CCCCCC(=O)C=CC1C(CC(=O)C1CC=CCCCC(=O)O)O
1359	8	4	2	94	349.237	ProstaglandinA2methylester	InChI=1S/C21H32O4/c1-3-4-7-10-18(22)15-13-17-14-16-20(23)19(17)11-8-5-6-9-12-21(24)25-2/h5,8,13-19,22H,3-4,6-7,9-12H2,1-2H3/b8-5-,15-13+/t17-,18-,19+/m0/s1	CCCCCC(C=CC1C=CC(=O)C1CC=CCCCC(=O)OC)O
1360	147	8	3	603	319.227	11(12)-Epoxy-5Z,8Z,14Z,17Z-eicosatetraenoicacid	InChI=1S/C20H30O3/c1-2-3-4-5-9-12-15-18-19(23-18)16-13-10-7-6-8-11-14-17-20(21)22/h3-4,6,8-10,12-13,18-19H,2,5,7,11,14-17H2,1H3,(H,21,22)/b4-3-,8-6-,12-9-,13-10-	CCC=CCC=CCC1C(O1)CC=CCC=CCCCC(=O)O
1361	367	10	10	505	335.222	Bicyclo-prostaglandinE2	InChI=1S/C20H30O4/c1-2-3-8-16-17-13-19(22)15(14(17)11-12-18(16)21)9-6-4-5-7-10-20(23)24/h4,6,14-17H,2-3,5,7-13H2,1H3,(H,23,24)/b6-4-/t14-,15?,16?,17+/m1/s1	CCCCC1C2CC(=O)C(C2CCC1=O)CC=CCCCC(=O)O
1362	1	1	2	25	371.222	17-Phenyltrinor-13,14-dihydroprostaglandinA2	InChI=1S/C23H30O4/c24-20(15-12-18-8-4-3-5-9-18)16-13-19-14-17-22(25)21(19)10-6-1-2-7-11-23(26)27/h1,3-6,8-9,14,17,19-21,24H,2,7,10-13,15-16H2,(H,26,27)/b6-1-/t19-,20?,21?/m0/s1	C1=CC=C(C=C1)CCC(CCC2C=CC(=O)C2CC=CCCCC(=O)O)O
1363	30	1	1	31	351.217	15-KetoprostaglandinE2	InChI=1S/C20H30O5/c1-2-3-6-9-15(21)12-13-17-16(18(22)14-19(17)23)10-7-4-5-8-11-20(24)25/h4,7,12-13,16-17,19,23H,2-3,5-6,8-11,14H2,1H3,(H,24,25)/b7-4-,13-12+/t16-,17-,19-/m1/s1	CCCCCC(=O)C=CC1C(CC(=O)C1CC=CCCCC(=O)O)O
1364	11	52	21	514	333.206	ProstaglandinB3	InChI=1S/C20H28O4/c1-2-3-6-9-17(21)14-12-16-13-15-19(22)18(16)10-7-4-5-8-11-20(23)24/h3-4,6-7,12,14,17,21H,2,5,8-11,13,15H2,1H3,(H,23,24)/b6-3-,7-4-,14-12+/t17-/m0/s1	CCC=CCC(C=CC1=C(C(=O)CC1)CC=CCCCC(=O)O)O
1365	30	1	1	273	351.217	15-KetoprostaglandinE2	InChI=1S/C20H30O5/c1-2-3-6-9-15(21)12-13-17-16(18(22)14-19(17)23)10-7-4-5-8-11-20(24)25/h4,7,12-13,16-17,19,23H,2-3,5-6,8-11,14H2,1H3,(H,24,25)/b7-4-,13-12+/t16-,17-,19-/m1/s1	CCCCCC(=O)C=CC1C(CC(=O)C1CC=CCCCC(=O)O)O
1366	1	1	1	11	369.206	17-PhenyltrinorprostaglandinA2	InChI=1S/C23H28O4/c24-20(15-12-18-8-4-3-5-9-18)16-13-19-14-17-22(25)21(19)10-6-1-2-7-11-23(26)27/h1,3-6,8-9,13-14,16-17,19-21,24H,2,7,10-12,15H2,(H,26,27)/b6-1-,16-13+/t19-,20?,21?/m0/s1	C1=CC=C(C=C1)CCC(C=CC2C=CC(=O)C2CC=CCCCC(=O)O)O
1367	69	2	2	47	302.139	Oxymorphone	InChI=1S/C17H19NO4/c1-18-7-6-16-13-9-2-3-10(19)14(13)22-15(16)11(20)4-5-17(16,21)12(18)8-9/h2-3,12,15,19,21H,4-8H2,1H3/t12-,15+,16+,17-/m1/s1	CN1CCC23C4C(=O)CCC2(C1CC5=C3C(=C(C=C5)O)O4)O
1368	9	1	1	24	478.171	Oxymorphone3-.beta.-D-glucuronide	InChI=1S/C23H27NO10/c1-24-7-6-22-13-9-2-3-11(32-21-16(28)14(26)15(27)18(34-21)20(29)30)17(13)33-19(22)10(25)4-5-23(22,31)12(24)8-9/h2-3,12,14-16,18-19,21,26-28,31H,4-8H2,1H3,(H,29,30)/t12-,14+,15+,16-,18+,19+,21-,22+,23-/m1/s1	CN1CCC23C4C(=O)CCC2(C1CC5=C3C(=C(C=C5)OC6C(C(C(C(O6)C(=O)O)O)O)O)O4)O
1369	50	1	2	54	288.123	Noroxymorphone	InChI=1S/C16H17NO4/c18-9-2-1-8-7-11-16(20)4-3-10(19)14-15(16,5-6-17-11)12(8)13(9)21-14/h1-2,11,14,17-18,20H,3-7H2/t11-,14+,15+,16-/m1/s1	C1CC2(C3CC4=C5C2(CCN3)C(C1=O)OC5=C(C=C4)O)O
1370	1	1	2	10	230.09	1H-Pyrazol-3-amine,4,5-dihydro-1-[3-(trifluoromethyl)phenyl]-	InChI=1S/C10H10F3N3/c11-10(12,13)7-2-1-3-8(6-7)16-5-4-9(14)15-16/h1-3,6H,4-5H2,(H2,14,15)	C1CN(N=C1N)C2=CC=CC(=C2)C(F)(F)F
1371	3	1	2	97	324.121	Flutolanil	InChI=1S/C17H16F3NO2/c1-11(2)23-13-7-5-6-12(10-13)21-16(22)14-8-3-4-9-15(14)17(18,19)20/h3-11H,1-2H3,(H,21,22)	CC(C)OC1=CC=CC(=C1)NC(=O)C2=CC=CC=C2C(F)(F)F
1372	3	1	2	5	324.121	Flutolanil	InChI=1S/C17H16F3NO2/c1-11(2)23-13-7-5-6-12(10-13)21-16(22)14-8-3-4-9-15(14)17(18,19)20/h3-11H,1-2H3,(H,21,22)	CC(C)OC1=CC=CC(=C1)NC(=O)C2=CC=CC=C2C(F)(F)F
1373	9	9	9	5	300.069	1-Naphthalenesulfonicacid,8-(phenylamino)-	InChI=1S/C16H13NO3S/c18-21(19,20)15-11-5-7-12-6-4-10-14(16(12)15)17-13-8-2-1-3-9-13/h1-11,17H,(H,18,19,20)	C1=CC=C(C=C1)NC2=CC=CC3=C2C(=CC=C3)S(=O)(=O)O
1377	40	1	10	37	372.161	Flumorph	InChI=1S/C21H22FNO4/c1-25-19-8-5-16(13-20(19)26-2)18(15-3-6-17(22)7-4-15)14-21(24)23-9-11-27-12-10-23/h3-8,13-14H,9-12H2,1-2H3/b18-14+	COC1=C(C=C(C=C1)C(=CC(=O)N2CCOCC2)C3=CC=C(C=C3)F)OC
1378	40	1	10	24	372.161	Flumorph	InChI=1S/C21H22FNO4/c1-25-19-8-5-16(13-20(19)26-2)18(15-3-6-17(22)7-4-15)14-21(24)23-9-11-27-12-10-23/h3-8,13-14H,9-12H2,1-2H3/b18-14+	COC1=C(C=C(C=C1)C(=CC(=O)N2CCOCC2)C3=CC=C(C=C3)F)OC
1379	1	2	2	17	264.101	Met-Asn	InChI=1S/C9H17N3O4S/c1-17-3-2-5(10)8(14)12-6(9(15)16)4-7(11)13/h5-6H,2-4,10H2,1H3,(H2,11,13)(H,12,14)(H,15,16)/t5-,6-/m0/s1	CSCCC(C(=O)NC(CC(=O)N)C(=O)O)N
1381	2	1	2	3	249.108	Glu-Thr	InChI=1S/C9H16N2O6/c1-4(12)7(9(16)17)11-8(15)5(10)2-3-6(13)14/h4-5,7,12H,2-3,10H2,1H3,(H,11,15)(H,13,14)(H,16,17)/t4-,5+,7+/m1/s1	CC(C(C(=O)O)NC(=O)C(CCC(=O)O)N)O
1382	1	1	1	1	190.13	NG-Amino-L-arginine	InChI=1S/C6H15N5O2/c7-4(5(12)13)2-1-3-10-6(8)11-9/h4H,1-3,7,9H2,(H,12,13)(H3,8,10,11)/t4-/m1/s1	C(CC(C(=O)O)N)CN=C(N)NN
1383	4	2	2	9	229.155	Leu-Pro	InChI=1S/C11H20N2O3/c1-7(2)6-8(12)10(14)13-5-3-4-9(13)11(15)16/h7-9H,3-6,12H2,1-2H3,(H,15,16)/t8-,9-/m0/s1	CC(C)CC(C(=O)N1CCCC1C(=O)[O-])[NH3+]
1384	7	1	1	9	247.111	Pro-Met	InChI=1S/C10H18N2O3S/c1-16-6-4-8(10(14)15)12-9(13)7-3-2-5-11-7/h7-8,11H,2-6H2,1H3,(H,12,13)(H,14,15)/t7-,8-/m0/s1	CSCCC(C(=O)[O-])NC(=O)C1CCC[NH2+]1
1385	1	1	1	2	190.13	NG-Amino-L-arginine	InChI=1S/C6H15N5O2/c7-4(5(12)13)2-1-3-10-6(8)11-9/h4H,1-3,7,9H2,(H,12,13)(H3,8,10,11)/t4-/m1/s1	C(CC(C(=O)O)N)CN=C(N)NN
1386	1	1	1	27	247.111	Met-Pro	InChI=1S/C10H18N2O3S/c1-16-6-4-7(11)9(13)12-5-2-3-8(12)10(14)15/h7-8H,2-6,11H2,1H3,(H,14,15)/t7-,8-/m0/s1	CSCCC(C(=O)N1CCCC1C(=O)[O-])[NH3+]
1387	7	1	1	15	247.111	Pro-Met	InChI=1S/C10H18N2O3S/c1-16-6-4-8(10(14)15)12-9(13)7-3-2-5-11-7/h7-8,11H,2-6H2,1H3,(H,12,13)(H,14,15)/t7-,8-/m0/s1	CSCCC(C(=O)[O-])NC(=O)C1CCC[NH2+]1
1388	4	2	2	12	229.155	Leu-Pro	InChI=1S/C11H20N2O3/c1-7(2)6-8(12)10(14)13-5-3-4-9(13)11(15)16/h7-9H,3-6,12H2,1-2H3,(H,15,16)/t8-,9-/m0/s1	CC(C)CC(C(=O)N1CCCC1C(=O)[O-])[NH3+]
1390	2	1	2	3	249.108	Glu-Thr	InChI=1S/C9H16N2O6/c1-4(12)7(9(16)17)11-8(15)5(10)2-3-6(13)14/h4-5,7,12H,2-3,10H2,1H3,(H,11,15)(H,13,14)(H,16,17)/t4-,5+,7+/m1/s1	CC(C(C(=O)O)NC(=O)C(CCC(=O)O)N)O
1391	12	1	2	40	303.05	3,7,3',4',5'-Pentahydroxyflavone	InChI=1S/C15H10O7/c16-7-1-2-8-11(5-7)22-15(14(21)12(8)19)6-3-9(17)13(20)10(18)4-6/h1-5,16-18,20-21H	C1=CC2=C(C=C1O)OC(=C(C2=O)O)C3=CC(=C(C(=C3)O)O)O
1392	12	1	2	84	303.05	3,7,3',4',5'-Pentahydroxyflavone	InChI=1S/C15H10O7/c16-7-1-2-8-11(5-7)22-15(14(21)12(8)19)6-3-9(17)13(20)10(18)4-6/h1-5,16-18,20-21H	C1=CC2=C(C=C1O)OC(=C(C2=O)O)C3=CC(=C(C(=C3)O)O)O
1393	15	1	3	56	319.045	Myricetin	InChI=1S/C15H10O8/c16-6-3-7(17)11-10(4-6)23-15(14(22)13(11)21)5-1-8(18)12(20)9(19)2-5/h1-4,16-20,22H	C1=C(C=C(C(=C1O)O)O)C2=C(C(=O)C3=C(C=C(C=C3O2)O)O)O
1394	23	5	9	77	271.06	3,6,3'-Trihydroxyflavone	InChI=1S/C15H10O5/c16-9-3-1-2-8(6-9)15-14(19)13(18)11-7-10(17)4-5-12(11)20-15/h1-7,16-17,19H	C1=CC(=CC(=C1)O)C2=C(C(=O)C3=C(O2)C=CC(=C3)O)O
1395	186	2	3	98	313.107	5,7,3'-Trimethoxyflavone	InChI=1S/C18H16O5/c1-20-12-6-4-5-11(7-12)15-10-14(19)18-16(22-3)8-13(21-2)9-17(18)23-15/h4-10H,1-3H3	COC1=CC=CC(=C1)C2=CC(=O)C3=C(C=C(C=C3O2)OC)OC
1396	83	1	1	127	411.198	Tafluprost(freeacid)	InChI=1S/C22H28F2O5/c23-22(24,15-29-16-8-4-3-5-9-16)13-12-18-17(19(25)14-20(18)26)10-6-1-2-7-11-21(27)28/h1,3-6,8-9,12-13,17-20,25-26H,2,7,10-11,14-15H2,(H,27,28)/b6-1-,13-12+/t17-,18?,19+,20-/m1/s1	C1C(C(C(C1O)C=CC(COC2=CC=CC=C2)(F)F)CC=CCCCC(=O)O)O
1397	1	1	1	15	453.245	Tafluprost	InChI=1S/C25H34F2O5/c1-18(2)32-24(30)13-9-4-3-8-12-20-21(23(29)16-22(20)28)14-15-25(26,27)17-31-19-10-6-5-7-11-19/h3,5-8,10-11,14-15,18,20-23,28-29H,4,9,12-13,16-17H2,1-2H3/b8-3-,15-14+/t20-,21?,22+,23-/m1/s1	CC(C)OC(=O)CCCC=CCC1C(CC(C1C=CC(COC2=CC=CC=C2)(F)F)O)O
1398	6	2	3	15	235.06	7-Methoxycoumarin-4-aceticacid	InChI=1S/C12H10O5/c1-16-8-2-3-9-7(4-11(13)14)5-12(15)17-10(9)6-8/h2-3,5-6H,4H2,1H3,(H,13,14)	COC1=CC2=C(C=C1)C(=CC(=O)O2)CC(=O)O
1399	8	1	2	36	249.076	Methyl7-methoxycoumarin-4-acetate	InChI=1S/C13H12O5/c1-16-9-3-4-10-8(5-12(14)17-2)6-13(15)18-11(10)7-9/h3-4,6-7H,5H2,1-2H3	COC1=CC2=C(C=C1)C(=CC(=O)O2)CC(=O)OC
1400	18	12	19	22	345.139	Maltitol	InChI=1S/C12H24O11/c13-1-4(16)7(18)11(5(17)2-14)23-12-10(21)9(20)8(19)6(3-15)22-12/h4-21H,1-3H2/t4-,5+,6+,7+,8+,9-,10+,11+,12+/m0/s1	C(C1C(C(C(C(O1)OC(C(CO)O)C(C(CO)O)O)O)O)O)O
1401	4	4	5	2	170.092	1-Methyl-L-histidine	InChI=1S/C7H11N3O2/c1-10-3-5(9-4-10)2-6(8)7(11)12/h3-4,6H,2,8H2,1H3,(H,11,12)	CN1C=C(N=C1)CC(C(=O)[O-])[NH3+]
1402	37	28	37	12	181.071	L-(+)-Gulose	InChI=1S/C6H12O6/c7-1-3(9)5(11)6(12)4(10)2-8/h1,3-6,8-12H,2H2/t3-,4+,5-,6-/m1/s1	C(C(C(C(C(C=O)O)O)O)O)O
1403	11	14	12	12	131.034	Mesaconicacid	InChI=1S/C5H6O4/c1-3(5(8)9)2-4(6)7/h2H,1H3,(H,6,7)(H,8,9)/b3-2+	CC(=CC(=O)O)C(=O)O
1404	5	2	2	1	395.229	Thr-Phe-Lys	InChI=1S/C19H30N4O5/c1-12(24)16(21)18(26)23-15(11-13-7-3-2-4-8-13)17(25)22-14(19(27)28)9-5-6-10-20/h2-4,7-8,12,14-16,24H,5-6,9-11,20-21H2,1H3,(H,22,25)(H,23,26)(H,27,28)	CC(C(C(=O)NC(CC1=CC=CC=C1)C(=O)NC(CCCCN)C(=O)O)N)O
1405	3	1	3	6	388.255	Gln-Ile-Lys	InChI=1S/C17H33N5O5/c1-3-10(2)14(22-15(24)11(19)7-8-13(20)23)16(25)21-12(17(26)27)6-4-5-9-18/h10-12,14H,3-9,18-19H2,1-2H3,(H2,20,23)(H,21,25)(H,22,24)(H,26,27)	CCC(C)C(C(=O)NC(CCCCN)C(=O)O)NC(=O)C(CCC(=O)N)N
1406	2	1	2	50	461.251	Gln-Trp-Lys	InChI=1S/C22H32N6O5/c23-10-4-3-7-17(22(32)33)27-21(31)18(28-20(30)15(24)8-9-19(25)29)11-13-12-26-16-6-2-1-5-14(13)16/h1-2,5-6,12,15,17-18,26H,3-4,7-11,23-24H2,(H2,25,29)(H,27,31)(H,28,30)(H,32,33)	C1=CC=C2C(=C1)C(=CN2)CC(C(=O)NC(CCCCN)C(=O)O)NC(=O)C(CCC(=O)N)N
1407	1	1	1	24	376.183	Asp-Asn-Lys	InChI=1S/C14H25N5O7/c15-4-2-1-3-8(14(25)26)18-13(24)9(6-10(17)20)19-12(23)7(16)5-11(21)22/h7-9H,1-6,15-16H2,(H2,17,20)(H,18,24)(H,19,23)(H,21,22)(H,25,26)	C(CCN)CC(C(=O)O)NC(=O)C(CC(=O)N)NC(=O)C(CC(=O)O)N
1408	2	1	2	53	461.251	Gln-Trp-Lys	InChI=1S/C22H32N6O5/c23-10-4-3-7-17(22(32)33)27-21(31)18(28-20(30)15(24)8-9-19(25)29)11-13-12-26-16-6-2-1-5-14(13)16/h1-2,5-6,12,15,17-18,26H,3-4,7-11,23-24H2,(H2,25,29)(H,27,31)(H,28,30)(H,32,33)	C1=CC=C2C(=C1)C(=CN2)CC(C(=O)NC(CCCCN)C(=O)O)NC(=O)C(CCC(=O)N)N
1409	1	1	1	9	376.183	Asp-Asn-Lys	InChI=1S/C14H25N5O7/c15-4-2-1-3-8(14(25)26)18-13(24)9(6-10(17)20)19-12(23)7(16)5-11(21)22/h7-9H,1-6,15-16H2,(H2,17,20)(H,18,24)(H,19,23)(H,21,22)(H,25,26)	C(CCN)CC(C(=O)O)NC(=O)C(CC(=O)N)NC(=O)C(CC(=O)O)N
1410	3	1	3	7	404.262	Thr-Lys-Arg	InChI=1S/C16H33N7O5/c1-9(24)12(18)14(26)22-10(5-2-3-7-17)13(25)23-11(15(27)28)6-4-8-21-16(19)20/h9-12,24H,2-8,17-18H2,1H3,(H,22,26)(H,23,25)(H,27,28)(H4,19,20,21)	CC(C(C(=O)NC(CCCCN)C(=O)NC(CCCN=C(N)N)C(=O)O)N)O
1411	6	2	2	15	411.224	Thr-Tyr-Lys	InChI=1S/C19H30N4O6/c1-11(24)16(21)18(27)23-15(10-12-5-7-13(25)8-6-12)17(26)22-14(19(28)29)4-2-3-9-20/h5-8,11,14-16,24-25H,2-4,9-10,20-21H2,1H3,(H,22,26)(H,23,27)(H,28,29)	CC(C(C(=O)NC(CC1=CC=C(C=C1)O)C(=O)NC(CCCCN)C(=O)O)N)O
1412	4	1	3	7	390.246	Ser-Lys-Arg	InChI=1S/C15H31N7O5/c16-6-2-1-4-10(21-12(24)9(17)8-23)13(25)22-11(14(26)27)5-3-7-20-15(18)19/h9-11,23H,1-8,16-17H2,(H,21,24)(H,22,25)(H,26,27)(H4,18,19,20)	C(CCN)CC(C(=O)NC(CCCN=C(N)N)C(=O)O)NC(=O)C(CO)N
1413	3	1	3	10	404.262	Thr-Lys-Arg	InChI=1S/C16H33N7O5/c1-9(24)12(18)14(26)22-10(5-2-3-7-17)13(25)23-11(15(27)28)6-4-8-21-16(19)20/h9-12,24H,2-8,17-18H2,1H3,(H,22,26)(H,23,25)(H,27,28)(H4,19,20,21)	CC(C(C(=O)NC(CCCCN)C(=O)NC(CCCN=C(N)N)C(=O)O)N)O
1414	2	2	2	9	431.309	Lys-Arg-Lys	InChI=1S/C18H38N8O4/c19-9-3-1-6-12(21)15(27)25-13(8-5-11-24-18(22)23)16(28)26-14(17(29)30)7-2-4-10-20/h12-14H,1-11,19-21H2,(H,25,27)(H,26,28)(H,29,30)(H4,22,23,24)	C(CCN)CC(C(=O)NC(CCCN=C(N)N)C(=O)NC(CCCCN)C(=O)O)N
1415	2	1	2	31	461.251	Gln-Trp-Lys	InChI=1S/C22H32N6O5/c23-10-4-3-7-17(22(32)33)27-21(31)18(28-20(30)15(24)8-9-19(25)29)11-13-12-26-16-6-2-1-5-14(13)16/h1-2,5-6,12,15,17-18,26H,3-4,7-11,23-24H2,(H2,25,29)(H,27,31)(H,28,30)(H,32,33)	C1=CC=C2C(=C1)C(=CN2)CC(C(=O)NC(CCCCN)C(=O)O)NC(=O)C(CCC(=O)N)N
1416	3	1	3	8	388.255	Gln-Leu-Lys	InChI=1S/C17H33N5O5/c1-10(2)9-13(22-15(24)11(19)6-7-14(20)23)16(25)21-12(17(26)27)5-3-4-8-18/h10-13H,3-9,18-19H2,1-2H3,(H2,20,23)(H,21,25)(H,22,24)(H,26,27)	CC(C)CC(C(=O)NC(CCCCN)C(=O)O)NC(=O)C(CCC(=O)N)N
1417	3	1	3	16	388.255	Gln-Leu-Lys	InChI=1S/C17H33N5O5/c1-10(2)9-13(22-15(24)11(19)6-7-14(20)23)16(25)21-12(17(26)27)5-3-4-8-18/h10-13H,3-9,18-19H2,1-2H3,(H2,20,23)(H,21,25)(H,22,24)(H,26,27)	CC(C)CC(C(=O)NC(CCCCN)C(=O)O)NC(=O)C(CCC(=O)N)N
1418	4	1	3	1	390.246	Ser-Lys-Arg	InChI=1S/C15H31N7O5/c16-6-2-1-4-10(21-12(24)9(17)8-23)13(25)22-11(14(26)27)5-3-7-20-15(18)19/h9-11,23H,1-8,16-17H2,(H,21,24)(H,22,25)(H,26,27)(H4,18,19,20)	C(CCN)CC(C(=O)NC(CCCN=C(N)N)C(=O)O)NC(=O)C(CO)N
1419	2	1	2	63	461.251	Gln-Trp-Lys	InChI=1S/C22H32N6O5/c23-10-4-3-7-17(22(32)33)27-21(31)18(28-20(30)15(24)8-9-19(25)29)11-13-12-26-16-6-2-1-5-14(13)16/h1-2,5-6,12,15,17-18,26H,3-4,7-11,23-24H2,(H2,25,29)(H,27,31)(H,28,30)(H,32,33)	C1=CC=C2C(=C1)C(=CN2)CC(C(=O)NC(CCCCN)C(=O)O)NC(=O)C(CCC(=O)N)N
1420	6	2	2	36	419.24	Pro-Phe-Arg	InChI=1S/C20H30N6O4/c21-20(22)24-11-5-9-15(19(29)30)25-18(28)16(12-13-6-2-1-3-7-13)26-17(27)14-8-4-10-23-14/h1-3,6-7,14-16,23H,4-5,8-12H2,(H,25,28)(H,26,27)(H,29,30)(H4,21,22,24)	C1CC(NC1)C(=O)NC(CC2=CC=CC=C2)C(=O)NC(CCCN=C(N)N)C(=O)O
1421	9	2	2	29	458.251	Pro-Trp-Arg	InChI=1S/C22H31N7O4/c23-22(24)26-10-4-8-17(21(32)33)28-20(31)18(29-19(30)16-7-3-9-25-16)11-13-12-27-15-6-2-1-5-14(13)15/h1-2,5-6,12,16-18,25,27H,3-4,7-11H2,(H,28,31)(H,29,30)(H,32,33)(H4,23,24,26)	C1CC(NC1)C(=O)NC(CC2=CNC3=CC=CC=C32)C(=O)NC(CCCN=C(N)N)C(=O)O
1422	61	2	2	10	401.214	Pro-Glu-Arg	InChI=1S/C16H28N6O6/c17-16(18)20-8-2-4-11(15(27)28)22-14(26)10(5-6-12(23)24)21-13(25)9-3-1-7-19-9/h9-11,19H,1-8H2,(H,21,25)(H,22,26)(H,23,24)(H,27,28)(H4,17,18,20)	C1CC(NC1)C(=O)NC(CCC(=O)O)C(=O)NC(CCCN=C(N)N)C(=O)O
1423	2	2	2	14	400.23	Pro-Gln-Arg	InChI=1S/C16H29N7O5/c17-12(24)6-5-10(22-13(25)9-3-1-7-20-9)14(26)23-11(15(27)28)4-2-8-21-16(18)19/h9-11,20H,1-8H2,(H2,17,24)(H,22,25)(H,23,26)(H,27,28)(H4,18,19,21)	C1CC(NC1)C(=O)NC(CCC(=O)N)C(=O)NC(CCCN=C(N)N)C(=O)O
1424	3	1	2	18	374.24	Gln-Val-Lys	InChI=1S/C16H31N5O5/c1-9(2)13(21-14(23)10(18)6-7-12(19)22)15(24)20-11(16(25)26)5-3-4-8-17/h9-11,13H,3-8,17-18H2,1-2H3,(H2,19,22)(H,20,24)(H,21,23)(H,25,26)	CC(C)C(C(=O)NC(CCCCN)C(=O)O)NC(=O)C(CCC(=O)N)N
1425	3	1	3	15	388.255	Gln-Ile-Lys	InChI=1S/C17H33N5O5/c1-3-10(2)14(22-15(24)11(19)7-8-13(20)23)16(25)21-12(17(26)27)6-4-5-9-18/h10-12,14H,3-9,18-19H2,1-2H3,(H2,20,23)(H,21,25)(H,22,24)(H,26,27)	CCC(C)C(C(=O)NC(CCCCN)C(=O)O)NC(=O)C(CCC(=O)N)N
1426	3	1	3	15	388.255	Gln-Ile-Lys	InChI=1S/C17H33N5O5/c1-3-10(2)14(22-15(24)11(19)7-8-13(20)23)16(25)21-12(17(26)27)6-4-5-9-18/h10-12,14H,3-9,18-19H2,1-2H3,(H2,20,23)(H,21,25)(H,22,24)(H,26,27)	CCC(C)C(C(=O)NC(CCCCN)C(=O)O)NC(=O)C(CCC(=O)N)N
1427	4	1	3	8	390.246	Ser-Lys-Arg	InChI=1S/C15H31N7O5/c16-6-2-1-4-10(21-12(24)9(17)8-23)13(25)22-11(14(26)27)5-3-7-20-15(18)19/h9-11,23H,1-8,16-17H2,(H,21,24)(H,22,25)(H,26,27)(H4,18,19,20)	C(CCN)CC(C(=O)NC(CCCN=C(N)N)C(=O)O)NC(=O)C(CO)N
1428	3	1	3	14	388.255	Gln-Ile-Lys	InChI=1S/C17H33N5O5/c1-3-10(2)14(22-15(24)11(19)7-8-13(20)23)16(25)21-12(17(26)27)6-4-5-9-18/h10-12,14H,3-9,18-19H2,1-2H3,(H2,20,23)(H,21,25)(H,22,24)(H,26,27)	CCC(C)C(C(=O)NC(CCCCN)C(=O)O)NC(=O)C(CCC(=O)N)N
1429	2	1	2	26	461.251	Gln-Trp-Lys	InChI=1S/C22H32N6O5/c23-10-4-3-7-17(22(32)33)27-21(31)18(28-20(30)15(24)8-9-19(25)29)11-13-12-26-16-6-2-1-5-14(13)16/h1-2,5-6,12,15,17-18,26H,3-4,7-11,23-24H2,(H2,25,29)(H,27,31)(H,28,30)(H,32,33)	C1=CC=C2C(=C1)C(=CN2)CC(C(=O)NC(CCCCN)C(=O)O)NC(=O)C(CCC(=O)N)N
1430	2	2	2	6	431.309	Lys-Arg-Lys	InChI=1S/C18H38N8O4/c19-9-3-1-6-12(21)15(27)25-13(8-5-11-24-18(22)23)16(28)26-14(17(29)30)7-2-4-10-20/h12-14H,1-11,19-21H2,(H,25,27)(H,26,28)(H,29,30)(H4,22,23,24)	C(CCN)CC(C(=O)NC(CCCN=C(N)N)C(=O)NC(CCCCN)C(=O)O)N
1431	2	2	2	6	431.309	Lys-Arg-Lys	InChI=1S/C18H38N8O4/c19-9-3-1-6-12(21)15(27)25-13(8-5-11-24-18(22)23)16(28)26-14(17(29)30)7-2-4-10-20/h12-14H,1-11,19-21H2,(H,25,27)(H,26,28)(H,29,30)(H4,22,23,24)	C(CCN)CC(C(=O)NC(CCCN=C(N)N)C(=O)NC(CCCCN)C(=O)O)N
1432	2	2	2	12	431.309	Lys-Arg-Lys	InChI=1S/C18H38N8O4/c19-9-3-1-6-12(21)15(27)25-13(8-5-11-24-18(22)23)16(28)26-14(17(29)30)7-2-4-10-20/h12-14H,1-11,19-21H2,(H,25,27)(H,26,28)(H,29,30)(H4,22,23,24)	C(CCN)CC(C(=O)NC(CCCN=C(N)N)C(=O)NC(CCCCN)C(=O)O)N
1433	2	1	2	5	422.24	Gln-Phe-Lys	InChI=1S/C20H31N5O5/c21-11-5-4-8-15(20(29)30)24-19(28)16(12-13-6-2-1-3-7-13)25-18(27)14(22)9-10-17(23)26/h1-3,6-7,14-16H,4-5,8-12,21-22H2,(H2,23,26)(H,24,28)(H,25,27)(H,29,30)	C1=CC=C(C=C1)CC(C(=O)NC(CCCCN)C(=O)O)NC(=O)C(CCC(=O)N)N
1434	8	5	5	20	347.229	Thr-Val-Lys	InChI=1S/C15H30N4O5/c1-8(2)12(19-13(21)11(17)9(3)20)14(22)18-10(15(23)24)6-4-5-7-16/h8-12,20H,4-7,16-17H2,1-3H3,(H,18,22)(H,19,21)(H,23,24)	CC(C)C(C(=O)NC(CCCCN)C(=O)O)NC(=O)C(C(C)O)N
1435	9	2	2	37	458.251	Pro-Trp-Arg	InChI=1S/C22H31N7O4/c23-22(24)26-10-4-8-17(21(32)33)28-20(31)18(29-19(30)16-7-3-9-25-16)11-13-12-27-15-6-2-1-5-14(13)15/h1-2,5-6,12,16-18,25,27H,3-4,7-11H2,(H,28,31)(H,29,30)(H,32,33)(H4,23,24,26)	C1CC(NC1)C(=O)NC(CC2=CNC3=CC=CC=C32)C(=O)NC(CCCN=C(N)N)C(=O)O
1436	2	2	2	62	435.235	Pro-Tyr-Arg	InChI=1S/C20H30N6O5/c21-20(22)24-10-2-4-15(19(30)31)25-18(29)16(11-12-5-7-13(27)8-6-12)26-17(28)14-3-1-9-23-14/h5-8,14-16,23,27H,1-4,9-11H2,(H,25,29)(H,26,28)(H,30,31)(H4,21,22,24)	C1CC(NC1)C(=O)NC(CC2=CC=C(C=C2)O)C(=O)NC(CCCN=C(N)N)C(=O)O
1437	2	1	2	63	461.251	Gln-Trp-Lys	InChI=1S/C22H32N6O5/c23-10-4-3-7-17(22(32)33)27-21(31)18(28-20(30)15(24)8-9-19(25)29)11-13-12-26-16-6-2-1-5-14(13)16/h1-2,5-6,12,15,17-18,26H,3-4,7-11,23-24H2,(H2,25,29)(H,27,31)(H,28,30)(H,32,33)	C1=CC=C2C(=C1)C(=CN2)CC(C(=O)NC(CCCCN)C(=O)O)NC(=O)C(CCC(=O)N)N
1438	3	1	2	13	374.24	Gln-Val-Lys	InChI=1S/C16H31N5O5/c1-9(2)13(21-14(23)10(18)6-7-12(19)22)15(24)20-11(16(25)26)5-3-4-8-17/h9-11,13H,3-8,17-18H2,1-2H3,(H2,19,22)(H,20,24)(H,21,23)(H,25,26)	CC(C)C(C(=O)NC(CCCCN)C(=O)O)NC(=O)C(CCC(=O)N)N
1439	3	1	3	10	388.255	Gln-Leu-Lys	InChI=1S/C17H33N5O5/c1-10(2)9-13(22-15(24)11(19)6-7-14(20)23)16(25)21-12(17(26)27)5-3-4-8-18/h10-13H,3-9,18-19H2,1-2H3,(H2,20,23)(H,21,25)(H,22,24)(H,26,27)	CC(C)CC(C(=O)NC(CCCCN)C(=O)O)NC(=O)C(CCC(=O)N)N
1440	2	1	2	59	461.251	Gln-Trp-Lys	InChI=1S/C22H32N6O5/c23-10-4-3-7-17(22(32)33)27-21(31)18(28-20(30)15(24)8-9-19(25)29)11-13-12-26-16-6-2-1-5-14(13)16/h1-2,5-6,12,15,17-18,26H,3-4,7-11,23-24H2,(H2,25,29)(H,27,31)(H,28,30)(H,32,33)	C1=CC=C2C(=C1)C(=CN2)CC(C(=O)NC(CCCCN)C(=O)O)NC(=O)C(CCC(=O)N)N
1447	16	2	3	29	313.31	Arachidicacid	InChI=1S/C20H40O2/c1-2-3-4-5-6-7-8-9-10-11-12-13-14-15-16-17-18-19-20(21)22/h2-19H2,1H3,(H,21,22)	CCCCCCCCCCCCCCCCCCCC(=O)O
1450	15	12	23	39	307.263	5Z,8Z,14Z-Eicosatrienoicacid	InChI=1S/C20H34O2/c1-2-3-4-5-6-7-8-9-10-11-12-13-14-15-16-17-18-19-20(21)22/h6-7,12-13,15-16H,2-5,8-11,14,17-19H2,1H3,(H,21,22)/b7-6-,13-12-,16-15-	CCCCCC=CCCCCC=CCC=CCCCC(=O)O
1454	17	3	3	3	313.31	18-Methylnonadecanoicacid	InChI=1S/C20H40O2/c1-19(2)17-15-13-11-9-7-5-3-4-6-8-10-12-14-16-18-20(21)22/h19H,3-18H2,1-2H3,(H,21,22)	CC(C)CCCCCCCCCCCCCCCCC(=O)O
1457	60	2	6	8	289.18	16-Epiestriol	InChI=1S/C18H24O3/c1-18-7-6-13-12-5-3-11(19)8-10(12)2-4-14(13)15(18)9-16(20)17(18)21/h3,5,8,13-17,19-21H,2,4,6-7,9H2,1H3/t13-,14-,15+,16+,17+,18+/m1/s1	CC12CCC3C(C1CC(C2O)O)CCC4=C3C=CC(=C4)O
1458	9	2	1	15	321.279	Dihomo-.gamma.-linolenicacidmethylester	InChI=1S/C21H36O2/c1-3-4-5-6-7-8-9-10-11-12-13-14-15-16-17-18-19-20-21(22)23-2/h7-8,10-11,13-14H,3-6,9,12,15-20H2,1-2H3/b8-7-,11-10-,14-13-	CCCCCC=CCC=CCC=CCCCCCCC(=O)OC
1459	15	12	23	166	307.263	5Z,8Z,14Z-Eicosatrienoicacid	InChI=1S/C20H34O2/c1-2-3-4-5-6-7-8-9-10-11-12-13-14-15-16-17-18-19-20(21)22/h6-7,12-13,15-16H,2-5,8-11,14,17-19H2,1H3,(H,21,22)/b7-6-,13-12-,16-15-	CCCCCC=CCCCCC=CCC=CCCCC(=O)O
1460	14	8	9	18	285.279	Isostearicacid	InChI=1S/C18H36O2/c1-17(2)15-13-11-9-7-5-3-4-6-8-10-12-14-16-18(19)20/h17H,3-16H2,1-2H3,(H,19,20)	CC(C)CCCCCCCCCCCCCCC(=O)O
1462	19	1	1	127	335.258	8(9)-Epoxy-5Z,11Z,14Z-eicosatrienoicacid,methylester	InChI=1S/C21H34O3/c1-3-4-5-6-7-8-9-10-13-16-19-20(24-19)17-14-11-12-15-18-21(22)23-2/h7-8,10-11,13-14,19-20H,3-6,9,12,15-18H2,1-2H3/b8-7-,13-10-,14-11-	CCCCCC=CCC=CCC1C(O1)CC=CCCCC(=O)OC
1463	13	1	4	26	416.258	N-Demethylmifepristone	InChI=1S/C28H33NO2/c1-4-14-28(31)15-13-25-23-11-7-19-16-21(30)10-12-22(19)26(23)24(17-27(25,28)2)18-5-8-20(29-3)9-6-18/h5-6,8-9,16,23-25,29,31H,7,10-13,15,17H2,1-3H3/t23-,24+,25-,27-,28-/m0/s1	CC#CC1(CCC2C1(CC(C3=C4CCC(=O)C=C4CCC23)C5=CC=C(C=C5)NC)C)O
1465	8	1	3	124	359.187	1H-Indazole-3-carboxamide,1-pentyl-N-8-quinolinyl-	InChI=1S/C22H22N4O/c1-2-3-6-15-26-19-13-5-4-11-17(19)21(25-26)22(27)24-18-12-7-9-16-10-8-14-23-20(16)18/h4-5,7-14H,2-3,6,15H2,1H3,(H,24,27)	CCCCCN1C2=CC=CC=C2C(=N1)C(=O)NC3=CC=CC4=C3N=CC=C4
1466	8	1	1	20	343.181	Methanone,1-naphthalenyl(1-pentyl-1H-indazol-3-yl)-	InChI=1S/C23H22N2O/c1-2-3-8-16-25-21-15-7-6-13-20(21)22(24-25)23(26)19-14-9-11-17-10-4-5-12-18(17)19/h4-7,9-15H,2-3,8,16H2,1H3	CCCCCN1C2=CC=CC=C2C(=N1)C(=O)C3=CC=CC4=CC=CC=C43
1467	6	1	1	9	361.171	Methanone,[1-(5-fluoropentyl)-1H-indazol-3-yl]-1-naphthalenyl-	InChI=1S/C23H21FN2O/c24-15-6-1-7-16-26-21-14-5-4-12-20(21)22(25-26)23(27)19-13-8-10-17-9-2-3-11-18(17)19/h2-5,8-14H,1,6-7,15-16H2	C1=CC=C2C(=C1)C=CC=C2C(=O)C3=NN(C4=CC=CC=C43)CCCCCF
1468	8	1	3	67	359.187	1H-Indazole-3-carboxamide,1-pentyl-N-8-quinolinyl-	InChI=1S/C22H22N4O/c1-2-3-6-15-26-19-13-5-4-11-17(19)21(25-26)22(27)24-18-12-7-9-16-10-8-14-23-20(16)18/h4-5,7-14H,2-3,6,15H2,1H3,(H,24,27)	CCCCCN1C2=CC=CC=C2C(=N1)C(=O)NC3=CC=CC4=C3N=CC=C4
1469	7	1	3	15	293.128	(+)-Blebbistatin	InChI=1S/C18H16N2O2/c1-12-7-8-15-14(11-12)16(21)18(22)9-10-20(17(18)19-15)13-5-3-2-4-6-13/h2-8,11,22H,9-10H2,1H3/t18-/m0/s1	CC1=CC2=C(C=C1)N=C3C(C2=O)(CCN3C4=CC=CC=C4)O
1470	1	1	2	8	163.123	N-(2,4-Dimethylphenyl)-N'-methylformamidine	InChI=1S/C10H14N2/c1-8-4-5-10(9(2)6-8)12-7-11-3/h4-7H,1-3H3,(H,11,12)	CC1=CC(=C(C=C1)NC=NC)C
1471	6	1	2	38	477.106	Temazepamglucuronide	InChI=1S/C22H21ClN2O8/c1-25-13-8-7-11(23)9-12(13)14(10-5-3-2-4-6-10)24-19(20(25)29)33-22-17(28)15(26)16(27)18(32-22)21(30)31/h2-9,15-19,22,26-28H,1H3,(H,30,31)/t15-,16-,17+,18-,19?,22-/m0/s1	CN1C2=C(C=C(C=C2)Cl)C(=NC(C1=O)OC3C(C(C(C(O3)C(=O)O)O)O)O)C4=CC=CC=C4
1472	3	2	4	1	224.118	Mepanipyrim	InChI=1S/C14H13N3/c1-3-7-13-10-11(2)15-14(17-13)16-12-8-5-4-6-9-12/h4-6,8-10H,1-2H3,(H,15,16,17)	CC#CC1=CC(=NC(=N1)NC2=CC=CC=C2)C
1473	16	1	1	17	463.09	Oxazepamglucuronide	InChI=1S/C21H19ClN2O8/c22-10-6-7-12-11(8-10)13(9-4-2-1-3-5-9)24-19(18(28)23-12)32-21-16(27)14(25)15(26)17(31-21)20(29)30/h1-8,14-17,19,21,25-27H,(H,23,28)(H,29,30)/t14-,15-,16+,17-,19?,21-/m0/s1	C1=CC=C(C=C1)C2=NC(C(=O)NC3=C2C=C(C=C3)Cl)OC4C(C(C(C(O4)C(=O)O)O)O)O
1474	6	1	1	13	477.106	Temazepamglucuronide	InChI=1S/C22H21ClN2O8/c1-25-13-8-7-11(23)9-12(13)14(10-5-3-2-4-6-10)24-19(20(25)29)33-22-17(28)15(26)16(27)18(32-22)21(30)31/h2-9,15-19,22,26-28H,1H3,(H,30,31)/t15-,16-,17+,18-,19?,22-/m0/s1	CN1C2=C(C=C(C=C2)Cl)C(=NC(C1=O)OC3C(C(C(C(O3)C(=O)O)O)O)O)C4=CC=CC=C4
1475	23	1	9	40	421.154	Losartancarboxaldehyde	InChI=1S/C22H21ClN6O/c1-2-3-8-20-24-21(23)19(14-30)29(20)13-15-9-11-16(12-10-15)17-6-4-5-7-18(17)22-25-27-28-26-22/h4-7,9-12,14H,2-3,8,13H2,1H3,(H,25,26,27,28)	CCCCC1=NC(=C(N1CC2=CC=C(C=C2)C3=CC=CC=C3C4=NNN=N4)C=O)Cl
1476	1	1	1	11	259.042	2-Anthracenesulfonicacid	InChI=1S/C14H10O3S/c15-18(16,17)14-6-5-12-7-10-3-1-2-4-11(10)8-13(12)9-14/h1-9H,(H,15,16,17)	C1=CC=C2C=C3C=C(C=CC3=CC2=C1)S(=O)(=O)O
1477	3	1	1	144	287.058	Oxazepam	InChI=1S/C15H11ClN2O2/c16-10-6-7-12-11(8-10)13(9-4-2-1-3-5-9)18-15(20)14(19)17-12/h1-8,15,20H,(H,17,19)	C1=CC=C(C=C1)C2=NC(C(=O)NC3=C2C=C(C=C3)Cl)O
1478	4	1	1	8	196.076	Phenanthridin-6-ol	InChI=1S/C13H9NO/c15-13-11-7-2-1-5-9(11)10-6-3-4-8-12(10)14-13/h1-8H,(H,14,15)	C1=CC=C2C(=C1)C3=CC=CC=C3NC2=O
1479	1	1	2	7	163.123	N-(2,4-Dimethylphenyl)-N'-methylformamidine	InChI=1S/C10H14N2/c1-8-4-5-10(9(2)6-8)12-7-11-3/h4-7H,1-3H3,(H,11,12)	CC1=CC(=C(C=C1)NC=NC)C
1480	4	1	1	8	196.076	Phenanthridin-6-ol	InChI=1S/C13H9NO/c15-13-11-7-2-1-5-9(11)10-6-3-4-8-12(10)14-13/h1-8H,(H,14,15)	C1=CC=C2C(=C1)C3=CC=CC=C3NC2=O
1481	6	1	2	27	477.106	Temazepamglucuronide	InChI=1S/C22H21ClN2O8/c1-25-13-8-7-11(23)9-12(13)14(10-5-3-2-4-6-10)24-19(20(25)29)33-22-17(28)15(26)16(27)18(32-22)21(30)31/h2-9,15-19,22,26-28H,1H3,(H,30,31)/t15-,16-,17+,18-,19?,22-/m0/s1	CN1C2=C(C=C(C=C2)Cl)C(=NC(C1=O)OC3C(C(C(C(O3)C(=O)O)O)O)O)C4=CC=CC=C4
1482	1	1	1	7	364.969	3-Hydroxyphenazepam	InChI=1S/C15H10BrClN2O2/c16-8-5-6-12-10(7-8)13(19-15(21)14(20)18-12)9-3-1-2-4-11(9)17/h1-7,15,21H,(H,18,20)	C1=CC=C(C(=C1)C2=NC(C(=O)NC3=C2C=C(C=C3)Br)O)Cl
1483	6	1	3	28	293.128	Blebbistatin	InChI=1S/C18H16N2O2/c1-12-7-8-15-14(11-12)16(21)18(22)9-10-20(17(18)19-15)13-5-3-2-4-6-13/h2-8,11,22H,9-10H2,1H3	CC1=CC2=C(C=C1)N=C3C(C2=O)(CCN3C4=CC=CC=C4)O
1484	3	1	6	20	452.229	4-Hydroxyvalsartan	InChI=1S/C24H29N5O4/c1-15(2)22(24(32)33)29(21(31)13-8-16(3)30)14-17-9-11-18(12-10-17)19-6-4-5-7-20(19)23-25-27-28-26-23/h4-7,9-12,15-16,22,30H,8,13-14H2,1-3H3,(H,32,33)(H,25,26,27,28)/t16?,22-/m0/s1	CC(C)C(C(=O)O)N(CC1=CC=C(C=C1)C2=CC=CC=C2C3=NNN=N3)C(=O)CCC(C)O
1485	16	1	1	14	463.09	Oxazepamglucuronide	InChI=1S/C21H19ClN2O8/c22-10-6-7-12-11(8-10)13(9-4-2-1-3-5-9)24-19(18(28)23-12)32-21-16(27)14(25)15(26)17(31-21)20(29)30/h1-8,14-17,19,21,25-27H,(H,23,28)(H,29,30)/t14-,15-,16+,17-,19?,21-/m0/s1	C1=CC=C(C=C1)C2=NC(C(=O)NC3=C2C=C(C=C3)Cl)OC4C(C(C(C(O4)C(=O)O)O)O)O
1487	19	18	19	5	400.169	Quetiapinesulfoxide	InChI=1S/C21H25N3O3S/c25-14-16-27-15-13-23-9-11-24(12-10-23)21-17-5-1-3-7-19(17)28(26)20-8-4-2-6-18(20)22-21/h1-8,25H,9-16H2	C1CN(CCN1CCOCCO)C2=NC3=CC=CC=C3S(=O)C4=CC=CC=C42
1488	1	1	1	2	354.892	Tetradifon	InChI=1S/C12H6Cl4O2S/c13-7-1-3-8(4-2-7)19(17,18)12-6-10(15)9(14)5-11(12)16/h1-6H	C1=CC(=CC=C1S(=O)(=O)C2=CC(=C(C=C2Cl)Cl)Cl)Cl
1490	1	1	1	21	358.132	7-Methoxyloxapine	InChI=1S/C19H20ClN3O2/c1-22-7-9-23(10-8-22)19-15-11-13(20)3-6-17(15)25-18-12-14(24-2)4-5-16(18)21-19/h3-6,11-12H,7-10H2,1-2H3	CN1CCN(CC1)C=2C=3C=C(C=CC3OC=4C=C(C=CC4N2)OC)Cl
1491	9	2	2	5	344.116	8-Hydroxyloxapine	InChI=1S/C18H18ClN3O2/c1-21-6-8-22(9-7-21)18-14-10-12(19)2-4-16(14)24-17-5-3-13(23)11-15(17)20-18/h2-5,10-11,23H,6-9H2,1H3	CN1CCN(CC1)C2=NC3=C(C=CC(=C3)O)OC4=C2C=C(C=C4)Cl
1492	16	14	16	3	237.091	1,4-Dimethylanthraquinone	InChI=1S/C16H12O2/c1-9-7-8-10(2)14-13(9)15(17)11-5-3-4-6-12(11)16(14)18/h3-8H,1-2H3	CC1=C2C(=C(C=C1)C)C(=O)C3=CC=CC=C3C2=O
1493	1	1	1	23	180.088	2-Dimethylamino-6-hydroxypurine	InChI=1S/C7H9N5O/c1-12(2)7-10-5-4(6(13)11-7)8-3-9-5/h3H,1-2H3,(H2,8,9,10,11,13)	CN(C)C1=NC(=O)C2=C(N1)N=CN2
1494	2	1	1	6	223.119	1-Methyl-3-isobutylxanthine	InChI=1S/C10H14N4O2/c1-6(2)4-14-8-7(11-5-12-8)9(15)13(3)10(14)16/h5-6H,4H2,1-3H3,(H,11,12)	CC(C)CN1C2=C(C(=O)N(C1=O)C)NC=N2
1495	2	1	1	17	312.13	N,N-Dimethylguanosine	InChI=1S/C12H17N5O5/c1-16(2)12-14-9-6(10(21)15-12)13-4-17(9)11-8(20)7(19)5(3-18)22-11/h4-5,7-8,11,18-20H,3H2,1-2H3,(H,14,15,21)/t5-,7-,8-,11-/m1/s1	CN(C)C1=NC(=O)C2=C(N1)N(C=N2)C3C(C(C(O3)CO)O)O
1496	2	1	1	16	223.119	1-Methyl-3-isobutylxanthine	InChI=1S/C10H14N4O2/c1-6(2)4-14-8-7(11-5-12-8)9(15)13(3)10(14)16/h5-6H,4H2,1-3H3,(H,11,12)	CC(C)CN1C2=C(C(=O)N(C1=O)C)NC=N2
1497	2	1	1	6	312.13	N,N-Dimethylguanosine	InChI=1S/C12H17N5O5/c1-16(2)12-14-9-6(10(21)15-12)13-4-17(9)11-8(20)7(19)5(3-18)22-11/h4-5,7-8,11,18-20H,3H2,1-2H3,(H,14,15,21)/t5-,7-,8-,11-/m1/s1	CN(C)C1=NC(=O)C2=C(N1)N(C=N2)C3C(C(C(O3)CO)O)O
1498	1	1	1	17	328.079	Fluazifop-P	InChI=1S/C15H12F3NO4/c1-9(14(20)21)22-11-3-5-12(6-4-11)23-13-7-2-10(8-19-13)15(16,17)18/h2-9H,1H3,(H,20,21)/t9-/m1/s1	CC(C(=O)O)OC1=CC=C(C=C1)OC2=NC=C(C=C2)C(F)(F)F
1499	77	1	10	31	377.165	9(10H)-Anthracenone,10,10-bis(4-pyridinylmethyl)-	InChI=1S/C26H20N2O/c29-25-21-5-1-3-7-23(21)26(17-19-9-13-27-14-10-19,18-20-11-15-28-16-12-20)24-8-4-2-6-22(24)25/h1-16H,17-18H2	C1=CC=C2C(=C1)C(=O)C3=CC=CC=C3C2(CC4=CC=NC=C4)CC5=CC=NC=C5
1501	8	1	8	17	281.07	Sulfamonomethoxine	InChI=1S/C11H12N4O3S/c1-18-11-13-7-6-10(14-11)15-19(16,17)9-4-2-8(12)3-5-9/h2-7H,12H2,1H3,(H,13,14,15)	COC1=NC=CC(=N1)NS(=O)(=O)C2=CC=C(C=C2)N
1502	1	1	1	1	216.044	Sulfacarbamide	InChI=1S/C7H9N3O3S/c8-5-1-3-6(4-2-5)14(12,13)10-7(9)11/h1-4H,8H2,(H3,9,10,11)	C1=CC(=CC=C1N)S(=O)(=O)NC(=O)N
1504	1	1	1	1	324.045	Phosphonothioicacid,P-phenyl-,O-ethylO-(4-nitrophenyl)ester	InChI=1S/C14H14NO4PS/c1-2-18-20(21,14-6-4-3-5-7-14)19-13-10-8-12(9-11-13)15(16)17/h3-11H,2H2,1H3	CCOP(=S)(C1=CC=CC=C1)OC2=CC=C(C=C2)[N+](=O)[O-]
1505	1	1	1	5	169.016	2-Amino-5-chlorobenzoxazole	InChI=1S/C7H5ClN2O/c8-4-1-2-6-5(3-4)10-7(9)11-6/h1-3H,(H2,9,10)	C1=CC2=C(C=C1Cl)N=C(O2)N
1506	1	1	1	3	298.992	3-Chloro-4-hydrazinophenylmethylsulfonylmethylsulfone	InChI=1S/C8H11ClN2O4S2/c1-16(12,13)5-17(14,15)6-2-3-8(11-10)7(9)4-6/h2-4,11H,5,10H2,1H3	CS(=O)(=O)CS(=O)(=O)C1=CC(=C(C=C1)NN)Cl
1507	5	1	1	7	250.043	2-Amino-5-chloro-2'-fluorobenzophenone	InChI=1S/C13H9ClFNO/c14-8-5-6-12(16)10(7-8)13(17)9-3-1-2-4-11(9)15/h1-7H,16H2	C1=CC=C(C(=C1)C(=O)C2=C(C=CC(=C2)Cl)N)F
1508	1	1	1	1	266.013	2-Amino-2',5-dichlorobenzophenone	InChI=1S/C13H9Cl2NO/c14-8-5-6-12(16)10(7-8)13(17)9-3-1-2-4-11(9)15/h1-7H,16H2	C1=CC=C(C(=C1)C(=O)C2=C(C=CC(=C2)Cl)N)Cl
1509	5	1	1	6	250.043	2-Amino-5-chloro-2'-fluorobenzophenone	InChI=1S/C13H9ClFNO/c14-8-5-6-12(16)10(7-8)13(17)9-3-1-2-4-11(9)15/h1-7H,16H2	C1=CC=C(C(=C1)C(=O)C2=C(C=CC(=C2)Cl)N)F
1510	20	2	3	75	251.128	Trolox	InChI=1S/C14H18O4/c1-7-8(2)12-10(9(3)11(7)15)5-6-14(4,18-12)13(16)17/h15H,5-6H2,1-4H3,(H,16,17)	CC1=C(C(=C2CCC(OC2=C1C)(C)C(=O)O)C)O
1512	17	1	2	121	243.102	Pinostilbene	InChI=1S/C15H14O3/c1-18-15-9-12(8-14(17)10-15)3-2-11-4-6-13(16)7-5-11/h2-10,16-17H,1H3/b3-2+	COC1=CC(=CC(=C1)O)C=CC2=CC=C(C=C2)O
1513	17	1	2	8	243.102	Pinostilbene	InChI=1S/C15H14O3/c1-18-15-9-12(8-14(17)10-15)3-2-11-4-6-13(16)7-5-11/h2-10,16-17H,1H3/b3-2+	COC1=CC(=CC(=C1)O)C=CC2=CC=C(C=C2)O
1514	17	1	2	62	243.102	Pinostilbene	InChI=1S/C15H14O3/c1-18-15-9-12(8-14(17)10-15)3-2-11-4-6-13(16)7-5-11/h2-10,16-17H,1H3/b3-2+	COC1=CC(=CC(=C1)O)C=CC2=CC=C(C=C2)O
1515	17	1	2	124	243.102	Pinostilbene	InChI=1S/C15H14O3/c1-18-15-9-12(8-14(17)10-15)3-2-11-4-6-13(16)7-5-11/h2-10,16-17H,1H3/b3-2+	COC1=CC(=CC(=C1)O)C=CC2=CC=C(C=C2)O
1516	1	2	2	5	309.043	Resveratrol-3-O-sulfate	InChI=1S/C14H12O6S/c15-12-5-3-10(4-6-12)1-2-11-7-13(16)9-14(8-11)20-21(17,18)19/h1-9,15-16H,(H,17,18,19)/b2-1+	C1=CC(=CC=C1C=CC2=CC(=CC(=C2)OS(=O)(=O)O)O)O
1518	95	1	2	84	313.107	6,2',3'-Trimethoxyflavone	InChI=1S/C18H16O5/c1-20-11-7-8-15-13(9-11)14(19)10-17(23-15)12-5-4-6-16(21-2)18(12)22-3/h4-10H,1-3H3	COC1=CC2=C(C=C1)OC(=CC2=O)C3=C(C(=CC=C3)OC)OC
1519	1	1	1	15	451.158	1,2-Dithiolane-3-pentanamide,N,N'-1,3-propanediylbis-	InChI=1S/C19H34N2O2S4/c22-18(8-3-1-6-16-10-14-24-26-16)20-12-5-13-21-19(23)9-4-2-7-17-11-15-25-27-17/h16-17H,1-15H2,(H,20,22)(H,21,23)	C1CSSC1CCCCC(=O)NCCCNC(=O)CCCCC2CCSS2
1520	1	1	1	2	424.342	Linoleoylcarnitine	InChI=1S/C25H45NO4/c1-5-6-7-8-9-10-11-12-13-14-15-16-17-18-19-20-25(29)30-23(21-24(27)28)22-26(2,3)4/h9-10,12-13,23H,5-8,11,14-22H2,1-4H3/b10-9-,13-12-/t23-/m1/s1	CCCCCC=CCC=CCCCCCCCC(=O)OC(CC(=O)[O-])C[N+](C)(C)C
1521	51	1	2	4	276.159	4-Hydroxypropranolol	InChI=1S/C16H21NO3/c1-11(2)17-9-12(18)10-20-16-8-7-15(19)13-5-3-4-6-14(13)16/h3-8,11-12,17-19H,9-10H2,1-2H3	CC(C)NCC(COC1=CC=C(C2=CC=CC=C21)O)O
1522	8	7	6	3	535.38	Octaethylporphyrin	InChI=1S/C36H46N4/c1-9-21-22(10-2)30-18-32-25(13-5)26(14-6)34(39-32)20-36-28(16-8)27(15-7)35(40-36)19-33-24(12-4)23(11-3)31(38-33)17-29(21)37-30/h17-20,37,40H,9-16H2,1-8H3/b29-17-,30-18-,31-17-,32-18-,33-19-,34-20-,35-19-,36-20-	CCC1=C(CC)C2=C(C=3C(CC)=C(CC)C(=C(C4=C(CC)C(CC)=C(C(=C5C(CC)=C(CC)C(C(=C1N2)[H])=N5)[H])N4)[H])N3)[H]
1523	4	3	4	2	276.269	2,4,6-Tri-tert-butyl-N-methylaniline	InChI=1S/C19H33N/c1-17(2,3)13-11-14(18(4,5)6)16(20-10)15(12-13)19(7,8)9/h11-12,20H,1-10H3	CC(C)(C)C1=CC(=C(C(=C1)C(C)(C)C)NC)C(C)(C)C
1524	7	1	3	3	441.217	Met(O)-Phe-Lys	InChI=1S/C20H32N4O5S/c1-30(29)12-10-15(22)18(25)24-17(13-14-7-3-2-4-8-14)19(26)23-16(20(27)28)9-5-6-11-21/h2-4,7-8,15-17H,5-6,9-13,21-22H2,1H3,(H,23,26)(H,24,25)(H,27,28)	CS(=O)CCC(C(=O)NC(CC1=CC=CC=C1)C(=O)NC(CCCCN)C(=O)O)N
1525	1	1	3	6	440.273	His-Arg-Lys	InChI=1S/C18H33N9O4/c19-6-2-1-4-14(17(30)31)27-16(29)13(5-3-7-24-18(21)22)26-15(28)12(20)8-11-9-23-10-25-11/h9-10,12-14H,1-8,19-20H2,(H,23,25)(H,26,28)(H,27,29)(H,30,31)(H4,21,22,24)	C1=C(NC=N1)CC(C(=O)NC(CCCN=C(N)N)C(=O)NC(CCCCN)C(=O)O)N
1526	15	4	4	11	450.249	Arg-Met(O)-Lys	InChI=1S/C17H35N7O5S/c1-30(29)10-7-12(15(26)24-13(16(27)28)6-2-3-8-18)23-14(25)11(19)5-4-9-22-17(20)21/h11-13H,2-10,18-19H2,1H3,(H,23,25)(H,24,26)(H,27,28)(H4,20,21,22)	CS(=O)CCC(C(=O)NC(CCCCN)C(=O)O)NC(=O)C(CCCN=C(N)N)N
1527	5	2	3	20	422.243	Met(O)-Lys-Lys	InChI=1S/C17H35N5O5S/c1-28(27)11-8-12(20)15(23)21-13(6-2-4-9-18)16(24)22-14(17(25)26)7-3-5-10-19/h12-14H,2-11,18-20H2,1H3,(H,21,23)(H,22,24)(H,25,26)	CS(=O)CCC(C(=O)NC(CCCCN)C(=O)NC(CCCCN)C(=O)O)N
1529	5	2	3	12	422.243	Met(O)-Lys-Lys	InChI=1S/C17H35N5O5S/c1-28(27)11-8-12(20)15(23)21-13(6-2-4-9-18)16(24)22-14(17(25)26)7-3-5-10-19/h12-14H,2-11,18-20H2,1H3,(H,21,23)(H,22,24)(H,25,26)	CS(=O)CCC(C(=O)NC(CCCCN)C(=O)NC(CCCCN)C(=O)O)N
1530	24	2	1	14	478.255	Arg-Met(O)-Arg	InChI=1S/C17H35N9O5S/c1-32(31)9-6-11(25-13(27)10(18)4-2-7-23-16(19)20)14(28)26-12(15(29)30)5-3-8-24-17(21)22/h10-12H,2-9,18H2,1H3,(H,25,27)(H,26,28)(H,29,30)(H4,19,20,23)(H4,21,22,24)	CS(=O)CCC(C(=O)NC(CCCN=C(N)N)C(=O)O)NC(=O)C(CCCN=C(N)N)N
1531	1	1	1	12	105.055	3-Hydroxybutyricacid	InChI=1S/C4H8O3/c1-3(5)2-4(6)7/h3,5H,2H2,1H3,(H,6,7)	CC(CC(=O)O)O
1532	16	1	1	11	438.204	(+)-Cloprostenolmethylamide	InChI=1S/C23H32ClNO5/c1-25-23(29)10-5-3-2-4-9-19-20(22(28)14-21(19)27)12-11-17(26)15-30-18-8-6-7-16(24)13-18/h2,4,6-8,11-13,17,19-22,26-28H,3,5,9-10,14-15H2,1H3,(H,25,29)/b4-2-,12-11+/t17-,19-,20-,21+,22-/m1/s1	CNC(=O)CCCC=CCC1C(CC(C1C=CC(COC2=CC(=CC=C2)Cl)O)O)O
1533	43	2	2	123	345.097	Tricinmethylether	InChI=1S/C18H16O7/c1-22-15-4-9(5-16(23-2)18(15)24-3)13-8-12(21)17-11(20)6-10(19)7-14(17)25-13/h4-8,19-20H,1-3H3	COC1=CC(=CC(=C1OC)OC)C2=CC(=O)C3=C(C=C(C=C3O2)O)O
1534	54	1	2	64	283.096	7-Hydroxy-3-(4-methoxyphenyl)-4-methylcoumarin	InChI=1S/C17H14O4/c1-10-14-8-5-12(18)9-15(14)21-17(19)16(10)11-3-6-13(20-2)7-4-11/h3-9,18H,1-2H3	CC1=C(C(=O)OC2=C1C=CC(=C2)O)C3=CC=C(C=C3)OC
1535	79	1	10	84	303.05	5,7,3',4',5'-Pentahydroxyflavone	InChI=1S/C15H10O7/c16-7-3-8(17)14-9(18)5-12(22-13(14)4-7)6-1-10(19)15(21)11(20)2-6/h1-5,16-17,19-21H	C1=C(C=C(C(=C1O)O)O)C2=CC(=O)C3=C(C=C(C=C3O2)O)O
1536	77	3	1	93	331.081	Tricin	InChI=1S/C17H14O7/c1-22-14-3-8(4-15(23-2)17(14)21)12-7-11(20)16-10(19)5-9(18)6-13(16)24-12/h3-7,18-19,21H,1-2H3	COC1=CC(=CC(=C1O)OC)C2=CC(=O)C3=C(C=C(C=C3O2)O)O
1537	24	3	7	23	281.117	4,7-Dimethyl-3-(4-methoxyphenyl)coumarin	InChI=1S/C18H16O3/c1-11-4-9-15-12(2)17(18(19)21-16(15)10-11)13-5-7-14(20-3)8-6-13/h4-10H,1-3H3	CC1=CC2=C(C=C1)C(=C(C(=O)O2)C3=CC=C(C=C3)OC)C
1538	70	1	2	218	301.071	Diosmetin	InChI=1S/C16H12O6/c1-21-13-3-2-8(4-10(13)18)14-7-12(20)16-11(19)5-9(17)6-15(16)22-14/h2-7,17-19H,1H3	COC1=C(C=C(C=C1)C2=CC(=O)C3=C(C=C(C=C3O2)O)O)O
1539	58	2	2	87	609.181	Diosmin	InChI=1S/C28H32O15/c1-10-21(32)23(34)25(36)27(40-10)39-9-19-22(33)24(35)26(37)28(43-19)41-12-6-14(30)20-15(31)8-17(42-18(20)7-12)11-3-4-16(38-2)13(29)5-11/h3-8,10,19,21-30,32-37H,9H2,1-2H3/t10-,19+,21-,22+,23+,24-,25+,26+,27+,28+/m0/s1	CC1C(C(C(C(O1)OCC2C(C(C(C(O2)OC3=CC(=C4C(=C3)OC(=CC4=O)C5=CC(=C(C=C5)OC)O)O)O)O)O)O)O)O
1540	140	1	5	172	373.128	5,6,7,3',4'-Pentamethoxyflavone	InChI=1S/C20H20O7/c1-22-13-7-6-11(8-15(13)23-2)14-9-12(21)18-16(27-14)10-17(24-3)19(25-4)20(18)26-5/h6-10H,1-5H3	COC1=C(C=C(C=C1)C2=CC(=O)C3=C(C(=C(C=C3O2)OC)OC)OC)OC
1541	13	7	7	63	579.171	Isorhoifolin	InChI=1S/C27H30O14/c1-10-20(31)22(33)24(35)26(38-10)37-9-18-21(32)23(34)25(36)27(41-18)39-13-6-14(29)19-15(30)8-16(40-17(19)7-13)11-2-4-12(28)5-3-11/h2-8,10,18,20-29,31-36H,9H2,1H3/t10-,18+,20-,21+,22+,23-,24+,25+,26+,27+/m0/s1	CC1C(C(C(C(O1)OCC2C(C(C(C(O2)OC3=CC(=C4C(=C3)OC(=CC4=O)C5=CC=C(C=C5)O)O)O)O)O)O)O)O
1542	2	2	2	3	224.165	2,5-Dimethoxy-4-ethylamphetamine	InChI=1S/C13H21NO2/c1-5-10-7-13(16-4)11(6-9(2)14)8-12(10)15-3/h7-9H,5-6,14H2,1-4H3	CCC1=CC(=C(C=C1OC)CC(C)N)OC
1543	15	3	3	1	593.187	Linarin	InChI=1S/C28H32O14/c1-11-21(31)23(33)25(35)27(39-11)38-10-19-22(32)24(34)26(36)28(42-19)40-14-7-15(29)20-16(30)9-17(41-18(20)8-14)12-3-5-13(37-2)6-4-12/h3-9,11,19,21-29,31-36H,10H2,1-2H3/t11-,19+,21-,22+,23+,24-,25+,26+,27+,28+/m0/s1	CC1C(C(C(C(O1)OCC2C(C(C(C(O2)OC3=CC(=C4C(=C3)OC(=CC4=O)C5=CC=C(C=C5)OC)O)O)O)O)O)O)O
1544	54	1	2	51	283.096	7-Hydroxy-3-(4-methoxyphenyl)-4-methylcoumarin	InChI=1S/C17H14O4/c1-10-14-8-5-12(18)9-15(14)21-17(19)16(10)11-3-6-13(20-2)7-4-11/h3-9,18H,1-2H3	CC1=C(C(=O)OC2=C1C=CC(=C2)O)C3=CC=C(C=C3)OC
1545	70	1	2	47	301.071	Diosmetin	InChI=1S/C16H12O6/c1-21-13-3-2-8(4-10(13)18)14-7-12(20)16-11(19)5-9(17)6-15(16)22-14/h2-7,17-19H,1H3	COC1=C(C=C(C=C1)C2=CC(=O)C3=C(C=C(C=C3O2)O)O)O
1546	70	1	2	153	301.071	Diosmetin	InChI=1S/C16H12O6/c1-21-13-3-2-8(4-10(13)18)14-7-12(20)16-11(19)5-9(17)6-15(16)22-14/h2-7,17-19H,1H3	COC1=C(C=C(C=C1)C2=CC(=O)C3=C(C=C(C=C3O2)O)O)O
1547	70	1	2	126	301.071	Diosmetin	InChI=1S/C16H12O6/c1-21-13-3-2-8(4-10(13)18)14-7-12(20)16-11(19)5-9(17)6-15(16)22-14/h2-7,17-19H,1H3	COC1=C(C=C(C=C1)C2=CC(=O)C3=C(C=C(C=C3O2)O)O)O
1548	10	9	5	23	328.191	rac-5-Carboxy-desisopropyltolterodinemethylester	InChI=1S/C20H25NO3/c1-14(2)21-12-11-17(15-7-5-4-6-8-15)18-13-16(20(23)24-3)9-10-19(18)22/h4-10,13-14,17,21-22H,11-12H2,1-3H3	CC(C)NCCC(C1=CC=CC=C1)C2=C(C=CC(=C2)C(=O)OC)O
1549	2	2	2	7	224.165	2,5-Dimethoxy-4-ethylamphetamine	InChI=1S/C13H21NO2/c1-5-10-7-13(16-4)11(6-9(2)14)8-12(10)15-3/h7-9H,5-6,14H2,1-4H3	CCC1=CC(=C(C=C1OC)CC(C)N)OC
1550	79	1	10	91	303.05	5,7,3',4',5'-Pentahydroxyflavone	InChI=1S/C15H10O7/c16-7-3-8(17)14-9(18)5-12(22-13(14)4-7)6-1-10(19)15(21)11(20)2-6/h1-5,16-17,19-21H	C1=C(C=C(C(=C1O)O)O)C2=CC(=O)C3=C(C=C(C=C3O2)O)O
1551	10	2	2	6	196.133	2,5-Dimethoxy-4-methylphenethylamine	InChI=1S/C11H17NO2/c1-8-6-11(14-3)9(4-5-12)7-10(8)13-2/h6-7H,4-5,12H2,1-3H3	CC1=CC(=C(C=C1OC)CCN)OC
1552	74	2	1	16	301.071	Chrysoeriol	InChI=1S/C16H12O6/c1-21-14-4-8(2-3-10(14)18)13-7-12(20)16-11(19)5-9(17)6-15(16)22-13/h2-7,17-19H,1H3	COC1=C(C=CC(=C1)C2=CC(=O)C3=C(C=C(C=C3O2)O)O)O
1553	12	1	3	27	267.102	6-Methoxy-4-methyl-3-phenylcoumarin	InChI=1S/C17H14O3/c1-11-14-10-13(19-2)8-9-15(14)20-17(18)16(11)12-6-4-3-5-7-12/h3-10H,1-2H3	CC1=C(C(=O)OC2=C1C=C(C=C2)OC)C3=CC=CC=C3
1554	140	1	5	75	373.128	5,6,7,3',4'-Pentamethoxyflavone	InChI=1S/C20H20O7/c1-22-13-7-6-11(8-15(13)23-2)14-9-12(21)18-16(27-14)10-17(24-3)19(25-4)20(18)26-5/h6-10H,1-5H3	COC1=C(C=C(C=C1)C2=CC(=O)C3=C(C(=C(C=C3O2)OC)OC)OC)OC
1555	6	2	6	10	341.003	D-myo-Inositol-4,5-diphosphate	InChI=1S/C6H14O12P2/c7-1-2(8)4(10)6(18-20(14,15)16)5(3(1)9)17-19(11,12)13/h1-10H,(H2,11,12,13)(H2,14,15,16)/t1-,2+,3-,4-,5+,6+/m0/s1	C1(C(C(C(C(C1O)OP(=O)(O)O)OP(=O)(O)O)O)O)O
1556	7	2	3	5	341.003	D-myo-Inositol-2,4-diphosphate	InChI=1S/C6H14O12P2/c7-1-2(8)5(17-19(11,12)13)4(10)6(3(1)9)18-20(14,15)16/h1-10H,(H2,11,12,13)(H2,14,15,16)/p-4/t1?,2-,3-,4?,5-,6+/m0/s1	C1(C(C(C(C(C1O)OP(=O)([O-])[O-])O)OP(=O)([O-])[O-])O)O
1557	3	1	2	21	223.075	Cys-Thr	InChI=1S/C7H14N2O4S/c1-3(10)5(7(12)13)9-6(11)4(8)2-14/h3-5,10,14H,2,8H2,1H3,(H,9,11)(H,12,13)/t3-,4+,5+/m1/s1	CC(C(C(=O)O)NC(=O)C(CS)N)O
1559	1	1	2	4	209.059	Cys-Ser	InChI=1S/C6H12N2O4S/c7-3(2-13)5(10)8-4(1-9)6(11)12/h3-4,9,13H,1-2,7H2,(H,8,10)(H,11,12)/t3-,4-/m0/s1	C(C(C(=O)O)NC(=O)C(CS)N)O
1561	2	1	2	15	251.07	Cys-Glu	InChI=1S/C8H14N2O5S/c9-4(3-16)7(13)10-5(8(14)15)1-2-6(11)12/h4-5,16H,1-3,9H2,(H,10,13)(H,11,12)(H,14,15)/t4-,5-/m0/s1	C(CC(=O)O)C(C(=O)O)NC(=O)C(CS)N
1565	103	1	7	3	217.159	.alpha.-Hexylcinnamaldehyde	InChI=1S/C15H20O/c1-2-3-4-6-11-15(13-16)12-14-9-7-5-8-10-14/h5,7-10,12-13H,2-4,6,11H2,1H3/b15-12-	CCCCCCC(=CC1=CC=CC=C1)C=O
1566	103	1	7	26	217.159	.alpha.-Hexylcinnamaldehyde	InChI=1S/C15H20O/c1-2-3-4-6-11-15(13-16)12-14-9-7-5-8-10-14/h5,7-10,12-13H,2-4,6,11H2,1H3/b15-12-	CCCCCCC(=CC1=CC=CC=C1)C=O
1567	1	1	1	26	422.199	5-Fluoro-2-indolyldeschlorohalopemide	InChI=1S/C23H24FN5O2/c24-16-5-6-18-15(13-16)14-20(26-18)22(30)25-9-12-28-10-7-17(8-11-28)29-21-4-2-1-3-19(21)27-23(29)31/h1-6,13-14,17,26H,7-12H2,(H,25,30)(H,27,31)	C1CN(CCC1N2C3=CC=CC=C3NC2=O)CCNC(=O)C4=CC5=C(N4)C=CC(=C5)F
1568	2	1	1	23	420.096	Methanone,(4-bromo-1-naphthalenyl)(1-pentyl-1H-indol-3-yl)-	InChI=1S/C24H22BrNO/c1-2-3-8-15-26-16-21(19-11-6-7-12-23(19)26)24(27)20-13-14-22(25)18-10-5-4-9-17(18)20/h4-7,9-14,16H,2-3,8,15H2,1H3	CCCCCN1C=C(C2=CC=CC=C21)C(=O)C3=CC=C(C4=CC=CC=C43)Br
1569	20	2	4	13	425.262	His-Ile-Arg	InChI=1S/C18H32N8O4/c1-3-10(2)14(26-15(27)12(19)7-11-8-22-9-24-11)16(28)25-13(17(29)30)5-4-6-23-18(20)21/h8-10,12-14H,3-7,19H2,1-2H3,(H,22,24)(H,25,28)(H,26,27)(H,29,30)(H4,20,21,23)	CCC(C)C(C(=O)NC(CCCN=C(N)N)C(=O)O)NC(=O)C(CC1=CN=CN1)N
1570	19	1	4	16	425.262	His-Leu-Arg	InChI=1S/C18H32N8O4/c1-10(2)6-14(26-15(27)12(19)7-11-8-22-9-24-11)16(28)25-13(17(29)30)4-3-5-23-18(20)21/h8-10,12-14H,3-7,19H2,1-2H3,(H,22,24)(H,25,28)(H,26,27)(H,29,30)(H4,20,21,23)	CC(C)CC(C(=O)NC(CCCN=C(N)N)C(=O)O)NC(=O)C(CC1=CN=CN1)N
1571	4	1	2	13	450.282	Phe-Lys-Arg	InChI=1S/C21H35N7O4/c22-11-5-4-9-16(27-18(29)15(23)13-14-7-2-1-3-8-14)19(30)28-17(20(31)32)10-6-12-26-21(24)25/h1-3,7-8,15-17H,4-6,9-13,22-23H2,(H,27,29)(H,28,30)(H,31,32)(H4,24,25,26)	C1=CC=C(C=C1)CC(C(=O)NC(CCCCN)C(=O)NC(CCCN=C(N)N)C(=O)O)N
1572	15	1	2	6	489.293	Trp-Lys-Arg	InChI=1S/C23H36N8O4/c24-10-4-3-8-18(21(33)31-19(22(34)35)9-5-11-28-23(26)27)30-20(32)16(25)12-14-13-29-17-7-2-1-6-15(14)17/h1-2,6-7,13,16,18-19,29H,3-5,8-12,24-25H2,(H,30,32)(H,31,33)(H,34,35)(H4,26,27,28)	C1=CC=C2C(=C1)C(=CN2)CC(C(=O)NC(CCCCN)C(=O)NC(CCCN=C(N)N)C(=O)O)N
1573	6	2	2	8	376.194	Ser-Asn-Arg	InChI=1S/C13H25N7O6/c14-6(5-21)10(23)20-8(4-9(15)22)11(24)19-7(12(25)26)2-1-3-18-13(16)17/h6-8,21H,1-5,14H2,(H2,15,22)(H,19,24)(H,20,23)(H,25,26)(H4,16,17,18)	C(CC(C(=O)O)NC(=O)C(CC(=O)N)NC(=O)C(CO)N)CN=C(N)N
1574	4	1	2	6	450.282	Phe-Lys-Arg	InChI=1S/C21H35N7O4/c22-11-5-4-9-16(27-18(29)15(23)13-14-7-2-1-3-8-14)19(30)28-17(20(31)32)10-6-12-26-21(24)25/h1-3,7-8,15-17H,4-6,9-13,22-23H2,(H,27,29)(H,28,30)(H,31,32)(H4,24,25,26)	C1=CC=C(C=C1)CC(C(=O)NC(CCCCN)C(=O)NC(CCCN=C(N)N)C(=O)O)N
1575	12	2	3	10	402.282	Val-Lys-Arg	InChI=1S/C17H35N7O4/c1-10(2)13(19)15(26)23-11(6-3-4-8-18)14(25)24-12(16(27)28)7-5-9-22-17(20)21/h10-13H,3-9,18-19H2,1-2H3,(H,23,26)(H,24,25)(H,27,28)(H4,20,21,22)	CC(C)C(C(=O)NC(CCCCN)C(=O)NC(CCCN=C(N)N)C(=O)O)N
1576	12	2	3	10	402.282	Val-Lys-Arg	InChI=1S/C17H35N7O4/c1-10(2)13(19)15(26)23-11(6-3-4-8-18)14(25)24-12(16(27)28)7-5-9-22-17(20)21/h10-13H,3-9,18-19H2,1-2H3,(H,23,26)(H,24,25)(H,27,28)(H4,20,21,22)	CC(C)C(C(=O)NC(CCCCN)C(=O)NC(CCCN=C(N)N)C(=O)O)N
1577	4	1	2	18	450.282	Phe-Lys-Arg	InChI=1S/C21H35N7O4/c22-11-5-4-9-16(27-18(29)15(23)13-14-7-2-1-3-8-14)19(30)28-17(20(31)32)10-6-12-26-21(24)25/h1-3,7-8,15-17H,4-6,9-13,22-23H2,(H,27,29)(H,28,30)(H,31,32)(H4,24,25,26)	C1=CC=C(C=C1)CC(C(=O)NC(CCCCN)C(=O)NC(CCCN=C(N)N)C(=O)O)N
1578	4	1	2	14	450.282	Phe-Lys-Arg	InChI=1S/C21H35N7O4/c22-11-5-4-9-16(27-18(29)15(23)13-14-7-2-1-3-8-14)19(30)28-17(20(31)32)10-6-12-26-21(24)25/h1-3,7-8,15-17H,4-6,9-13,22-23H2,(H,27,29)(H,28,30)(H,31,32)(H4,24,25,26)	C1=CC=C(C=C1)CC(C(=O)NC(CCCCN)C(=O)NC(CCCN=C(N)N)C(=O)O)N
1579	12	2	3	16	402.282	Val-Lys-Arg	InChI=1S/C17H35N7O4/c1-10(2)13(19)15(26)23-11(6-3-4-8-18)14(25)24-12(16(27)28)7-5-9-22-17(20)21/h10-13H,3-9,18-19H2,1-2H3,(H,23,26)(H,24,25)(H,27,28)(H4,20,21,22)	CC(C)C(C(=O)NC(CCCCN)C(=O)NC(CCCN=C(N)N)C(=O)O)N
1580	23	1	1	29	321.06	Dihydromyricetin	InChI=1S/C15H12O8/c16-6-3-7(17)11-10(4-6)23-15(14(22)13(11)21)5-1-8(18)12(20)9(19)2-5/h1-4,14-20,22H/t14-,15+/m0/s1	C1=C(C=C(C(=C1O)O)O)C2C(C(=O)C3=C(C=C(C=C3O2)O)O)O
1581	57	1	2	118	291.086	(-)-Catechin	InChI=1S/C15H14O6/c16-8-4-11(18)9-6-13(20)15(21-14(9)5-8)7-1-2-10(17)12(19)3-7/h1-5,13,15-20H,6H2/t13-,15+/m1/s1	C1C(C(OC2=CC(=CC(=C21)O)O)C3=CC(=C(C=C3)O)O)O
1582	23	1	1	16	321.06	Dihydromyricetin	InChI=1S/C15H12O8/c16-6-3-7(17)11-10(4-6)23-15(14(22)13(11)21)5-1-8(18)12(20)9(19)2-5/h1-4,14-20,22H/t14-,15+/m0/s1	C1=C(C=C(C(=C1O)O)O)C2C(C(=O)C3=C(C=C(C=C3O2)O)O)O
1583	23	1	1	31	321.06	Dihydromyricetin	InChI=1S/C15H12O8/c16-6-3-7(17)11-10(4-6)23-15(14(22)13(11)21)5-1-8(18)12(20)9(19)2-5/h1-4,14-20,22H/t14-,15+/m0/s1	C1=C(C=C(C(=C1O)O)O)C2C(C(=O)C3=C(C=C(C=C3O2)O)O)O
1584	4	4	6	20	459.092	(-)-Gallocatechin3-gallate	InChI=1S/C22H18O11/c23-10-5-12(24)11-7-18(33-22(31)9-3-15(27)20(30)16(28)4-9)21(32-17(11)6-10)8-1-13(25)19(29)14(26)2-8/h1-6,18,21,23-30H,7H2/t18-,21+/m1/s1	C1C(C(OC2=CC(=CC(=C21)O)O)C3=CC(=C(C(=C3)O)O)O)OC(=O)C4=CC(=C(C(=C4)O)O)O
1585	57	1	2	19	291.086	(-)-Catechin	InChI=1S/C15H14O6/c16-8-4-11(18)9-6-13(20)15(21-14(9)5-8)7-1-2-10(17)12(19)3-7/h1-5,13,15-20H,6H2/t13-,15+/m1/s1	C1C(C(OC2=CC(=CC(=C21)O)O)C3=CC(=C(C=C3)O)O)O
1586	1	1	1	2	419.017	Propanoicacid,2-(1H-benzimidazol-2-ylthio)-,2-[(5-bromo-2-hydroxyphenyl)methylene]hydrazide	InChI=1S/C17H15BrN4O2S/c1-10(25-17-20-13-4-2-3-5-14(13)21-17)16(24)22-19-9-11-8-12(18)6-7-15(11)23/h2-10,23H,1H3,(H,20,21)(H,22,24)/b19-9+	CC(C(=NN=C(C1=CC(=CC=C1O)Br)[H])O)SC2=NC3=CC=CC=C3N2
1588	1	1	1	1	289.057	1,4-Benzoquinonedinitrophenylhydrazone	InChI=1S/C12H8N4O5/c17-10-4-1-8(2-5-10)13-14-11-6-3-9(15(18)19)7-12(11)16(20)21/h1-7,14H	C1=CC(=O)C=CC1=NNC2=C(C=C(C=C2)[N+](=O)[O-])[N+](=O)[O-]
1589	7	1	7	3	383.119	1H-Indazole-3-carboxylicacid,1-(2-fluorophenyl)-,2-naphthalenylester	InChI=1S/C24H15FN2O2/c25-20-10-4-6-12-22(20)27-21-11-5-3-9-19(21)23(26-27)24(28)29-18-14-13-16-7-1-2-8-17(16)15-18/h1-15H	C1=CC=C2C=C(C=CC2=C1)OC(=O)C3=NN(C4=CC=CC=C43)C5=CC=CC=C5F
1590	7	1	7	14	383.119	1H-Indazole-3-carboxylicacid,1-(2-fluorophenyl)-,2-naphthalenylester	InChI=1S/C24H15FN2O2/c25-20-10-4-6-12-22(20)27-21-11-5-3-9-19(21)23(26-27)24(28)29-18-14-13-16-7-1-2-8-17(16)15-18/h1-15H	C1=CC=C2C=C(C=CC2=C1)OC(=O)C3=NN(C4=CC=CC=C43)C5=CC=CC=C5F
1591	1	1	1	2	210.068	3-Buten-2-one,4-(4-chlorophenyl)-3-methyl-,oxime	InChI=1S/C11H12ClNO/c1-8(9(2)13-14)7-10-3-5-11(12)6-4-10/h3-7,14H,1-2H3/b8-7+,13-9+	CC(=CC1=CC=C(C=C1)Cl)C(=NO)C
1594	13	2	2	28	557.245	2-Hydroxyatorvastatinlactone	InChI=1S/C33H33FN2O5/c1-20(2)31-30(33(40)35-26-10-6-7-11-27(26)38)29(21-8-4-3-5-9-21)32(22-12-14-23(34)15-13-22)36(31)17-16-25-18-24(37)19-28(39)41-25/h3-15,20,24-25,37-38H,16-19H2,1-2H3,(H,35,40)/t24-,25-/m1/s1	CC(C)C1=C(C(=C(N1CCC2CC(CC(=O)O2)O)C3=CC=C(C=C3)F)C4=CC=CC=C4)C(=O)NC5=CC=CC=C5O
1595	21	3	7	4	681.357	Dipyridamolemono-O-.beta.-D-glucuronide	InChI=1S/C30H48N8O10/c39-15-11-37(12-16-40)29-31-19-20(25(33-29)35-7-3-1-4-8-35)32-30(34-26(19)36-9-5-2-6-10-36)38(13-17-41)14-18-47-28-23(44)21(42)22(43)24(48-28)27(45)46/h21-24,28,39-44H,1-18H2,(H,45,46)/t21-,22-,23+,24-,28+/m0/s1	C1CCN(CC1)C2=NC(=NC3=C2N=C(N=C3N4CCCCC4)N(CCO)CCO)N(CCO)CCOC5C(C(C(C(O5)C(=O)O)O)O)O
1596	27	1	6	25	358.18	Methanone,(1-butyl-1H-indol-3-yl)(4-methoxy-1-naphthalenyl)-	InChI=1S/C24H23NO2/c1-3-4-15-25-16-21(18-10-7-8-12-22(18)25)24(26)20-13-14-23(27-2)19-11-6-5-9-17(19)20/h5-14,16H,3-4,15H2,1-2H3	CCCCN1C=C(C2=CC=CC=C21)C(=O)C3=CC=C(C4=CC=CC=C43)OC
1597	12	2	2	11	388.191	Methanone,[1-(4-hydroxypentyl)-1H-indol-3-yl](4-methoxy-1-naphthalenyl)-	InChI=1S/C25H25NO3/c1-17(27)8-7-15-26-16-22(19-10-5-6-12-23(19)26)25(28)21-13-14-24(29-2)20-11-4-3-9-18(20)21/h3-6,9-14,16-17,27H,7-8,15H2,1-2H3	CC(CCCN1C=C(C2=CC=CC=C21)C(C3=CC=C(C4=CC=CC=C43)OC)=O)O
1598	9	1	4	21	386.211	Methanone,(4-methoxy-1-naphthalenyl)(2-methyl-1-pentyl-1H-indol-3-yl)-	InChI=1S/C26H27NO2/c1-4-5-10-17-27-18(2)25(22-13-8-9-14-23(22)27)26(28)21-15-16-24(29-3)20-12-7-6-11-19(20)21/h6-9,11-16H,4-5,10,17H2,1-3H3	CCCCCN1C(=C(C2=CC=CC=C21)C(=O)C3=CC=C(C4=CC=CC=C43)OC)C
1599	9	1	4	17	386.211	Methanone,(4-methoxy-1-naphthalenyl)(2-methyl-1-pentyl-1H-indol-3-yl)-	InChI=1S/C26H27NO2/c1-4-5-10-17-27-18(2)25(22-13-8-9-14-23(22)27)26(28)21-15-16-24(29-3)20-12-7-6-11-19(20)21/h6-9,11-16H,4-5,10,17H2,1-3H3	CCCCCN1C(=C(C2=CC=CC=C21)C(=O)C3=CC=C(C4=CC=CC=C43)OC)C
1600	11	1	2	21	402.246	Gln-Val-Arg	InChI=1S/C16H31N7O5/c1-8(2)12(23-13(25)9(17)5-6-11(18)24)14(26)22-10(15(27)28)4-3-7-21-16(19)20/h8-10,12H,3-7,17H2,1-2H3,(H2,18,24)(H,22,26)(H,23,25)(H,27,28)(H4,19,20,21)	CC(C)C(C(=O)NC(CCCN=C(N)N)C(=O)O)NC(=O)C(CCC(=O)N)N
1601	1	1	1	5	365.29	Pentapropyleneglycolmonobutylether	InChI=1S/C19H40O6/c1-7-8-9-21-11-16(3)23-13-18(5)25-14-19(6)24-12-17(4)22-10-15(2)20/h15-20H,7-14H2,1-6H3	CCCCOCC(C)OCC(C)OCC(C)OCC(C)OCC(C)O
1602	12	2	2	23	497.181	ChrysomycinB	InChI=1S/C27H28O9/c1-11-8-15-19(17(9-11)33-4)14-10-18(34-5)21-16(28)7-6-13(20(21)22(14)36-26(15)31)23-25(30)27(3,32)24(29)12(2)35-23/h6-10,12,23-25,28-30,32H,1-5H3	CC1C(C(C(C(O1)C2=C3C(=C(C=C2)O)C(=CC4=C3OC(=O)C5=CC(=CC(=C54)OC)C)OC)O)(C)O)O
1603	5	1	1	1	249.206	Tri(propyleneglycol)butylether	InChI=1S/C13H28O4/c1-5-6-7-15-9-12(3)17-10-13(4)16-8-11(2)14/h11-14H,5-10H2,1-4H3	CCCCOCC(C)OCC(C)OCC(C)O
1604	1	1	1	1	177.148	Di(propyleneglycol)propylether	InChI=1S/C9H20O3/c1-4-5-11-7-9(3)12-6-8(2)10/h8-10H,4-7H2,1-3H3	CCCOCC(C)OCC(C)O
1605	9	1	1	10	509.181	ChrysomycinA	InChI=1S/C28H28O9/c1-6-13-9-16-20(18(10-13)34-4)15-11-19(35-5)22-17(29)8-7-14(21(22)23(15)37-27(16)32)24-26(31)28(3,33)25(30)12(2)36-24/h6-12,24-26,29-31,33H,1H2,2-5H3	CC1C(C(C(C(O1)C2=C3C(=C(C=C2)O)C(=CC4=C3OC(=O)C5=CC(=CC(=C54)OC)C=C)OC)O)(C)O)O
1606	1	1	1	3	388.038	Thifensulfuron-methyl	InChI=1S/C12H13N5O6S2/c1-6-13-10(16-12(14-6)23-3)15-11(19)17-25(20,21)7-4-5-24-8(7)9(18)22-2/h4-5H,1-3H3,(H2,13,14,15,16,17,19)	CC1=NC(=NC(=N1)OC)NC(=O)NS(=O)(=O)C2=C(SC=C2)C(=O)OC
1607	1	1	1	2	382.082	Metsulfuron-methyl	InChI=1S/C14H15N5O6S/c1-8-15-12(18-14(16-8)25-3)17-13(21)19-26(22,23)10-7-5-4-6-9(10)11(20)24-2/h4-7H,1-3H3,(H2,15,16,17,18,19,21)	CC1=NC(=NC(=N1)OC)NC(=O)NS(=O)(=O)C2=CC=CC=C2C(=O)OC
1608	1	1	1	2	580.397	1,2-Dilauroyl-sn-glycero-3-phosphoethanolamine	InChI=1S/C29H58NO8P/c1-3-5-7-9-11-13-15-17-19-21-28(31)35-25-27(26-37-39(33,34)36-24-23-30)38-29(32)22-20-18-16-14-12-10-8-6-4-2/h27H,3-26,30H2,1-2H3,(H,33,34)/t27-/m1/s1	CCCCCCCCCCCC(=O)OCC(COP(=O)([O-])OCC[NH3+])OC(=O)CCCCCCCCCCC
1609	81	1	3	12	368.149	Corynoline	InChI=1S/C21H21NO5/c1-21-14-3-4-15-19(27-10-24-15)13(14)8-22(2)20(21)12-7-17-16(25-9-26-17)5-11(12)6-18(21)23/h3-5,7,18,20,23H,6,8-10H2,1-2H3/t18?,20-,21+/m1/s1	CC12C=3C=CC4=C(C3CN(C)C2(C5=CC6=C(C=C5CC1(O)[H])OCO6)[H])OCO4
1610	81	1	3	21	368.149	Corynoline	InChI=1S/C21H21NO5/c1-21-14-3-4-15-19(27-10-24-15)13(14)8-22(2)20(21)12-7-17-16(25-9-26-17)5-11(12)6-18(21)23/h3-5,7,18,20,23H,6,8-10H2,1-2H3/t18?,20-,21+/m1/s1	CC12C=3C=CC4=C(C3CN(C)C2(C5=CC6=C(C=C5CC1(O)[H])OCO6)[H])OCO4
1614	6	1	5	9	360.038	1H-Pyrrole-2,5-dione,3-[(3-chloro-4-hydroxyphenyl)amino]-4-(2-nitrophenyl)-	InChI=1S/C16H10ClN3O5/c17-10-7-8(5-6-12(10)21)18-14-13(15(22)19-16(14)23)9-3-1-2-4-11(9)20(24)25/h1-7,21H,(H2,18,19,22,23)	C1=CC=C(C(=C1)C2=C(C(=O)NC2=O)NC3=CC(=C(C=C3)O)Cl)[N+](=O)[O-]
1615	6	1	5	10	360.038	1H-Pyrrole-2,5-dione,3-[(3-chloro-4-hydroxyphenyl)amino]-4-(2-nitrophenyl)-	InChI=1S/C16H10ClN3O5/c17-10-7-8(5-6-12(10)21)18-14-13(15(22)19-16(14)23)9-3-1-2-4-11(9)20(24)25/h1-7,21H,(H2,18,19,22,23)	C1=CC=C(C(=C1)C2=C(C(=O)NC2=O)NC3=CC(=C(C=C3)O)Cl)[N+](=O)[O-]
1616	2	2	2	9	368.068	Benzenesulfonamide,4-[5-phenyl-3-(trifluoromethyl)-1H-pyrazol-1-yl]-	InChI=1S/C16H12F3N3O2S/c17-16(18,19)15-10-14(11-4-2-1-3-5-11)22(21-15)12-6-8-13(9-7-12)25(20,23)24/h1-10H,(H2,20,23,24)	C1=CC=C(C=C1)C2=CC(=NN2C3=CC=C(C=C3)S(=O)(=O)N)C(F)(F)F
1617	15	14	15	19	225.091	4-Hydroxychalcone	InChI=1S/C15H12O2/c16-14-9-6-12(7-10-14)8-11-15(17)13-4-2-1-3-5-13/h1-11,16H/b11-8+	C1=CC=C(C=C1)C(=O)C=CC2=CC=C(C=C2)O
1618	1	1	1	2	464.959	Fluazinam	InChI=1S/C13H4Cl2F6N4O4/c14-6-1-4(12(16,17)18)3-22-11(6)23-9-7(24(26)27)2-5(13(19,20)21)8(15)10(9)25(28)29/h1-3H,(H,22,23)	C1=C(C=NC(=C1Cl)NC2=C(C=C(C(=C2[N+](=O)[O-])Cl)C(F)(F)F)[N+](=O)[O-])C(F)(F)F
1619	157	168	157	119	285.076	Physcion	InChI=1S/C16H12O5/c1-7-3-9-13(11(17)4-7)16(20)14-10(15(9)19)5-8(21-2)6-12(14)18/h3-6,17-18H,1-2H3	CC1=CC(=C2C(=C1)C(=O)C3=CC(=CC(=C3C2=O)O)OC)O
1620	9	9	9	21	372.138	1H-Indole-5-sulfonamide,2,3-dihydro-N,N-dimethyl-2-oxo-3-[(4,5,6,7-tetrahydro-1H-indol-2-yl)methylene]-	InChI=1S/C19H21N3O3S/c1-22(2)26(24,25)14-7-8-18-15(11-14)16(19(23)21-18)10-13-9-12-5-3-4-6-17(12)20-13/h7-11,20H,3-6H2,1-2H3,(H,21,23)/b16-10-	CN(C)S(=O)(=O)C1=CC2=C(C=C1)NC(=O)C2=CC3=CC4=C(N3)CCCC4
1621	99	5	4	78	313.107	7,2',4'-Trimethoxyflavone	InChI=1S/C18H16O5/c1-20-11-5-7-14(16(8-11)22-3)18-10-15(19)13-6-4-12(21-2)9-17(13)23-18/h4-10H,1-3H3	COC1=CC2=C(C=C1)C(=O)C=C(O2)C3=C(C=C(C=C3)OC)OC
1622	10	2	4	51	205.049	3-Formyl-7-methoxychromone	InChI=1S/C11H8O4/c1-14-8-2-3-9-10(4-8)15-6-7(5-12)11(9)13/h2-6H,1H3	COC1=CC2=C(C=C1)C(=O)C(=CO2)C=O
1623	10	2	4	45	205.049	3-Formyl-7-methoxychromone	InChI=1S/C11H8O4/c1-14-8-2-3-9-10(4-8)15-6-7(5-12)11(9)13/h2-6H,1H3	COC1=CC2=C(C=C1)C(=O)C(=CO2)C=O
1624	26	16	28	13	305.211	7.alpha.-Hydroxytestosterone	InChI=1S/C19H28O3/c1-18-7-5-12(20)9-11(18)10-15(21)17-13-3-4-16(22)19(13,2)8-6-14(17)18/h9,13-17,21-22H,3-8,10H2,1-2H3/t13-,14-,15+,16-,17-,18-,19-/m0/s1	CC12CCC3C(C1CCC2O)C(CC4=CC(=O)CCC34C)O
1625	19	2	2	27	309.279	Linoleicacidethylester	InChI=1S/C20H36O2/c1-3-5-6-7-8-9-10-11-12-13-14-15-16-17-18-19-20(21)22-4-2/h8-9,11-12H,3-7,10,13-19H2,1-2H3/b9-8-,12-11-	CCCCCC=CCC=CCCCCCCCC(=O)OCC
1626	6	2	1	461	321.242	5,8,11,14-Eicosatetraenoicacid,19-hydroxy-,(5Z,8Z,11Z,14Z,19R)-	InChI=1S/C20H32O3/c1-19(21)17-15-13-11-9-7-5-3-2-4-6-8-10-12-14-16-18-20(22)23/h3-6,9-12,19,21H,2,7-8,13-18H2,1H3,(H,22,23)/b5-3-,6-4-,11-9-,12-10-	CC(CCCC=CCC=CCC=CCC=CCCCC(=O)O)O
1628	16	8	10	17	613.483	Di-.gamma.-linolenin(6c,9c,12c)	InChI=1S/C39H64O5/c1-3-5-7-9-11-13-15-17-19-21-23-25-27-29-31-33-38(41)43-36-37(35-40)44-39(42)34-32-30-28-26-24-22-20-18-16-14-12-10-8-6-4-2/h11-14,17-20,23-26,37,40H,3-10,15-16,21-22,27-36H2,1-2H3/b13-11-,14-12-,19-17-,20-18-,25-23-,26-24-	CCCCCC=CCC=CCC=CCCCCC(=O)OCC(CO)OC(=O)CCCCC=CCC=CCC=CCCCCC
1629	14	8	8	22	801.697	Glyceryltripalmitoleate	InChI=1S/C51H92O6/c1-4-7-10-13-16-19-22-25-28-31-34-37-40-43-49(52)55-46-48(57-51(54)45-42-39-36-33-30-27-24-21-18-15-12-9-6-3)47-56-50(53)44-41-38-35-32-29-26-23-20-17-14-11-8-5-2/h19-24,48H,4-18,25-47H2,1-3H3/b22-19-,23-20-,24-21-	CCCCCCC=CCCCCCCCC(=O)OCC(COC(=O)CCCCCCCC=CCCCCCC)OC(=O)CCCCCCCC=CCCCCCC
1630	6	1	1	1	295.263	Linoleicacidmethylester	InChI=1S/C19H34O2/c1-3-4-5-6-7-8-9-10-11-12-13-14-15-16-17-18-19(20)21-2/h7-8,10-11H,3-6,9,12-18H2,1-2H3/b8-7-,11-10-	CCCCCC=CCC=CCCCCCCCC(=O)OC
1632	1	1	1	13	278.211	2-Butanol,1-[(2,3-dihydro-7-methyl-1H-inden-4-yl)oxy]-3-[(1-methylethyl)amino]-,(2R,3R)-rel-	InChI=1S/C17H27NO2/c1-11(2)18-13(4)16(19)10-20-17-9-8-12(3)14-6-5-7-15(14)17/h8-9,11,13,16,18-19H,5-7,10H2,1-4H3/t13-,16+/m1/s1	CC1=C2CCCC2=C(C=C1)OCC(C(C)NC(C)C)O
1634	14	8	8	17	801.697	Glyceryltripalmitoleate	InChI=1S/C51H92O6/c1-4-7-10-13-16-19-22-25-28-31-34-37-40-43-49(52)55-46-48(57-51(54)45-42-39-36-33-30-27-24-21-18-15-12-9-6-3)47-56-50(53)44-41-38-35-32-29-26-23-20-17-14-11-8-5-2/h19-24,48H,4-18,25-47H2,1-3H3/b22-19-,23-20-,24-21-	CCCCCCC=CCCCCCCCC(=O)OCC(COC(=O)CCCCCCCC=CCCCCCC)OC(=O)CCCCCCCC=CCCCCCC
1635	1	1	1	21	218.118	Glutethimide	InChI=1S/C13H15NO2/c1-2-13(10-6-4-3-5-7-10)9-8-11(15)14-12(13)16/h3-7H,2,8-9H2,1H3,(H,14,15,16)	CCC1(CCC(=O)NC1=O)C2=CC=CC=C2
1638	2	1	3	7	821.303	SialylLewisX	InChI=1S/C31H52N2O23/c1-9-18(43)21(46)22(47)28(51-9)53-24(12(5-34)32-10(2)38)25(15(42)7-36)54-29-23(48)27(20(45)16(8-37)52-29)56-31(30(49)50)4-13(40)17(33-11(3)39)26(55-31)19(44)14(41)6-35/h5,9,12-29,35-37,40-48H,4,6-8H2,1-3H3,(H,32,38)(H,33,39)(H,49,50)/t9-,12-,13-,14+,15+,16+,17+,18+,19+,20-,21+,22-,23+,24+,25+,26+,27-,28-,29-,31-/m0/s1	CC1C(C(C(C(O1)OC(C(C=O)NC(=O)C)C(C(CO)O)OC2C(C(C(C(O2)CO)O)OC3(CC(C(C(O3)C(C(CO)O)O)NC(=O)C)O)C(=O)O)O)O)O)O
1639	4	2	4	5	821.303	SialylLewisA	InChI=1S/C31H52N2O23/c1-9-18(43)21(46)22(47)28(51-9)54-25(15(42)7-36)24(12(5-34)32-10(2)38)53-29-23(48)27(20(45)16(8-37)52-29)56-31(30(49)50)4-13(40)17(33-11(3)39)26(55-31)19(44)14(41)6-35/h5,9,12-29,35-37,40-48H,4,6-8H2,1-3H3,(H,32,38)(H,33,39)(H,49,50)/t9-,12-,13-,14+,15+,16+,17+,18+,19+,20-,21+,22-,23+,24+,25+,26+,27-,28-,29-,31-/m0/s1	CC1C(C(C(C(O1)OC(C(CO)O)C(C(C=O)NC(=O)C)OC2C(C(C(C(O2)CO)O)OC3(CC(C(C(O3)C(C(CO)O)O)NC(=O)C)O)C(=O)O)O)O)O)O
1640	2	1	3	9	821.303	SialylLewisX	InChI=1S/C31H52N2O23/c1-9-18(43)21(46)22(47)28(51-9)53-24(12(5-34)32-10(2)38)25(15(42)7-36)54-29-23(48)27(20(45)16(8-37)52-29)56-31(30(49)50)4-13(40)17(33-11(3)39)26(55-31)19(44)14(41)6-35/h5,9,12-29,35-37,40-48H,4,6-8H2,1-3H3,(H,32,38)(H,33,39)(H,49,50)/t9-,12-,13-,14+,15+,16+,17+,18+,19+,20-,21+,22-,23+,24+,25+,26+,27-,28-,29-,31-/m0/s1	CC1C(C(C(C(O1)OC(C(C=O)NC(=O)C)C(C(CO)O)OC2C(C(C(C(O2)CO)O)OC3(CC(C(C(O3)C(C(CO)O)O)NC(=O)C)O)C(=O)O)O)O)O)O
1641	1	1	1	11	278.211	2-Butanol,1-[(2,3-dihydro-7-methyl-1H-inden-4-yl)oxy]-3-[(1-methylethyl)amino]-,(2R,3R)-rel-	InChI=1S/C17H27NO2/c1-11(2)18-13(4)16(19)10-20-17-9-8-12(3)14-6-5-7-15(14)17/h8-9,11,13,16,18-19H,5-7,10H2,1-4H3/t13-,16+/m1/s1	CC1=C2CCCC2=C(C=C1)OCC(C(C)NC(C)C)O
1642	10	1	6	20	279.232	Pinolenicacid	InChI=1S/C18H30O2/c1-2-3-4-5-6-7-8-9-10-11-12-13-14-15-16-17-18(19)20/h6-7,9-10,13-14H,2-5,8,11-12,15-17H2,1H3,(H,19,20)/b7-6-,10-9-,14-13-	CCCCCC=CCC=CCCC=CCCCC(=O)O
1643	16	9	9	21	617.514	1,2-Dilinoleoylglycerol	InChI=1S/C39H68O5/c1-3-5-7-9-11-13-15-17-19-21-23-25-27-29-31-33-38(41)43-36-37(35-40)44-39(42)34-32-30-28-26-24-22-20-18-16-14-12-10-8-6-4-2/h11-14,17-20,37,40H,3-10,15-16,21-36H2,1-2H3/b13-11-,14-12-,19-17-,20-18-	CCCCCC=CCC=CCCCCCCCC(=O)OCC(CO)OC(=O)CCCCCCCC=CCC=CCCCCC
1648	25	18	25	48	667.229	Cellotetraose	InChI=1S/C24H42O21/c25-1-6(30)11(32)19(7(31)2-26)43-23-17(38)14(35)21(9(4-28)41-23)45-24-18(39)15(36)20(10(5-29)42-24)44-22-16(37)13(34)12(33)8(3-27)40-22/h1,6-24,26-39H,2-5H2/t6-,7+,8+,9+,10+,11+,12+,13-,14+,15+,16+,17+,18+,19-,20+,21+,22-,23-,24-/m0/s1	C(C1C(C(C(C(O1)OC2C(OC(C(C2O)O)OC3C(OC(C(C3O)O)OC(C(CO)O)C(C(C=O)O)O)CO)CO)O)O)O)O
1649	1	1	1	4	399.31	1-Oleoyl-2-acetyl-sn-glycerol	InChI=1S/C23H42O5/c1-3-4-5-6-7-8-9-10-11-12-13-14-15-16-17-18-23(26)27-20-22(19-24)28-21(2)25/h10-11,22,24H,3-9,12-20H2,1-2H3/b11-10-/t22-/m0/s1	CCCCCCCCC=CCCCCCCCC(=O)OCC(CO)OC(=O)C
1650	7	2	2	23	255.065	3,5-Dihydroxyflavone	InChI=1S/C15H10O4/c16-10-7-4-8-11-12(10)13(17)14(18)15(19-11)9-5-2-1-3-6-9/h1-8,16,18H	C1=CC=C(C=C1)C2=C(C(=O)C3=C(O2)C=CC=C3O)O
1651	10	2	1	83	255.065	3,7-Dihydroxyflavone	InChI=1S/C15H10O4/c16-10-6-7-11-12(8-10)19-15(14(18)13(11)17)9-4-2-1-3-5-9/h1-8,16,18H	C1=CC=C(C=C1)C2=C(C(=O)C3=C(O2)C=C(C=C3)O)O
1652	6	6	5	19	329.138	2,2',4',6'-Tetramethoxychalcone	InChI=1S/C19H20O5/c1-21-14-11-17(23-3)19(18(12-14)24-4)15(20)10-9-13-7-5-6-8-16(13)22-2/h5-12H,1-4H3/b10-9+	COC1=CC=CC=C1C=CC(=O)C2=C(C=C(C=C2OC)OC)OC
1653	3	1	4	70	329.138	2',4,4',6'-Tetramethoxychalcone	InChI=1S/C19H20O5/c1-21-14-8-5-13(6-9-14)7-10-16(20)19-17(23-3)11-15(22-2)12-18(19)24-4/h5-12H,1-4H3/b10-7+	COC1=CC=C(C=C1)C=CC(=O)C2=C(C=C(C=C2OC)OC)OC
1654	18	4	5	156	345.133	4-Hydroxy-2',3,4',6'-tetramethoxychalcone	InChI=1S/C19H20O6/c1-22-13-10-17(24-3)19(18(11-13)25-4)15(21)8-6-12-5-7-14(20)16(9-12)23-2/h5-11,20H,1-4H3/b8-6+	COC1=CC(=C(C(=C1)OC)C(=O)C=CC2=CC(=C(C=C2)O)OC)OC
1656	3	3	3	4	185.165	1-Tetrahydro-2H-pyran-4-yl-4-piperidinamine	InChI=1S/C10H20N2O/c11-9-1-5-12(6-2-9)10-3-7-13-8-4-10/h9-10H,1-8,11H2	C1CN(CCC1N)C2CCOCC2
1657	2	2	1	2	139.032	Thionicotinamide	InChI=1S/C6H6N2S/c7-6(9)5-2-1-3-8-4-5/h1-4H,(H2,7,9)	C1=CC(=CN=C1)C(=S)N
1658	16	2	4	72	207.102	p-Methoxycinnamicacidethylester	InChI=1S/C12H14O3/c1-3-15-12(13)9-6-10-4-7-11(14-2)8-5-10/h4-9H,3H2,1-2H3/b9-6+	CCOC(=O)C=CC1=CC=C(C=C1)OC
1660	157	1	7	106	219.174	Germacrone	InChI=1S/C15H22O/c1-11(2)14-9-8-12(3)6-5-7-13(4)10-15(14)16/h7-8H,5-6,9-10H2,1-4H3/b12-8+,13-7-	CC1=CCC(=C(C)C)C(=O)CC(=CCC1)C
1664	2	2	2	1	1062.41	PhytanoylcoenzymeA	InChI=1S/C41H74N7O17P3S/c1-26(2)11-8-12-27(3)13-9-14-28(4)15-10-16-29(5)21-32(50)69-20-19-43-31(49)17-18-44-39(53)36(52)41(6,7)23-62-68(59,60)65-67(57,58)61-22-30-35(64-66(54,55)56)34(51)40(63-30)48-25-47-33-37(42)45-24-46-38(33)48/h24-30,34-36,40,51-52H,8-23H2,1-7H3,(H,43,49)(H,44,53)(H,57,58)(H,59,60)(H2,42,45,46)(H2,54,55,56)/t27?,28?,29?,30?,34?,35?,36-,40?/m0/s1	CC(C)CCCC(C)(CCCC(C)(CCCC(C)(CC(=O)SCCN=C(CCN=C(C(C(C)(C)COP(O)(=O)OP(O)(=O)OCC1(C(C(C(N2C=NC3=C(N)N=CN=C32)(O1)[H])(O)[H])(OP(O)(O)=O)[H])[H])(O)[H])O)O)[H])[H])[H]
1665	2	2	2	2	1062.41	PhytanoylcoenzymeA	InChI=1S/C41H74N7O17P3S/c1-26(2)11-8-12-27(3)13-9-14-28(4)15-10-16-29(5)21-32(50)69-20-19-43-31(49)17-18-44-39(53)36(52)41(6,7)23-62-68(59,60)65-67(57,58)61-22-30-35(64-66(54,55)56)34(51)40(63-30)48-25-47-33-37(42)45-24-46-38(33)48/h24-30,34-36,40,51-52H,8-23H2,1-7H3,(H,43,49)(H,44,53)(H,57,58)(H,59,60)(H2,42,45,46)(H2,54,55,56)/t27?,28?,29?,30?,34?,35?,36-,40?/m0/s1	CC(C)CCCC(C)(CCCC(C)(CCCC(C)(CC(=O)SCCN=C(CCN=C(C(C(C)(C)COP(O)(=O)OP(O)(=O)OCC1(C(C(C(N2C=NC3=C(N)N=CN=C32)(O1)[H])(O)[H])(OP(O)(O)=O)[H])[H])(O)[H])O)O)[H])[H])[H]
1666	1	1	1	2	894.227	OctanoylcoenzymeA	InChI=1S/C29H50N7O17P3S/c1-4-5-6-7-8-9-20(38)57-13-12-31-19(37)10-11-32-27(41)24(40)29(2,3)15-50-56(47,48)53-55(45,46)49-14-18-23(52-54(42,43)44)22(39)28(51-18)36-17-35-21-25(30)33-16-34-26(21)36/h16-18,22-24,28,39-40H,4-15H2,1-3H3,(H,31,37)(H,32,41)(H,45,46)(H,47,48)(H2,30,33,34)(H2,42,43,44)/t18-,22-,23-,24+,28-/m1/s1	CCCCCCCC(=O)SCCNC(=O)CCNC(=O)C(C(C)(C)COP(=O)(O)OP(=O)(O)OCC1C(C(C(O1)N2C=NC3=C2N=CN=C3N)O)OP(=O)(O)O)O
1667	1	1	1	3	894.227	OctanoylcoenzymeA	InChI=1S/C29H50N7O17P3S/c1-4-5-6-7-8-9-20(38)57-13-12-31-19(37)10-11-32-27(41)24(40)29(2,3)15-50-56(47,48)53-55(45,46)49-14-18-23(52-54(42,43)44)22(39)28(51-18)36-17-35-21-25(30)33-16-34-26(21)36/h16-18,22-24,28,39-40H,4-15H2,1-3H3,(H,31,37)(H,32,41)(H,45,46)(H,47,48)(H2,30,33,34)(H2,42,43,44)/t18-,22-,23-,24+,28-/m1/s1	CCCCCCCC(=O)SCCNC(=O)CCNC(=O)C(C(C)(C)COP(=O)(O)OP(=O)(O)OCC1C(C(C(O1)N2C=NC3=C2N=CN=C3N)O)OP(=O)(O)O)O
1668	4	2	2	1	372.196	Methanone,(7-methoxy-1-naphthalenyl)(1-pentyl-1H-indol-3-yl)-	InChI=1S/C25H25NO2/c1-3-4-7-15-26-17-23(20-10-5-6-12-24(20)26)25(27)21-11-8-9-18-13-14-19(28-2)16-22(18)21/h5-6,8-14,16-17H,3-4,7,15H2,1-2H3	CCCCCN1C=C(C2=CC=CC=C21)C(=O)C3=CC=CC4=C3C=C(C=C4)OC
1669	3	3	6	1	372.196	Methanone,(6-methoxy-1-naphthalenyl)(1-pentyl-1H-indol-3-yl)-	InChI=1S/C25H25NO2/c1-3-4-7-15-26-17-23(21-10-5-6-12-24(21)26)25(27)22-11-8-9-18-16-19(28-2)13-14-20(18)22/h5-6,8-14,16-17H,3-4,7,15H2,1-2H3	CCCCCN1C=C(C2=CC=CC=C21)C(=O)C3=CC=CC4=C3C=CC(=C4)OC
1670	28	2	2	141	301.071	Hispidulin	InChI=1S/C16H12O6/c1-21-16-11(19)7-13-14(15(16)20)10(18)6-12(22-13)8-2-4-9(17)5-3-8/h2-7,17,19-20H,1H3	COC1=C(C=C2C(=C1O)C(=O)C=C(O2)C3=CC=C(C=C3)O)O
1671	34	1	3	71	317.066	6-Methoxyluteolin	InChI=1S/C16H12O7/c1-22-16-11(20)6-13-14(15(16)21)10(19)5-12(23-13)7-2-3-8(17)9(18)4-7/h2-6,17-18,20-21H,1H3	COC1=C(C=C2C(=C1O)C(=O)C=C(O2)C3=CC(=C(C=C3)O)O)O
1672	28	2	2	138	301.071	Hispidulin	InChI=1S/C16H12O6/c1-21-16-11(19)7-13-14(15(16)20)10(18)6-12(22-13)8-2-4-9(17)5-3-8/h2-7,17,19-20H,1H3	COC1=C(C=C2C(=C1O)C(=O)C=C(O2)C3=CC=C(C=C3)O)O
1673	2	2	1	51	285.076	5,6-Dihydroxy-7-methoxyflavone	InChI=1S/C16H12O5/c1-20-13-8-12-14(16(19)15(13)18)10(17)7-11(21-12)9-5-3-2-4-6-9/h2-8,18-19H,1H3	COC1=C(C(=C2C(=C1)OC(=CC2=O)C3=CC=CC=C3)O)O
1674	2	2	1	1	285.076	5,6-Dihydroxy-7-methoxyflavone	InChI=1S/C16H12O5/c1-20-13-8-12-14(16(19)15(13)18)10(17)7-11(21-12)9-5-3-2-4-6-9/h2-8,18-19H,1H3	COC1=C(C(=C2C(=C1)OC(=CC2=O)C3=CC=CC=C3)O)O
1675	7	6	9	4	623.197	Pectolinarin	InChI=1S/C29H34O15/c1-11-20(31)23(34)25(36)28(41-11)40-10-18-21(32)24(35)26(37)29(44-18)43-17-9-16-19(22(33)27(17)39-3)14(30)8-15(42-16)12-4-6-13(38-2)7-5-12/h4-9,11,18,20-21,23-26,28-29,31-37H,10H2,1-3H3/t11-,18+,20-,21+,23+,24-,25+,26+,28+,29+/m0/s1	CC1C(C(C(C(O1)OCC2C(C(C(C(O2)OC3=C(C(=C4C(=C3)OC(=CC4=O)C5=CC=C(C=C5)OC)O)OC)O)O)O)O)O)O
1676	2	2	1	70	285.076	5,6-Dihydroxy-7-methoxyflavone	InChI=1S/C16H12O5/c1-20-13-8-12-14(16(19)15(13)18)10(17)7-11(21-12)9-5-3-2-4-6-9/h2-8,18-19H,1H3	COC1=C(C(=C2C(=C1)OC(=CC2=O)C3=CC=CC=C3)O)O
1677	68	7	9	20	479.118	Nepetin7-glucoside	InChI=1S/C22H22O12/c1-31-21-14(33-22-20(30)19(29)17(27)15(7-23)34-22)6-13-16(18(21)28)11(26)5-12(32-13)8-2-3-9(24)10(25)4-8/h2-6,15,17,19-20,22-25,27-30H,7H2,1H3/t15-,17-,19+,20-,22-/m1/s1	COC1=C(C=C2C(=C1O)C(=O)C=C(O2)C3=CC(=C(C=C3)O)O)OC4C(C(C(C(O4)CO)O)O)O
1678	11	1	3	77	315.086	Pectolinarigenin	InChI=1S/C17H14O6/c1-21-10-5-3-9(4-6-10)13-7-11(18)15-14(23-13)8-12(19)17(22-2)16(15)20/h3-8,19-20H,1-2H3	COC1=CC=C(C=C1)C2=CC(=O)C3=C(C(=C(C=C3O2)O)OC)O
1679	17	31	21	205	301.071	Tectorigenin	InChI=1S/C16H12O6/c1-21-16-11(18)6-12-13(15(16)20)14(19)10(7-22-12)8-2-4-9(17)5-3-8/h2-7,17-18,20H,1H3	COC1=C(C=C2C(=C1O)C(=O)C(=CO2)C3=CC=C(C=C3)O)O
1680	16	61	25	15	407.243	3.beta.,5.beta.-Tetrahydrocortisone3-acetate	InChI=1S/C23H34O6/c1-13(25)29-15-6-8-21(2)14(10-15)4-5-16-17-7-9-23(28,19(27)12-24)22(17,3)11-18(26)20(16)21/h14-17,20,24,28H,4-12H2,1-3H3/t14-,15+,16+,17+,20-,21+,22+,23+/m1/s1	CC(=O)OC1(CCC2(C)C(CCC3(C4(CCC(C(CO)=O)(C4(C)CC(C32[H])=O)O)[H])[H])(C1)[H])[H]
1681	19	1	2	25	344.186	6.beta.-Naltrexol	InChI=1S/C20H25NO4/c22-13-4-3-12-9-15-20(24)6-5-14(23)18-19(20,16(12)17(13)25-18)7-8-21(15)10-11-1-2-11/h3-4,11,14-15,18,22-24H,1-2,5-10H2/t14-,15-,18+,19+,20-/m1/s1	C1CC1CN2CCC34C5C(CCC3(C2CC6=C4C(=C(C=C6)O)O5)O)O
1682	1	1	2	7	342.147	Tepraloxydim	InChI=1S/C17H24ClNO4/c1-2-14(19-23-7-3-6-18)17-15(20)10-13(11-16(17)21)12-4-8-22-9-5-12/h3,6,12-13,20H,2,4-5,7-11H2,1H3/b6-3+,19-14+	CCC(C1=C(CC(CC1=O)C2CCOCC2)O)=NOCC(=C(Cl)[H])[H]
1683	49	50	49	46	389.163	Cetirizine	InChI=1S/C21H25ClN2O3/c22-19-8-6-18(7-9-19)21(17-4-2-1-3-5-17)24-12-10-23(11-13-24)14-15-27-16-20(25)26/h1-9,21H,10-16H2,(H,25,26)	C1CN(CCN1CCOCC(=O)O)C(C2=CC=CC=C2)C3=CC=C(C=C3)Cl
1684	4	3	3	45	507.113	Quercetin3-O-.beta.-D-glucose-6'-acetate	InChI=1S/C23H22O13/c1-8(24)33-7-15-17(29)19(31)20(32)23(35-15)36-22-18(30)16-13(28)5-10(25)6-14(16)34-21(22)9-2-3-11(26)12(27)4-9/h2-6,15,17,19-20,23,25-29,31-32H,7H2,1H3/t15-,17-,19+,20-,23+/m1/s1	CC(=O)OCC1C(C(C(C(O1)OC2=C(OC3=CC(=CC(=C3C2=O)O)O)C4=CC(=C(C=C4)O)O)O)O)O
1686	9	1	2	19	435.092	Guaiaverin	InChI=1S/C20H18O11/c21-8-4-11(24)14-13(5-8)30-18(7-1-2-9(22)10(23)3-7)19(16(14)27)31-20-17(28)15(26)12(25)6-29-20/h1-5,12,15,17,20-26,28H,6H2/t12-,15-,17+,20-/m0/s1	C1C(C(C(C(O1)OC2=C(OC3=CC(=CC(=C3C2=O)O)O)C4=CC(=C(C=C4)O)O)O)O)O
1687	22	1	3	138	287.055	Datiscetin	InChI=1S/C15H10O6/c16-7-5-10(18)12-11(6-7)21-15(14(20)13(12)19)8-3-1-2-4-9(8)17/h1-6,16-18,20H	C1=CC=C(C(=C1)C2=C(C(=O)C3=C(C=C(C=C3O2)O)O)O)O
1688	95	2	6	39	303.05	Morin	InChI=1S/C15H10O7/c16-6-1-2-8(9(18)3-6)15-14(21)13(20)12-10(19)4-7(17)5-11(12)22-15/h1-5,16-19,21H	C1=CC(=C(C=C1O)O)C2=C(C(=O)C3=C(C=C(C=C3O2)O)O)O
1689	9	1	2	22	435.092	Guaiaverin	InChI=1S/C20H18O11/c21-8-4-11(24)14-13(5-8)30-18(7-1-2-9(22)10(23)3-7)19(16(14)27)31-20-17(28)15(26)12(25)6-29-20/h1-5,12,15,17,20-26,28H,6H2/t12-,15-,17+,20-/m0/s1	C1C(C(C(C(O1)OC2=C(OC3=CC(=CC(=C3C2=O)O)O)C4=CC(=C(C=C4)O)O)O)O)O
1690	4	3	3	29	507.113	Quercetin3-O-.beta.-D-glucose-6'-acetate	InChI=1S/C23H22O13/c1-8(24)33-7-15-17(29)19(31)20(32)23(35-15)36-22-18(30)16-13(28)5-10(25)6-14(16)34-21(22)9-2-3-11(26)12(27)4-9/h2-6,15,17,19-20,23,25-29,31-32H,7H2,1H3/t15-,17-,19+,20-,23+/m1/s1	CC(=O)OCC1C(C(C(C(O1)OC2=C(OC3=CC(=CC(=C3C2=O)O)O)C4=CC(=C(C=C4)O)O)O)O)O
1691	5	1	5	4	234.992	Dicambamethylester	InChI=1S/C9H8Cl2O3/c1-13-8-6(11)4-3-5(10)7(8)9(12)14-2/h3-4H,1-2H3	COC1=C(C=CC(=C1C(=O)OC)Cl)Cl
1692	1	1	1	20	405.161	Benzenebutanoicacid,4-cyano-2-[[2-(4-fluoro-1-naphthalenyl)-1-oxopropyl]amino]-	InChI=1S/C24H21FN2O3/c1-15(18-11-12-21(25)20-7-3-2-6-19(18)20)24(30)27-22-13-16(14-26)9-10-17(22)5-4-8-23(28)29/h2-3,6-7,9-13,15H,4-5,8H2,1H3,(H,27,30)(H,28,29)	CC(C1=CC=C(C2=CC=CC=C21)F)C(=O)NC3=C(C=CC(=C3)C#N)CCCC(=O)O
1693	1	1	2	2	325.16	5-(Galactosylhydroxy)-L-lysine	InChI=1S/C12H24N2O8/c13-3-5(1-2-6(14)11(19)20)21-12-10(18)9(17)8(16)7(4-15)22-12/h5-10,12,15-18H,1-4,13-14H2,(H,19,20)/t5?,6-,7+,8-,9-,10+,12?/m0/s1	C(CC(C(=O)O)N)C(CN)OC1C(C(C(C(O1)CO)O)O)O
1694	1	1	2	7	325.16	5-(Galactosylhydroxy)-L-lysine	InChI=1S/C12H24N2O8/c13-3-5(1-2-6(14)11(19)20)21-12-10(18)9(17)8(16)7(4-15)22-12/h5-10,12,15-18H,1-4,13-14H2,(H,19,20)/t5?,6-,7+,8-,9-,10+,12?/m0/s1	C(CC(C(=O)O)N)C(CN)OC1C(C(C(C(O1)CO)O)O)O
1695	1	2	2	1	186.222	n-Dodecylamine	InChI=1S/C12H27N/c1-2-3-4-5-6-7-8-9-10-11-12-13/h2-13H2,1H3	CCCCCCCCCCCCN
1696	1	1	1	2	344.143	Rabeprazolesulfide	InChI=1S/C18H21N3O2S/c1-13-16(19-9-8-17(13)23-11-5-10-22-2)12-24-18-20-14-6-3-4-7-15(14)21-18/h3-4,6-9H,5,10-12H2,1-2H3,(H,20,21)	CC1=C(C=CN=C1CSC2=NC3=CC=CC=C3N2)OCCCOC
1697	1	1	1	23	433.146	Captoprildisulfide	InChI=1S/C18H28N2O6S2/c1-11(15(21)19-7-3-5-13(19)17(23)24)9-27-28-10-12(2)16(22)20-8-4-6-14(20)18(25)26/h11-14H,3-10H2,1-2H3,(H,23,24)(H,25,26)/t11-,12-,13+,14+/m1/s1	CC(CSSCC(C)C(=O)N1CCCC1C(=O)O)C(=O)N2CCCC2C(=O)O
1698	1	1	1	6	384.165	Ciclopirox.beta.-D-glucuronide	InChI=1S/C18H25NO8/c1-9-7-11(10-5-3-2-4-6-10)19(12(20)8-9)27-18-15(23)13(21)14(22)16(26-18)17(24)25/h7-8,10,13-16,18,21-23H,2-6H2,1H3,(H,24,25)/t13-,14-,15+,16-,18-/m0/s1	CC1=CC(=O)N(C(=C1)C2CCCCC2)OC3C(C(C(C(O3)C(=O)O)O)O)O
1699	1	1	1	1	330.945	(Z)-Dimethylvinphos	InChI=1S/C10H10Cl3O4P/c1-15-18(14,16-2)17-10(6-11)8-4-3-7(12)5-9(8)13/h3-6H,1-2H3/b10-6-	COP(=O)(OC)OC(=CCl)C1=C(C=C(C=C1)Cl)Cl
1700	1	1	1	1	330.945	(Z)-Dimethylvinphos	InChI=1S/C10H10Cl3O4P/c1-15-18(14,16-2)17-10(6-11)8-4-3-7(12)5-9(8)13/h3-6H,1-2H3/b10-6-	COP(=O)(OC)OC(=CCl)C1=C(C=C(C=C1)Cl)Cl
1706	57	57	57	13	366.17	Dibenzo[f,h]pyrrolo[1,2-b]isoquinoline-6,14-diol,9,11,12,13,13a,14-hexahydro-3,7-dimethoxy-,(13aS-trans)-	InChI=1S/C22H23NO4/c1-26-12-5-6-13-14(8-12)15-9-19(24)20(27-2)10-16(15)17-11-23-7-3-4-18(23)22(25)21(13)17/h5-6,8-10,18,22,24-25H,3-4,7,11H2,1-2H3	COC1=CC2=C(C=C1)C3=C(CN4CCCC4C3O)C5=CC(=C(C=C52)O)OC
1707	16	8	6	15	450.285	Condelphine	InChI=1S/C25H39NO6/c1-5-26-11-23(12-30-3)7-6-19(28)25-15-8-14-17(31-4)10-24(29,16(22(25)26)9-18(23)25)20(15)21(14)32-13(2)27/h14-22,28-29H,5-12H2,1-4H3/t14-,15-,16-,17+,18-,19+,20-,21+,22-,23-,24+,25-/m1/s1	CCN1CC2(CCC(C34C2CC(C31)C5(CC(C6CC4C5C6OC(=O)C)OC)O)O)COC
1708	5	1	1	11	223.064	Hexamethylcyclotrisiloxane	InChI=1S/C6H18O3Si3/c1-10(2)7-11(3,4)9-12(5,6)8-10/h1-6H3	C[Si]1(O[Si](O[Si](O1)(C)C)(C)C)C
1711	15	1	5	9	251.149	D-(+)-Mannose,permethyl-	InChI=1S/C11H22O6/c1-12-6-7-8(13-2)9(14-3)10(15-4)11(16-5)17-7/h7-11H,6H2,1-5H3/t7-,8-,9+,10+,11-/m1/s1	COCC1C(C(C(C(O1)OC)OC)OC)OC
1713	15	1	9	8	207.123	D-(-)-Lyxose,permethyl-	InChI=1S/C9H18O5/c1-10-6-5-14-9(13-4)8(12-3)7(6)11-2/h6-9H,5H2,1-4H3/t6-,7+,8+,9+/m1/s1	COC1COC(C(C1OC)OC)OC
1714	15	2	9	14	207.123	D-(+)-Xylose,permethyl-	InChI=1S/C9H18O5/c1-10-6-5-14-9(13-4)8(12-3)7(6)11-2/h6-9H,5H2,1-4H3/t6-,7+,8-,9-/m1/s1	COC1COC(C(C1OC)OC)OC
1716	15	1	5	6	251.149	D-(+)-Mannose,permethyl-	InChI=1S/C11H22O6/c1-12-6-7-8(13-2)9(14-3)10(15-4)11(16-5)17-7/h7-11H,6H2,1-5H3/t7-,8-,9+,10+,11-/m1/s1	COCC1C(C(C(C(O1)OC)OC)OC)OC
1717	32	4	4	9	455.249	D-(+)-Trehalose,permethyl-	InChI=1S/C20H38O11/c1-21-9-11-13(23-3)15(24-4)18(27-7)20(30-11)31-14-12(10-22-2)29-19(28-8)17(26-6)16(14)25-5/h11-20H,9-10H2,1-8H3/t11?,12?,13?,14-,15?,16?,17?,18?,19?,20-/m0/s1	COCC1C(C(C(C(O1)OC2C(OC(C(C2OC)OC)OC)COC)OC)OC)OC
1718	15	1	9	3	207.123	DL-Arabinose,permethyl-	InChI=1S/C9H18O5/c1-10-6-5-14-9(13-4)8(12-3)7(6)11-2/h6-9H,5H2,1-4H3/t6-,7-,8+,9?/m1/s1	COC1COC(C(C1OC)OC)OC
1719	15	1	10	10	207.123	D-(-)-Ribose,permethyl-	InChI=1S/C9H18O5/c1-10-6-5-14-9(13-4)8(12-3)7(6)11-2/h6-9H,5H2,1-4H3/t6-,7-,8-,9-/m1/s1	COC1COC(C(C1OC)OC)OC
1720	15	1	9	7	207.123	DL-Arabinose,permethyl-	InChI=1S/C9H18O5/c1-10-6-5-14-9(13-4)8(12-3)7(6)11-2/h6-9H,5H2,1-4H3/t6-,7-,8+,9?/m1/s1	COC1COC(C(C1OC)OC)OC
1721	15	1	5	13	251.149	D-(+)-Mannose,permethyl-	InChI=1S/C11H22O6/c1-12-6-7-8(13-2)9(14-3)10(15-4)11(16-5)17-7/h7-11H,6H2,1-5H3/t7-,8-,9+,10+,11-/m1/s1	COCC1C(C(C(C(O1)OC)OC)OC)OC
1722	15	2	9	3	207.123	D-(+)-Xylose,permethyl-	InChI=1S/C9H18O5/c1-10-6-5-14-9(13-4)8(12-3)7(6)11-2/h6-9H,5H2,1-4H3/t6-,7+,8-,9-/m1/s1	COC1COC(C(C1OC)OC)OC
1723	15	1	9	11	207.123	D-(-)-Lyxose,permethyl-	InChI=1S/C9H18O5/c1-10-6-5-14-9(13-4)8(12-3)7(6)11-2/h6-9H,5H2,1-4H3/t6-,7+,8+,9+/m1/s1	COC1COC(C(C1OC)OC)OC
1724	15	2	9	7	207.123	D-(+)-Xylose,permethyl-	InChI=1S/C9H18O5/c1-10-6-5-14-9(13-4)8(12-3)7(6)11-2/h6-9H,5H2,1-4H3/t6-,7+,8-,9-/m1/s1	COC1COC(C(C1OC)OC)OC
1725	43	7	8	20	419.316	Di(2,6-dimethyl-4-heptyl)phthalate	InChI=1S/C26H42O4/c1-17(2)13-21(14-18(3)4)29-25(27)23-11-9-10-12-24(23)26(28)30-22(15-19(5)6)16-20(7)8/h9-12,17-22H,13-16H2,1-8H3	CC(C)CC(CC(C)C)OC(=O)C1=CC=CC=C1C(=O)OC(CC(C)C)CC(C)C
1726	42	8	7	43	419.316	Di(5-nonyl)phthalate	InChI=1S/C26H42O4/c1-5-9-15-21(16-10-6-2)29-25(27)23-19-13-14-20-24(23)26(28)30-22(17-11-7-3)18-12-8-4/h13-14,19-22H,5-12,15-18H2,1-4H3	CCCCC(CCCC)OC(=O)C1=CC=CC=C1C(=O)OC(CCCC)CCCC
1728	42	8	7	3	419.316	Di(5-nonyl)phthalate	InChI=1S/C26H42O4/c1-5-9-15-21(16-10-6-2)29-25(27)23-19-13-14-20-24(23)26(28)30-22(17-11-7-3)18-12-8-4/h13-14,19-22H,5-12,15-18H2,1-4H3	CCCCC(CCCC)OC(=O)C1=CC=CC=C1C(=O)OC(CCCC)CCCC
1729	43	7	8	2	419.316	Di(2,6-dimethyl-4-heptyl)phthalate	InChI=1S/C26H42O4/c1-17(2)13-21(14-18(3)4)29-25(27)23-11-9-10-12-24(23)26(28)30-22(15-19(5)6)16-20(7)8/h9-12,17-22H,13-16H2,1-8H3	CC(C)CC(CC(C)C)OC(=O)C1=CC=CC=C1C(=O)OC(CC(C)C)CC(C)C
1731	33	1	1	27	313.107	3-(3,4-Dimethoxyphenyl)-6-hydroxy-4-methylcoumarin	InChI=1S/C18H16O5/c1-10-13-9-12(19)5-7-14(13)23-18(20)17(10)11-4-6-15(21-2)16(8-11)22-3/h4-9,19H,1-3H3	CC1=C(C(=O)OC2=C1C=C(C=C2)O)C3=CC(=C(C=C3)OC)OC
1732	56	1	5	110	327.123	3-(3,4-Dimethoxyphenyl)-7-methoxy-4-methylcoumarin	InChI=1S/C19H18O5/c1-11-14-7-6-13(21-2)10-16(14)24-19(20)18(11)12-5-8-15(22-3)17(9-12)23-4/h5-10H,1-4H3	CC1=C(C(=O)OC2=C1C=CC(=C2)OC)C3=CC(=C(C=C3)OC)OC
1734	3	1	3	8	447.395	XestosponginC	InChI=1S/C28H50N2O2/c1-3-7-15-25-17-21-30-20-10-14-24(28(30)31-25)12-6-2-4-8-16-26-18-22-29-19-9-13-23(11-5-1)27(29)32-26/h23-28H,1-22H2/t23-,24+,25-,26-,27+,28+/m1/s1	C1CCCC2CCN3CCCC(C3O2)CCCCCCC4CCN5CCCC(C5O4)CC1
