# Supplementary material for: Propagating annotations of molecular networks using in silico fragmentation
Source: PLoS Comput Biol. 2018 Apr 18;14(4):e1006089. doi: 10.1371/journal.pcbi.1006089 (PMC5927460; doi:10.1371/journal.pcbi.1006089)
Supplement: S6 Data — (XLS) [file pcbi.1006089.s007.xls]

## Sheet: all_classification
S6 Data - Detailed information of all NIST benchmark selection.
cluster.index	MetFrag	Random	Fusion	Consensus	Processing batch	parent.mass	LibraryID	INCHI	Smiles	Avg. Cosine	Avg. Struct. similarity	Node degree	InChIKey Recovered	MetFrag group	Fusion group	Consensus group	Random group	True group	Processing batch	kingdom_name	superclass_name	class_name	NISTID	Original InChIKey
1	8	2	3	9	1	319.086	2-((4,6-Dimethyl-2-pyrimidinyl)thio)-N-(3-nitrophenyl)acetamide	InChI=1S/C14H14N4O3S/c1-9-6-10(2)16-14(15-9)22-8-13(19)17-11-4-3-5-12(7-11)18(20)21/h3-7H,8H2,1-2H3,(H,17,19)	CC1=CC(=NC(=N1)SCC(=O)NC2=CC(=CC=C2)[N+](=O)[O-])C	0.902825	0.348738626964433	2	VYSKBXGIMJYMOB-UHFFFAOYSA-N	3	3	3	1	3	1	Organic compounds	Benzenoids	Benzene and substituted derivatives	1000076	VYSKBXGIMJYMOB-UHFFFAOYSA-N
2	1	1	1	5	1	362.053	N-(3-Nitrophenyl)-2-((4-methyl-5-(trifluoromethyl)-4H-1,2,4-triazol-3-yl)thio)acetamide	InChI=1S/C12H10F3N5O3S/c1-19-10(12(13,14)15)17-18-11(19)24-6-9(21)16-7-3-2-4-8(5-7)20(22)23/h2-5H,6H2,1H3,(H,16,21)	CN1C(=NN=C1SCC(=O)NC2=CC(=CC=C2)[N+](=O)[O-])C(F)(F)F	0.936802666666667	0.415499366888256	3	VMCOPZWSRZZIJC-UHFFFAOYSA-N	2	2	2	1	2	1	Organic compounds	Benzenoids	Benzene and substituted derivatives	1000077	VMCOPZWSRZZIJC-UHFFFAOYSA-N
3	1	1	1	2	1	311.027	N-(3-Nitrophenyl)-2-((5-methyl-1,3,4-thiadiazol-2-yl)thio)acetamide	InChI=1S/C11H10N4O3S2/c1-7-13-14-11(20-7)19-6-10(16)12-8-3-2-4-9(5-8)15(17)18/h2-5H,6H2,1H3,(H,12,16)	CC1=NN=C(S1)SCC(=O)NC2=CC(=CC=C2)[N+](=O)[O-]	0.888308	0.272915153715807	3	ZTEXJNMABIVJFD-UHFFFAOYSA-N	2	2	2	2	2	1	Organic compounds	Benzenoids	Benzene and substituted derivatives	1000078	ZTEXJNMABIVJFD-UHFFFAOYSA-N
5	25	1	7	15	1	310.216	Methadone	InChI=1S/C21H27NO/c1-5-20(23)21(16-17(2)22(3)4,18-12-8-6-9-13-18)19-14-10-7-11-15-19/h6-15,17H,5,16H2,1-4H3	CCC(=O)C(CC(C)N(C)C)(C1=CC=CC=C1)C2=CC=CC=C2	0.818725	1	1	USSIQXCVUWKGNF-UHFFFAOYSA-N	1	2	1	2	2	1	Organic compounds	Phenylpropanoids and polyketides	Flavonoids	1001496	USSIQXCVUWKGNF-UHFFFAOYSA-N
6	13	9	6	12	1	212.128	Methoxamine	InChI=1S/C11H17NO3/c1-7(12)11(13)9-6-8(14-2)4-5-10(9)15-3/h4-7,11,13H,12H2,1-3H3	CC(C(C1=C(C=CC(=C1)OC)OC)O)N	0.653495	0.653846153846154	1	WJAJPNHVVFWKKL-UHFFFAOYSA-N	4	4	4	1	2	1	Organic compounds	Benzenoids	Benzene and substituted derivatives	1006296	WJAJPNHVVFWKKL-UHFFFAOYSA-N
7	7	6	6	26	1	234.149	Methylphenidate	InChI=1S/C14H19NO2/c1-17-14(16)13(11-7-3-2-4-8-11)12-9-5-6-10-15-12/h2-4,7-8,12-13,15H,5-6,9-10H2,1H3	COC(=O)C(C1CCCCN1)C2=CC=CC=C2	0.899326	0.591397849462366	1	DUGOZIWVEXMGBE-UHFFFAOYSA-N	4	4	4	3	3	1	Organic compounds	Organic nitrogen compounds	Organonitrogen compounds	1119802	DUGOZIWVEXMGBE-UHFFFAOYSA-N
8	18	9	2	18	1	270.124	MethylRed	InChI=1S/C15H15N3O2/c1-18(2)12-9-7-11(8-10-12)16-17-14-6-4-3-5-13(14)15(19)20/h3-10H,1-2H3,(H,19,20)	CN(C)C1=CC=C(C=C1)N=NC2=CC=CC=C2C(=O)O	0.752572	0.179775280898876	1	CEQFOVLGLXCDCX-UHFFFAOYSA-N	7	1	1	2	8	1	Organic compounds	Organoheterocyclic compounds	Azobenzenes	1006817	CEQFOVLGLXCDCX-UHFFFAOYSA-N
9	9	4	3	8	1	288.232	Procyclidine	InChI=1S/C19H29NO/c21-19(17-9-3-1-4-10-17,18-11-5-2-6-12-18)13-16-20-14-7-8-15-20/h1,3-4,9-10,18,21H,2,5-8,11-16H2	C1CCC(CC1)C(CCN2CCCC2)(C3=CC=CC=C3)O	0.776572	0.342607164600072	4	WYDUSKDSKCASEF-UHFFFAOYSA-N	3	3	2	2	2	1	Organic compounds	Organic nitrogen compounds	Organonitrogen compounds	1120878	WYDUSKDSKCASEF-UHFFFAOYSA-N
10	5	1	1	14	1	285.142	Promethazine	InChI=1S/C17H20N2S/c1-13(18(2)3)12-19-14-8-4-6-10-16(14)20-17-11-7-5-9-15(17)19/h4-11,13H,12H2,1-3H3	CC(CN1C2=CC=CC=C2SC3=CC=CC=C31)N(C)C	0.7920135	0.896009036144578	2	PWWVAXIEGOYWEE-UHFFFAOYSA-N	7	5	5	3	5	1	Organic compounds	Organic acids and derivatives	Carboxylic acids and derivatives	1367015	PWWVAXIEGOYWEE-UHFFFAOYSA-N
11	12	1	1	38	1	325.191	Quinine	InChI=1S/C20H24N2O2/c1-3-13-12-22-9-7-14(13)10-19(22)20(23)16-6-8-21-18-5-4-15(24-2)11-17(16)18/h3-6,8,11,13-14,19-20,23H,1,7,9-10,12H2,2H3/t13-,14-,19-,20+/m0/s1	COC1=CC2=C(C=CN=C2C=C1)C(C3CC4CCN3CC4C=C)O	0.73713075	0.948812580231066	4	LOUPRKONTZGTKE-UHFFFAOYSA-N	2	2	2	3	2	1	Organic compounds	Alkaloids and derivatives	Cinchona alkaloids	1180293	LOUPRKONTZGTKE-WZBLMQSHSA-N
13	27	5	8	27	1	202.085	Simazine	InChI=1S/C7H12ClN5/c1-3-9-6-11-5(8)12-7(13-6)10-4-2/h3-4H2,1-2H3,(H2,9,10,11,12,13)	CCNC1=NC(=NC(=N1)Cl)NCC	0.863621	0.540983606557377	1	ODCWYMIRDDJXKW-UHFFFAOYSA-N	7	7	7	4	8	1	Organic compounds	Organoheterocyclic compounds	Triazines	1120914	ODCWYMIRDDJXKW-UHFFFAOYSA-N
14	2	1	2	5	1	213.079	Chlortoluron	InChI=1S/C10H13ClN2O/c1-7-4-5-8(6-9(7)11)12-10(14)13(2)3/h4-6H,1-3H3,(H,12,14)	CC1=C(C=C(C=C1)NC(=O)N(C)C)Cl	0.860092333333333	0.32272536687631	3	JXCGFZXSOMJFOA-UHFFFAOYSA-N	1	1	1	1	1	1	Organic compounds	Lipids and lipid-like molecules	Prenol lipids	1147088	JXCGFZXSOMJFOA-UHFFFAOYSA-N
15	1	1	2	23	1	285.079	Diazepam	InChI=1S/C16H13ClN2O/c1-19-14-8-7-12(17)9-13(14)16(18-10-15(19)20)11-5-3-2-4-6-11/h2-9H,10H2,1H3	CN1C(=O)CN=C(C2=C1C=CC(=C2)Cl)C3=CC=CC=C3	0.91979	0.389162561576355	1	AAOVKJBEBIDNHE-UHFFFAOYSA-N	6	6	6	2	6	1	Organic compounds	Organoheterocyclic compounds	Benzodiazepines	1246416	AAOVKJBEBIDNHE-UHFFFAOYSA-N
16	4	1	2	7	1	165.102	Fenuron	InChI=1S/C9H12N2O/c1-11(2)9(12)10-8-6-4-3-5-7-8/h3-7H,1-2H3,(H,10,12)	CN(C)C(=O)NC1=CC=CC=C1	0.91806	0.412218131615278	2	XXOYNJXVWVNOOJ-UHFFFAOYSA-N	5	5	5	6	5	1	Organic compounds	Benzenoids	Benzene and substituted derivatives	1547050	XXOYNJXVWVNOOJ-UHFFFAOYSA-N
17	1	1	1	7	1	325.171	Citalopram	InChI=1S/C20H21FN2O/c1-23(2)11-3-10-20(17-5-7-18(21)8-6-17)19-9-4-15(13-22)12-16(19)14-24-20/h4-9,12H,3,10-11,14H2,1-2H3	CN(C)CCCC1(C2=C(CO1)C=C(C=C2)C#N)C3=CC=C(C=C3)F	0.8070464	0.696703149230586	5	WSEQXVZVJXJVFP-UHFFFAOYSA-N	1	1	1	1	1	1	Organic compounds	Benzenoids	Benzene and substituted derivatives	1181284	WSEQXVZVJXJVFP-UHFFFAOYSA-N
18	1	1	1	4	1	296.024	Diclofenac	InChI=1S/C14H11Cl2NO2/c15-10-5-3-6-11(16)14(10)17-12-7-2-1-4-9(12)8-13(18)19/h1-7,17H,8H2,(H,18,19)	C1=CC=C(C(=C1)CC(=O)O)NC2=C(C=CC=C2Cl)Cl	0.985683	0.469798657718121	1	DCOPUUMXTXDBNB-UHFFFAOYSA-N	1	1	1	2	1	1	Organic compounds	Benzenoids	Benzene and substituted derivatives	1335900	DCOPUUMXTXDBNB-UHFFFAOYSA-N
19	3	2	2	14	1	280.17	Doxepin	InChI=1S/C19H21NO/c1-20(2)13-7-11-17-16-9-4-3-8-15(16)14-21-19-12-6-5-10-18(17)19/h3-6,8-12H,7,13-14H2,1-2H3/b17-11+	CN(C)CCC=C1C2=CC=CC=C2COC3=CC=CC=C31	0.8279024	0.389323057267415	5	ODQWQRRAPPTVAG-UHFFFAOYSA-N	3	3	3	1	3	1	Organic compounds	Organoheterocyclic compounds	Benzoxepines	1266467	ODQWQRRAPPTVAG-GZTJUZNOSA-N
20	14	3	8	87	1	369.1	Ketazolam	InChI=1S/C20H17ClN2O3/c1-13-10-18(24)23-12-19(25)22(2)17-9-8-15(21)11-16(17)20(23,26-13)14-6-4-3-5-7-14/h3-11H,12H2,1-2H3	CC1=CC(=O)N2CC(=O)N(C3=C(C2(O1)C4=CC=CC=C4)C=C(C=C3)Cl)C	0.91979	0.389162561576355	1	PWAJCNITSBZRBL-UHFFFAOYSA-N	2	2	2	1	2	1	Organic compounds	Organoheterocyclic compounds	Benzodiazepines	1440090	PWAJCNITSBZRBL-UHFFFAOYSA-N
21	5	4	4	14	1	251.118	Methaqualone	InChI=1S/C16H14N2O/c1-11-7-3-6-10-15(11)18-12(2)17-14-9-5-4-8-13(14)16(18)19/h3-10H,1-2H3	CC1=CC=CC=C1N2C(=NC3=CC=CC=C3C2=O)C	0.7115815	0.214798553719008	2	JEYCTXHKTXCGPB-UHFFFAOYSA-N	3	3	3	4	7	1	Organic compounds	Organoheterocyclic compounds	Diazanaphthalenes	1331202	JEYCTXHKTXCGPB-UHFFFAOYSA-N
22	15	1	1	20	1	232.131	Fenfluramine	InChI=1S/C12H16F3N/c1-3-16-9(2)7-10-5-4-6-11(8-10)12(13,14)15/h4-6,8-9,16H,3,7H2,1-2H3	CCNC(C)CC1=CC(=CC=C1)C(F)(F)F	0.7621935	0.50128541046006	6	DBGIVFWFUFKIQN-UHFFFAOYSA-N	3	1	1	1	1	1	Organic compounds	Benzenoids	Benzene and substituted derivatives	1246858	DBGIVFWFUFKIQN-UHFFFAOYSA-N
23	8	5	10	50	1	319.08	Brompheniramine	InChI=1S/C16H19BrN2/c1-19(2)12-10-15(16-5-3-4-11-18-16)13-6-8-14(17)9-7-13/h3-9,11,15H,10,12H2,1-2H3	CN(C)CCC(C1=CC=C(C=C1)Br)C2=CC=CC=N2	0.891902	0.225151863012388	2	ZDIGNSYAACHWNL-UHFFFAOYSA-N	4	4	4	2	4	1	Organic compounds	Organoheterocyclic compounds	Pyridines and derivatives	1245217	ZDIGNSYAACHWNL-UHFFFAOYSA-N
25	1	2	3	3	1	170.096	2-Aminobiphenyl	InChI=1S/C12H11N/c13-12-9-5-4-8-11(12)10-6-2-1-3-7-10/h1-9H,13H2	C1=CC=C(C=C1)C2=CC=CC=C2N	0.816193111111111	0.380022312882154	9	TWBPWBPGNQWFSJ-UHFFFAOYSA-N	1	1	1	2	1	1	Organic compounds	Benzenoids	Benzene and substituted derivatives	1370921	TWBPWBPGNQWFSJ-UHFFFAOYSA-N
26	13	1	3	14	1	184.112	Aminodiphenylmethane	InChI=1S/C13H13N/c14-13(11-7-3-1-4-8-11)12-9-5-2-6-10-12/h1-10,13H,14H2	C1=CC=C(C=C1)C(C2=CC=CC=C2)N	0.83008625	0.349730521328755	4	MGHPNCMVUAKAIE-UHFFFAOYSA-N	3	1	1	4	1	1	Organic compounds	Benzenoids	Benzene and substituted derivatives	1002349	MGHPNCMVUAKAIE-UHFFFAOYSA-N
27	9	9	6	1	1	118.086	L-Valine	InChI=1S/C5H11NO2/c1-3(2)4(6)5(7)8/h3-4H,6H2,1-2H3,(H,7,8)	CC(C)C(C(=O)O)N	0.834395	0.342307692307692	4	KZSNJWFQEVHDMF-UHFFFAOYSA-N	7	1	1	3	1	1	Organic compounds	Organic acids and derivatives	Carboxylic acids and derivatives	1019101	KZSNJWFQEVHDMF-UHFFFAOYSA-N
28	4	2	1	12	1	267.172	Dodecylphosphate	InChI=1S/C12H27O4P/c1-2-3-4-5-6-7-8-9-10-11-12-16-17(13,14)15/h2-12H2,1H3,(H2,13,14,15)	CCCCCCCCCCCCOP(=O)(O)O	0.895183	0.486486486486487	1	TVACALAUIQMRDF-UHFFFAOYSA-N	5	5	3	3	3	1	Organic compounds	Organic acids and derivatives	Organic phosphoric acids and derivatives	1230043	TVACALAUIQMRDF-UHFFFAOYSA-N
30	5	5	6	10	1	515.413	Didodecyl3,3'-thiodipropionate	InChI=1S/C30H58O4S/c1-3-5-7-9-11-13-15-17-19-21-25-33-29(31)23-27-35-28-24-30(32)34-26-22-20-18-16-14-12-10-8-6-4-2/h3-28H2,1-2H3	CCCCCCCCCCCCOC(=O)CCSCCC(=O)OCCCCCCCCCCCC	0.626133	0.1625	1	GHKOFFNLGXMVNJ-UHFFFAOYSA-N	3	3	3	4	4	1	Organic compounds	Organic acids and derivatives	Carboxylic acids and derivatives	1100049	GHKOFFNLGXMVNJ-UHFFFAOYSA-N
31	1	1	1	1	1	220.953	Dichlorvos	InChI=1S/C4H7Cl2O4P/c1-8-11(7,9-2)10-3-4(5)6/h3H,1-2H3	COP(=O)(OC)OC=C(Cl)Cl	0.7440985	0.299905838041431	2	OEBRKCOSUFCWJD-UHFFFAOYSA-N	1	1	1	1	0	1	Organic compounds	Organic acids and derivatives	Organic phosphoric acids and derivatives	1239660	OEBRKCOSUFCWJD-UHFFFAOYSA-N
32	10	7	8	27	1	333.141	Zanamivir	InChI=1S/C12H20N4O7/c1-4(18)15-8-5(16-12(13)14)2-7(11(21)22)23-10(8)9(20)6(19)3-17/h2,5-6,8-10,17,19-20H,3H2,1H3,(H,15,18)(H,21,22)(H4,13,14,16)/t5-,6+,8+,9+,10?/m0/s1	CC(=O)NC1C(C=C(OC1C(C(CO)O)O)C(=O)O)N=C(N)N	0.651559	0.291428571428571	1	ARAIBEBZBOPLMB-UHFFFAOYSA-N	4	4	4	5	5	1	Organic compounds	Organic acids and derivatives	Carboxylic acids and derivatives	1406670	ARAIBEBZBOPLMB-TZMJUOFKSA-N
35	3	3	1	5	1	278.19	Amitriptyline	InChI=1S/C20H23N/c1-21(2)15-7-12-20-18-10-5-3-8-16(18)13-14-17-9-4-6-11-19(17)20/h3-6,8-12H,7,13-15H2,1-2H3	CN(C)CCC=C1C2=CC=CC=C2CCC3=CC=CC=C31	0.811417	0.339174933285048	3	KRMDCWKBEZIMAB-UHFFFAOYSA-N	1	4	4	3	4	1	Organic compounds	Benzenoids	Dibenzocycloheptenes	1244926	KRMDCWKBEZIMAB-UHFFFAOYSA-N
36	1	1	1	2	1	568.566	N-Stearoylsphinganine	InChI=1S/C36H73NO3/c1-3-5-7-9-11-13-15-17-18-20-22-24-26-28-30-32-36(40)37-34(33-38)35(39)31-29-27-25-23-21-19-16-14-12-10-8-6-4-2/h34-35,38-39H,3-33H2,1-2H3,(H,37,40)/t34-,35+/m0/s1	CCCCCCCCCCCCCCCCCC(=O)NC(CO)C(CCCCCCCCCCCCCCC)O	0.773339333333333	0.87280701754386	3	KZTJQXAANJHSCE-UHFFFAOYSA-N	1	1	1	1	1	1	Organic compounds	Lipids and lipid-like molecules	Sphingolipids	1621794	KZTJQXAANJHSCE-OIDHKYIRSA-N
37	1	1	1	11	1	322.078	Dimethenamidethanesulfonicacid	InChI=1S/C12H19NO5S2/c1-8-6-19-10(3)12(8)13(9(2)5-18-4)11(14)7-20(15,16)17/h6,9H,5,7H2,1-4H3,(H,15,16,17)	CC1=CSC(=C1N(C(C)COC)C(=O)CS(=O)(=O)O)C	0.740729	0.737704918032787	1	YMYKMSAZEZQEER-UHFFFAOYSA-N	1	1	1	2	1	1	Organic compounds	Organoheterocyclic compounds	Naphthofurans	1567135	YMYKMSAZEZQEER-UHFFFAOYSA-N
38	1	1	1	19	1	204.123	Acetyl-DL-carnitine	InChI=1S/C9H17NO4/c1-7(11)14-8(5-9(12)13)6-10(2,3)4/h8H,5-6H2,1-4H3	CC(=O)OC(CC(=O)[O-])C[N+](C)(C)C	0.981224125	0.913324144999788	8	RDHQFKQIGNGIED-UHFFFAOYSA-N	4	4	4	1	4	1	Organic compounds	Lipids and lipid-like molecules	Fatty Acyls	1121987	RDHQFKQIGNGIED-UHFFFAOYSA-N
39	2	1	1	3	1	218.139	Propionylcarnitine	InChI=1S/C10H19NO4/c1-5-10(14)15-8(6-9(12)13)7-11(2,3)4/h8H,5-7H2,1-4H3	CCC(=O)OC(CC(=O)[O-])C[N+](C)(C)C	0.934989833333333	0.869199619060023	6	UFAHZIUFPNSHSL-UHFFFAOYSA-N	1	1	1	1	1	1	Organic compounds	Lipids and lipid-like molecules	Fatty Acyls	1006654	UFAHZIUFPNSHSL-UHFFFAOYSA-N
40	4	3	3	18	1	246.17	Isovaleryl-L-carnitine	InChI=1S/C12H23NO4/c1-9(2)6-12(16)17-10(7-11(14)15)8-13(3,4)5/h9-10H,6-8H2,1-5H3/t10-/m1/s1	CC(C)CC(=O)OC(CC(=O)[O-])C[N+](C)(C)C	0.9853349	0.917006392411589	10	IGQBPDJNUXPEMT-UHFFFAOYSA-N	2	2	2	2	2	1	Organic compounds	Lipids and lipid-like molecules	Fatty Acyls	1474860	IGQBPDJNUXPEMT-SNVBAGLBSA-N
41	1	1	1	2	1	260.186	Hexanoylcarnitine	InChI=1S/C13H25NO4/c1-5-6-7-8-13(17)18-11(9-12(15)16)10-14(2,3)4/h11H,5-10H2,1-4H3	CCCCCC(=O)OC(CC(=O)[O-])C[N+](C)(C)C	0.873209125	0.823121584699454	8	VVPRQWTYSNDTEA-UHFFFAOYSA-N	4	4	4	2	4	1	Organic compounds	Lipids and lipid-like molecules	Fatty Acyls	1006656	VVPRQWTYSNDTEA-UHFFFAOYSA-N
42	1	2	2	6	1	288.217	Octanoylcarnitine	InChI=1S/C15H29NO4/c1-5-6-7-8-9-10-15(19)20-13(11-14(17)18)12-16(2,3)4/h13H,5-12H2,1-4H3/t13-/m1/s1	CCCCCCCC(=O)OC(CC(=O)[O-])C[N+](C)(C)C	0.981397	0.90327868852459	10	CXTATJFJDMJMIY-UHFFFAOYSA-N	2	2	2	1	2	1	Organic compounds	Lipids and lipid-like molecules	Fatty Acyls	1300355	CXTATJFJDMJMIY-CYBMUJFWSA-N
43	1	1	1	1	1	400.342	Palmitoylcarnitine	InChI=1S/C23H45NO4/c1-5-6-7-8-9-10-11-12-13-14-15-16-17-18-23(27)28-21(19-22(25)26)20-24(2,3)4/h21H,5-20H2,1-4H3	CCCCCCCCCCCCCCCC(=O)OC(CC(=O)[O-])C[N+](C)(C)C	0.867019285714286	0.941451990632319	7	XOMRRQXKHMYMOC-UHFFFAOYSA-N	1	1	1	1	0	1	Organic compounds	Lipids and lipid-like molecules	Fatty Acyls	1152361	XOMRRQXKHMYMOC-UHFFFAOYSA-N
44	18	6	9	2	1	150.128	(+)-Methamphetamine	InChI=1S/C10H15N/c1-9(11-2)8-10-6-4-3-5-7-10/h3-7,9,11H,8H2,1-2H3/t9-/m0/s1	CC(CC1=CC=CC=C1)NC	0.91535175	0.228364185699506	4	MYWUZJCMWCOHBA-UHFFFAOYSA-N	6	1	1	7	5	1	Organic compounds	Benzenoids	Benzene and substituted derivatives	1026855	MYWUZJCMWCOHBA-VIFPVBQESA-N
46	1	1	1	1	1	225.052	Mevinphos	InChI=1S/C7H13O6P/c1-6(5-7(8)10-2)13-14(9,11-3)12-4/h5H,1-4H3/b6-5-	CC(=CC(=O)OC)OP(=O)(OC)OC	0.703693	0.322033898305085	1	GEPDYQSQVLXLEU-UHFFFAOYSA-N	3	3	3	1	3	1	Organic compounds	Lipids and lipid-like molecules	Fatty Acyls	1546038	GEPDYQSQVLXLEU-WAYWQWQTSA-N
47	18	1	1	14	1	325.191	Quinidine	InChI=1S/C20H24N2O2/c1-3-13-12-22-9-7-14(13)10-19(22)20(23)16-6-8-21-18-5-4-15(24-2)11-17(16)18/h3-6,8,11,13-14,19-20,23H,1,7,9-10,12H2,2H3/t13-,14-,19+,20-/m0/s1	COC1=CC2=C(C=CN=C2C=C1)C(C3CC4CCN3CC4C=C)O	0.75281725	0.948812580231066	4	LOUPRKONTZGTKE-UHFFFAOYSA-N	2	2	2	1	2	1	Organic compounds	Alkaloids and derivatives	Cinchona alkaloids	1293073	LOUPRKONTZGTKE-LHHVKLHASA-N
48	6	6	9	4	1	324.196	Piperidolate	InChI=1S/C21H25NO2/c1-2-22-15-9-14-19(16-22)24-21(23)20(17-10-5-3-6-11-17)18-12-7-4-8-13-18/h3-8,10-13,19-20H,2,9,14-16H2,1H3	CCN1CCCC(C1)OC(=O)C(C2=CC=CC=C2)C3=CC=CC=C3	0.825898	0.28448275862069	1	KTHVBAZBLKXIHZ-UHFFFAOYSA-N	1	1	4	2	2	1	Organic compounds	Benzenoids	Benzene and substituted derivatives	1183010	KTHVBAZBLKXIHZ-UHFFFAOYSA-N
49	1	1	1	1	1	232.154	(R)-Butyrylcarnitine	InChI=1S/C11H21NO4/c1-5-6-11(15)16-9(7-10(13)14)8-12(2,3)4/h9H,5-8H2,1-4H3/t9-/m1/s1	CCCC(=O)OC(CC(=O)[O-])C[N+](C)(C)C	0.9888737	0.917006392411589	10	QWYFHHGCZUCMBN-UHFFFAOYSA-N	1	1	1	2	1	1	Organic compounds	Lipids and lipid-like molecules	Fatty Acyls	1474622	QWYFHHGCZUCMBN-SECBINFHSA-N
50	1	1	1	3	1	274.201	Heptanoylcarnitine	InChI=1S/C14H27NO4/c1-5-6-7-8-9-14(18)19-12(10-13(16)17)11-15(2,3)4/h12H,5-11H2,1-4H3	CCCCCCC(=O)OC(CC(=O)[O-])C[N+](C)(C)C	0.9174975	0.931693989071038	6	VDPCTFWULDLKHT-UHFFFAOYSA-N	1	1	1	3	1	1	Organic compounds	Lipids and lipid-like molecules	Fatty Acyls	1006653	VDPCTFWULDLKHT-UHFFFAOYSA-N
51	1	2	2	3	1	288.217	Valprolylcarnitine	InChI=1S/C15H29NO4/c1-6-8-12(9-7-2)15(19)20-13(10-14(17)18)11-16(3,4)5/h12-13H,6-11H2,1-5H3	CCCC(CCC)C(=O)OC(CC(=O)[O-])C[N+](C)(C)C	0.825786333333333	0.952810966009077	6	FJMHZSLUVROGSY-UHFFFAOYSA-N	2	2	2	2	2	1	Organic compounds	Lipids and lipid-like molecules	Fatty Acyls	1006657	FJMHZSLUVROGSY-UHFFFAOYSA-N
52	7	2	2	3	1	330.264	Undecylcarnitine	InChI=1S/C18H35NO4/c1-5-6-7-8-9-10-11-12-13-18(22)23-16(14-17(20)21)15-19(2,3)4/h16H,5-15H2,1-4H3	CCCCCCCCCCC(=O)OC(CC(=O)[O-])C[N+](C)(C)C	0.82952525	0.938524590163934	4	FPUYBGZEWPJSDX-UHFFFAOYSA-N	1	2	2	1	2	1	Organic compounds	Lipids and lipid-like molecules	Fatty Acyls	1006658	FPUYBGZEWPJSDX-UHFFFAOYSA-N
53	2	2	2	16	1	246.17	2-Methylbutyryl-L-carnitine	InChI=1S/C12H23NO4/c1-6-9(2)12(16)17-10(7-11(14)15)8-13(3,4)5/h9-10H,6-8H2,1-5H3/t9?,10-/m1/s1	CCC(C)C(=O)OC(CC(=O)[O-])C[N+](C)(C)C	0.931568428571429	0.897183501067883	7	IHCPDBBYTYJYIL-UHFFFAOYSA-N	2	2	2	3	2	1	Organic compounds	Lipids and lipid-like molecules	Fatty Acyls	1006659	IHCPDBBYTYJYIL-QVDQXJPCSA-N
54	3	1	1	16	1	246.17	Valerylcarnitine	InChI=1S/C12H23NO4/c1-5-6-7-12(16)17-10(8-11(14)15)9-13(2,3)4/h10H,5-9H2,1-4H3	CCCCC(=O)OC(CC(=O)[O-])C[N+](C)(C)C	0.922985875	0.934796002057102	8	VSNFQQXVMPSASB-UHFFFAOYSA-N	2	2	2	1	2	1	Organic compounds	Lipids and lipid-like molecules	Fatty Acyls	1006660	VSNFQQXVMPSASB-UHFFFAOYSA-N
55	6	1	4	33	1	297.196	Hydrocinchonine	InChI=1S/C19H24N2O/c1-2-13-12-21-10-8-14(13)11-18(21)19(22)16-7-9-20-17-6-4-3-5-15(16)17/h3-7,9,13-14,18-19,22H,2,8,10-12H2,1H3/t13-,14-,18+,19-/m0/s1	CCC1CN2CCC1CC2C(C3=CC=NC4=CC=CC=C34)O	0.72487	0.849056603773585	1	WFJNHVWTKZUUTR-UHFFFAOYSA-N	5	5	2	4	5	1	Organic compounds	Alkaloids and derivatives	Cinchona alkaloids	1445066	WFJNHVWTKZUUTR-QAMTZSDWSA-N
56	9	1	2	4	1	260.186	Glutamicacid,dibutylester	InChI=1S/C13H25NO4/c1-3-5-9-17-12(15)8-7-11(14)13(16)18-10-6-4-2/h11H,3-10,14H2,1-2H3/t11-/m0/s1	CCCCOC(=O)CCC(C(=O)OCCCC)N	0.834388	0.527436164329631	5	CDJRDJWEPBONIV-UHFFFAOYSA-N	2	4	4	4	4	1	Organic compounds	Organic acids and derivatives	Carboxylic acids and derivatives	1006962	CDJRDJWEPBONIV-NSHDSACASA-N
57	1	1	1	1	1	203.175	Lysine,butylester	InChI=1S/C10H22N2O2/c1-2-3-8-14-10(13)9(12)6-4-5-7-11/h9H,2-8,11-12H2,1H3	CCCCOC(=O)C(CCCCN)N	0.818845666666667	0.429934210526316	3	MFSFRBQXAOAROL-UHFFFAOYSA-N	1	1	1	1	0	1	Organic compounds	Organic acids and derivatives	Carboxylic acids and derivatives	1006968	MFSFRBQXAOAROL-UHFFFAOYSA-N
58	33	1	1	3	1	222.149	L-Phenylalanine,butylester	InChI=1S/C13H19NO2/c1-2-3-9-16-13(15)12(14)10-11-7-5-4-6-8-11/h4-8,12H,2-3,9-10,14H2,1H3	CCCCOC(=O)C(CC1=CC=CC=C1)N	0.8337502	0.73613405242461	5	VSFDFIPJWOBYLZ-UHFFFAOYSA-N	3	6	6	3	6	1	Organic compounds	Organic acids and derivatives	Carboxylic acids and derivatives	1006970	VSFDFIPJWOBYLZ-UHFFFAOYSA-N
59	6	1	1	5	1	162.113	Serine,butylester	InChI=1S/C7H15NO3/c1-2-3-4-11-7(10)6(8)5-9/h6,9H,2-5,8H2,1H3/t6-/m1/s1	CCCCOC(=O)C(CO)N	0.8420827	0.551367258963792	10	QTXGEBYBEUTDNZ-UHFFFAOYSA-N	5	1	1	5	1	1	Organic compounds	Organic acids and derivatives	Carboxylic acids and derivatives	1006972	QTXGEBYBEUTDNZ-ZCFIWIBFSA-N
60	20	2	1	1	1	176.128	Threonine,butylester	InChI=1S/C8H17NO3/c1-3-4-5-12-8(11)7(9)6(2)10/h6-7,10H,3-5,9H2,1-2H3/t6-,7-/m1/s1	CCCCOC(=O)C(C(C)O)N	0.847675	0.515075562385889	10	IWOXIXGLKKLPCA-UHFFFAOYSA-N	5	8	4	1	4	1	Organic compounds	Organic acids and derivatives	Carboxylic acids and derivatives	1006973	IWOXIXGLKKLPCA-RNFRBKRXSA-N
61	39	1	1	39	1	238.144	Tyrosine,butylester	InChI=1S/C13H19NO3/c1-2-3-8-17-13(16)12(14)9-10-4-6-11(15)7-5-10/h4-7,12,15H,2-3,8-9,14H2,1H3/t12-/m1/s1	CCCCOC(=O)C(CC1=CC=C(C=C1)O)N	0.842066666666667	0.884778883360973	3	DCAUNIBIBOKWOZ-UHFFFAOYSA-N	1	1	1	1	1	1	Organic compounds	Organic acids and derivatives	Carboxylic acids and derivatives	1006975	DCAUNIBIBOKWOZ-GFCCVEGCSA-N
62	17	1	1	9	1	240.139	p-Fluorophenylalanine,butylester	InChI=1S/C13H18FNO2/c1-2-3-8-17-13(16)12(15)9-10-4-6-11(14)7-5-10/h4-7,12H,2-3,8-9,15H2,1H3/t12-/m1/s1	CCCCOC(=O)C(CC1=CC=C(C=C1)F)N	0.8501395	0.727986524717093	4	CKGLWHWHYHOWQJ-UHFFFAOYSA-N	2	4	4	5	4	1	Organic compounds	Organic acids and derivatives	Carboxylic acids and derivatives	1006979	CKGLWHWHYHOWQJ-GFCCVEGCSA-N
63	22	1	1	19	1	264.159	N-Acetylphenylalanine,butylester	InChI=1S/C15H21NO3/c1-3-4-10-19-15(18)14(16-12(2)17)11-13-8-6-5-7-9-13/h5-9,14H,3-4,10-11H2,1-2H3,(H,16,17)/t14-/m1/s1	CCCCOC(=O)C(CC1=CC=CC=C1)NC(=O)C	0.896791857142857	0.482415798516093	7	SURCSYZOBGEWTF-UHFFFAOYSA-N	7	2	2	1	2	1	Organic compounds	Organic acids and derivatives	Carboxylic acids and derivatives	1006987	SURCSYZOBGEWTF-CQSZACIVSA-N
64	3	1	3	3	1	226.074	Cysteicacid,butylester	InChI=1S/C7H15NO5S/c1-2-3-4-12-7(9)6(8)5-13-14(10)11/h6H,2-5,8H2,1H3,(H,10,11)	CCCCOC(=O)C(COS(=O)O)N	0.90185	0.549074074074074	2	SEGNSYMDXPLEKK-UHFFFAOYSA-N	6	2	3	5	2	1	Organic compounds	Organic acids and derivatives	Carboxylic acids and derivatives	1006990	SEGNSYMDXPLEKK-UHFFFAOYSA-N
65	6	1	2	5	1	274.201	.alpha.-Aminoadipicacid,dibutylester	InChI=1S/C14H27NO4/c1-3-5-10-18-13(16)9-7-8-12(15)14(17)19-11-6-4-2/h12H,3-11,15H2,1-2H3	CCCCOC(=O)CCCC(C(=O)OCCCC)N	0.881226333333333	0.54983310686695	6	OFFIWXJNXMGWFR-UHFFFAOYSA-N	1	1	1	3	1	1	Organic compounds	Organic acids and derivatives	Carboxylic acids and derivatives	1006991	OFFIWXJNXMGWFR-UHFFFAOYSA-N
66	21	2	3	4	1	176.128	Homoserine,butylester	InChI=1S/C8H17NO3/c1-2-3-6-12-8(11)7(9)4-5-10/h7,10H,2-6,9H2,1H3/t7-/m0/s1	CCCCOC(=O)C(CCO)N	0.878758428571429	0.59753733949374	7	SIOGIFNUZZLGSH-UHFFFAOYSA-N	5	4	4	7	8	1	Organic compounds	Organic acids and derivatives	Carboxylic acids and derivatives	1006992	SIOGIFNUZZLGSH-ZETCQYMHSA-N
67	22	1	1	20	1	254.139	3,4-Dihydroxyphenylalanine,butylester	InChI=1S/C13H19NO4/c1-2-3-6-18-13(17)10(14)7-9-4-5-11(15)12(16)8-9/h4-5,8,10,15-16H,2-3,6-7,14H2,1H3/t10-/m1/s1	CCCCOC(=O)C(CC1=CC(=C(C=C1)O)O)N	0.859180666666667	0.846759259259259	3	QDMOINLDXCZCEK-UHFFFAOYSA-N	5	4	4	4	4	1	Organic compounds	Organic acids and derivatives	Carboxylic acids and derivatives	1006993	QDMOINLDXCZCEK-SNVBAGLBSA-N
68	16	2	3	9	1	240.09	Homocysteicacid,butylester	InChI=1S/C8H17NO5S/c1-2-3-5-14-8(10)7(9)4-6-15(11,12)13/h7H,2-6,9H2,1H3,(H,11,12,13)	CCCCOC(=O)C(CCS(=O)(=O)O)N	0.913011	0.498553240740741	2	MAZZAFZLHJUXJJ-UHFFFAOYSA-N	1	1	2	4	1	1	Organic compounds	Organic acids and derivatives	Carboxylic acids and derivatives	1006998	MAZZAFZLHJUXJJ-UHFFFAOYSA-N
69	40	1	1	27	1	280.154	N-Acetyltyrosine,butylester	InChI=1S/C15H21NO4/c1-3-4-9-20-15(19)14(16-11(2)17)10-12-5-7-13(18)8-6-12/h5-8,14,18H,3-4,9-10H2,1-2H3,(H,16,17)/t14-/m1/s1	CCCCOC(=O)C(CC1=CC=C(C=C1)O)NC(=O)C	0.882060142857143	0.460818618961692	7	CTJGJXAREXCTJW-UHFFFAOYSA-N	2	1	1	1	1	1	Organic compounds	Organic acids and derivatives	Carboxylic acids and derivatives	1007002	CTJGJXAREXCTJW-CQSZACIVSA-N
70	18	1	1	4	1	288.181	N-Acetylasparticacid,dibutylester	InChI=1S/C14H25NO5/c1-4-6-8-19-13(17)10-12(15-11(3)16)14(18)20-9-7-5-2/h12H,4-10H2,1-3H3,(H,15,16)/t12-/m0/s1	CCCCOC(=O)CC(C(=O)OCCCC)NC(=O)C	0.909081666666667	0.490978212663406	6	YSTQYNVOJZDPDQ-UHFFFAOYSA-N	1	4	4	3	4	1	Organic compounds	Organic acids and derivatives	Carboxylic acids and derivatives	1007003	YSTQYNVOJZDPDQ-LBPRGKRZSA-N
71	1	1	1	37	1	364.161	TRH,freeacid	InChI=1S/C16H21N5O5/c22-13-4-3-10(19-13)14(23)20-11(6-9-7-17-8-18-9)15(24)21-5-1-2-12(21)16(25)26/h7-8,10-12H,1-6H2,(H,17,18)(H,19,22)(H,20,23)(H,25,26)	C1CC(N(C1)C(=O)C(CC2=CN=CN2)NC(=O)C3CCC(=O)N3)C(=O)O	0.923963	0.92741935483871	1	ITYONPBTNRIEBA-UHFFFAOYSA-N	9	9	9	1	9	1	Organic compounds	Organic acids and derivatives	Carboxylic acids and derivatives	1632797	ITYONPBTNRIEBA-UHFFFAOYSA-N
72	56	24	56	41	1	182.081	DL-threo-.beta.-Phenylserine	InChI=1S/C9H11NO3/c10-7(9(12)13)8(11)6-4-2-1-3-5-6/h1-5,7-8,11H,10H2,(H,12,13)/t7-,8?/m1/s1	C1=CC=C(C=C1)C(C(C(=O)O)N)O	0.897549	0.25	1	VHVGNTVUSQUXPS-UHFFFAOYSA-N	10	10	10	6	3	1	Organic compounds	Organic acids and derivatives	Carboxylic acids and derivatives	1007143	VHVGNTVUSQUXPS-GVHYBUMESA-N
73	9	19	19	59	1	255.102	Fenbufen	InChI=1S/C16H14O3/c17-15(10-11-16(18)19)14-8-6-13(7-9-14)12-4-2-1-3-5-12/h1-9H,10-11H2,(H,18,19)	C1=CC=C(C=C1)C2=CC=C(C=C2)C(=O)CCC(=O)O	0.834206	0.292351349219142	9	ZPAKPRAICRBAOD-UHFFFAOYSA-N	7	2	3	7	5	1	Organic compounds	Organic oxygen compounds	Organooxygen compounds	1176498	ZPAKPRAICRBAOD-UHFFFAOYSA-N
74	20	13	20	8	1	374.203	Ala-Ala-Ala-Ala-Ala	InChI=1S/C15H27N5O6/c1-6(16)11(21)17-7(2)12(22)18-8(3)13(23)19-9(4)14(24)20-10(5)15(25)26/h6-10H,16H2,1-5H3,(H,17,21)(H,18,22)(H,19,23)(H,20,24)(H,25,26)	CC(C(=O)NC(C)C(=O)NC(C)C(=O)NC(C)C(=O)NC(C)C(=O)O)N	0.626133	0.1625	1	XXAUOPDVAKGRPR-UHFFFAOYSA-N	1	1	1	2	4	1	Organic compounds	Organic acids and derivatives	Carboxylic acids and derivatives	1007620	XXAUOPDVAKGRPR-UHFFFAOYSA-N
75	11	2	5	32	1	229.122	Nabumetone	InChI=1S/C15H16O2/c1-11(16)3-4-12-5-6-14-10-15(17-2)8-7-13(14)9-12/h5-10H,3-4H2,1-2H3	CC(=O)CCC1=CC2=C(C=C1)C=C(C=C2)OC	0.833941222222222	0.385316843996334	9	BLXXJMDCKKHMKV-UHFFFAOYSA-N	5	2	2	3	1	1	Organic compounds	Lipids and lipid-like molecules	Steroids and steroid derivatives	1190527	BLXXJMDCKKHMKV-UHFFFAOYSA-N
76	22	3	3	24	1	581.187	Naringin	InChI=1S/C27H32O14/c1-10-20(32)22(34)24(36)26(37-10)41-25-23(35)21(33)18(9-28)40-27(25)38-13-6-14(30)19-15(31)8-16(39-17(19)7-13)11-2-4-12(29)5-3-11/h2-7,10,16,18,20-30,32-36H,8-9H2,1H3	CC1C(C(C(C(O1)OC2C(C(C(OC2OC3=CC(=C4C(=O)CC(OC4=C3)C5=CC=C(C=C5)O)O)CO)O)O)O)O)O	0.87033	0.946449553580426	5	DFPMSGMNTNDNHN-UHFFFAOYSA-N	3	1	1	2	1	1	Organic compounds	Phenylpropanoids and polyketides	Flavonoids	1051772	DFPMSGMNTNDNHN-UHFFFAOYSA-N
77	3	1	1	14	1	611.197	Hesperidin	InChI=1S/C28H34O15/c1-10-21(32)23(34)25(36)27(40-10)39-9-19-22(33)24(35)26(37)28(43-19)41-12-6-14(30)20-15(31)8-17(42-18(20)7-12)11-3-4-16(38-2)13(29)5-11/h3-7,10,17,19,21-30,32-37H,8-9H2,1-2H3/t10-,17-,19+,21-,22+,23+,24-,25+,26+,27+,28+/m1/s1	CC1C(C(C(C(O1)OCC2C(C(C(C(O2)OC3=CC(=C4C(=O)CC(OC4=C3)C5=CC(=C(C=C5)OC)O)O)O)O)O)O)O)O	0.813636	0.879175092562742	6	QUQPHWDTPGMPEX-UHFFFAOYSA-N	1	1	1	1	1	1	Organic compounds	Phenylpropanoids and polyketides	Flavonoids	1051776	QUQPHWDTPGMPEX-XSQJFDKTSA-N
78	6	2	3	7	1	611.197	Neohesperidin	InChI=1S/C28H34O15/c1-10-21(33)23(35)25(37)27(39-10)43-26-24(36)22(34)19(9-29)42-28(26)40-12-6-14(31)20-15(32)8-17(41-18(20)7-12)11-3-4-16(38-2)13(30)5-11/h3-7,10,17,19,21-31,33-37H,8-9H2,1-2H3/t10-,17-,19+,21-,22+,23+,24-,25+,26+,27-,28+/m0/s1	CC1C(C(C(C(O1)OC2C(C(C(OC2OC3=CC(=C4C(=O)CC(OC4=C3)C5=CC(=C(C=C5)OC)O)O)CO)O)O)O)O)O	0.815854666666667	0.761659493449865	9	ARGKVCXINMKCAZ-UHFFFAOYSA-N	1	1	1	2	1	1	Organic compounds	Phenylpropanoids and polyketides	Flavonoids	1556920	ARGKVCXINMKCAZ-UZRWAPQLSA-N
80	5	7	3	6	1	155.034	2,6-Dihydroxybenzoicacid	InChI=1S/C7H6O4/c8-4-2-1-3-5(9)6(4)7(10)11/h1-3,8-9H,(H,10,11)	C1=CC(=C(C(=C1)O)C(=O)O)O	0.844164666666667	0.656341189674523	3	AKEUNCKRJATALU-UHFFFAOYSA-N	4	1	1	2	1	1	Organic compounds	Benzenoids	Benzene and substituted derivatives	1352946	AKEUNCKRJATALU-UHFFFAOYSA-N
81	14	8	7	9	1	139.039	3-Hydroxybenzoicacid	InChI=1S/C7H6O3/c8-6-3-1-2-5(4-6)7(9)10/h1-4,8H,(H,9,10)	C1=CC(=CC(=C1)O)C(=O)O	0.8416255	0.568946497517926	2	IJFXRHURBJZNAO-UHFFFAOYSA-N	2	1	1	3	1	1	Organic compounds	Benzenoids	Benzene and substituted derivatives	1049231	IJFXRHURBJZNAO-UHFFFAOYSA-N
83	6	1	2	9	1	310.176	Tyr-Lys	InChI=1S/C15H23N3O4/c16-8-2-1-3-13(15(21)22)18-14(20)12(17)9-10-4-6-11(19)7-5-10/h4-7,12-13,19H,1-3,8-9,16-17H2,(H,18,20)(H,21,22)/t12-,13-/m0/s1	C1=CC(=CC=C1CC(C(=O)NC(CCCCN)C(=O)O)N)O	0.995657	0.855670103092783	1	AOLHUMAVONBBEZ-UHFFFAOYSA-N	4	8	8	6	8	1	Organic compounds	Organic acids and derivatives	Carboxylic acids and derivatives	1634740	AOLHUMAVONBBEZ-STQMWFEESA-N
84	5	1	1	1	1	478.289	Phe-Arg-Arg	InChI=1S/C21H35N9O4/c22-14(12-13-6-2-1-3-7-13)17(31)29-15(8-4-10-27-20(23)24)18(32)30-16(19(33)34)9-5-11-28-21(25)26/h1-3,6-7,14-16H,4-5,8-12,22H2,(H,29,31)(H,30,32)(H,33,34)(H4,23,24,27)(H4,25,26,28)	C1=CC=C(C=C1)CC(C(=O)NC(CCCN=C(N)N)C(=O)NC(CCCN=C(N)N)C(=O)O)N	0.9015696	0.783668678420683	10	LZDIENNKWVXJMX-UHFFFAOYSA-N	1	4	4	4	4	1	Organic compounds	Organic acids and derivatives	Carboxylic acids and derivatives	1092690	LZDIENNKWVXJMX-UHFFFAOYSA-N
85	66	14	70	62	1	285.076	Genkwanin	InChI=1S/C16H12O5/c1-20-11-6-12(18)16-13(19)8-14(21-15(16)7-11)9-2-4-10(17)5-3-9/h2-8,17-18H,1H3	COC1=CC(=C2C(=C1)OC(=CC2=O)C3=CC=C(C=C3)O)O	0.7391705	0.383535395763657	2	JPMYFOBNRRGFNO-UHFFFAOYSA-N	7	5	2	3	2	1	Organic compounds	Phenylpropanoids and polyketides	Flavonoids	1159039	JPMYFOBNRRGFNO-UHFFFAOYSA-N
86	24	2	2	20	1	277.087	Clenbuterol	InChI=1S/C12H18Cl2N2O/c1-12(2,3)16-6-10(17)7-4-8(13)11(15)9(14)5-7/h4-5,10,16-17H,6,15H2,1-3H3	CC(C)(C)NCC(C1=CC(=C(C(=C1)Cl)N)Cl)O	0.8706655	0.481494322614198	2	STJMRWALKKWQGH-UHFFFAOYSA-N	4	5	5	1	5	1	Organic compounds	Benzenoids	Benzene and substituted derivatives	1334071	STJMRWALKKWQGH-UHFFFAOYSA-N
87	65	48	65	77	1	505.176	D-(+)-Raffinose	InChI=1S/C18H32O16/c19-1-5-8(22)11(25)13(27)16(31-5)30-3-7-9(23)12(26)14(28)17(32-7)34-18(4-21)15(29)10(24)6(2-20)33-18/h5-17,19-29H,1-4H2/t5-,6-,7-,8+,9-,10-,11+,12+,13-,14-,15+,16+,17-,18+/m1/s1	C(C1C(C(C(C(O1)OCC2C(C(C(C(O2)OC3(C(C(C(O3)CO)O)O)CO)O)O)O)O)O)O)O	0.8103838	0.885710600029485	5	MUPFEKGTMRGPLJ-UHFFFAOYSA-N	5	1	1	1	1	1	Organic compounds	Organic oxygen compounds	Organooxygen compounds	1076223	MUPFEKGTMRGPLJ-ZQSKZDJDSA-N
89	3	3	5	7	1	188.082	Amrinone	InChI=1S/C10H9N3O/c11-9-5-8(6-13-10(9)14)7-1-3-12-4-2-7/h1-6H,11H2,(H,13,14)	C1=CN=CC=C1C2=CNC(=O)C(=C2)N	0.810282	0.177024831747505	2	RNLQIBCLLYYYFJ-UHFFFAOYSA-N	1	1	1	4	3	1	Organic compounds	Benzenoids	Benzene and substituted derivatives	1180899	RNLQIBCLLYYYFJ-UHFFFAOYSA-N
90	11	1	1	42	1	415.169	Diltiazem	InChI=1S/C22H26N2O4S/c1-15(25)28-20-21(16-9-11-17(27-4)12-10-16)29-19-8-6-5-7-18(19)24(22(20)26)14-13-23(2)3/h5-12,20-21H,13-14H2,1-4H3/t20-,21+/m1/s1	CC(=O)OC1C(SC2=CC=CC=C2N(C1=O)CCN(C)C)C3=CC=C(C=C3)OC	0.849463	1	1	HSUGRBWQSSZJOP-UHFFFAOYSA-N	5	2	2	3	2	1	Organic compounds	Organoheterocyclic compounds	Benzothiazepines	1028555	HSUGRBWQSSZJOP-RTWAWAEBSA-N
91	71	25	71	18	1	153.055	2-Hydroxyphenylaceticacid	InChI=1S/C8H8O3/c9-7-4-2-1-3-6(7)5-8(10)11/h1-4,9H,5H2,(H,10,11)	C1=CC=C(C(=C1)CC(=O)O)O	0.946312	0.368421052631579	1	CCVYRRGZDBSHFU-UHFFFAOYSA-N	4	4	8	4	7	1	Organic compounds	Benzenoids	Benzene and substituted derivatives	1028983	CCVYRRGZDBSHFU-UHFFFAOYSA-N
92	123	14	123	106	1	165.091	2-Phenylbutyricacid	InChI=1S/C10H12O2/c1-2-9(10(11)12)8-6-4-3-5-7-8/h3-7,9H,2H2,1H3,(H,11,12)	CCC(C1=CC=CC=C1)C(=O)O	0.800943666666667	0.334110052471693	3	OFJWFSNDPCAWDK-UHFFFAOYSA-N	7	7	1	1	1	1	Organic compounds	Benzenoids	Benzene and substituted derivatives	1029051	OFJWFSNDPCAWDK-UHFFFAOYSA-N
93	39	5	4	14	1	161.081	3-Methyladipicacid	InChI=1S/C7H12O4/c1-5(4-7(10)11)2-3-6(8)9/h5H,2-4H2,1H3,(H,8,9)(H,10,11)	CC(CCC(=O)O)CC(=O)O	0.855839	0.869565217391304	2	SYEOWUNSTUDKGM-UHFFFAOYSA-N	5	1	1	2	1	1	Organic compounds	Lipids and lipid-like molecules	Fatty Acyls	1029207	SYEOWUNSTUDKGM-UHFFFAOYSA-N
94	95	103	96	9	1	195.065	3-Hydroxy-4-methoxycinnamicacid	InChI=1S/C10H10O4/c1-14-9-4-2-7(6-8(9)11)3-5-10(12)13/h2-6,11H,1H3,(H,12,13)/b5-3+	COC1=C(C=C(C=C1)C=CC(=O)O)O	0.8217475	0.252130681818182	2	QURCVMIEKCOAJU-UHFFFAOYSA-N	9	4	7	8	8	1	Organic compounds	Phenylpropanoids and polyketides	Cinnamic acids and derivatives	1029251	QURCVMIEKCOAJU-HWKANZROSA-N
96	44	8	9	38	1	147.065	Adipicacid	InChI=1S/C6H10O4/c7-5(8)3-1-2-4-6(9)10/h1-4H2,(H,7,8)(H,9,10)	C(CCC(=O)O)CC(=O)O	0.849815333333333	0.759197324414716	3	WNLRTRBMVRJNCN-UHFFFAOYSA-N	8	1	1	6	1	1	Organic compounds	Lipids and lipid-like molecules	Fatty Acyls	1029351	WNLRTRBMVRJNCN-UHFFFAOYSA-N
97	1	1	1	25	1	204.123	Acetyl-L-carnitine	InChI=1S/C9H17NO4/c1-7(11)14-8(5-9(12)13)6-10(2,3)4/h8H,5-6H2,1-4H3/t8-/m1/s1	CC(=O)OC(CC(=O)[O-])C[N+](C)(C)C	0.9871333	0.895959862447918	10	RDHQFKQIGNGIED-UHFFFAOYSA-N	4	4	4	1	4	1	Organic compounds	Lipids and lipid-like molecules	Fatty Acyls	1030089	RDHQFKQIGNGIED-MRVPVSSYSA-N
98	31	10	10	18	1	667.229	Maltotetraose	InChI=1S/C24H42O21/c25-1-5-9(29)10(30)15(35)22(40-5)44-19-7(3-27)42-24(17(37)12(19)32)45-20-8(4-28)41-23(16(36)13(20)33)43-18-6(2-26)39-21(38)14(34)11(18)31/h5-38H,1-4H2/t5-,6-,7-,8-,9-,10+,11-,12-,13-,14-,15-,16-,17-,18-,19-,20-,21-,22-,23-,24-/m1/s1	C(C1C(C(C(C(O1)OC2C(OC(C(C2O)O)OC3C(OC(C(C3O)O)OC4C(OC(C(C4O)O)O)CO)CO)CO)O)O)O)O	0.84152175	0.836735444481224	4	LUEWUZLMQUOBSB-UHFFFAOYSA-N	4	1	1	2	1	1	Organic compounds	Organic oxygen compounds	Organooxygen compounds	1031851	LUEWUZLMQUOBSB-CHYJJPLWSA-N
100	2	1	1	1	1	810.682	N-(15Z-Tetracosenoyl)-1-.beta.-galactosylsphing-4-enine	InChI=1S/C48H91NO8/c1-3-5-7-9-11-13-15-17-18-19-20-21-22-23-24-26-28-30-32-34-36-38-44(52)49-41(40-56-48-47(55)46(54)45(53)43(39-50)57-48)42(51)37-35-33-31-29-27-25-16-14-12-10-8-6-4-2/h17-18,35,37,41-43,45-48,50-51,53-55H,3-16,19-34,36,38-40H2,1-2H3,(H,49,52)/b18-17-,37-35+	CCCCCCCCCCCCCC=CC(C(COC1C(C(C(C(O1)CO)O)O)O)NC(=O)CCCCCCCCCCCCCC=CCCCCCCCC)O	0.824243	0.772357723577236	3	WBOZIXHPUPAOIA-UHFFFAOYSA-N	1	1	1	1	0	1	Organic compounds	Lipids and lipid-like molecules	Sphingolipids	1035504	WBOZIXHPUPAOIA-YEWIENRVSA-N
101	1	1	1	2	1	728.604	.alpha.-Galactosyl-N-stearoylsphingosine	InChI=1S/C42H81NO8/c1-3-5-7-9-11-13-15-17-18-20-22-24-26-28-30-32-38(46)43-35(34-50-42-41(49)40(48)39(47)37(33-44)51-42)36(45)31-29-27-25-23-21-19-16-14-12-10-8-6-4-2/h29,31,35-37,39-42,44-45,47-49H,3-28,30,32-34H2,1-2H3,(H,43,46)/b31-29+/t35-,36+,37+,39-,40-,41+,42-/m0/s1	CCCCCCCCCCCCCCCCCC(=O)NC(COC1C(C(C(C(O1)CO)O)O)O)C(C=CCCCCCCCCCCCCC)O	0.794561666666667	0.772357723577236	3	YMYQEDCYNANIPI-UHFFFAOYSA-N	1	1	1	2	1	1	Organic compounds	Lipids and lipid-like molecules	Sphingolipids	1035517	YMYQEDCYNANIPI-XNQSXISPSA-N
102	2	1	2	5	1	204.098	Gln-Gly	InChI=1S/C7H13N3O4/c8-4(1-2-5(9)11)7(14)10-3-6(12)13/h4H,1-3,8H2,(H2,9,11)(H,10,14)(H,12,13)/t4-/m0/s1	C(CC(=O)N)C(C(=O)NCC(=O)[O-])[NH3+]	0.845821	0.753197024752899	6	JEFZIKRIDLHOIF-UHFFFAOYSA-N	2	1	1	3	1	1	Organic compounds	Organic acids and derivatives	Carboxylic acids and derivatives	1036182	JEFZIKRIDLHOIF-BYPYZUCNSA-N
103	1	1	1	1	1	378.79	Naled	InChI=1S/C4H7Br2Cl2O4P/c1-10-13(9,11-2)12-3(5)4(6,7)8/h3H,1-2H3	COP(=O)(OC)OC(C(Cl)(Cl)Br)Br	0.784504	0.277777777777778	1	BUYMVQAILCEWRR-UHFFFAOYSA-N	1	1	1	1	0	1	Organic compounds	Organic acids and derivatives	Organic phosphoric acids and derivatives	1534574	BUYMVQAILCEWRR-UHFFFAOYSA-N
104	3	2	2	1	1	214.112	Simetryn	InChI=1S/C8H15N5S/c1-4-9-6-11-7(10-5-2)13-8(12-6)14-3/h4-5H2,1-3H3,(H2,9,10,11,12,13)	CCNC1=NC(=NC(=N1)SC)NCC	0.863621	0.540983606557377	1	MGLWZSOBALDPEK-UHFFFAOYSA-N	1	1	1	2	2	1	Organic compounds	Organoheterocyclic compounds	Triazines	1120127	MGLWZSOBALDPEK-UHFFFAOYSA-N
105	2	1	1	2	1	350.305	N-(8Z,11Z,14Z-Eicosatrienoyl)ethanolamine	InChI=1S/C22H39NO2/c1-2-3-4-5-6-7-8-9-10-11-12-13-14-15-16-17-18-19-22(25)23-20-21-24/h6-7,9-10,12-13,24H,2-5,8,11,14-21H2,1H3,(H,23,25)/b7-6-,10-9-,13-12-	CCCCCC=CCC=CCC=CCCCCCCC(=O)NCCO	0.7693324	0.88456497308807	5	ULQWKETUACYZLI-UHFFFAOYSA-N	2	2	2	2	2	1	Organic compounds	Organic nitrogen compounds	Organonitrogen compounds	1213374	ULQWKETUACYZLI-QNEBEIHSSA-N
107	31	3	3	17	1	223.074	Acetamiprid	InChI=1S/C10H11ClN4/c1-8(14-7-12)15(2)6-9-3-4-10(11)13-5-9/h3-5H,6H2,1-2H3/b14-8+	CC(=NC#N)N(C)CC=1C=CC(Cl)=NC1	0.771527	0.691666666666667	1	WCXDHFDTOYPNIE-UHFFFAOYSA-N	8	8	8	1	1	1	Organic compounds	Phenylpropanoids and polyketides	Flavonoids	1053071	WCXDHFDTOYPNIE-RIYZIHGNSA-N
110	6	3	4	2	1	146.06	Indole-6-carboxaldehyde	InChI=1S/C9H7NO/c11-6-7-1-2-8-3-4-10-9(8)5-7/h1-6,10H	C1=CC(=CC2=C1C=CN2)C=O	0.974366	0.451477832512315	2	VSPBWOAEHQDXRD-UHFFFAOYSA-N	4	4	4	2	3	1	Organic compounds	Organoheterocyclic compounds	Indoles and derivatives	1355591	VSPBWOAEHQDXRD-UHFFFAOYSA-N
111	2	1	1	10	1	172.097	N-Butyryl-DL-homoserinelactone	InChI=1S/C8H13NO3/c1-2-3-7(10)9-6-4-5-12-8(6)11/h6H,2-5H2,1H3,(H,9,10)	CCCC(=O)NC1CCOC1=O	0.799607	0.538710585585586	4	VFFNZZXXTGXBOG-UHFFFAOYSA-N	5	4	4	4	4	1	Organic compounds	Organic acids and derivatives	Carboxylic acids and derivatives	1351283	VFFNZZXXTGXBOG-UHFFFAOYSA-N
112	7	1	1	50	1	176.071	3-Indoleaceticacid	InChI=1S/C10H9NO2/c12-10(13)5-7-6-11-9-4-2-1-3-8(7)9/h1-4,6,11H,5H2,(H,12,13)	C1=CC=C2C(=C1)C(=CN2)CC(=O)O	0.90883725	0.457266201771151	8	SEOVTRFCIGRIMH-UHFFFAOYSA-N	4	7	7	2	7	1	Organic compounds	Organoheterocyclic compounds	Indoles and derivatives	1348335	SEOVTRFCIGRIMH-UHFFFAOYSA-N
113	16	14	17	8	1	310.113	(-)-N-Acetylneuraminicacid	InChI=1S/C11H19NO9/c1-4(14)12-8(5(15)2-6(16)11(20)21)10(19)9(18)7(17)3-13/h5,7-10,13,15,17-19H,2-3H2,1H3,(H,12,14)(H,20,21)/t5-,7+,8+,9+,10+/m0/s1	CC(=O)NC(C(CC(=O)C(=O)O)O)C(C(C(CO)O)O)O	0.626124	0.427267683772538	2	KBGAYAKRZNYFFG-UHFFFAOYSA-N	1	1	5	1	1	1	Organic compounds	Organic oxygen compounds	Organooxygen compounds	1069634	KBGAYAKRZNYFFG-BOHATCBPSA-N
114	35	37	36	15	1	181.071	.alpha.-D-(+)-Talose	InChI=1S/C6H12O6/c7-1-3(9)5(11)6(12)4(10)2-8/h1,3-6,8-12H,2H2/t3-,4-,5-,6+/m1/s1	C(C(C(C(C(C=O)O)O)O)O)O	0.814212	0.031496062992126	1	GZCGUPFRVQAUEE-UHFFFAOYSA-N	2	2	2	4	1	1	Organic compounds	Organic oxygen compounds	Organooxygen compounds	1051863	GZCGUPFRVQAUEE-KAZBKCHUSA-N
115	27	12	28	33	1	201.185	Dodecanoicacid	InChI=1S/C12H24O2/c1-2-3-4-5-6-7-8-9-10-11-12(13)14/h2-11H2,1H3,(H,13,14)	CCCCCCCCCCCC(=O)O	0.844315571428571	0.861751152073733	7	POULHZVOKOAJMA-UHFFFAOYSA-N	4	3	3	1	2	1	Organic compounds	Lipids and lipid-like molecules	Fatty Acyls	1346736	POULHZVOKOAJMA-UHFFFAOYSA-N
116	45	7	9	44	1	187.169	Undecanoicacid	InChI=1S/C11H22O2/c1-2-3-4-5-6-7-8-9-10-11(12)13/h2-10H2,1H3,(H,12,13)	CCCCCCCCCCC(=O)O	0.830921714285714	0.650244815668203	7	ZDPHROOEEOARMN-UHFFFAOYSA-N	7	3	6	4	3	1	Organic compounds	Lipids and lipid-like molecules	Fatty Acyls	1343508	ZDPHROOEEOARMN-UHFFFAOYSA-N
117	40	24	41	36	1	257.247	Hexadecanoicacid	InChI=1S/C16H32O2/c1-2-3-4-5-6-7-8-9-10-11-12-13-14-15-16(17)18/h2-15H2,1H3,(H,17,18)	CCCCCCCCCCCCCCCC(=O)O	0.877605333333333	0.838709677419355	6	IPCSVZSSVZVIGE-UHFFFAOYSA-N	4	3	3	1	1	1	Organic compounds	Lipids and lipid-like molecules	Fatty Acyls	1333399	IPCSVZSSVZVIGE-UHFFFAOYSA-N
118	18	8	10	34	1	243.232	Pentadecanoicacid	InChI=1S/C15H30O2/c1-2-3-4-5-6-7-8-9-10-11-12-13-14-15(16)17/h2-14H2,1H3,(H,16,17)	CCCCCCCCCCCCCCC(=O)O	0.879811857142857	0.861751152073733	7	WQEPLUUGTLDZJY-UHFFFAOYSA-N	5	3	1	4	3	1	Organic compounds	Lipids and lipid-like molecules	Fatty Acyls	1356197	WQEPLUUGTLDZJY-UHFFFAOYSA-N
119	7	4	6	10	1	140.034	PicolinicacidN-oxide	InChI=1S/C6H5NO3/c8-6(9)5-3-1-2-4-7(5)10/h1-4H,(H,8,9)	C1=CC=[N+](C(=C1)C(=O)O)[O-]	0.8670098	0.271242019826638	5	FHYMLBVGNFVFBT-UHFFFAOYSA-N	7	1	1	4	1	1	Organic compounds	Organoheterocyclic compounds	Pyridines and derivatives	1355385	FHYMLBVGNFVFBT-UHFFFAOYSA-N
120	46	12	46	61	1	343.124	.beta.-Gentiobiose	InChI=1S/C12H22O11/c13-1-3-5(14)8(17)10(19)12(23-3)21-2-4-6(15)7(16)9(18)11(20)22-4/h3-20H,1-2H2/t3-,4-,5-,6-,7+,8+,9-,10-,11-,12-/m1/s1	C(C1C(C(C(C(O1)OCC2C(C(C(C(O2)O)O)O)O)O)O)O)O	0.898934	0.853794642857143	2	DLRVVLDZNNYCBX-UHFFFAOYSA-N	2	1	1	1	1	1	Organic compounds	Organic oxygen compounds	Organooxygen compounds	1076375	DLRVVLDZNNYCBX-LIZSDCNHSA-N
121	6	2	2	10	1	189.123	N.alpha.-Acetyl-L-lysine	InChI=1S/C8H16N2O3/c1-6(11)10-7(8(12)13)4-2-3-5-9/h7H,2-5,9H2,1H3,(H,10,11)(H,12,13)/t7-/m0/s1	CC(=O)NC(CCCCN)C(=O)O	0.880311	0.669467765339967	4	VEYYWZRYIYDQJM-UHFFFAOYSA-N	1	2	2	3	5	1	Organic compounds	Organic acids and derivatives	Carboxylic acids and derivatives	1103526	VEYYWZRYIYDQJM-ZETCQYMHSA-N
122	1	1	1	15	1	148.06	O-Acetyl-L-serine	InChI=1S/C5H9NO4/c1-3(7)10-2-4(6)5(8)9/h4H,2,6H2,1H3,(H,8,9)	CC(=O)OCC(C(=O)[O-])[NH3+]	0.85412	0.405626385809313	2	VZXPDPZARILFQX-UHFFFAOYSA-N	4	4	4	2	4	1	Organic compounds	Organic acids and derivatives	Carboxylic acids and derivatives	1180175	VZXPDPZARILFQX-UHFFFAOYSA-N
123	18	1	1	16	1	181.049	Caffeicacid	InChI=1S/C9H8O4/c10-7-3-1-6(5-8(7)11)2-4-9(12)13/h1-5,10-11H,(H,12,13)/b4-2+	C1=CC(=C(C=C1C=CC(=O)O)O)O	0.91100175	0.725428369766152	4	QAIPRVGONGVQAS-UHFFFAOYSA-N	3	1	1	4	1	1	Organic compounds	Phenylpropanoids and polyketides	Cinnamic acids and derivatives	1350745	QAIPRVGONGVQAS-DUXPYHPUSA-N
124	2	1	1	30	1	204.066	Indole-3-pyruvicacid	InChI=1S/C11H9NO3/c13-10(11(14)15)5-7-6-12-9-4-2-1-3-8(7)9/h1-4,6,12H,5H2,(H,14,15)	C1=CC=C2C(=C1)C(=CN2)CC(=O)C(=O)O	0.894476666666667	0.459068327930758	9	RSTKLPZEZYGQPY-UHFFFAOYSA-N	9	2	2	11	2	1	Organic compounds	Organoheterocyclic compounds	Indoles and derivatives	1334498	RSTKLPZEZYGQPY-UHFFFAOYSA-N
125	6	9	1	47	1	287.164	9(11)-Didehydroestriol	InChI=1S/C18H22O3/c1-18-7-6-13-12-5-3-11(19)8-10(12)2-4-14(13)15(18)9-16(20)17(18)21/h3,5-6,8,14-17,19-21H,2,4,7,9H2,1H3/t14-,15+,16-,17+,18+/m1/s1	CC12CC=C3C(C1CC(C2O)O)CCC4=C3C=CC(=C4)O	0.753272	0.554980218418475	3	ZWHFPHWLYUMTGY-UHFFFAOYSA-N	12	1	3	10	3	1	Organic compounds	Lipids and lipid-like molecules	Steroids and steroid derivatives	1365070	ZWHFPHWLYUMTGY-WKULXVSPSA-N
126	13	6	7	105	1	329.211	.beta.-Estradiol17-propionate	InChI=1S/C21H28O3/c1-3-20(23)24-19-9-8-18-17-6-4-13-12-14(22)5-7-15(13)16(17)10-11-21(18,19)2/h5,7,12,16-19,22H,3-4,6,8-11H2,1-2H3/t16-,17-,18+,19+,21+/m1/s1	CCC(=O)OC1CCC2C1(CCC3C2CCC4=C3C=CC(=C4)O)C	0.820467	0.384615384615385	1	PQCRZWCSVWBYSC-UHFFFAOYSA-N	5	5	5	1	5	1	Organic compounds	Lipids and lipid-like molecules	Steroids and steroid derivatives	1365330	PQCRZWCSVWBYSC-AGRFSFNASA-N
127	1	1	1	8	1	240.109	7,8-Dihydro-L-Biopterin	InChI=1S/C9H13N5O3/c1-3(15)6(16)4-2-11-7-5(12-4)8(17)14-9(10)13-7/h3,6,15-16H,2H2,1H3,(H4,10,11,13,14,17)/t3-,6-/m1/s1	CC(C(C1=NC2=C(NC1)NC(=NC2=O)N)O)O	0.720375	0.901993620414673	2	FEMXZDUTFRTWPE-UHFFFAOYSA-N	1	1	1	2	1	1	Organic compounds	Organoheterocyclic compounds	Pteridines and derivatives	1060087	FEMXZDUTFRTWPE-AWFVSMACSA-N
128	19	6	1	15	1	147.065	2-Methylglutaricacid	InChI=1S/C6H10O4/c1-4(6(9)10)2-3-5(7)8/h4H,2-3H2,1H3,(H,7,8)(H,9,10)	CC(CCC(=O)O)C(=O)O	0.819709333333333	0.672240802675585	3	AQYCMVICBNBXNA-UHFFFAOYSA-N	8	1	1	5	1	1	Organic compounds	Lipids and lipid-like molecules	Fatty Acyls	1122027	AQYCMVICBNBXNA-UHFFFAOYSA-N
129	33	35	33	28	1	147.065	Isosorbide	InChI=1S/C6H10O4/c7-3-1-9-6-4(8)2-10-5(3)6/h3-8H,1-2H2/t3-,4+,5-,6-/m1/s1	C1C(C2C(O1)C(CO2)O)O	0.820537	0.100313479623824	2	KLDXJTOLSGUMSJ-UHFFFAOYSA-N	1	1	1	3	2	1	Organic compounds	Organoheterocyclic compounds	Furofurans	1371670	KLDXJTOLSGUMSJ-JGWLITMVSA-N
130	13	2	1	34	1	190.086	1H-Indole-3-propanoicacid	InChI=1S/C11H11NO2/c13-11(14)6-5-8-7-12-10-4-2-1-3-9(8)10/h1-4,7,12H,5-6H2,(H,13,14)	C1=CC=C2C(=C1)C(=CN2)CCC(=O)O	0.878046444444444	0.483571469512705	9	GOLXRNDWAUTYKT-UHFFFAOYSA-N	4	3	3	1	3	1	Organic compounds	Organoheterocyclic compounds	Indoles and derivatives	1350547	GOLXRNDWAUTYKT-UHFFFAOYSA-N
131	1	1	1	8	1	214.107	N-(.beta.-Ketocaproyl)-L-homoserinelactone	InChI=1S/C10H15NO4/c1-2-3-7(12)6-9(13)11-8-4-5-15-10(8)14/h8H,2-6H2,1H3,(H,11,13)/t8-/m0/s1	CCCC(=O)CC(=O)NC1CCOC1=O	0.872357333333333	0.946006006006006	3	YRYOXRMDHALAFL-UHFFFAOYSA-N	1	1	1	1	1	1	Organic compounds	Organic acids and derivatives	Carboxylic acids and derivatives	1063525	YRYOXRMDHALAFL-QMMMGPOBSA-N
133	27	30	29	24	1	217.107	3-Oxo-1,8-octanedicarboxylicacid	InChI=1S/C10H16O5/c11-8(6-7-10(14)15)4-2-1-3-5-9(12)13/h1-7H2,(H,12,13)(H,14,15)	C(CCC(=O)CCC(=O)O)CCC(=O)O	0.830545	0.19957264957265	2	XTQIBFVBYWIHIP-UHFFFAOYSA-N	3	4	2	2	5	1	Organic compounds	Organic acids and derivatives	Keto acids and derivatives	1054294	XTQIBFVBYWIHIP-UHFFFAOYSA-N
134	4	4	4	27	1	261.135	Diaveridine	InChI=1S/C13H16N4O2/c1-18-10-4-3-8(6-11(10)19-2)5-9-7-16-13(15)17-12(9)14/h3-4,6-7H,5H2,1-2H3,(H4,14,15,16,17)	COC1=C(C=C(C=C1)CC2=CN=C(N=C2N)N)OC	0.645792	0.142857142857143	1	LDBTVAXGKYIFHO-UHFFFAOYSA-N	1	1	1	2	1	1	Organic compounds	Benzenoids	Benzene and substituted derivatives	1367604	LDBTVAXGKYIFHO-UHFFFAOYSA-N
135	10	6	5	6	1	326.108	N-Glycolylneuraminicacid	InChI=1S/C11H19NO10/c13-2-5(16)8(18)9-7(12-6(17)3-14)4(15)1-11(21,22-9)10(19)20/h4-5,7-9,13-16,18,21H,1-3H2,(H,12,17)(H,19,20)/t4-,5+,7+,8+,9+,11-/m0/s1	C1C(C(C(OC1(C(=O)O)O)C(C(CO)O)O)NC(=O)CO)O	0.600689	0.563106796116505	1	FDJKUWYYUZCUJX-UHFFFAOYSA-N	3	4	1	2	4	1	Organic compounds	Organic oxygen compounds	Organooxygen compounds	1060161	FDJKUWYYUZCUJX-AJKRCSPLSA-N
136	1	1	1	20	1	214.107	N-(.beta.-Ketocaproyl)-DL-homoserinelactone	InChI=1S/C10H15NO4/c1-2-3-7(12)6-9(13)11-8-4-5-15-10(8)14/h8H,2-6H2,1H3,(H,11,13)	CCCC(=O)CC(=O)NC1CCOC1=O	0.880178	0.946006006006006	3	YRYOXRMDHALAFL-UHFFFAOYSA-N	1	1	1	1	1	1	Organic compounds	Organic acids and derivatives	Carboxylic acids and derivatives	1063695	YRYOXRMDHALAFL-UHFFFAOYSA-N
137	2	2	3	14	1	149.06	trans-Cinnamicacid	InChI=1S/C9H8O2/c10-9(11)7-6-8-4-2-1-3-5-8/h1-7H,(H,10,11)/b7-6+	C1=CC=C(C=C1)C=CC(=O)O	0.8529175	0.250877192982456	2	WBYWAXJHAXSJNI-UHFFFAOYSA-N	7	3	4	2	4	1	Organic compounds	Phenylpropanoids and polyketides	Cinnamic acids and derivatives	1356153	WBYWAXJHAXSJNI-VOTSOKGWSA-N
138	5	8	7	15	1	177.112	2-(2-Butoxyethoxy)aceticacid	InChI=1S/C8H16O4/c1-2-3-4-11-5-6-12-7-8(9)10/h2-7H2,1H3,(H,9,10)	CCCCOCCOCC(=O)O	0.840832	0.277640039370422	5	MCORDGVZLPBVJB-UHFFFAOYSA-N	4	2	2	1	2	1	Organic compounds	Organic acids and derivatives	Carboxylic acids and derivatives	1357776	MCORDGVZLPBVJB-UHFFFAOYSA-N
139	1	1	1	2	1	400.342	Palmitoyl-L-carnitine	InChI=1S/C23H45NO4/c1-5-6-7-8-9-10-11-12-13-14-15-16-17-18-23(27)28-21(19-22(25)26)20-24(2,3)4/h21H,5-20H2,1-4H3/t21-/m1/s1	CCCCCCCCCCCCCCCC(=O)OC(CC(=O)[O-])C[N+](C)(C)C	0.984008333333333	0.912568306010929	9	XOMRRQXKHMYMOC-UHFFFAOYSA-N	1	1	1	1	0	1	Organic compounds	Lipids and lipid-like molecules	Fatty Acyls	1349016	XOMRRQXKHMYMOC-OAQYLSRUSA-N
140	1	21	11	27	1	137.06	Aceticacid,phenylester	InChI=1S/C8H8O2/c1-7(9)10-8-5-3-2-4-6-8/h2-6H,1H3	CC(=O)OC1=CC=CC=C1	0.833636	0.278826765235065	4	IPBVNPXQWQGGJP-UHFFFAOYSA-N	4	3	3	5	4	1	Organic compounds	Benzenoids	Phenol esters	1062394	IPBVNPXQWQGGJP-UHFFFAOYSA-N
141	1	1	1	12	1	242.139	N-(3-Oxooctanoyl)-L-homoserinelactone	InChI=1S/C12H19NO4/c1-2-3-4-5-9(14)8-11(15)13-10-6-7-17-12(10)16/h10H,2-8H2,1H3,(H,13,15)/t10-/m0/s1	CCCCCC(=O)CC(=O)NC1CCOC1=O	0.9542115	0.986666666666667	2	FXCMGCFNLNFLSH-UHFFFAOYSA-N	3	3	3	1	3	1	Organic compounds	Organic acids and derivatives	Carboxylic acids and derivatives	1063609	FXCMGCFNLNFLSH-JTQLQIEISA-N
142	3	5	1	27	1	198.113	Metanephrine	InChI=1S/C10H15NO3/c1-11-6-9(13)7-3-4-8(12)10(5-7)14-2/h3-5,9,11-13H,6H2,1-2H3	CNCC(C1=CC(=C(C=C1)O)OC)O	0.653495	0.653846153846154	1	JWJCTZKFYGDABJ-UHFFFAOYSA-N	1	1	1	3	1	1	Organic compounds	Benzenoids	Phenols	1068875	JWJCTZKFYGDABJ-UHFFFAOYSA-N
143	3	39	13	36	1	829.282	Maltopentaose	InChI=1S/C30H52O26/c31-1-7(37)13(39)23(8(38)2-32)53-28-20(46)16(42)25(10(4-34)50-28)55-30-22(48)18(44)26(12(6-36)52-30)56-29-21(47)17(43)24(11(5-35)51-29)54-27-19(45)15(41)14(40)9(3-33)49-27/h1,7-30,32-48H,2-6H2/t7-,8+,9+,10+,11+,12+,13+,14+,15-,16+,17+,18+,19+,20+,21+,22+,23+,24+,25+,26+,27+,28+,29+,30+/m0/s1	C(C1C(C(C(C(O1)OC2C(OC(C(C2O)O)OC3C(OC(C(C3O)O)OC4C(OC(C(C4O)O)OC(C(CO)O)C(C(C=O)O)O)CO)CO)CO)O)O)O)O	0.93964	0.780790441176471	2	FJCUPROCOFFUSR-UHFFFAOYSA-N	4	2	2	2	1	1	Organic compounds	Organic oxygen compounds	Organooxygen compounds	1076613	FJCUPROCOFFUSR-GMMZZHHDSA-N
144	12	1	2	17	1	251.07	Glu-Cys	InChI=1S/C8H14N2O5S/c9-4(1-2-6(11)12)7(13)10-5(3-16)8(14)15/h4-5,16H,1-3,9H2,(H,10,13)(H,11,12)(H,14,15)/t4-,5-/m0/s1	C(CC(=O)O)C(C(=O)NC(CS)C(=O)O)N	0.874629	0.895522388059702	1	PABVKUJVLNMOJP-UHFFFAOYSA-N	5	3	3	3	3	1	Organic compounds	Organic acids and derivatives	Carboxylic acids and derivatives	1077188	PABVKUJVLNMOJP-WHFBIAKZSA-N
145	1	1	1	11	1	288.203	Ile-Arg	InChI=1S/C12H25N5O3/c1-3-7(2)9(13)10(18)17-8(11(19)20)5-4-6-16-12(14)15/h7-9H,3-6,13H2,1-2H3,(H,17,18)(H,19,20)(H4,14,15,16)/t7-,8-,9-/m0/s1	CCC(C)C(C(=O)NC(CCCN=C(N)N)C(=O)O)N	0.8801701	0.868966726002091	10	HYXQKVOADYPQEA-UHFFFAOYSA-N	3	3	3	2	3	1	Organic compounds	Organic acids and derivatives	Carboxylic acids and derivatives	1078270	HYXQKVOADYPQEA-CIUDSAMLSA-N
146	5	1	1	30	1	361.183	Ala-Asp-Arg	InChI=1S/C13H24N6O6/c1-6(14)10(22)19-8(5-9(20)21)11(23)18-7(12(24)25)3-2-4-17-13(15)16/h6-8H,2-5,14H2,1H3,(H,18,23)(H,19,22)(H,20,21)(H,24,25)(H4,15,16,17)	CC(C(=O)NC(CC(=O)O)C(=O)NC(CCCN=C(N)N)C(=O)O)N	0.878156125	0.96668595538383	8	PBAMJJXWDQXOJA-UHFFFAOYSA-N	1	4	4	8	4	1	Organic compounds	Organic acids and derivatives	Carboxylic acids and derivatives	1078968	PBAMJJXWDQXOJA-UHFFFAOYSA-N
147	23	1	1	39	1	393.155	Cys-Asp-Arg	InChI=1S/C13H24N6O6S/c14-6(5-26)10(22)19-8(4-9(20)21)11(23)18-7(12(24)25)2-1-3-17-13(15)16/h6-8,26H,1-5,14H2,(H,18,23)(H,19,22)(H,20,21)(H,24,25)(H4,15,16,17)	C(CC(C(=O)O)NC(=O)C(CC(=O)O)NC(=O)C(CS)N)CN=C(N)N	0.889613833333333	0.86139951594673	6	FWYBFUDWUUFLDN-UHFFFAOYSA-N	3	2	2	5	2	1	Organic compounds	Organic acids and derivatives	Carboxylic acids and derivatives	1078983	FWYBFUDWUUFLDN-UHFFFAOYSA-N
148	3	1	1	11	1	378.217	Cys-Lys-Lys	InChI=1S/C15H31N5O4S/c16-7-3-1-5-11(19-13(21)10(18)9-25)14(22)20-12(15(23)24)6-2-4-8-17/h10-12,25H,1-9,16-18H2,(H,19,21)(H,20,22)(H,23,24)	C(CCN)CC(C(=O)NC(CCCCN)C(=O)O)NC(=O)C(CS)N	0.926458555555556	0.805818121299423	9	KGIHMGPYGXBYJJ-UHFFFAOYSA-N	8	3	3	3	3	1	Organic compounds	Organic acids and derivatives	Carboxylic acids and derivatives	1079060	KGIHMGPYGXBYJJ-UHFFFAOYSA-N
149	5	1	1	10	1	434.229	Cys-Arg-Arg	InChI=1S/C15H31N9O4S/c16-8(7-29)11(25)23-9(3-1-5-21-14(17)18)12(26)24-10(13(27)28)4-2-6-22-15(19)20/h8-10,29H,1-7,16H2,(H,23,25)(H,24,26)(H,27,28)(H4,17,18,21)(H4,19,20,22)	C(CC(C(=O)NC(CCCN=C(N)N)C(=O)O)NC(=O)C(CS)N)CN=C(N)N	0.8765295	0.836227251985698	10	UKVGHFORADMBEN-UHFFFAOYSA-N	9	5	5	3	5	1	Organic compounds	Organic acids and derivatives	Carboxylic acids and derivatives	1079098	UKVGHFORADMBEN-UHFFFAOYSA-N
150	2	1	1	74	1	377.197	Cys-Val-Arg	InChI=1S/C14H28N6O4S/c1-7(2)10(20-11(21)8(15)6-25)12(22)19-9(13(23)24)4-3-5-18-14(16)17/h7-10,25H,3-6,15H2,1-2H3,(H,19,22)(H,20,21)(H,23,24)(H4,16,17,18)	CC(C)C(C(=O)NC(CCCN=C(N)N)C(=O)O)NC(=O)C(CS)N	0.841081111111111	0.800331385904536	9	MHYHLWUGWUBUHF-UHFFFAOYSA-N	7	7	7	5	7	1	Organic compounds	Organic acids and derivatives	Carboxylic acids and derivatives	1085794	MHYHLWUGWUBUHF-UHFFFAOYSA-N
151	60	1	1	59	1	405.173	Asp-Asp-Arg	InChI=1S/C14H24N6O8/c15-6(4-9(21)22)11(25)20-8(5-10(23)24)12(26)19-7(13(27)28)2-1-3-18-14(16)17/h6-8H,1-5,15H2,(H,19,26)(H,20,25)(H,21,22)(H,23,24)(H,27,28)(H4,16,17,18)	C(CC(C(=O)O)NC(=O)C(CC(=O)O)NC(=O)C(CC(=O)O)N)CN=C(N)N	0.894771555555556	0.895126741180428	9	JGDBHIVECJGXJA-UHFFFAOYSA-N	3	3	3	1	3	1	Organic compounds	Organic acids and derivatives	Carboxylic acids and derivatives	1079176	JGDBHIVECJGXJA-UHFFFAOYSA-N
152	17	1	1	18	1	419.189	Glu-Asp-Arg	InChI=1S/C15H26N6O8/c16-7(3-4-10(22)23)12(26)21-9(6-11(24)25)13(27)20-8(14(28)29)2-1-5-19-15(17)18/h7-9H,1-6,16H2,(H,20,27)(H,21,26)(H,22,23)(H,24,25)(H,28,29)(H4,17,18,19)	C(CC(C(=O)O)NC(=O)C(CC(=O)O)NC(=O)C(CCC(=O)O)N)CN=C(N)N	0.8576794	0.922194246215787	10	QPRZKNOOOBWXSU-UHFFFAOYSA-N	2	7	7	3	7	1	Organic compounds	Organic acids and derivatives	Carboxylic acids and derivatives	1079194	QPRZKNOOOBWXSU-UHFFFAOYSA-N
153	4	1	1	8	1	437.214	Phe-Asp-Arg	InChI=1S/C19H28N6O6/c20-12(9-11-5-2-1-3-6-11)16(28)25-14(10-15(26)27)17(29)24-13(18(30)31)7-4-8-23-19(21)22/h1-3,5-6,12-14H,4,7-10,20H2,(H,24,29)(H,25,28)(H,26,27)(H,30,31)(H4,21,22,23)	C1=CC=C(C=C1)CC(C(=O)NC(CC(=O)O)C(=O)NC(CCCN=C(N)N)C(=O)O)N	0.9067069	0.780195436868865	10	XMPUYNHKEPFERE-UHFFFAOYSA-N	6	2	2	4	2	1	Organic compounds	Organic acids and derivatives	Carboxylic acids and derivatives	1079248	XMPUYNHKEPFERE-UHFFFAOYSA-N
154	8	1	1	5	1	422.276	Phe-Lys-Lys	InChI=1S/C21H35N5O4/c22-12-6-4-10-17(20(28)26-18(21(29)30)11-5-7-13-23)25-19(27)16(24)14-15-8-2-1-3-9-15/h1-3,8-9,16-18H,4-7,10-14,22-24H2,(H,25,27)(H,26,28)(H,29,30)	C1=CC=C(C=C1)CC(C(=O)NC(CCCCN)C(=O)NC(CCCCN)C(=O)O)N	0.934202777777778	0.715418650979834	9	PEFJUUYFEGBXFA-UHFFFAOYSA-N	2	1	1	2	1	1	Organic compounds	Organic acids and derivatives	Carboxylic acids and derivatives	1079365	PEFJUUYFEGBXFA-UHFFFAOYSA-N
155	2	1	1	7	1	347.167	Gly-Asp-Arg	InChI=1S/C12H22N6O6/c13-5-8(19)17-7(4-9(20)21)10(22)18-6(11(23)24)2-1-3-16-12(14)15/h6-7H,1-5,13H2,(H,17,19)(H,18,22)(H,20,21)(H,23,24)(H4,14,15,16)	C(CC(C(=O)O)NC(=O)C(CC(=O)O)NC(=O)CN)CN=C(N)N	0.866140875	0.897830518561542	8	IWAXHBCACVWNHT-UHFFFAOYSA-N	3	3	3	2	3	1	Organic compounds	Organic acids and derivatives	Carboxylic acids and derivatives	1079638	IWAXHBCACVWNHT-UHFFFAOYSA-N
156	37	1	2	48	1	379.209	Gly-Phe-Arg	InChI=1S/C17H26N6O4/c18-10-14(24)22-13(9-11-5-2-1-3-6-11)15(25)23-12(16(26)27)7-4-8-21-17(19)20/h1-3,5-6,12-13H,4,7-10,18H2,(H,22,24)(H,23,25)(H,26,27)(H4,19,20,21)	C1=CC=C(C=C1)CC(C(=O)NC(CCCN=C(N)N)C(=O)O)NC(=O)CN	0.8471234	0.799270079661077	5	FXLVSYVJDPCIHH-UHFFFAOYSA-N	1	3	3	2	3	1	Organic compounds	Organic acids and derivatives	Carboxylic acids and derivatives	1079698	FXLVSYVJDPCIHH-UHFFFAOYSA-N
157	3	1	1	7	1	332.229	Gly-Lys-Lys	InChI=1S/C14H29N5O4/c15-7-3-1-5-10(18-12(20)9-17)13(21)19-11(14(22)23)6-2-4-8-16/h10-11H,1-9,15-17H2,(H,18,20)(H,19,21)(H,22,23)	C(CCN)CC(C(=O)NC(CCCCN)C(=O)O)NC(=O)CN	0.8803856	0.778511747482682	5	VEPBEGNDJYANCF-UHFFFAOYSA-N	1	2	2	1	2	1	Organic compounds	Organic acids and derivatives	Carboxylic acids and derivatives	1079773	VEPBEGNDJYANCF-UHFFFAOYSA-N
158	2	1	1	24	1	403.23	Ile-Asp-Arg	InChI=1S/C16H30N6O6/c1-3-8(2)12(17)14(26)22-10(7-11(23)24)13(25)21-9(15(27)28)5-4-6-20-16(18)19/h8-10,12H,3-7,17H2,1-2H3,(H,21,25)(H,22,26)(H,23,24)(H,27,28)(H4,18,19,20)	CCC(C)C(C(=O)NC(CC(=O)O)C(=O)NC(CCCN=C(N)N)C(=O)O)N	0.9042985	0.904772089925254	10	UMYZBHKAVTXWIW-UHFFFAOYSA-N	6	2	2	1	2	1	Organic compounds	Organic acids and derivatives	Carboxylic acids and derivatives	1080075	UMYZBHKAVTXWIW-UHFFFAOYSA-N
159	4	3	3	4	1	388.292	Ile-Lys-Lys	InChI=1S/C18H37N5O4/c1-3-12(2)15(21)17(25)22-13(8-4-6-10-19)16(24)23-14(18(26)27)9-5-7-11-20/h12-15H,3-11,19-21H2,1-2H3,(H,22,25)(H,23,24)(H,26,27)	CCC(C)C(C(=O)NC(CCCCN)C(=O)NC(CCCCN)C(=O)O)N	0.9365382	0.881001155471874	10	GVNNAHIRSDRIII-UHFFFAOYSA-N	1	2	2	2	2	1	Organic compounds	Organic acids and derivatives	Carboxylic acids and derivatives	1080194	GVNNAHIRSDRIII-UHFFFAOYSA-N
160	6	2	2	13	1	404.25	Lys-Glu-Lys	InChI=1S/C17H33N5O6/c18-9-3-1-5-11(20)15(25)21-12(7-8-14(23)24)16(26)22-13(17(27)28)6-2-4-10-19/h11-13H,1-10,18-20H2,(H,21,25)(H,22,26)(H,23,24)(H,27,28)	C(CCN)CC(C(=O)NC(CCC(=O)O)C(=O)NC(CCCCN)C(=O)O)N	0.9210542	0.826176453107832	10	IMAKMJCBYCSMHM-UHFFFAOYSA-N	8	7	7	4	7	1	Organic compounds	Organic acids and derivatives	Carboxylic acids and derivatives	1080463	IMAKMJCBYCSMHM-UHFFFAOYSA-N
161	4	3	3	4	1	388.292	Lys-Ile-Lys	InChI=1S/C18H37N5O4/c1-3-12(2)15(23-16(24)13(21)8-4-6-10-19)17(25)22-14(18(26)27)9-5-7-11-20/h12-15H,3-11,19-21H2,1-2H3,(H,22,25)(H,23,24)(H,26,27)	CCC(C)C(C(=O)NC(CCCCN)C(=O)O)NC(=O)C(CCCCN)N	0.924673	0.864749082503383	10	QOJDBRUCOXQSSK-UHFFFAOYSA-N	2	2	2	1	2	1	Organic compounds	Organic acids and derivatives	Carboxylic acids and derivatives	1080504	QOJDBRUCOXQSSK-UHFFFAOYSA-N
162	4	4	4	1	1	388.292	Lys-Leu-Lys	InChI=1S/C18H37N5O4/c1-12(2)11-15(23-16(24)13(21)7-3-5-9-19)17(25)22-14(18(26)27)8-4-6-10-20/h12-15H,3-11,19-21H2,1-2H3,(H,22,25)(H,23,24)(H,26,27)	CC(C)CC(C(=O)NC(CCCCN)C(=O)O)NC(=O)C(CCCCN)N	0.9472592	0.881001155471874	10	RBEATVHTWHTHTJ-UHFFFAOYSA-N	2	2	2	1	2	1	Organic compounds	Organic acids and derivatives	Carboxylic acids and derivatives	1080601	RBEATVHTWHTHTJ-UHFFFAOYSA-N
163	2	1	1	6	1	362.24	Lys-Ser-Lys	InChI=1S/C15H31N5O5/c16-7-3-1-5-10(18)13(22)20-12(9-21)14(23)19-11(15(24)25)6-2-4-8-17/h10-12,21H,1-9,16-18H2,(H,19,23)(H,20,22)(H,24,25)	C(CCN)CC(C(=O)NC(CO)C(=O)NC(CCCCN)C(=O)O)N	0.880937444444444	0.840167697141351	9	ZUGVARDEGWMMLK-UHFFFAOYSA-N	1	2	2	1	2	1	Organic compounds	Organic acids and derivatives	Carboxylic acids and derivatives	1080714	ZUGVARDEGWMMLK-UHFFFAOYSA-N
164	10	2	2	11	1	376.255	Lys-Thr-Lys	InChI=1S/C16H33N5O5/c1-10(22)13(21-14(23)11(19)6-2-4-8-17)15(24)20-12(16(25)26)7-3-5-9-18/h10-13,22H,2-9,17-19H2,1H3,(H,20,24)(H,21,23)(H,25,26)	CC(C(C(=O)NC(CCCCN)C(=O)O)NC(=O)C(CCCCN)N)O	0.9260043	0.884226900943095	10	YKBSXQFZWFXFIB-UHFFFAOYSA-N	2	1	1	1	1	1	Organic compounds	Organic acids and derivatives	Carboxylic acids and derivatives	1082564	YKBSXQFZWFXFIB-UHFFFAOYSA-N
165	2	1	1	8	1	374.276	Lys-Val-Lys	InChI=1S/C17H35N5O4/c1-11(2)14(22-15(23)12(20)7-3-5-9-18)16(24)21-13(17(25)26)8-4-6-10-19/h11-14H,3-10,18-20H2,1-2H3,(H,21,24)(H,22,23)(H,25,26)	CC(C)C(C(=O)NC(CCCCN)C(=O)O)NC(=O)C(CCCCN)N	0.945398	0.887531006218143	10	NYTDJEZBAAFLLG-UHFFFAOYSA-N	3	5	5	1	5	1	Organic compounds	Organic acids and derivatives	Carboxylic acids and derivatives	1080793	NYTDJEZBAAFLLG-UHFFFAOYSA-N
166	9	2	3	20	1	403.23	Leu-Asp-Arg	InChI=1S/C16H30N6O6/c1-8(2)6-9(17)13(25)22-11(7-12(23)24)14(26)21-10(15(27)28)4-3-5-20-16(18)19/h8-11H,3-7,17H2,1-2H3,(H,21,26)(H,22,25)(H,23,24)(H,27,28)(H4,18,19,20)	CC(C)CC(C(=O)NC(CC(=O)O)C(=O)NC(CCCN=C(N)N)C(=O)O)N	0.8807707	0.907473391525116	10	YKNBJXOJTURHCU-UHFFFAOYSA-N	2	2	2	5	2	1	Organic compounds	Organic acids and derivatives	Carboxylic acids and derivatives	1080832	YKNBJXOJTURHCU-UHFFFAOYSA-N
167	4	1	1	112	1	421.186	Met-Asp-Arg	InChI=1S/C15H28N6O6S/c1-28-6-4-8(16)12(24)21-10(7-11(22)23)13(25)20-9(14(26)27)3-2-5-19-15(17)18/h8-10H,2-7,16H2,1H3,(H,20,25)(H,21,24)(H,22,23)(H,26,27)(H4,17,18,19)	CSCCC(C(=O)NC(CC(=O)O)C(=O)NC(CCCN=C(N)N)C(=O)O)N	0.8855744	0.802332832326367	10	SQUTUWHAAWJYES-UHFFFAOYSA-N	3	3	3	3	3	1	Organic compounds	Organic acids and derivatives	Carboxylic acids and derivatives	1080876	SQUTUWHAAWJYES-UHFFFAOYSA-N
168	6	1	1	32	1	419.243	Met-Ile-Arg	InChI=1S/C17H34N6O4S/c1-4-10(2)13(23-14(24)11(18)7-9-28-3)15(25)22-12(16(26)27)6-5-8-21-17(19)20/h10-13H,4-9,18H2,1-3H3,(H,22,25)(H,23,24)(H,26,27)(H4,19,20,21)	CCC(C)C(C(=O)NC(CCCN=C(N)N)C(=O)O)NC(=O)C(CCSC)N	0.8546375	0.885989797188006	4	AEQVPPGEJJBFEE-UHFFFAOYSA-N	5	8	8	5	8	1	Organic compounds	Organic acids and derivatives	Carboxylic acids and derivatives	1086011	AEQVPPGEJJBFEE-UHFFFAOYSA-N
169	13	1	1	6	1	462.261	Met-Arg-Arg	InChI=1S/C17H35N9O4S/c1-31-9-6-10(18)13(27)25-11(4-2-7-23-16(19)20)14(28)26-12(15(29)30)5-3-8-24-17(21)22/h10-12H,2-9,18H2,1H3,(H,25,27)(H,26,28)(H,29,30)(H4,19,20,23)(H4,21,22,24)	CSCCC(C(=O)NC(CCCN=C(N)N)C(=O)NC(CCCN=C(N)N)C(=O)O)N	0.9071209	0.74664556746523	10	JQEBITVYKUCBMC-UHFFFAOYSA-N	3	4	4	4	4	1	Organic compounds	Organic acids and derivatives	Carboxylic acids and derivatives	1080987	JQEBITVYKUCBMC-UHFFFAOYSA-N
170	17	1	1	106	1	405.228	Met-Val-Arg	InChI=1S/C16H32N6O4S/c1-9(2)12(22-13(23)10(17)6-8-27-3)14(24)21-11(15(25)26)5-4-7-20-16(18)19/h9-12H,4-8,17H2,1-3H3,(H,21,24)(H,22,23)(H,25,26)(H4,18,19,20)	CC(C)C(C(=O)NC(CCCN=C(N)N)C(=O)O)NC(=O)C(CCSC)N	0.8927072	0.859358310921324	10	ALTHVGNGGZZSAC-UHFFFAOYSA-N	6	6	6	1	6	1	Organic compounds	Organic acids and derivatives	Carboxylic acids and derivatives	1081025	ALTHVGNGGZZSAC-UHFFFAOYSA-N
171	13	1	1	23	1	402.246	Asn-Ile-Arg	InChI=1S/C16H31N7O5/c1-3-8(2)12(23-13(25)9(17)7-11(18)24)14(26)22-10(15(27)28)5-4-6-21-16(19)20/h8-10,12H,3-7,17H2,1-2H3,(H2,18,24)(H,22,26)(H,23,25)(H,27,28)(H4,19,20,21)	CCC(C)C(C(=O)NC(CCCN=C(N)N)C(=O)O)NC(=O)C(CC(=O)N)N	0.873011833333333	0.930560385217443	6	OLISTMZJGQUOGS-UHFFFAOYSA-N	3	1	1	1	1	1	Organic compounds	Organic acids and derivatives	Carboxylic acids and derivatives	1086046	OLISTMZJGQUOGS-UHFFFAOYSA-N
172	27	1	1	7	1	445.263	Asn-Arg-Arg	InChI=1S/C16H32N10O5/c17-8(7-11(18)27)12(28)25-9(3-1-5-23-15(19)20)13(29)26-10(14(30)31)4-2-6-24-16(21)22/h8-10H,1-7,17H2,(H2,18,27)(H,25,28)(H,26,29)(H,30,31)(H4,19,20,23)(H4,21,22,24)	C(CC(C(=O)NC(CCCN=C(N)N)C(=O)O)NC(=O)C(CC(=O)N)N)CN=C(N)N	0.8895909	0.851870134478194	10	GMRGSBAMMMVDGG-UHFFFAOYSA-N	2	2	2	5	2	1	Organic compounds	Organic acids and derivatives	Carboxylic acids and derivatives	1081119	GMRGSBAMMMVDGG-UHFFFAOYSA-N
173	8	1	4	11	1	388.23	Asn-Val-Arg	InChI=1S/C15H29N7O5/c1-7(2)11(22-12(24)8(16)6-10(17)23)13(25)21-9(14(26)27)4-3-5-20-15(18)19/h7-9,11H,3-6,16H2,1-2H3,(H2,17,23)(H,21,25)(H,22,24)(H,26,27)(H4,18,19,20)	CC(C)C(C(=O)NC(CCCN=C(N)N)C(=O)O)NC(=O)C(CC(=O)N)N	0.935001	0.987341772151899	2	XLDMSQYOYXINSZ-UHFFFAOYSA-N	3	5	3	1	5	1	Organic compounds	Organic acids and derivatives	Carboxylic acids and derivatives	1081153	XLDMSQYOYXINSZ-UHFFFAOYSA-N
174	5	1	2	35	1	387.199	Pro-Asp-Arg	InChI=1S/C15H26N6O6/c16-15(17)19-6-2-4-9(14(26)27)20-13(25)10(7-11(22)23)21-12(24)8-3-1-5-18-8/h8-10,18H,1-7H2,(H,20,25)(H,21,24)(H,22,23)(H,26,27)(H4,16,17,19)	C1CC(NC1)C(=O)NC(CC(=O)O)C(=O)NC(CCCN=C(N)N)C(=O)O	0.88259	0.837613108562901	10	JARJPEMLQAWNBR-UHFFFAOYSA-N	2	4	4	3	4	1	Organic compounds	Organic acids and derivatives	Carboxylic acids and derivatives	1081168	JARJPEMLQAWNBR-UHFFFAOYSA-N
175	16	1	1	13	1	442.252	PyroGlu-Arg-Arg	InChI=1S/C17H31N9O5/c18-16(19)22-7-1-3-9(25-14(29)10-5-6-12(27)24-10)13(28)26-11(15(30)31)4-2-8-23-17(20)21/h9-11H,1-8H2,(H,24,27)(H,25,29)(H,26,28)(H,30,31)(H4,18,19,22)(H4,20,21,23)	C1CC(=O)NC1C(=O)NC(CCCN=C(N)N)C(=O)NC(CCCN=C(N)N)C(=O)O	0.864533222222222	0.912526582619011	9	RFYUUODACFUAEY-UHFFFAOYSA-N	4	1	1	2	1	1	Organic compounds	Organic acids and derivatives	Carboxylic acids and derivatives	1081283	RFYUUODACFUAEY-UHFFFAOYSA-N
176	41	1	1	4	1	459.279	Gln-Arg-Arg	InChI=1S/C17H34N10O5/c18-9(5-6-12(19)28)13(29)26-10(3-1-7-24-16(20)21)14(30)27-11(15(31)32)4-2-8-25-17(22)23/h9-11H,1-8,18H2,(H2,19,28)(H,26,29)(H,27,30)(H,31,32)(H4,20,21,24)(H4,22,23,25)	C(CC(C(=O)NC(CCCN=C(N)N)C(=O)O)NC(=O)C(CCC(=O)N)N)CN=C(N)N	0.849684833333333	0.939061193509563	6	KWUSGAIFNHQCBY-UHFFFAOYSA-N	1	9	9	5	9	1	Organic compounds	Organic acids and derivatives	Carboxylic acids and derivatives	1081318	KWUSGAIFNHQCBY-UHFFFAOYSA-N
177	3	1	1	25	1	377.178	Ser-Asp-Arg	InChI=1S/C13H24N6O7/c14-6(5-20)10(23)19-8(4-9(21)22)11(24)18-7(12(25)26)2-1-3-17-13(15)16/h6-8,20H,1-5,14H2,(H,18,24)(H,19,23)(H,21,22)(H,25,26)(H4,15,16,17)	C(CC(C(=O)O)NC(=O)C(CC(=O)O)NC(=O)C(CO)N)CN=C(N)N	0.9040786	0.917505833456895	10	CNIIKZQXBBQHCX-UHFFFAOYSA-N	3	6	6	6	6	1	Organic compounds	Organic acids and derivatives	Carboxylic acids and derivatives	1081610	CNIIKZQXBBQHCX-UHFFFAOYSA-N
178	14	1	1	12	1	362.24	Ser-Lys-Lys	InChI=1S/C15H31N5O5/c16-7-3-1-5-11(19-13(22)10(18)9-21)14(23)20-12(15(24)25)6-2-4-8-17/h10-12,21H,1-9,16-18H2,(H,19,22)(H,20,23)(H,24,25)	C(CCN)CC(C(=O)NC(CCCCN)C(=O)O)NC(=O)C(CO)N	0.919932888888889	0.872688330125448	9	CRJZZXMAADSBBQ-UHFFFAOYSA-N	1	2	2	5	2	1	Organic compounds	Organic acids and derivatives	Carboxylic acids and derivatives	1081725	CRJZZXMAADSBBQ-UHFFFAOYSA-N
179	4	1	1	16	1	391.194	Thr-Asp-Arg	InChI=1S/C14H26N6O7/c1-6(21)10(15)12(25)20-8(5-9(22)23)11(24)19-7(13(26)27)3-2-4-18-14(16)17/h6-8,10,21H,2-5,15H2,1H3,(H,19,24)(H,20,25)(H,22,23)(H,26,27)(H4,16,17,18)	CC(C(C(=O)NC(CC(=O)O)C(=O)NC(CCCN=C(N)N)C(=O)O)N)O	0.9038887	0.938467808770017	10	VXMHQKHDKCATDV-UHFFFAOYSA-N	1	8	8	2	8	1	Organic compounds	Organic acids and derivatives	Carboxylic acids and derivatives	1081941	VXMHQKHDKCATDV-UHFFFAOYSA-N
180	4	1	2	62	1	377.197	Ala-Met-Arg	InChI=1S/C14H28N6O4S/c1-8(15)11(21)19-9(5-7-25-2)12(22)20-10(13(23)24)4-3-6-18-14(16)17/h8-10H,3-7,15H2,1-2H3,(H,19,21)(H,20,22)(H,23,24)(H4,16,17,18)	CC(C(=O)NC(CCSC)C(=O)NC(CCCN=C(N)N)C(=O)O)N	0.890322666666667	0.886373035566584	3	NLOMBWNGESDVJU-UHFFFAOYSA-N	7	7	7	3	7	1	Organic compounds	Organic acids and derivatives	Carboxylic acids and derivatives	1082886	NLOMBWNGESDVJU-UHFFFAOYSA-N
181	4	3	3	90	1	419.243	Leu-Met-Arg	InChI=1S/C17H34N6O4S/c1-10(2)9-11(18)14(24)22-12(6-8-28-3)15(25)23-13(16(26)27)5-4-7-21-17(19)20/h10-13H,4-9,18H2,1-3H3,(H,22,24)(H,23,25)(H,26,27)(H4,19,20,21)	CC(C)CC(C(=O)NC(CCSC)C(=O)NC(CCCN=C(N)N)C(=O)O)N	0.907685	0.917898745519713	3	PKKMDPNFGULLNQ-UHFFFAOYSA-N	4	8	8	1	8	1	Organic compounds	Organic acids and derivatives	Carboxylic acids and derivatives	1082962	PKKMDPNFGULLNQ-UHFFFAOYSA-N
182	1	2	2	42	1	403.212	Pro-Met-Arg	InChI=1S/C16H30N6O4S/c1-27-9-6-11(21-13(23)10-4-2-7-19-10)14(24)22-12(15(25)26)5-3-8-20-16(17)18/h10-12,19H,2-9H2,1H3,(H,21,23)(H,22,24)(H,25,26)(H4,17,18,20)	CSCCC(C(=O)NC(CCCN=C(N)N)C(=O)O)NC(=O)C1CCCN1	0.868030285714286	0.832222222222222	7	BARPGRUZBKFJMA-UHFFFAOYSA-N	3	3	3	5	3	1	Organic compounds	Organic acids and derivatives	Carboxylic acids and derivatives	1082980	BARPGRUZBKFJMA-UHFFFAOYSA-N
183	6	2	2	12	1	406.248	Lys-Met-Lys	InChI=1S/C17H35N5O4S/c1-27-11-8-13(21-15(23)12(20)6-2-4-9-18)16(24)22-14(17(25)26)7-3-5-10-19/h12-14H,2-11,18-20H2,1H3,(H,21,23)(H,22,24)(H,25,26)	CSCCC(C(=O)NC(CCCCN)C(=O)O)NC(=O)C(CCCCN)N	0.9133381	0.722579268327252	10	MTBLFIQZECOEBY-UHFFFAOYSA-N	2	3	3	4	3	1	Organic compounds	Organic acids and derivatives	Carboxylic acids and derivatives	1083274	MTBLFIQZECOEBY-UHFFFAOYSA-N
184	1	1	1	2	1	389.214	Val-Asp-Arg	InChI=1S/C15H28N6O6/c1-7(2)11(16)13(25)21-9(6-10(22)23)12(24)20-8(14(26)27)4-3-5-19-15(17)18/h7-9,11H,3-6,16H2,1-2H3,(H,20,24)(H,21,25)(H,22,23)(H,26,27)(H4,17,18,19)	CC(C)C(C(=O)NC(CC(=O)O)C(=O)NC(CCCN=C(N)N)C(=O)O)N	0.9062166	0.883465497291696	10	XQVRMLRMTAGSFJ-UHFFFAOYSA-N	4	4	4	5	4	1	Organic compounds	Organic acids and derivatives	Carboxylic acids and derivatives	1083399	XQVRMLRMTAGSFJ-UHFFFAOYSA-N
185	4	1	1	7	1	430.289	Val-Arg-Arg	InChI=1S/C17H35N9O4/c1-9(2)12(18)14(28)25-10(5-3-7-23-16(19)20)13(27)26-11(15(29)30)6-4-8-24-17(21)22/h9-12H,3-8,18H2,1-2H3,(H,25,28)(H,26,27)(H,29,30)(H4,19,20,23)(H4,21,22,24)	CC(C)C(C(=O)NC(CCCN=C(N)N)C(=O)NC(CCCN=C(N)N)C(=O)O)N	0.852030375	0.836151322306386	8	WGHVMKFREWGCGR-UHFFFAOYSA-N	1	6	6	1	6	1	Organic compounds	Organic acids and derivatives	Carboxylic acids and derivatives	1083497	WGHVMKFREWGCGR-UHFFFAOYSA-N
186	1	1	1	19	1	373.256	Val-Val-Arg	InChI=1S/C16H32N6O4/c1-8(2)11(17)13(23)22-12(9(3)4)14(24)21-10(15(25)26)6-5-7-20-16(18)19/h8-12H,5-7,17H2,1-4H3,(H,21,24)(H,22,23)(H,25,26)(H4,18,19,20)	CC(C)C(C(=O)NC(C(C)C)C(=O)NC(CCCN=C(N)N)C(=O)O)N	0.9176424	0.92966557054952	10	RTJPAGFXOWEBAI-UHFFFAOYSA-N	1	1	1	6	1	1	Organic compounds	Organic acids and derivatives	Carboxylic acids and derivatives	1083534	RTJPAGFXOWEBAI-UHFFFAOYSA-N
187	20	1	3	23	1	517.299	Trp-Arg-Arg	InChI=1S/C23H36N10O4/c24-15(11-13-12-31-16-6-2-1-5-14(13)16)19(34)32-17(7-3-9-29-22(25)26)20(35)33-18(21(36)37)8-4-10-30-23(27)28/h1-2,5-6,12,15,17-18,31H,3-4,7-11,24H2,(H,32,34)(H,33,35)(H,36,37)(H4,25,26,29)(H4,27,28,30)	C1=CC=C2C(=C1)C(=CN2)CC(C(=O)NC(CCCN=C(N)N)C(=O)NC(CCCN=C(N)N)C(=O)O)N	0.85022225	0.612526709401709	4	QNMIVTOQXUSGLN-UHFFFAOYSA-N	2	6	2	3	6	1	Organic compounds	Organic acids and derivatives	Carboxylic acids and derivatives	1083638	QNMIVTOQXUSGLN-UHFFFAOYSA-N
188	15	1	1	4	1	453.209	Tyr-Asp-Arg	InChI=1S/C19H28N6O7/c20-12(8-10-3-5-11(26)6-4-10)16(29)25-14(9-15(27)28)17(30)24-13(18(31)32)2-1-7-23-19(21)22/h3-6,12-14,26H,1-2,7-9,20H2,(H,24,30)(H,25,29)(H,27,28)(H,31,32)(H4,21,22,23)	C1=CC(=CC=C1CC(C(=O)NC(CC(=O)O)C(=O)NC(CCCN=C(N)N)C(=O)O)N)O	0.891566625	0.752609350030449	8	BARBHMSSVWPKPZ-UHFFFAOYSA-N	2	2	2	3	2	1	Organic compounds	Organic acids and derivatives	Carboxylic acids and derivatives	1083716	BARBHMSSVWPKPZ-UHFFFAOYSA-N
189	9	1	1	9	1	438.271	Tyr-Lys-Lys	InChI=1S/C21H35N5O5/c22-11-3-1-5-17(20(29)26-18(21(30)31)6-2-4-12-23)25-19(28)16(24)13-14-7-9-15(27)10-8-14/h7-10,16-18,27H,1-6,11-13,22-24H2,(H,25,28)(H,26,29)(H,30,31)	C1=CC(=CC=C1CC(C(=O)NC(CCCCN)C(=O)NC(CCCCN)C(=O)O)N)O	0.9334054	0.669567054787835	10	ZOBLBMGJKVJVEV-UHFFFAOYSA-N	5	2	2	1	2	1	Organic compounds	Organic acids and derivatives	Carboxylic acids and derivatives	1083833	ZOBLBMGJKVJVEV-UHFFFAOYSA-N
190	1	1	1	14	1	317.193	Ala-Ala-Arg	InChI=1S/C12H24N6O4/c1-6(13)9(19)17-7(2)10(20)18-8(11(21)22)4-3-5-16-12(14)15/h6-8H,3-5,13H2,1-2H3,(H,17,19)(H,18,20)(H,21,22)(H4,14,15,16)	CC(C(=O)NC(C)C(=O)NC(CCCN=C(N)N)C(=O)O)N	0.899636888888889	0.963952751452751	9	HHGYNJRJIINWAK-UHFFFAOYSA-N	4	4	4	5	4	1	Organic compounds	Organic acids and derivatives	Carboxylic acids and derivatives	1084851	HHGYNJRJIINWAK-UHFFFAOYSA-N
191	2	1	1	1	1	361.183	Asp-Ala-Arg	InChI=1S/C13H24N6O6/c1-6(18-11(23)7(14)5-9(20)21)10(22)19-8(12(24)25)3-2-4-17-13(15)16/h6-8H,2-5,14H2,1H3,(H,18,23)(H,19,22)(H,20,21)(H,24,25)(H4,15,16,17)	CC(C(=O)NC(CCCN=C(N)N)C(=O)O)NC(=O)C(CC(=O)O)N	0.8809054	0.890820080656796	10	UWMIZBCTVWVMFI-UHFFFAOYSA-N	4	4	4	3	4	1	Organic compounds	Organic acids and derivatives	Carboxylic acids and derivatives	1084889	UWMIZBCTVWVMFI-UHFFFAOYSA-N
192	3	3	3	9	1	359.24	Leu-Ala-Arg	InChI=1S/C15H30N6O4/c1-8(2)7-10(16)13(23)20-9(3)12(22)21-11(14(24)25)5-4-6-19-15(17)18/h8-11H,4-7,16H2,1-3H3,(H,20,23)(H,21,22)(H,24,25)(H4,17,18,19)	CC(C)CC(C(=O)NC(C)C(=O)NC(CCCN=C(N)N)C(=O)O)N	0.902122	0.952500995358138	7	LJHGALIOHLRRQN-UHFFFAOYSA-N	3	3	3	4	3	1	Organic compounds	Organic acids and derivatives	Carboxylic acids and derivatives	1084992	LJHGALIOHLRRQN-UHFFFAOYSA-N
193	2	2	2	13	1	343.209	Pro-Ala-Arg	InChI=1S/C14H26N6O4/c1-8(19-12(22)9-4-2-6-17-9)11(21)20-10(13(23)24)5-3-7-18-14(15)16/h8-10,17H,2-7H2,1H3,(H,19,22)(H,20,21)(H,23,24)(H4,15,16,18)	CC(C(=O)NC(CCCN=C(N)N)C(=O)O)NC(=O)C1CCCN1	0.907418	0.923568121693122	10	VXCHGLYSIOOZIS-UHFFFAOYSA-N	4	4	4	4	4	1	Organic compounds	Organic acids and derivatives	Carboxylic acids and derivatives	1085026	VXCHGLYSIOOZIS-UHFFFAOYSA-N
194	1	1	1	12	1	347.204	Thr-Ala-Arg	InChI=1S/C13H26N6O5/c1-6(18-11(22)9(14)7(2)20)10(21)19-8(12(23)24)4-3-5-17-13(15)16/h6-9,20H,3-5,14H2,1-2H3,(H,18,22)(H,19,21)(H,23,24)(H4,15,16,17)	CC(C(C(=O)NC(C)C(=O)NC(CCCN=C(N)N)C(=O)O)N)O	0.892282166666667	0.928809018835793	6	MQCPGOZXFSYJPS-UHFFFAOYSA-N	2	2	2	1	2	1	Organic compounds	Organic acids and derivatives	Carboxylic acids and derivatives	1085063	MQCPGOZXFSYJPS-UHFFFAOYSA-N
195	1	1	1	223	1	363.181	Met-Gly-Arg	InChI=1S/C13H26N6O4S/c1-24-6-4-8(14)11(21)18-7-10(20)19-9(12(22)23)3-2-5-17-13(15)16/h8-9H,2-7,14H2,1H3,(H,18,21)(H,19,20)(H,22,23)(H4,15,16,17)	CSCCC(C(=O)NCC(=O)NC(CCCN=C(N)N)C(=O)O)N	0.8944158	0.892390230740436	5	FYRUJIJAUPHUNB-UHFFFAOYSA-N	3	3	3	3	3	1	Organic compounds	Organic acids and derivatives	Carboxylic acids and derivatives	1085116	FYRUJIJAUPHUNB-UHFFFAOYSA-N
196	1	2	2	7	1	331.209	Val-Gly-Arg	InChI=1S/C13H26N6O4/c1-7(2)10(14)11(21)18-6-9(20)19-8(12(22)23)4-3-5-17-13(15)16/h7-8,10H,3-6,14H2,1-2H3,(H,18,21)(H,19,20)(H,22,23)(H4,15,16,17)	CC(C)C(C(=O)NCC(=O)NC(CCCN=C(N)N)C(=O)O)N	0.8802435	0.912421445700246	8	JTWIMNMUYLQNPI-UHFFFAOYSA-N	4	4	4	2	4	1	Organic compounds	Organic acids and derivatives	Carboxylic acids and derivatives	1085225	JTWIMNMUYLQNPI-UHFFFAOYSA-N
197	4	1	1	68	1	377.197	Met-Ala-Arg	InChI=1S/C14H28N6O4S/c1-8(19-12(22)9(15)5-7-25-2)11(21)20-10(13(23)24)4-3-6-18-14(16)17/h8-10H,3-7,15H2,1-2H3,(H,19,22)(H,20,21)(H,23,24)(H4,16,17,18)	CC(C(=O)NC(CCCN=C(N)N)C(=O)O)NC(=O)C(CCSC)N	0.8724898	0.946903467439894	5	MVQGZYIOMXAFQG-UHFFFAOYSA-N	7	7	7	4	7	1	Organic compounds	Organic acids and derivatives	Carboxylic acids and derivatives	1085289	MVQGZYIOMXAFQG-UHFFFAOYSA-N
198	4	4	4	17	1	345.224	Val-Ala-Arg	InChI=1S/C14H28N6O4/c1-7(2)10(15)12(22)19-8(3)11(21)20-9(13(23)24)5-4-6-18-14(16)17/h7-10H,4-6,15H2,1-3H3,(H,19,22)(H,20,21)(H,23,24)(H4,16,17,18)	CC(C)C(C(=O)NC(C)C(=O)NC(CCCN=C(N)N)C(=O)O)N	0.9172795	0.966379701842031	10	DDRBQONWVBDQOY-UHFFFAOYSA-N	2	2	2	1	2	1	Organic compounds	Organic acids and derivatives	Carboxylic acids and derivatives	1085419	DDRBQONWVBDQOY-UHFFFAOYSA-N
199	35	1	1	68	1	393.191	Met-Ser-Arg	InChI=1S/C14H28N6O5S/c1-26-6-4-8(15)11(22)20-10(7-21)12(23)19-9(13(24)25)3-2-5-18-14(16)17/h8-10,21H,2-7,15H2,1H3,(H,19,23)(H,20,22)(H,24,25)(H4,16,17,18)	CSCCC(C(=O)NC(CO)C(=O)NC(CCCN=C(N)N)C(=O)O)N	0.879184125	0.875901397495265	8	XPVCDCMPKCERFT-UHFFFAOYSA-N	4	6	6	1	6	1	Organic compounds	Organic acids and derivatives	Carboxylic acids and derivatives	1085485	XPVCDCMPKCERFT-UHFFFAOYSA-N
200	3	1	1	19	1	376.194	Asn-Ser-Arg	InChI=1S/C13H25N7O6/c14-6(4-9(15)22)10(23)20-8(5-21)11(24)19-7(12(25)26)2-1-3-18-13(16)17/h6-8,21H,1-5,14H2,(H2,15,22)(H,19,24)(H,20,23)(H,25,26)(H4,16,17,18)	C(CC(C(=O)O)NC(=O)C(CO)NC(=O)C(CC(=O)N)N)CN=C(N)N	0.8402484	0.872352772117685	5	OOXUBGLNDRGOKT-UHFFFAOYSA-N	2	4	4	4	4	1	Organic compounds	Organic acids and derivatives	Carboxylic acids and derivatives	1085520	OOXUBGLNDRGOKT-UHFFFAOYSA-N
201	1	1	1	7	1	361.219	Val-Ser-Arg	InChI=1S/C14H28N6O5/c1-7(2)10(15)12(23)20-9(6-21)11(22)19-8(13(24)25)4-3-5-18-14(16)17/h7-10,21H,3-6,15H2,1-2H3,(H,19,22)(H,20,23)(H,24,25)(H4,16,17,18)	CC(C)C(C(=O)NC(CO)C(=O)NC(CCCN=C(N)N)C(=O)O)N	0.8957213	0.915685014131934	10	AJNUKMZFHXUBMK-UHFFFAOYSA-N	4	4	4	1	4	1	Organic compounds	Organic acids and derivatives	Carboxylic acids and derivatives	1085585	AJNUKMZFHXUBMK-UHFFFAOYSA-N
202	5	1	1	5	1	428.273	Arg-Pro-Arg	InChI=1S/C17H33N9O4/c18-10(4-1-7-23-16(19)20)14(28)26-9-3-6-12(26)13(27)25-11(15(29)30)5-2-8-24-17(21)22/h10-12H,1-9,18H2,(H,25,27)(H,29,30)(H4,19,20,23)(H4,21,22,24)	C1CC(N(C1)C(=O)C(CCCN=C(N)N)N)C(=O)NC(CCCN=C(N)N)C(=O)O	0.85944	0.938320322687191	7	WKPXXXUSUHAXDE-UHFFFAOYSA-N	6	3	3	1	3	1	Organic compounds	Organic acids and derivatives	Carboxylic acids and derivatives	1085753	WKPXXXUSUHAXDE-UHFFFAOYSA-N
203	33	1	1	9	1	371.24	Val-Pro-Arg	InChI=1S/C16H30N6O4/c1-9(2)12(17)14(24)22-8-4-6-11(22)13(23)21-10(15(25)26)5-3-7-20-16(18)19/h9-12H,3-8,17H2,1-2H3,(H,21,23)(H,25,26)(H4,18,19,20)	CC(C)C(C(=O)N1CCCC1C(=O)NC(CCCN=C(N)N)C(=O)O)N	0.848673	0.939471433915878	9	YTNGABPUXFEOGU-UHFFFAOYSA-N	3	8	8	2	8	1	Organic compounds	Organic acids and derivatives	Carboxylic acids and derivatives	1085764	YTNGABPUXFEOGU-UHFFFAOYSA-N
204	1	1	1	12	1	343.234	Val-Pro-Lys	InChI=1S/C16H30N4O4/c1-10(2)13(18)15(22)20-9-5-7-12(20)14(21)19-11(16(23)24)6-3-4-8-17/h10-13H,3-9,17-18H2,1-2H3,(H,19,21)(H,23,24)	CC(C)C(C(=O)N1CCCC1C(=O)NC(CCCCN)C(=O)O)N	0.8225826	0.908315825174873	5	BGXVHVMJZCSOCA-UHFFFAOYSA-N	5	5	5	3	5	1	Organic compounds	Organic acids and derivatives	Carboxylic acids and derivatives	1088870	BGXVHVMJZCSOCA-UHFFFAOYSA-N
205	4	4	4	1	1	345.224	Ala-Val-Arg	InChI=1S/C14H28N6O4/c1-7(2)10(20-11(21)8(3)15)12(22)19-9(13(23)24)5-4-6-18-14(16)17/h7-10H,4-6,15H2,1-3H3,(H,19,22)(H,20,21)(H,23,24)(H4,16,17,18)	CC(C)C(C(=O)NC(CCCN=C(N)N)C(=O)O)NC(=O)C(C)N	0.886389333333333	0.931764993344572	9	IYKVSFNGSWTTNZ-UHFFFAOYSA-N	2	2	2	3	2	1	Organic compounds	Organic acids and derivatives	Carboxylic acids and derivatives	1086743	IYKVSFNGSWTTNZ-UHFFFAOYSA-N
206	2	1	2	22	1	389.214	Asp-Val-Arg	InChI=1S/C15H28N6O6/c1-7(2)11(21-12(24)8(16)6-10(22)23)13(25)20-9(14(26)27)4-3-5-19-15(17)18/h7-9,11H,3-6,16H2,1-2H3,(H,20,25)(H,21,24)(H,22,23)(H,26,27)(H4,17,18,19)	CC(C)C(C(=O)NC(CCCN=C(N)N)C(=O)O)NC(=O)C(CC(=O)O)N	0.8880878	0.905389149939476	10	GFYOIYJJMSHLSN-UHFFFAOYSA-N	4	4	4	2	4	1	Organic compounds	Organic acids and derivatives	Carboxylic acids and derivatives	1086780	GFYOIYJJMSHLSN-UHFFFAOYSA-N
207	5	1	1	37	1	403.23	Glu-Val-Arg	InChI=1S/C16H30N6O6/c1-8(2)12(22-13(25)9(17)5-6-11(23)24)14(26)21-10(15(27)28)4-3-7-20-16(18)19/h8-10,12H,3-7,17H2,1-2H3,(H,21,26)(H,22,25)(H,23,24)(H,27,28)(H4,18,19,20)	CC(C)C(C(=O)NC(CCCN=C(N)N)C(=O)O)NC(=O)C(CCC(=O)O)N	0.8744995	0.900835655487922	8	MLILEEIVMRUYBX-UHFFFAOYSA-N	7	2	2	2	2	1	Organic compounds	Organic acids and derivatives	Carboxylic acids and derivatives	1086816	MLILEEIVMRUYBX-UHFFFAOYSA-N
208	4	1	1	13	1	387.271	Leu-Val-Arg	InChI=1S/C17H34N6O4/c1-9(2)8-11(18)14(24)23-13(10(3)4)15(25)22-12(16(26)27)6-5-7-21-17(19)20/h9-13H,5-8,18H2,1-4H3,(H,22,25)(H,23,24)(H,26,27)(H4,19,20,21)	CC(C)CC(C(=O)NC(C(C)C)C(=O)NC(CCCN=C(N)N)C(=O)O)N	0.8847664	0.912666743069969	10	FBNPMTNBFFAMMH-UHFFFAOYSA-N	4	3	3	1	3	1	Organic compounds	Organic acids and derivatives	Carboxylic acids and derivatives	1086885	FBNPMTNBFFAMMH-UHFFFAOYSA-N
209	18	2	2	42	1	371.24	Pro-Val-Arg	InChI=1S/C16H30N6O4/c1-9(2)12(22-13(23)10-5-3-7-19-10)14(24)21-11(15(25)26)6-4-8-20-16(17)18/h9-12,19H,3-8H2,1-2H3,(H,21,24)(H,22,23)(H,25,26)(H4,17,18,20)	CC(C)C(C(=O)NC(CCCN=C(N)N)C(=O)O)NC(=O)C1CCCN1	0.9012485	0.901293144579435	10	WWXNZNWZNZPDIF-UHFFFAOYSA-N	6	9	9	8	9	1	Organic compounds	Organic acids and derivatives	Carboxylic acids and derivatives	1086921	WWXNZNWZNZPDIF-UHFFFAOYSA-N
210	8	2	2	19	1	402.246	Asn-Leu-Arg	InChI=1S/C16H31N7O5/c1-8(2)6-11(23-13(25)9(17)7-12(18)24)14(26)22-10(15(27)28)4-3-5-21-16(19)20/h8-11H,3-7,17H2,1-2H3,(H2,18,24)(H,22,26)(H,23,25)(H,27,28)(H4,19,20,21)	CC(C)CC(C(=O)NC(CCCN=C(N)N)C(=O)O)NC(=O)C(CC(=O)N)N	0.8704545	0.95265057817506	6	NLRJGXZWTKXRHP-UHFFFAOYSA-N	3	1	1	5	1	1	Organic compounds	Organic acids and derivatives	Carboxylic acids and derivatives	1086997	NLRJGXZWTKXRHP-UHFFFAOYSA-N
211	1	1	2	10	1	218.113	Gln-Ala	InChI=1S/C8H15N3O4/c1-4(8(14)15)11-7(13)5(9)2-3-6(10)12/h4-5H,2-3,9H2,1H3,(H2,10,12)(H,11,13)(H,14,15)/t4-,5-/m0/s1	CC(C(=O)O)NC(=O)C(CCC(=O)N)N	0.8436255	0.876055235229219	8	FAQVCWVVIYYWRR-UHFFFAOYSA-N	1	1	1	2	1	1	Organic compounds	Organic acids and derivatives	Carboxylic acids and derivatives	1640754	FAQVCWVVIYYWRR-WHFBIAKZSA-N
212	2	2	5	1	1	262.103	Gln-Asp	InChI=1S/C9H15N3O6/c10-4(1-2-6(11)13)8(16)12-5(9(17)18)3-7(14)15/h4-5H,1-3,10H2,(H2,11,13)(H,12,16)(H,14,15)(H,17,18)/t4-,5-/m0/s1	C(CC(=O)N)C(C(=O)NC(CC(=O)O)C(=O)O)N	0.835848125	0.780136481740554	8	SSHIXEILTLPAQT-UHFFFAOYSA-N	3	2	2	1	2	1	Organic compounds	Organic acids and derivatives	Carboxylic acids and derivatives	1641220	SSHIXEILTLPAQT-WHFBIAKZSA-N
213	2	1	2	3	1	276.119	Gln-Glu	InChI=1S/C10H17N3O6/c11-5(1-3-7(12)14)9(17)13-6(10(18)19)2-4-8(15)16/h5-6H,1-4,11H2,(H2,12,14)(H,13,17)(H,15,16)(H,18,19)/t5-,6+/m1/s1	C(CC(=O)N)C(C(=O)NC(CCC(=O)O)C(=O)O)N	0.799760666666667	0.733220479375285	6	OWOFCNWTMWOOJJ-UHFFFAOYSA-N	9	4	4	3	4	1	Organic compounds	Organic acids and derivatives	Carboxylic acids and derivatives	1640774	OWOFCNWTMWOOJJ-NTSWFWBYSA-N
214	19	1	1	64	1	384.155	Trp(Dioxidation)-Phe	InChI=1S/C20H21N3O5/c21-15(11-18(25)14-8-4-5-9-16(14)22-12-24)19(26)23-17(20(27)28)10-13-6-2-1-3-7-13/h1-9,12,15,17H,10-11,21H2,(H,22,24)(H,23,26)(H,27,28)	C1=CC=C(C=C1)CC(C(=O)O)NC(=O)C(CC(=O)C2=CC=CC=C2NC=O)N	0.89617125	0.883111215355748	4	MEIKMCKTWJGJGY-UHFFFAOYSA-N	1	2	2	4	2	1	Organic compounds	Organic acids and derivatives	Carboxylic acids and derivatives	1087476	MEIKMCKTWJGJGY-UHFFFAOYSA-N
215	4	1	1	5	1	294.108	Trp(Dioxidation)-Gly	InChI=1S/C13H15N3O5/c14-9(13(21)15-6-12(19)20)5-11(18)8-3-1-2-4-10(8)16-7-17/h1-4,7,9H,5-6,14H2,(H,15,21)(H,16,17)(H,19,20)	C1=CC=C(C(=C1)C(=O)CC(C(=O)NCC(=O)O)N)NC=O	0.7886316	0.775718072054776	5	BZQNDERXIFZEHW-UHFFFAOYSA-N	4	1	1	2	1	1	Organic compounds	Organic acids and derivatives	Carboxylic acids and derivatives	1087507	BZQNDERXIFZEHW-UHFFFAOYSA-N
216	3	2	4	12	1	260.16	Gln-Ile	InChI=1S/C11H21N3O4/c1-3-6(2)9(11(17)18)14-10(16)7(12)4-5-8(13)15/h6-7,9H,3-5,12H2,1-2H3,(H2,13,15)(H,14,16)(H,17,18)/t6-,7-,9-/m0/s1	CCC(C)C(C(=O)O)NC(=O)C(CCC(=O)N)N	0.80196225	0.900497867336901	8	XITLYYAIPBBHPX-UHFFFAOYSA-N	1	2	2	1	2	1	Organic compounds	Organic acids and derivatives	Carboxylic acids and derivatives	1640790	XITLYYAIPBBHPX-ZKWXMUAHSA-N
217	5	1	1	20	1	350.171	Trp(Dioxidation)-Ile	InChI=1S/C17H23N3O5/c1-3-10(2)15(17(24)25)20-16(23)12(18)8-14(22)11-6-4-5-7-13(11)19-9-21/h4-7,9-10,12,15H,3,8,18H2,1-2H3,(H,19,21)(H,20,23)(H,24,25)	CCC(C)C(C(=O)O)NC(=O)C(CC(=O)C1=CC=CC=C1NC=O)N	0.8873085	0.943609742747674	4	HEQSOYLBVJDXJJ-UHFFFAOYSA-N	2	2	2	2	2	1	Organic compounds	Organic acids and derivatives	Carboxylic acids and derivatives	1087573	HEQSOYLBVJDXJJ-UHFFFAOYSA-N
218	2	1	3	9	1	260.16	Gln-Leu	InChI=1S/C11H21N3O4/c1-6(2)5-8(11(17)18)14-10(16)7(12)3-4-9(13)15/h6-8H,3-5,12H2,1-2H3,(H2,13,15)(H,14,16)(H,17,18)/t7-,8-/m0/s1	CC(C)CC(C(=O)O)NC(=O)C(CCC(=O)N)N	0.8744605	0.898198120483313	6	ARPVSMCNIDAQBO-UHFFFAOYSA-N	1	2	2	2	2	1	Organic compounds	Organic acids and derivatives	Carboxylic acids and derivatives	1640003	ARPVSMCNIDAQBO-JGVFFNPUSA-N
219	12	10	8	27	1	384.122	Trp(Dioxidation)-Met(O)	InChI=1S/C16H21N3O6S/c1-26(25)7-6-13(16(23)24)19-15(22)11(17)8-14(21)10-4-2-3-5-12(10)18-9-20/h2-5,9,11,13H,6-8,17H2,1H3,(H,18,20)(H,19,22)(H,23,24)	CS(=O)CCC(C(=O)O)NC(=O)C(CC(=O)C1=CC=CC=C1NC=O)N	0.820289	0.203592814371257	1	NZSOUJVNMFTBNT-UHFFFAOYSA-N	7	7	7	4	1	1	Organic compounds	Organic acids and derivatives	Carboxylic acids and derivatives	1087655	NZSOUJVNMFTBNT-UHFFFAOYSA-N
220	1	1	3	10	1	270.12	His-Asn	InChI=1S/C10H15N5O4/c11-6(1-5-3-13-4-14-5)9(17)15-7(10(18)19)2-8(12)16/h3-4,6-7H,1-2,11H2,(H2,12,16)(H,13,14)(H,15,17)(H,18,19)/t6-,7-/m0/s1	C1=C(NC=N1)CC(C(=O)NC(CC(=O)N)C(=O)O)N	0.885213	0.642384105960265	1	WSDOHRLQDGAOGU-UHFFFAOYSA-N	3	3	3	4	3	1	Organic compounds	Organic acids and derivatives	Carboxylic acids and derivatives	1090253	WSDOHRLQDGAOGU-BQBZGAKWSA-N
221	3	1	1	2	1	334.14	Trp(Dioxidation)-Pro	InChI=1S/C16H19N3O5/c17-11(15(22)19-7-3-6-13(19)16(23)24)8-14(21)10-4-1-2-5-12(10)18-9-20/h1-2,4-5,9,11,13H,3,6-8,17H2,(H,18,20)(H,23,24)	C1CC(N(C1)C(=O)C(CC(=O)C2=CC=CC=C2NC=O)N)C(=O)O	0.79520775	0.928672316384181	4	BFGNOHYAEXCMOA-UHFFFAOYSA-N	4	1	1	3	1	1	Organic compounds	Organic acids and derivatives	Carboxylic acids and derivatives	1087700	BFGNOHYAEXCMOA-UHFFFAOYSA-N
222	1	1	1	2	1	272.172	Pro-Arg	InChI=1S/C11H21N5O3/c12-11(13)15-6-2-4-8(10(18)19)16-9(17)7-3-1-5-14-7/h7-8,14H,1-6H2,(H,16,17)(H,18,19)(H4,12,13,15)/t7-,8-/m0/s1	C1CC(NC1)C(=O)NC(CCCN=C(N)N)C(=O)O	0.8633472	0.868419821645519	10	HMNSRTLZAJHSIK-UHFFFAOYSA-N	1	1	1	1	1	1	Organic compounds	Organic acids and derivatives	Carboxylic acids and derivatives	1634072	HMNSRTLZAJHSIK-YUMQZZPRSA-N
223	1	1	2	9	1	246.145	Gln-Val	InChI=1S/C10H19N3O4/c1-5(2)8(10(16)17)13-9(15)6(11)3-4-7(12)14/h5-6,8H,3-4,11H2,1-2H3,(H2,12,14)(H,13,15)(H,16,17)/t6-,8-/m0/s1	CC(C)C(C(=O)O)NC(=O)C(CCC(=O)N)N	0.833223666666667	0.900223063602745	6	MRVYVEQPNDSWLH-UHFFFAOYSA-N	1	1	1	2	1	1	Organic compounds	Organic acids and derivatives	Carboxylic acids and derivatives	1631564	MRVYVEQPNDSWLH-XPUUQOCRSA-N
224	3	1	1	8	1	336.155	Trp(Dioxidation)-Val	InChI=1S/C16H21N3O5/c1-9(2)14(16(23)24)19-15(22)11(17)7-13(21)10-5-3-4-6-12(10)18-8-20/h3-6,8-9,11,14H,7,17H2,1-2H3,(H,18,20)(H,19,22)(H,23,24)	CC(C)C(C(=O)O)NC(=O)C(CC(=O)C1=CC=CC=C1NC=O)N	0.88345725	0.94740529181638	4	WQBSSPNNRJKVFB-UHFFFAOYSA-N	2	2	2	1	2	1	Organic compounds	Organic acids and derivatives	Carboxylic acids and derivatives	1087857	WQBSSPNNRJKVFB-UHFFFAOYSA-N
225	1	1	2	6	1	342.156	His-Trp	InChI=1S/C17H19N5O3/c18-13(6-11-8-19-9-21-11)16(23)22-15(17(24)25)5-10-7-20-14-4-2-1-3-12(10)14/h1-4,7-9,13,15,20H,5-6,18H2,(H,19,21)(H,22,23)(H,24,25)/t13-,15-/m0/s1	C1=CC=C2C(=C1)C(=CN2)CC(C(=O)O)NC(=O)C(CC3=CN=CN3)N	0.885213	0.642384105960265	1	FBTYOQIYBULKEH-UHFFFAOYSA-N	3	3	3	4	3	1	Organic compounds	Organic acids and derivatives	Carboxylic acids and derivatives	1090300	FBTYOQIYBULKEH-ZFWWWQNUSA-N
226	1	1	1	37	1	333.188	Ser-Ala-Arg	InChI=1S/C12H24N6O5/c1-6(17-10(21)7(13)5-19)9(20)18-8(11(22)23)3-2-4-16-12(14)15/h6-8,19H,2-5,13H2,1H3,(H,17,21)(H,18,20)(H,22,23)(H4,14,15,16)	CC(C(=O)NC(CCCN=C(N)N)C(=O)O)NC(=O)C(CO)N	0.909929	0.877499103566177	7	FIXILCYTSAUERA-UHFFFAOYSA-N	5	5	5	3	5	1	Organic compounds	Organic acids and derivatives	Carboxylic acids and derivatives	1088849	FIXILCYTSAUERA-UHFFFAOYSA-N
227	11	1	1	3	1	315.203	Ala-Pro-Lys	InChI=1S/C14H26N4O4/c1-9(16)13(20)18-8-4-6-11(18)12(19)17-10(14(21)22)5-2-3-7-15/h9-11H,2-8,15-16H2,1H3,(H,17,19)(H,21,22)	CC(C(=O)N1CCCC1C(=O)NC(CCCCN)C(=O)O)N	0.8397498	0.908315825174873	5	BTRULDJUUVGRNE-UHFFFAOYSA-N	1	6	6	4	6	1	Organic compounds	Organic acids and derivatives	Carboxylic acids and derivatives	1088803	BTRULDJUUVGRNE-UHFFFAOYSA-N
228	3	4	4	5	1	332.193	Ala-Asn-Lys	InChI=1S/C13H25N5O5/c1-7(15)11(20)18-9(6-10(16)19)12(21)17-8(13(22)23)4-2-3-5-14/h7-9H,2-6,14-15H2,1H3,(H2,16,19)(H,17,21)(H,18,20)(H,22,23)	CC(C(=O)NC(CC(=O)N)C(=O)NC(CCCCN)C(=O)O)N	0.7868085	0.835601265822785	4	XQGIRPGAVLFKBJ-UHFFFAOYSA-N	2	2	2	2	2	1	Organic compounds	Organic acids and derivatives	Carboxylic acids and derivatives	1088841	XQGIRPGAVLFKBJ-UHFFFAOYSA-N
229	1	1	1	75	1	333.188	Ala-Ser-Arg	InChI=1S/C12H24N6O5/c1-6(13)9(20)18-8(5-19)10(21)17-7(11(22)23)3-2-4-16-12(14)15/h6-8,19H,2-5,13H2,1H3,(H,17,21)(H,18,20)(H,22,23)(H4,14,15,16)	CC(C(=O)NC(CO)C(=O)NC(CCCN=C(N)N)C(=O)O)N	0.8600502	0.928548834183331	5	VJVQKGYHIZPSNS-UHFFFAOYSA-N	5	5	5	1	5	1	Organic compounds	Organic acids and derivatives	Carboxylic acids and derivatives	1091575	VJVQKGYHIZPSNS-UHFFFAOYSA-N
230	2	1	1	34	1	341.218	Pro-Pro-Lys	InChI=1S/C16H28N4O4/c17-8-2-1-5-12(16(23)24)19-14(21)13-7-4-10-20(13)15(22)11-6-3-9-18-11/h11-13,18H,1-10,17H2,(H,19,21)(H,23,24)	C1CC(NC1)C(=O)N2CCCC2C(=O)NC(CCCCN)C(=O)O	0.8156515	0.926305970149254	4	PCWLNNZTBJTZRN-UHFFFAOYSA-N	2	2	2	5	2	1	Organic compounds	Organic acids and derivatives	Carboxylic acids and derivatives	1088866	PCWLNNZTBJTZRN-UHFFFAOYSA-N
231	6	2	2	17	1	348.188	Ser-Asn-Lys	InChI=1S/C13H25N5O6/c14-4-2-1-3-8(13(23)24)17-12(22)9(5-10(16)20)18-11(21)7(15)6-19/h7-9,19H,1-6,14-15H2,(H2,16,20)(H,17,22)(H,18,21)(H,23,24)	C(CCN)CC(C(=O)O)NC(=O)C(CC(=O)N)NC(=O)C(CO)N	0.7552074	0.795421686746988	5	VGNYHOBZJKWRGI-UHFFFAOYSA-N	6	5	5	3	5	1	Organic compounds	Organic acids and derivatives	Carboxylic acids and derivatives	1088909	VGNYHOBZJKWRGI-UHFFFAOYSA-N
232	18	5	5	2	1	357.25	Leu-Pro-Lys	InChI=1S/C17H32N4O4/c1-11(2)10-12(19)16(23)21-9-5-7-14(21)15(22)20-13(17(24)25)6-3-4-8-18/h11-14H,3-10,18-19H2,1-2H3,(H,20,22)(H,24,25)	CC(C)CC(C(=O)N1CCCC1C(=O)NC(CCCCN)C(=O)O)N	0.8302618	0.908315825174873	5	YRRCOJOXAJNSAX-UHFFFAOYSA-N	2	2	2	3	2	1	Organic compounds	Organic acids and derivatives	Carboxylic acids and derivatives	1088937	YRRCOJOXAJNSAX-UHFFFAOYSA-N
233	1	1	1	31	1	359.204	Ser-Pro-Arg	InChI=1S/C14H26N6O5/c15-8(7-21)12(23)20-6-2-4-10(20)11(22)19-9(13(24)25)3-1-5-18-14(16)17/h8-10,21H,1-7,15H2,(H,19,22)(H,24,25)(H4,16,17,18)	C1CC(N(C1)C(=O)C(CO)N)C(=O)NC(CCCN=C(N)N)C(=O)O	0.8596422	0.907086419753086	5	NUEHQDHDLDXCRU-UHFFFAOYSA-N	6	6	6	1	6	1	Organic compounds	Organic acids and derivatives	Carboxylic acids and derivatives	1096013	NUEHQDHDLDXCRU-UHFFFAOYSA-N
234	29	4	4	23	1	389.251	Thr-Leu-Arg	InChI=1S/C16H32N6O5/c1-8(2)7-11(22-14(25)12(17)9(3)23)13(24)21-10(15(26)27)5-4-6-20-16(18)19/h8-12,23H,4-7,17H2,1-3H3,(H,21,24)(H,22,25)(H,26,27)(H4,18,19,20)	CC(C)CC(C(=O)NC(CCCN=C(N)N)C(=O)O)NC(=O)C(C(C)O)N	0.939955	0.98780487804878	4	AMXMBCAXAZUCFA-UHFFFAOYSA-N	4	3	3	1	3	1	Organic compounds	Organic acids and derivatives	Carboxylic acids and derivatives	1089186	AMXMBCAXAZUCFA-UHFFFAOYSA-N
235	2	1	1	13	1	374.251	Ala-Arg-Lys	InChI=1S/C15H31N7O4/c1-9(17)12(23)21-10(6-4-8-20-15(18)19)13(24)22-11(14(25)26)5-2-3-7-16/h9-11H,2-8,16-17H2,1H3,(H,21,23)(H,22,24)(H,25,26)(H4,18,19,20)	CC(C(=O)NC(CCCN=C(N)N)C(=O)NC(CCCCN)C(=O)O)N	0.8854405	0.809386973180077	2	LWUWMHIOBPTZBA-UHFFFAOYSA-N	1	1	1	1	1	1	Organic compounds	Organic acids and derivatives	Carboxylic acids and derivatives	1091551	LWUWMHIOBPTZBA-UHFFFAOYSA-N
236	6	6	6	16	1	375.235	Ser-Ile-Arg	InChI=1S/C15H30N6O5/c1-3-8(2)11(21-12(23)9(16)7-22)13(24)20-10(14(25)26)5-4-6-19-15(17)18/h8-11,22H,3-7,16H2,1-2H3,(H,20,24)(H,21,23)(H,25,26)(H4,17,18,19)	CCC(C)C(C(=O)NC(CCCN=C(N)N)C(=O)O)NC(=O)C(CO)N	0.938600777777778	0.90370089043149	9	YIUWWXVTYLANCJ-UHFFFAOYSA-N	2	2	2	7	2	1	Organic compounds	Organic acids and derivatives	Carboxylic acids and derivatives	1089079	YIUWWXVTYLANCJ-UHFFFAOYSA-N
237	4	4	4	7	1	375.235	Ser-Leu-Arg	InChI=1S/C15H30N6O5/c1-8(2)6-11(21-12(23)9(16)7-22)13(24)20-10(14(25)26)4-3-5-19-15(17)18/h8-11,22H,3-7,16H2,1-2H3,(H,20,24)(H,21,23)(H,25,26)(H4,17,18,19)	CC(C)CC(C(=O)NC(CCCN=C(N)N)C(=O)O)NC(=O)C(CO)N	0.941060333333333	0.90370089043149	9	QYSFWUIXDFJUDW-UHFFFAOYSA-N	2	2	2	1	2	1	Organic compounds	Organic acids and derivatives	Carboxylic acids and derivatives	1089077	QYSFWUIXDFJUDW-UHFFFAOYSA-N
238	1	1	1	64	1	381.137	Cys-Cys-Arg	InChI=1S/C12H24N6O4S2/c13-6(4-23)9(19)18-8(5-24)10(20)17-7(11(21)22)2-1-3-16-12(14)15/h6-8,23-24H,1-5,13H2,(H,17,20)(H,18,19)(H,21,22)(H4,14,15,16)	C(CC(C(=O)O)NC(=O)C(CS)NC(=O)C(CS)N)CN=C(N)N	0.918345	0.899982699311398	3	LDIKUWLAMDFHPU-UHFFFAOYSA-N	9	9	9	3	9	1	Organic compounds	Organic acids and derivatives	Carboxylic acids and derivatives	1089118	LDIKUWLAMDFHPU-UHFFFAOYSA-N
239	1	1	2	37	1	405.209	Glu-Thr-Arg	InChI=1S/C15H28N6O7/c1-7(22)11(21-12(25)8(16)4-5-10(23)24)13(26)20-9(14(27)28)3-2-6-19-15(17)18/h7-9,11,22H,2-6,16H2,1H3,(H,20,26)(H,21,25)(H,23,24)(H,27,28)(H4,17,18,19)	CC(C(C(=O)NC(CCCN=C(N)N)C(=O)O)NC(=O)C(CCC(=O)O)N)O	0.846151	0.858011882494439	6	TWYSSILQABLLME-UHFFFAOYSA-N	6	6	6	3	6	1	Organic compounds	Organic acids and derivatives	Carboxylic acids and derivatives	1092400	TWYSSILQABLLME-UHFFFAOYSA-N
240	40	2	2	33	1	405.209	Thr-Glu-Arg	InChI=1S/C15H28N6O7/c1-7(22)11(16)13(26)20-8(4-5-10(23)24)12(25)21-9(14(27)28)3-2-6-19-15(17)18/h7-9,11,22H,2-6,16H2,1H3,(H,20,26)(H,21,25)(H,23,24)(H,27,28)(H4,17,18,19)	CC(C(C(=O)NC(CCC(=O)O)C(=O)NC(CCCN=C(N)N)C(=O)O)N)O	0.914978666666667	0.967479674796748	3	FHDLKMFZKRUQCE-UHFFFAOYSA-N	3	6	6	3	6	1	Organic compounds	Organic acids and derivatives	Carboxylic acids and derivatives	1089316	FHDLKMFZKRUQCE-UHFFFAOYSA-N
241	28	3	3	25	1	389.251	Thr-Ile-Arg	InChI=1S/C16H32N6O5/c1-4-8(2)12(22-13(24)11(17)9(3)23)14(25)21-10(15(26)27)6-5-7-20-16(18)19/h8-12,23H,4-7,17H2,1-3H3,(H,21,25)(H,22,24)(H,26,27)(H4,18,19,20)	CCC(C)C(C(=O)NC(CCCN=C(N)N)C(=O)O)NC(=O)C(C(C)O)N	0.9278825	0.98780487804878	4	WPAKPLPGQNUXGN-UHFFFAOYSA-N	4	3	3	8	3	1	Organic compounds	Organic acids and derivatives	Carboxylic acids and derivatives	1089185	WPAKPLPGQNUXGN-UHFFFAOYSA-N
242	6	2	2	52	1	391.194	Ser-Glu-Arg	InChI=1S/C14H26N6O7/c15-7(6-21)11(24)19-8(3-4-10(22)23)12(25)20-9(13(26)27)2-1-5-18-14(16)17/h7-9,21H,1-6,15H2,(H,19,24)(H,20,25)(H,22,23)(H,26,27)(H4,16,17,18)	C(CC(C(=O)O)NC(=O)C(CCC(=O)O)NC(=O)C(CO)N)CN=C(N)N	0.895159625	0.863332143243761	8	PVDTYLHUWAEYGY-UHFFFAOYSA-N	1	8	8	5	8	1	Organic compounds	Organic acids and derivatives	Carboxylic acids and derivatives	1089208	PVDTYLHUWAEYGY-UHFFFAOYSA-N
243	4	2	4	4	1	391.212	Cys-Leu-Arg	InChI=1S/C15H30N6O4S/c1-8(2)6-11(21-12(22)9(16)7-26)13(23)20-10(14(24)25)4-3-5-19-15(17)18/h8-11,26H,3-7,16H2,1-2H3,(H,20,23)(H,21,22)(H,24,25)(H4,17,18,19)	CC(C)CC(C(=O)NC(CCCN=C(N)N)C(=O)O)NC(=O)C(CS)N	0.90833775	0.840783467533913	4	ABLJDBFJPUWQQB-UHFFFAOYSA-N	8	8	8	5	8	1	Organic compounds	Organic acids and derivatives	Carboxylic acids and derivatives	1089213	ABLJDBFJPUWQQB-UHFFFAOYSA-N
244	11	2	2	46	1	393.191	Ser-Met-Arg	InChI=1S/C14H28N6O5S/c1-26-6-4-9(19-11(22)8(15)7-21)12(23)20-10(13(24)25)3-2-5-18-14(16)17/h8-10,21H,2-7,15H2,1H3,(H,19,22)(H,20,23)(H,24,25)(H4,16,17,18)	CSCCC(C(=O)NC(CCCN=C(N)N)C(=O)O)NC(=O)C(CO)N	0.930651571428571	0.738206743501855	7	RQXDSYQXBCRXBT-UHFFFAOYSA-N	4	6	6	3	6	1	Organic compounds	Organic acids and derivatives	Carboxylic acids and derivatives	1089229	RQXDSYQXBCRXBT-UHFFFAOYSA-N
245	2	1	1	8	1	412.267	Lys-His-Lys	InChI=1S/C18H33N7O4/c19-7-3-1-5-13(21)16(26)25-15(9-12-10-22-11-23-12)17(27)24-14(18(28)29)6-2-4-8-20/h10-11,13-15H,1-9,19-21H2,(H,22,23)(H,24,27)(H,25,26)(H,28,29)	C1=C(NC=N1)CC(C(=O)NC(CCCCN)C(=O)O)NC(=O)C(CCCCN)N	0.803049	0.883333333333333	1	FGMHXLULNHTPID-UHFFFAOYSA-N	2	2	2	1	2	1	Organic compounds	Organic acids and derivatives	Carboxylic acids and derivatives	1093763	FGMHXLULNHTPID-UHFFFAOYSA-N
246	2	2	2	5	1	403.23	Asp-Leu-Arg	InChI=1S/C16H30N6O6/c1-8(2)6-11(22-13(25)9(17)7-12(23)24)14(26)21-10(15(27)28)4-3-5-20-16(18)19/h8-11H,3-7,17H2,1-2H3,(H,21,26)(H,22,25)(H,23,24)(H,27,28)(H4,18,19,20)	CC(C)CC(C(=O)NC(CCCN=C(N)N)C(=O)O)NC(=O)C(CC(=O)O)N	0.906882888888889	0.90600389563418	9	SCQIQCWLOMOEFP-UHFFFAOYSA-N	2	2	2	3	2	1	Organic compounds	Organic acids and derivatives	Carboxylic acids and derivatives	1092056	SCQIQCWLOMOEFP-UHFFFAOYSA-N
247	1	1	1	12	1	403.23	Asp-Ile-Arg	InChI=1S/C16H30N6O6/c1-3-8(2)12(22-13(25)9(17)7-11(23)24)14(26)21-10(15(27)28)5-4-6-20-16(18)19/h8-10,12H,3-7,17H2,1-2H3,(H,21,26)(H,22,25)(H,23,24)(H,27,28)(H4,18,19,20)	CCC(C)C(C(=O)NC(CCCN=C(N)N)C(=O)O)NC(=O)C(CC(=O)O)N	0.896167777777778	0.906891663132545	9	GBSUGIXJAAKZOW-UHFFFAOYSA-N	2	2	2	4	2	1	Organic compounds	Organic acids and derivatives	Carboxylic acids and derivatives	1092026	GBSUGIXJAAKZOW-UHFFFAOYSA-N
248	8	1	2	26	1	406.223	Cys-Arg-Lys	InChI=1S/C15H31N7O4S/c16-6-2-1-4-11(14(25)26)22-13(24)10(5-3-7-20-15(18)19)21-12(23)9(17)8-27/h9-11,27H,1-8,16-17H2,(H,21,23)(H,22,24)(H,25,26)(H4,18,19,20)	C(CCN)CC(C(=O)O)NC(=O)C(CCCN=C(N)N)NC(=O)C(CS)N	0.8766025	0.919866771159875	2	NLCZGISONIGRQP-UHFFFAOYSA-N	6	2	2	1	2	1	Organic compounds	Organic acids and derivatives	Carboxylic acids and derivatives	1091847	NLCZGISONIGRQP-UHFFFAOYSA-N
249	2	1	2	66	1	407.171	Cys-Glu-Arg	InChI=1S/C14H26N6O6S/c15-7(6-27)11(23)19-8(3-4-10(21)22)12(24)20-9(13(25)26)2-1-5-18-14(16)17/h7-9,27H,1-6,15H2,(H,19,23)(H,20,24)(H,21,22)(H,25,26)(H4,16,17,18)	C(CC(C(=O)O)NC(=O)C(CCC(=O)O)NC(=O)C(CS)N)CN=C(N)N	0.90245575	0.821532364694129	4	FIADUEYFRSCCIK-UHFFFAOYSA-N	2	2	2	1	2	1	Organic compounds	Organic acids and derivatives	Carboxylic acids and derivatives	1089332	FIADUEYFRSCCIK-UHFFFAOYSA-N
250	2	2	2	27	1	409.169	Cys-Met-Arg	InChI=1S/C14H28N6O4S2/c1-26-6-4-9(19-11(21)8(15)7-25)12(22)20-10(13(23)24)3-2-5-18-14(16)17/h8-10,25H,2-7,15H2,1H3,(H,19,21)(H,20,22)(H,23,24)(H4,16,17,18)	CSCCC(C(=O)NC(CCCN=C(N)N)C(=O)O)NC(=O)C(CS)N	0.89211075	0.776970949711047	4	XSQAWJCVYDEWPT-UHFFFAOYSA-N	10	10	10	3	10	1	Organic compounds	Organic acids and derivatives	Carboxylic acids and derivatives	1089352	XSQAWJCVYDEWPT-UHFFFAOYSA-N
251	1	2	2	57	1	409.219	Ser-Phe-Arg	InChI=1S/C18H28N6O5/c19-12(10-25)15(26)24-14(9-11-5-2-1-3-6-11)16(27)23-13(17(28)29)7-4-8-22-18(20)21/h1-3,5-6,12-14,25H,4,7-10,19H2,(H,23,27)(H,24,26)(H,28,29)(H4,20,21,22)	C1=CC=C(C=C1)CC(C(=O)NC(CCCN=C(N)N)C(=O)O)NC(=O)C(CO)N	0.880522	0.709736040232024	9	JAWGSPUJAXYXJA-UHFFFAOYSA-N	3	3	3	2	3	1	Organic compounds	Organic acids and derivatives	Carboxylic acids and derivatives	1089359	JAWGSPUJAXYXJA-UHFFFAOYSA-N
252	1	1	3	35	1	417.246	Glu-Ile-Arg	InChI=1S/C17H32N6O6/c1-3-9(2)13(23-14(26)10(18)6-7-12(24)25)15(27)22-11(16(28)29)5-4-8-21-17(19)20/h9-11,13H,3-8,18H2,1-2H3,(H,22,27)(H,23,26)(H,24,25)(H,28,29)(H4,19,20,21)	CCC(C)C(C(=O)NC(CCCN=C(N)N)C(=O)O)NC(=O)C(CCC(=O)O)N	0.8693955	0.889044163539868	6	QIQABBIDHGQXGA-UHFFFAOYSA-N	5	5	5	4	5	1	Organic compounds	Organic acids and derivatives	Carboxylic acids and derivatives	1092283	QIQABBIDHGQXGA-UHFFFAOYSA-N
253	2	2	2	5	1	417.246	Glu-Leu-Arg	InChI=1S/C17H32N6O6/c1-9(2)8-12(23-14(26)10(18)5-6-13(24)25)15(27)22-11(16(28)29)4-3-7-21-17(19)20/h9-12H,3-8,18H2,1-2H3,(H,22,27)(H,23,26)(H,24,25)(H,28,29)(H4,19,20,21)	CC(C)CC(C(=O)NC(CCCN=C(N)N)C(=O)O)NC(=O)C(CCC(=O)O)N	0.855694777777778	0.884545838459195	9	VSRCAOIHMGCIJK-UHFFFAOYSA-N	5	5	5	4	5	1	Organic compounds	Organic acids and derivatives	Carboxylic acids and derivatives	1092314	VSRCAOIHMGCIJK-UHFFFAOYSA-N
254	9	2	2	17	1	418.252	Ser-Arg-Arg	InChI=1S/C15H31N9O5/c16-8(7-25)11(26)23-9(3-1-5-21-14(17)18)12(27)24-10(13(28)29)4-2-6-22-15(19)20/h8-10,25H,1-7,16H2,(H,23,26)(H,24,27)(H,28,29)(H4,17,18,21)(H4,19,20,22)	C(CC(C(=O)NC(CCCN=C(N)N)C(=O)O)NC(=O)C(CO)N)CN=C(N)N	0.8637629	0.884634707629466	10	NLQUOHDCLSFABG-UHFFFAOYSA-N	3	4	4	1	4	1	Organic compounds	Organic acids and derivatives	Carboxylic acids and derivatives	1096050	NLQUOHDCLSFABG-UHFFFAOYSA-N
255	1	2	2	40	1	425.214	Ser-Tyr-Arg	InChI=1S/C18H28N6O6/c19-12(9-25)15(27)24-14(8-10-3-5-11(26)6-4-10)16(28)23-13(17(29)30)2-1-7-22-18(20)21/h3-6,12-14,25-26H,1-2,7-9,19H2,(H,23,28)(H,24,27)(H,29,30)(H4,20,21,22)	C1=CC(=CC=C1CC(C(=O)NC(CCCN=C(N)N)C(=O)O)NC(=O)C(CO)N)O	0.886439	0.695967489276659	8	FGBLCMLXHRPVOF-UHFFFAOYSA-N	1	1	1	4	1	1	Organic compounds	Organic acids and derivatives	Carboxylic acids and derivatives	1089474	FGBLCMLXHRPVOF-UHFFFAOYSA-N
256	17	2	2	7	1	432.268	Thr-Arg-Arg	InChI=1S/C16H33N9O5/c1-8(26)11(17)13(28)24-9(4-2-6-22-15(18)19)12(27)25-10(14(29)30)5-3-7-23-16(20)21/h8-11,26H,2-7,17H2,1H3,(H,24,28)(H,25,27)(H,29,30)(H4,18,19,22)(H4,20,21,23)	CC(C(C(=O)NC(CCCN=C(N)N)C(=O)NC(CCCN=C(N)N)C(=O)O)N)O	0.8930124	0.865379039391787	10	XYEXCEPTALHNEV-UHFFFAOYSA-N	2	5	5	2	5	1	Organic compounds	Organic acids and derivatives	Carboxylic acids and derivatives	1096301	XYEXCEPTALHNEV-UHFFFAOYSA-N
257	2	1	2	10	1	437.214	Asp-Phe-Arg	InChI=1S/C19H28N6O6/c20-12(10-15(26)27)16(28)25-14(9-11-5-2-1-3-6-11)17(29)24-13(18(30)31)7-4-8-23-19(21)22/h1-3,5-6,12-14H,4,7-10,20H2,(H,24,29)(H,25,28)(H,26,27)(H,30,31)(H4,21,22,23)	C1=CC=C(C=C1)CC(C(=O)NC(CCCN=C(N)N)C(=O)O)NC(=O)C(CC(=O)O)N	0.9018998	0.810640665466836	10	LIJXJYGRSRWLCJ-UHFFFAOYSA-N	3	2	2	1	2	1	Organic compounds	Organic acids and derivatives	Carboxylic acids and derivatives	1091986	LIJXJYGRSRWLCJ-UHFFFAOYSA-N
258	1	1	1	18	1	437.251	Tyr-Val-Arg	InChI=1S/C20H32N6O5/c1-11(2)16(18(29)25-15(19(30)31)4-3-9-24-20(22)23)26-17(28)14(21)10-12-5-7-13(27)8-6-12/h5-8,11,14-16,27H,3-4,9-10,21H2,1-2H3,(H,25,29)(H,26,28)(H,30,31)(H4,22,23,24)	CC(C)C(C(=O)NC(CCCN=C(N)N)C(=O)O)NC(=O)C(CC1=CC=C(C=C1)O)N	0.89980125	0.683211045807419	4	MJUTYRIMFIICKL-UHFFFAOYSA-N	4	4	4	4	4	1	Organic compounds	Organic acids and derivatives	Carboxylic acids and derivatives	1097169	MJUTYRIMFIICKL-UHFFFAOYSA-N
259	6	4	4	8	1	444.304	Ile-Arg-Arg	InChI=1S/C18H37N9O4/c1-3-10(2)13(19)15(29)26-11(6-4-8-24-17(20)21)14(28)27-12(16(30)31)7-5-9-25-18(22)23/h10-13H,3-9,19H2,1-2H3,(H,26,29)(H,27,28)(H,30,31)(H4,20,21,24)(H4,22,23,25)	CCC(C)C(C(=O)NC(CCCN=C(N)N)C(=O)NC(CCCN=C(N)N)C(=O)O)N	0.8933776	0.85514187816403	10	HLYBGMZJVDHJEO-UHFFFAOYSA-N	1	2	2	2	2	1	Organic compounds	Organic acids and derivatives	Carboxylic acids and derivatives	1093584	HLYBGMZJVDHJEO-UHFFFAOYSA-N
260	1	1	2	11	1	453.209	Asp-Tyr-Arg	InChI=1S/C19H28N6O7/c20-12(9-15(27)28)16(29)25-14(8-10-3-5-11(26)6-4-10)17(30)24-13(18(31)32)2-1-7-23-19(21)22/h3-6,12-14,26H,1-2,7-9,20H2,(H,24,30)(H,25,29)(H,27,28)(H,31,32)(H4,21,22,23)	C1=CC(=CC=C1CC(C(=O)NC(CCCN=C(N)N)C(=O)O)NC(=O)C(CC(=O)O)N)O	0.8901992	0.761487532212301	10	HCOQNGIHSXICCB-UHFFFAOYSA-N	2	2	2	2	2	1	Organic compounds	Organic acids and derivatives	Carboxylic acids and derivatives	1092187	HCOQNGIHSXICCB-UHFFFAOYSA-N
261	1	1	2	35	1	466.277	Tyr-Arg-Lys	InChI=1S/C21H35N7O5/c22-10-2-1-4-17(20(32)33)28-19(31)16(5-3-11-26-21(24)25)27-18(30)15(23)12-13-6-8-14(29)9-7-13/h6-9,15-17,29H,1-5,10-12,22-23H2,(H,27,30)(H,28,31)(H,32,33)(H4,24,25,26)	C1=CC(=CC=C1CC(C(=O)NC(CCCN=C(N)N)C(=O)NC(CCCCN)C(=O)O)N)O	0.866577	0.842116887529732	3	GFZQWWDXJVGEMW-UHFFFAOYSA-N	5	5	5	2	5	1	Organic compounds	Organic acids and derivatives	Carboxylic acids and derivatives	1097105	GFZQWWDXJVGEMW-UHFFFAOYSA-N
262	1	2	2	32	1	467.225	Glu-Tyr-Arg	InChI=1S/C20H30N6O7/c21-13(7-8-16(28)29)17(30)26-15(10-11-3-5-12(27)6-4-11)18(31)25-14(19(32)33)2-1-9-24-20(22)23/h3-6,13-15,27H,1-2,7-10,21H2,(H,25,31)(H,26,30)(H,28,29)(H,32,33)(H4,22,23,24)	C1=CC(=CC=C1CC(C(=O)NC(CCCN=C(N)N)C(=O)O)NC(=O)C(CCC(=O)O)N)O	0.900246	0.777041836224745	6	NTHIHAUEXVTXQG-UHFFFAOYSA-N	1	1	1	2	1	1	Organic compounds	Organic acids and derivatives	Carboxylic acids and derivatives	1092438	NTHIHAUEXVTXQG-UHFFFAOYSA-N
263	2	1	1	12	1	494.283	Tyr-Arg-Arg	InChI=1S/C21H35N9O5/c22-14(11-12-5-7-13(31)8-6-12)17(32)29-15(3-1-9-27-20(23)24)18(33)30-16(19(34)35)4-2-10-28-21(25)26/h5-8,14-16,31H,1-4,9-11,22H2,(H,29,32)(H,30,33)(H,34,35)(H4,23,24,27)(H4,25,26,28)	C1=CC(=CC=C1CC(C(=O)NC(CCCN=C(N)N)C(=O)NC(CCCN=C(N)N)C(=O)O)N)O	0.912042	0.76041085730476	10	WTXQBCCKXIKKHB-UHFFFAOYSA-N	4	4	4	2	4	1	Organic compounds	Organic acids and derivatives	Carboxylic acids and derivatives	1097115	WTXQBCCKXIKKHB-UHFFFAOYSA-N
264	1	1	1	16	1	331.209	Gly-Val-Arg	InChI=1S/C13H26N6O4/c1-7(2)10(19-9(20)6-14)11(21)18-8(12(22)23)4-3-5-17-13(15)16/h7-8,10H,3-6,14H2,1-2H3,(H,18,21)(H,19,20)(H,22,23)(H4,15,16,17)	CC(C)C(C(=O)NC(CCCN=C(N)N)C(=O)O)NC(=O)CN	0.8667445	0.937363932697118	10	GJHWILMUOANXTG-UHFFFAOYSA-N	4	4	4	6	4	1	Organic compounds	Organic acids and derivatives	Carboxylic acids and derivatives	1092997	GJHWILMUOANXTG-UHFFFAOYSA-N
265	1	1	1	50	1	347.167	Asp-Gly-Arg	InChI=1S/C12H22N6O6/c13-6(4-9(20)21)10(22)17-5-8(19)18-7(11(23)24)2-1-3-16-12(14)15/h6-7H,1-5,13H2,(H,17,22)(H,18,19)(H,20,21)(H,23,24)(H4,14,15,16)	C(CC(C(=O)O)NC(=O)CNC(=O)C(CC(=O)O)N)CN=C(N)N	0.835088714285714	0.84414218264307	7	YNCHFVRXEQFPBY-UHFFFAOYSA-N	8	8	8	1	8	1	Organic compounds	Organic acids and derivatives	Carboxylic acids and derivatives	1092000	YNCHFVRXEQFPBY-UHFFFAOYSA-N
266	3	2	2	5	1	361.219	Ser-Val-Arg	InChI=1S/C14H28N6O5/c1-7(2)10(20-11(22)8(15)6-21)12(23)19-9(13(24)25)4-3-5-18-14(16)17/h7-10,21H,3-6,15H2,1-2H3,(H,19,23)(H,20,22)(H,24,25)(H4,16,17,18)	CC(C)C(C(=O)NC(CCCN=C(N)N)C(=O)O)NC(=O)C(CO)N	0.934382142857143	0.877499103566177	7	IAOHCSQDQDWRQU-UHFFFAOYSA-N	4	4	4	1	4	1	Organic compounds	Organic acids and derivatives	Carboxylic acids and derivatives	1088977	IAOHCSQDQDWRQU-UHFFFAOYSA-N
267	1	1	2	13	1	377.178	Asp-Ser-Arg	InChI=1S/C13H24N6O7/c14-6(4-9(21)22)10(23)19-8(5-20)11(24)18-7(12(25)26)2-1-3-17-13(15)16/h6-8,20H,1-5,14H2,(H,18,24)(H,19,23)(H,21,22)(H,25,26)(H4,15,16,17)	C(CC(C(=O)O)NC(=O)C(CO)NC(=O)C(CC(=O)O)N)CN=C(N)N	0.869038666666667	0.909787100065455	6	ZBYLEBZCVKLPCY-UHFFFAOYSA-N	6	6	6	2	6	1	Organic compounds	Organic acids and derivatives	Carboxylic acids and derivatives	1092132	ZBYLEBZCVKLPCY-UHFFFAOYSA-N
268	1	1	1	1	1	387.199	Asp-Pro-Arg	InChI=1S/C15H26N6O6/c16-8(7-11(22)23)13(25)21-6-2-4-10(21)12(24)20-9(14(26)27)3-1-5-19-15(17)18/h8-10H,1-7,16H2,(H,20,24)(H,22,23)(H,26,27)(H4,17,18,19)	C1CC(N(C1)C(=O)C(CC(=O)O)N)C(=O)NC(CCCN=C(N)N)C(=O)O	0.8581025	0.888666965218689	10	ZKAOJVJQGVUIIU-UHFFFAOYSA-N	4	4	4	1	4	1	Organic compounds	Organic acids and derivatives	Carboxylic acids and derivatives	1092090	ZKAOJVJQGVUIIU-UHFFFAOYSA-N
269	1	1	1	57	1	391.194	Asp-Thr-Arg	InChI=1S/C14H26N6O7/c1-6(21)10(20-11(24)7(15)5-9(22)23)12(25)19-8(13(26)27)3-2-4-18-14(16)17/h6-8,10,21H,2-5,15H2,1H3,(H,19,25)(H,20,24)(H,22,23)(H,26,27)(H4,16,17,18)	CC(C(C(=O)NC(CCCN=C(N)N)C(=O)O)NC(=O)C(CC(=O)O)N)O	0.873064166666667	0.910070586954186	6	MJJIHRWNWSQTOI-UHFFFAOYSA-N	8	8	8	1	8	1	Organic compounds	Organic acids and derivatives	Carboxylic acids and derivatives	1092148	MJJIHRWNWSQTOI-UHFFFAOYSA-N
270	1	2	1	58	1	451.23	Glu-Phe-Arg	InChI=1S/C20H30N6O6/c21-13(8-9-16(27)28)17(29)26-15(11-12-5-2-1-3-6-12)18(30)25-14(19(31)32)7-4-10-24-20(22)23/h1-3,5-6,13-15H,4,7-11,21H2,(H,25,30)(H,26,29)(H,27,28)(H,31,32)(H4,22,23,24)	C1=CC=C(C=C1)CC(C(=O)NC(CCCN=C(N)N)C(=O)O)NC(=O)C(CCC(=O)O)N	0.888564	0.82397954366413	7	KJBGAZSLZAQDPV-UHFFFAOYSA-N	5	5	5	2	5	1	Organic compounds	Organic acids and derivatives	Carboxylic acids and derivatives	1092249	KJBGAZSLZAQDPV-UHFFFAOYSA-N
271	2	1	1	11	1	290.146	Asp-Arg	InChI=1S/C10H19N5O5/c11-5(4-7(16)17)8(18)15-6(9(19)20)2-1-3-14-10(12)13/h5-6H,1-4,11H2,(H,15,18)(H,16,17)(H,19,20)(H4,12,13,14)/t5-,6-/m0/s1	C(CC(C(=O)O)NC(=O)C(CC(=O)O)N)CN=C(N)N	0.900767111111111	0.834822861934662	9	PSZNHSNIGMJYOZ-UHFFFAOYSA-N	7	4	4	2	4	1	Organic compounds	Organic acids and derivatives	Carboxylic acids and derivatives	1633261	PSZNHSNIGMJYOZ-WDSKDSINSA-N
272	1	1	1	6	1	322.187	Phe-Arg	InChI=1S/C15H23N5O3/c16-11(9-10-5-2-1-3-6-10)13(21)20-12(14(22)23)7-4-8-19-15(17)18/h1-3,5-6,11-12H,4,7-9,16H2,(H,20,21)(H,22,23)(H4,17,18,19)/t11-,12-/m0/s1	C1=CC=C(C=C1)CC(C(=O)NC(CCCN=C(N)N)C(=O)O)N	0.9042084	0.761754280298159	10	OZILORBBPKKGRI-UHFFFAOYSA-N	5	5	5	3	5	1	Organic compounds	Organic acids and derivatives	Carboxylic acids and derivatives	1633458	OZILORBBPKKGRI-RYUDHWBXSA-N
273	2	2	2	11	1	288.203	Leu-Arg	InChI=1S/C12H25N5O3/c1-7(2)6-8(13)10(18)17-9(11(19)20)4-3-5-16-12(14)15/h7-9H,3-6,13H2,1-2H3,(H,17,18)(H,19,20)(H4,14,15,16)/t8-,9-/m0/s1	CC(C)CC(C(=O)NC(CCCN=C(N)N)C(=O)O)N	0.920907666666667	0.887787696371052	9	SENJXOPIZNYLHU-UHFFFAOYSA-N	3	3	3	2	3	1	Organic compounds	Organic acids and derivatives	Carboxylic acids and derivatives	1633794	SENJXOPIZNYLHU-IUCAKERBSA-N
274	1	1	1	1	1	262.151	Ser-Arg	InChI=1S/C9H19N5O4/c10-5(4-15)7(16)14-6(8(17)18)2-1-3-13-9(11)12/h5-6,15H,1-4,10H2,(H,14,16)(H,17,18)(H4,11,12,13)/t5-,6-/m0/s1	C(CC(C(=O)O)NC(=O)C(CO)N)CN=C(N)N	0.9083772	0.867048966693303	10	RZEQTVHJZCIUBT-UHFFFAOYSA-N	1	1	1	1	1	1	Organic compounds	Organic acids and derivatives	Carboxylic acids and derivatives	1634394	RZEQTVHJZCIUBT-WDSKDSINSA-N
275	1	1	1	5	1	276.167	Thr-Arg	InChI=1S/C10H21N5O4/c1-5(16)7(11)8(17)15-6(9(18)19)3-2-4-14-10(12)13/h5-7,16H,2-4,11H2,1H3,(H,15,17)(H,18,19)(H4,12,13,14)/t5-,6+,7+/m1/s1	CC(C(C(=O)NC(CCCN=C(N)N)C(=O)O)N)O	0.8932123	0.879095540808842	10	HYLXOQURIOCKIH-UHFFFAOYSA-N	2	2	2	4	2	1	Organic compounds	Organic acids and derivatives	Carboxylic acids and derivatives	1634494	HYLXOQURIOCKIH-VQVTYTSYSA-N
276	11	1	3	43	1	310.14	Tyr-Gln	InChI=1S/C14H19N3O5/c15-10(7-8-1-3-9(18)4-2-8)13(20)17-11(14(21)22)5-6-12(16)19/h1-4,10-11,18H,5-7,15H2,(H2,16,19)(H,17,20)(H,21,22)/t10-,11-/m0/s1	C1=CC(=CC=C1CC(C(=O)NC(CCC(=O)N)C(=O)O)N)O	0.806691333333333	0.48739107278586	3	UBAQSAUDKMIEQZ-UHFFFAOYSA-N	1	1	1	7	1	1	Organic compounds	Organic acids and derivatives	Carboxylic acids and derivatives	1630970	UBAQSAUDKMIEQZ-QWRGUYRKSA-N
277	1	1	1	20	1	338.182	Tyr-Arg	InChI=1S/C15H23N5O4/c16-11(8-9-3-5-10(21)6-4-9)13(22)20-12(14(23)24)2-1-7-19-15(17)18/h3-6,11-12,21H,1-2,7-8,16H2,(H,20,22)(H,23,24)(H4,17,18,19)/t11-,12-/m0/s1	C1=CC(=CC=C1CC(C(=O)NC(CCCN=C(N)N)C(=O)O)N)O	0.9002748	0.728493732095135	10	JXNRXNCCROJZFB-UHFFFAOYSA-N	6	6	6	2	6	1	Organic compounds	Organic acids and derivatives	Carboxylic acids and derivatives	1091358	JXNRXNCCROJZFB-RYUDHWBXSA-N
278	1	1	1	19	1	329.193	Gly-Pro-Arg	InChI=1S/C13H24N6O4/c14-7-10(20)19-6-2-4-9(19)11(21)18-8(12(22)23)3-1-5-17-13(15)16/h8-9H,1-7,14H2,(H,18,21)(H,22,23)(H4,15,16,17)	C1CC(N(C1)C(=O)CN)C(=O)NC(CCCN=C(N)N)C(=O)O	0.8314464	0.885781581028345	5	JYPCXBJRLBHWME-UHFFFAOYSA-N	4	4	4	1	4	1	Organic compounds	Organic acids and derivatives	Carboxylic acids and derivatives	1632925	JYPCXBJRLBHWME-UHFFFAOYSA-N
279	1	1	1	3	1	274.187	Val-Arg	InChI=1S/C11H23N5O3/c1-6(2)8(12)9(17)16-7(10(18)19)4-3-5-15-11(13)14/h6-8H,3-5,12H2,1-2H3,(H,16,17)(H,18,19)(H4,13,14,15)/t7-,8-/m0/s1	CC(C)C(C(=O)NC(CCCN=C(N)N)C(=O)O)N	0.9122607	0.893170464350314	10	IBIDRSSEHFLGSD-UHFFFAOYSA-N	2	2	2	1	2	1	Organic compounds	Organic acids and derivatives	Carboxylic acids and derivatives	1634598	IBIDRSSEHFLGSD-YUMQZZPRSA-N
280	2	1	1	2	1	149.023	Phthalicanhydride	InChI=1S/C8H4O3/c9-7-5-3-1-2-4-6(5)8(10)11-7/h1-4H	C1=CC=C2C(=C1)C(=O)OC2=O	0.8787775	0.12867153703411	6	LGRFSURHDFAFJT-UHFFFAOYSA-N	1	1	1	1	1	1	Organic compounds	Organoheterocyclic compounds	Benzofurans	1100446	LGRFSURHDFAFJT-UHFFFAOYSA-N
281	27	27	27	24	1	163.097	Hexamethyldisiloxane	InChI=1S/C6H18OSi2/c1-8(2,3)7-9(4,5)6/h1-6H3	C[Si](C)(C)O[Si](C)(C)C	0.832421	0.0352272727272727	2	UQEAIHBTYFGYIE-UHFFFAOYSA-N	4	1	1	2	4	1	Organic compounds	Organometallic compounds	Organometalloid compounds	1100946	UQEAIHBTYFGYIE-UHFFFAOYSA-N
282	8	11	11	16	1	451.284	Celastrol	InChI=1S/C29H38O4/c1-17-18-7-8-21-27(4,19(18)15-20(30)23(17)31)12-14-29(6)22-16-26(3,24(32)33)10-9-25(22,2)11-13-28(21,29)5/h7-8,15,22,31H,9-14,16H2,1-6H3,(H,32,33)/t22-,25-,26-,27+,28-,29+/m1/s1	CC1=C(C(=O)C=C2C1=CC=C3C2(CCC4(C3(CCC5(C4CC(CC5)(C)C(=O)O)C)C)C)C)O	0.735925	0.0670391061452514	1	KQJSQWZMSAGSHN-UHFFFAOYSA-N	6	6	6	9	3	1	Organic compounds	Lipids and lipid-like molecules	Prenol lipids	1394420	KQJSQWZMSAGSHN-JJWQIEBTSA-N
283	1	1	1	1	1	217.166	N.omega.-Propyl-L-arginine	InChI=1S/C9H20N4O2/c1-2-5-12-9(11)13-6-3-4-7(10)8(14)15/h7H,2-6,10H2,1H3,(H,14,15)(H3,11,12,13)/t7-/m0/s1	CCCN=C(N)NCCCC(C(=O)O)N	0.992283	0.890909090909091	1	AOMXURITGZJPKB-UHFFFAOYSA-N	1	1	1	1	0	1	Organic compounds	Organic acids and derivatives	Carboxylic acids and derivatives	1395179	AOMXURITGZJPKB-ZETCQYMHSA-N
284	10	1	1	9	1	266.102	3,4-Dihydroxycinnamicacid(L-alaninemethylester)amide	InChI=1S/C13H15NO5/c1-8(13(18)19-2)14-12(17)6-4-9-3-5-10(15)11(16)7-9/h3-8,15-16H,1-2H3,(H,14,17)/b6-4-/t8-/m0/s1	CC(C(=O)OC)NC(=O)C=CC1=CC(=C(C=C1)O)O	0.90905375	0.527461365234072	4	WFBBISJLIGYSGF-UHFFFAOYSA-N	2	2	2	4	2	1	Organic compounds	Organic acids and derivatives	Carboxylic acids and derivatives	1615757	WFBBISJLIGYSGF-HORMHSFOSA-N
285	3	2	2	6	1	278.033	2-Chloro-5-nitro-N-4-pyridinylbenzamide	InChI=1S/C12H8ClN3O3/c13-11-2-1-9(16(18)19)7-10(11)12(17)15-8-3-5-14-6-4-8/h1-7H,(H,14,15,17)	C1=CC(=C(C=C1[N+](=O)[O-])C(=O)NC2=CC=NC=C2)Cl	0.844362333333333	0.359899422358138	3	FRPJSHKMZHWJBE-UHFFFAOYSA-N	2	2	2	1	3	1	Organic compounds	Benzenoids	Benzene and substituted derivatives	1626291	FRPJSHKMZHWJBE-UHFFFAOYSA-N
286	1	1	1	1	1	292.981	3-Bromo-5-phenylsalicylicacid	InChI=1S/C13H9BrO3/c14-11-7-9(8-4-2-1-3-5-8)6-10(12(11)15)13(16)17/h1-7,15H,(H,16,17)	C1=CC=C(C=C1)C2=CC(=C(C(=C2)Br)O)C(=O)O	0.858953	0.18567419313688	2	XVZSXNULHSIRCQ-UHFFFAOYSA-N	1	1	1	1	1	1	Organic compounds	Benzenoids	Benzene and substituted derivatives	1378344	XVZSXNULHSIRCQ-UHFFFAOYSA-N
288	4	1	1	6	1	189.135	L-NG-Monomethylarginine	InChI=1S/C7H16N4O2/c1-10-7(9)11-4-2-3-5(8)6(12)13/h5H,2-4,8H2,1H3,(H,12,13)(H3,9,10,11)/t5-/m0/s1	CN=C(N)NCCCC(C(=O)[O-])[NH3+]	0.992283	0.890909090909091	1	NTNWOCRCBQPEKQ-UHFFFAOYSA-N	2	1	1	2	1	1	Organic compounds	Organic acids and derivatives	Carboxylic acids and derivatives	1399015	NTNWOCRCBQPEKQ-YFKPBYRVSA-N
289	2	1	2	5	1	145.065	1-Naphthol	InChI=1S/C10H8O/c11-10-7-3-5-8-4-1-2-6-9(8)10/h1-7,11H	C1=CC=C2C(=C1)C=CC=C2O	0.97124	1	1	KJCVRFUGPWSIIH-UHFFFAOYSA-N	4	2	4	2	2	1	Organic compounds	Benzenoids	Naphthalenes	1111910	KJCVRFUGPWSIIH-UHFFFAOYSA-N
290	22	14	22	22	1	182.118	2-(Benzylmethylamino)ethanolN-oxide	InChI=1S/C10H15NO2/c1-11(13,7-8-12)9-10-5-3-2-4-6-10/h2-6,12H,7-9H2,1H3	C[N+](CCO)(CC1=CC=CC=C1)[O-]	0.7971085	0.237015862963	4	MJQPYETZBGKFSD-UHFFFAOYSA-N	1	3	3	1	4	1	Organic compounds	Benzenoids	Benzene and substituted derivatives	1117670	MJQPYETZBGKFSD-UHFFFAOYSA-N
291	9	1	1	3	1	171.029	Gallicacid	InChI=1S/C7H6O5/c8-4-1-3(7(11)12)2-5(9)6(4)10/h1-2,8-10H,(H,11,12)	C1=C(C=C(C(=C1O)O)O)C(=O)O	0.869638	0.765315695656253	3	LNTHITQWFMADLM-UHFFFAOYSA-N	2	1	1	4	1	1	Organic compounds	Benzenoids	Benzene and substituted derivatives	1113206	LNTHITQWFMADLM-UHFFFAOYSA-N
292	48	1	4	2	1	204.1	Norfenfluramine	InChI=1S/C10H12F3N/c1-7(14)5-8-3-2-4-9(6-8)10(11,12)13/h2-4,6-7H,5,14H2,1H3	CC(CC1=CC(=CC=C1)C(F)(F)F)N	0.7744465	0.673076923076923	2	MLBHFBKZUPLWBD-UHFFFAOYSA-N	9	5	4	1	5	1	Organic compounds	Benzenoids	Benzene and substituted derivatives	1211872	MLBHFBKZUPLWBD-UHFFFAOYSA-N
293	2	1	2	2	1	139.033	2-Pyridylthioamide	InChI=1S/C6H6N2S/c7-6(9)5-3-1-2-4-8-5/h1-4H,(H2,7,9)	C1=CC=NC(=C1)C(=S)N	0.917936166666667	0.359649105761296	6	HYKQYVSNFPWGKQ-UHFFFAOYSA-N	1	1	1	1	1	1	Organic compounds	Organoheterocyclic compounds	Pyridines and derivatives	1372528	HYKQYVSNFPWGKQ-UHFFFAOYSA-N
294	1	1	5	3	1	138.066	2-Pyridylamidoxime	InChI=1S/C6H7N3O/c7-6(9-10)5-3-1-2-4-8-5/h1-4,10H,(H2,7,9)	C1=CC=NC(=C1)C(=N)NO	0.879629285714286	0.319647142167522	7	XKXCGXSHUNVFCT-UHFFFAOYSA-N	2	2	3	1	2	1	Organic compounds	Organoheterocyclic compounds	Pyridines and derivatives	1373386	XKXCGXSHUNVFCT-UHFFFAOYSA-N
295	1	1	1	1	1	226.14	2-Aminoethyldiphenylborinate	InChI=1S/C14H16BNO/c1-3-7-13(8-4-1)15(16-11-12-17-15)14-9-5-2-6-10-14/h1-10H,11-12,16H2	[B-]1([NH2+]CCO1)(C2=CC=CC=C2)C3=CC=CC=C3	0.79429	25	1	QKVRQZFQCGZLDA-UHFFFAOYSA-N	1	1	1	1	1	1	Organic compounds	Benzenoids	Benzene and substituted derivatives	1114915	QKVRQZFQCGZLDA-UHFFFAOYSA-N
296	4	1	1	75	1	339.17	(3'-(Aminocarbonyl)[1,1'-biphenyl]-3-yl)cyclohexylcarbamate	InChI=1S/C20H22N2O3/c21-19(23)16-8-4-6-14(12-16)15-7-5-11-18(13-15)25-20(24)22-17-9-2-1-3-10-17/h4-8,11-13,17H,1-3,9-10H2,(H2,21,23)(H,22,24)	C1CCC(CC1)NC(=O)OC2=CC=CC(=C2)C3=CC(=CC=C3)C(=O)N	0.863912666666667	0.459929827117327	3	ROFVXGGUISEHAM-UHFFFAOYSA-N	4	1	1	4	1	1	Organic compounds	Benzenoids	Benzene and substituted derivatives	1392244	ROFVXGGUISEHAM-UHFFFAOYSA-N
297	9	2	2	4	1	199.075	Splitomicin	InChI=1S/C13H10O2/c14-13-8-6-11-10-4-2-1-3-9(10)5-7-12(11)15-13/h1-5,7H,6,8H2	C1CC(=O)OC2=C1C3=CC=CC=C3C=C2	0.747049	0.395649717334305	6	ISFPDBUKMJDAJH-UHFFFAOYSA-N	2	1	1	8	1	1	Organic compounds	Organoheterocyclic compounds	Naphthopyrans	1392905	ISFPDBUKMJDAJH-UHFFFAOYSA-N
298	7	3	1	3	1	335.103	N-Phthalyl-L-tryptophan	InChI=1S/C19H14N2O4/c22-17-13-6-1-2-7-14(13)18(23)21(17)16(19(24)25)9-11-10-20-15-8-4-3-5-12(11)15/h1-8,10,16,20H,9H2,(H,24,25)	C1=CC=C2C(=C1)C(=O)N(C2=O)C(CC3=CNC4=CC=CC=C43)C(=O)O	0.803662	0.271905959652995	2	HPTXLHAHLXOAKV-UHFFFAOYSA-N	1	1	1	4	1	1	Organic compounds	Organoheterocyclic compounds	Indoles and derivatives	1393178	HPTXLHAHLXOAKV-UHFFFAOYSA-N
299	205	10	10	136	1	471.347	18.beta.-Glycyrrhetinicacid	InChI=1S/C30H46O4/c1-25(2)21-8-11-30(7)23(28(21,5)10-9-22(25)32)20(31)16-18-19-17-27(4,24(33)34)13-12-26(19,3)14-15-29(18,30)6/h16,19,21-23,32H,8-15,17H2,1-7H3,(H,33,34)/t19-,21-,22-,23+,26+,27-,28-,29+,30+/m0/s1	CC1(C2CCC3(C(C2(CCC1O)C)C(=O)C=C4C3(CCC5(C4CC(CC5)(C)C(=O)O)C)C)C)C	0.935197	0.886792452830189	1	MPDGHEJMBKOTSU-UHFFFAOYSA-N	3	3	3	2	3	1	Organic compounds	Lipids and lipid-like molecules	Prenol lipids	1340957	MPDGHEJMBKOTSU-YKLVYJNSSA-N
300	71	22	73	101	1	611.161	Rutin	InChI=1S/C27H30O16/c1-8-17(32)20(35)22(37)26(40-8)39-7-15-18(33)21(36)23(38)27(42-15)43-25-19(34)16-13(31)5-10(28)6-14(16)41-24(25)9-2-3-11(29)12(30)4-9/h2-6,8,15,17-18,20-23,26-33,35-38H,7H2,1H3/t8-,15+,17-,18+,20+,21-,22+,23+,26+,27-/m0/s1	CC1C(C(C(C(O1)OCC2C(C(C(C(O2)OC3=C(OC4=CC(=CC(=C4C3=O)O)O)C5=CC(=C(C=C5)O)O)O)O)O)O)O)O	0.8122606	0.698402647638598	10	IKGXIBQEEMLURG-UHFFFAOYSA-N	6	5	5	1	1	1	Organic compounds	Phenylpropanoids and polyketides	Flavonoids	1118554	IKGXIBQEEMLURG-NVPNHPEKSA-N
301	64	8	9	47	1	447.129	Sissotrin	InChI=1S/C22H22O10/c1-29-11-4-2-10(3-5-11)13-9-30-15-7-12(6-14(24)17(15)18(13)25)31-22-21(28)20(27)19(26)16(8-23)32-22/h2-7,9,16,19-24,26-28H,8H2,1H3/t16-,19-,20+,21-,22-/m1/s1	COC1=CC=C(C=C1)C2=COC3=CC(=CC(=C3C2=O)O)OC4C(C(C(C(O4)CO)O)O)O	0.919642	0.993464052287582	1	LFEUICHQZGNOHD-UHFFFAOYSA-N	1	2	2	1	2	1	Organic compounds	Phenylpropanoids and polyketides	Isoflavonoids	1116258	LFEUICHQZGNOHD-RECXWPGBSA-N
302	49	2	7	27	1	213.076	n-Propylgallate	InChI=1S/C10H12O5/c1-2-3-15-10(14)6-4-7(11)9(13)8(12)5-6/h4-5,11-13H,2-3H2,1H3	CCCOC(=O)C1=CC(=C(C(=C1)O)O)O	0.880431333333333	0.726900584795322	3	ZTHYODDOHIVTJV-UHFFFAOYSA-N	6	5	5	2	5	1	Organic compounds	Benzenoids	Benzene and substituted derivatives	1116419	ZTHYODDOHIVTJV-UHFFFAOYSA-N
303	50	19	56	75	1	287.091	4',5-Dihydroxy-7-methoxyflavanone	InChI=1S/C16H14O5/c1-20-11-6-12(18)16-13(19)8-14(21-15(16)7-11)9-2-4-10(17)5-3-9/h2-7,14,17-18H,8H2,1H3	COC1=CC(=C2C(=O)CC(OC2=C1)C3=CC=C(C=C3)O)O	0.810463	0.550724637681159	1	DJOJDHGQRNZXQQ-UHFFFAOYSA-N	2	11	8	4	1	1	Organic compounds	Phenylpropanoids and polyketides	Flavonoids	1148150	DJOJDHGQRNZXQQ-UHFFFAOYSA-N
304	112	20	112	80	1	595.166	Kaempferol3-O-rutinoside	InChI=1S/C27H30O15/c1-9-17(31)20(34)22(36)26(39-9)38-8-15-18(32)21(35)23(37)27(41-15)42-25-19(33)16-13(30)6-12(29)7-14(16)40-24(25)10-2-4-11(28)5-3-10/h2-7,9,15,17-18,20-23,26-32,34-37H,8H2,1H3/t9-,15+,17-,18+,20+,21-,22+,23+,26+,27-/m0/s1	CC1C(C(C(C(O1)OCC2C(C(C(C(O2)OC3=C(OC4=CC(=CC(=C4C3=O)O)O)C5=CC=C(C=C5)O)O)O)O)O)O)O	0.854641142857143	0.73210945632461	7	RTATXGUCZHCSNG-UHFFFAOYSA-N	7	3	3	3	3	1	Organic compounds	Phenylpropanoids and polyketides	Flavonoids	1118618	RTATXGUCZHCSNG-QHWHWDPRSA-N
305	19	1	5	16	1	241.086	4'-Hydroxyflavanone	InChI=1S/C15H12O3/c16-11-7-5-10(6-8-11)15-9-13(17)12-3-1-2-4-14(12)18-15/h1-8,15-16H,9H2	C1C(OC2=CC=CC=C2C1=O)C3=CC=C(C=C3)O	0.824969666666667	0.571175475430795	3	ZLHVIYHWWQYJID-UHFFFAOYSA-N	6	2	1	3	2	1	Organic compounds	Phenylpropanoids and polyketides	Flavonoids	1116821	ZLHVIYHWWQYJID-UHFFFAOYSA-N
306	90	31	90	73	1	625.176	Narcissin	InChI=1S/C28H32O16/c1-9-18(32)21(35)23(37)27(41-9)40-8-16-19(33)22(36)24(38)28(43-16)44-26-20(34)17-13(31)6-11(29)7-15(17)42-25(26)10-3-4-12(30)14(5-10)39-2/h3-7,9,16,18-19,21-24,27-33,35-38H,8H2,1-2H3/t9-,16-,18-,19-,21+,22+,23+,24-,27+,28+/m1/s1	CC1C(C(C(C(O1)OCC2C(C(C(C(O2)OC3=C(OC4=CC(=CC(=C4C3=O)O)O)C5=CC(=C(C=C5)O)OC)O)O)O)O)O)O	0.8235779	0.715747097164039	10	UIDGLYUNOUKLBM-UHFFFAOYSA-N	2	1	3	2	1	1	Organic compounds	Phenylpropanoids and polyketides	Flavonoids	1118624	UIDGLYUNOUKLBM-OPUWVCDQSA-N
307	8	1	1	26	1	431.134	Ononin	InChI=1S/C22H22O9/c1-28-12-4-2-11(3-5-12)15-10-29-16-8-13(6-7-14(16)18(15)24)30-22-21(27)20(26)19(25)17(9-23)31-22/h2-8,10,17,19-23,25-27H,9H2,1H3/t17-,19-,20+,21-,22-/m1/s1	COC1=CC=C(C=C1)C2=COC3=C(C2=O)C=CC(=C3)OC4C(C(C(C(O4)CO)O)O)O	0.919642	0.993464052287582	1	MGJLSBDCWOSMHL-UHFFFAOYSA-N	1	1	1	3	1	1	Organic compounds	Phenylpropanoids and polyketides	Isoflavonoids	1116887	MGJLSBDCWOSMHL-MIUGBVLSSA-N
308	19	12	22	42	1	255.102	4'-Methoxyflavanone	InChI=1S/C16H14O3/c1-18-12-8-6-11(7-9-12)16-10-14(17)13-4-2-3-5-15(13)19-16/h2-9,16H,10H2,1H3	COC1=CC=C(C=C1)C2CC(=O)C3=CC=CC=C3O2	0.904862666666667	0.574587803843123	3	QIUYUYOXCGBABP-UHFFFAOYSA-N	4	4	4	1	9	1	Organic compounds	Phenylpropanoids and polyketides	Flavonoids	1517714	QIUYUYOXCGBABP-UHFFFAOYSA-N
309	15	4	4	21	1	483.129	Silybin	InChI=1S/C25H22O10/c1-32-17-6-11(2-4-14(17)28)24-20(10-26)33-16-5-3-12(7-18(16)34-24)25-23(31)22(30)21-15(29)8-13(27)9-19(21)35-25/h2-9,20,23-29,31H,10H2,1H3/t20?,23-,24+,25?/m0/s1	COC1=C(C=CC(=C1)C2C(OC3=C(O2)C=C(C=C3)C4C(C(=O)C5=C(C=C(C=C5O4)O)O)O)CO)O	0.827796	0.977430555555556	4	SEBFKMXJBCUCAI-UHFFFAOYSA-N	3	2	2	3	2	1	Organic compounds	Lignans, neolignans and related compounds	Flavonolignans	1372914	SEBFKMXJBCUCAI-HHXGKTILSA-N
310	25	24	25	6	1	243.076	1,4-Dihydrophenanthrolin-4-one-3-carboxylicacid	InChI=1S/C13H10N2O3/c16-12-8-4-3-7-2-1-5-14-10(7)11(8)15-6-9(12)13(17)18/h1,3-8H,2H2,(H,17,18)	C1C=CN=C2C1C=CC3C2=NC=C(C3=O)C(=O)O	0.782838333333333	0.0820165945165945	3	TVBAVFFTADCWKG-UHFFFAOYSA-N	1	3	3	6	1	1	Organic compounds	Lipids and lipid-like molecules	Steroids and steroid derivatives	1118039	TVBAVFFTADCWKG-UHFFFAOYSA-N
312	4	1	1	29	1	356.152	Amodiaquin	InChI=1S/C20H22ClN3O/c1-3-24(4-2)13-14-11-16(6-8-20(14)25)23-18-9-10-22-19-12-15(21)5-7-17(18)19/h5-12,25H,3-4,13H2,1-2H3,(H,22,23)	CCN(CC)CC1=C(C=CC(=C1)NC2=C3C=CC(=CC3=NC=C2)Cl)O	0.916864	1	1	OVCDSSHSILBFBN-UHFFFAOYSA-N	6	3	3	1	3	1	Organic compounds	Benzenoids	Benzene and substituted derivatives	1175553	OVCDSSHSILBFBN-UHFFFAOYSA-N
313	10	10	10	9	1	258.108	Benserazide	InChI=1S/C10H15N3O5/c11-6(4-14)10(18)13-12-3-5-1-2-7(15)9(17)8(5)16/h1-2,6,12,14-17H,3-4,11H2,(H,13,18)	C1=CC(=C(C(=C1CNNC(=O)C(CO)N)O)O)O	0.804252	0.123529411764706	1	BNQDCRGUHNALGH-UHFFFAOYSA-N	1	1	1	4	3	1	Organic compounds	Organic acids and derivatives	Carboxylic acids and derivatives	1199840	BNQDCRGUHNALGH-UHFFFAOYSA-N
315	2	1	1	3	1	350.059	Clodinafop-propargyl	InChI=1S/C17H13ClFNO4/c1-3-8-22-17(21)11(2)23-13-4-6-14(7-5-13)24-16-15(19)9-12(18)10-20-16/h1,4-7,9-11H,8H2,2H3	CC(C(=O)OCC#C)OC1=CC=C(C=C1)OC2=NC=C(C=C2F)Cl	0.712485	0.879310344827586	1	JBDHZKLJNAIJNC-UHFFFAOYSA-N	2	1	1	2	1	1	Organic compounds	Benzenoids	Benzene and substituted derivatives	1338974	JBDHZKLJNAIJNC-UHFFFAOYSA-N
316	43	1	1	37	1	327.207	Hydroquinidine	InChI=1S/C20H26N2O2/c1-3-13-12-22-9-7-14(13)10-19(22)20(23)16-6-8-21-18-5-4-15(24-2)11-17(16)18/h4-6,8,11,13-14,19-20,23H,3,7,9-10,12H2,1-2H3	CCC1CN2CCC1CC2C(C3=C4C=C(C=CC4=NC=C3)OC)O	0.682494666666667	0.902901908860201	3	LJOQGZACKSYWCH-UHFFFAOYSA-N	4	3	3	2	3	1	Organic compounds	Organic nitrogen compounds	Organonitrogen compounds	1119668	LJOQGZACKSYWCH-UHFFFAOYSA-N
317	2	4	3	37	1	270.149	Mepronil	InChI=1S/C17H19NO2/c1-12(2)20-15-9-6-8-14(11-15)18-17(19)16-10-5-4-7-13(16)3/h4-12H,1-3H3,(H,18,19)	CC1=CC=CC=C1C(=O)NC2=CC(=CC=C2)OC(C)C	0.848173666666667	0.172519458233744	3	BCTQJXQXJVLSIG-UHFFFAOYSA-N	1	1	1	4	1	1	Organic compounds	Benzenoids	Benzene and substituted derivatives	1626232	BCTQJXQXJVLSIG-UHFFFAOYSA-N
318	14	3	5	12	1	282.185	4-Diphenylmethoxymethylpiperidine	InChI=1S/C19H23NO/c1-3-7-17(8-4-1)19(18-9-5-2-6-10-18)21-15-16-11-13-20-14-12-16/h1-10,16,19-20H,11-15H2	C1CNCCC1COC(C2=CC=CC=C2)C3=CC=CC=C3	0.837181333333333	0.354642960525313	3	BSSMSDMDCCVWTE-UHFFFAOYSA-N	3	3	3	2	6	1	Organic compounds	Benzenoids	Benzene and substituted derivatives	1120376	BSSMSDMDCCVWTE-UHFFFAOYSA-N
319	12	10	10	3	1	290.085	Adrafinil	InChI=1S/C15H15NO3S/c17-14(16-18)11-20(19)15(12-7-3-1-4-8-12)13-9-5-2-6-10-13/h1-10,15,18H,11H2,(H,16,17)	C1=CC=C(C=C1)C(C2=CC=CC=C2)S(=O)CC(=O)NO	0.830086333333333	0.305128608024074	3	CGNMLOKEMNBUAI-UHFFFAOYSA-N	1	1	1	1	1	1	Organic compounds	Benzenoids	Benzene and substituted derivatives	1120409	CGNMLOKEMNBUAI-UHFFFAOYSA-N
320	2	1	1	17	1	311.155	Desmethylcitalopram	InChI=1S/C19H19FN2O/c1-22-10-2-9-19(16-4-6-17(20)7-5-16)18-8-3-14(12-21)11-15(18)13-23-19/h3-8,11,22H,2,9-10,13H2,1H3	CNCCCC1(C2=C(CO1)C=C(C=C2)C#N)C3=CC=C(C=C3)F	0.836400333333333	0.653116821889686	6	PTJADDMMFYXMMG-UHFFFAOYSA-N	4	4	4	1	4	1	Organic compounds	Benzenoids	Benzene and substituted derivatives	1513106	PTJADDMMFYXMMG-UHFFFAOYSA-N
321	1	2	1	32	1	205.086	4-Ethoxy-6-methylcoumarin	InChI=1S/C12H12O3/c1-3-14-11-7-12(13)15-10-5-4-8(2)6-9(10)11/h4-7H,3H2,1-2H3	CCOC1=CC(=O)OC2=C1C=C(C=C2)C	0.823473	0.643966700461082	3	UWYBUCACTOISFA-UHFFFAOYSA-N	7	7	7	12	7	1	Organic compounds	Phenylpropanoids and polyketides	Coumarins and derivatives	1124947	UWYBUCACTOISFA-UHFFFAOYSA-N
322	33	2	3	61	1	205.086	4-Ethoxy-7-methylcoumarin	InChI=1S/C12H12O3/c1-3-14-10-7-12(13)15-11-6-8(2)4-5-9(10)11/h4-7H,3H2,1-2H3	CCOC1=CC(=O)OC2=C1C=CC(=C2)C	0.832611	0.902957924707371	2	UQNGBKYOCBSSOA-UHFFFAOYSA-N	11	7	7	14	7	1	Organic compounds	Phenylpropanoids and polyketides	Coumarins and derivatives	1124996	UQNGBKYOCBSSOA-UHFFFAOYSA-N
323	8	1	1	20	1	191.07	4-Ethoxycoumarin	InChI=1S/C11H10O3/c1-2-13-10-7-11(12)14-9-6-4-3-5-8(9)10/h3-7H,2H2,1H3	CCOC1=CC(=O)OC2=CC=CC=C21	0.8265434	0.578784218001037	5	FLZDKBHAUILYAZ-UHFFFAOYSA-N	3	1	1	7	1	1	Organic compounds	Phenylpropanoids and polyketides	Coumarins and derivatives	1125752	FLZDKBHAUILYAZ-UHFFFAOYSA-N
324	1	3	2	38	1	152.107	2-(2-Ethoxyethyl)pyridine	InChI=1S/C9H13NO/c1-2-11-8-6-9-5-3-4-7-10-9/h3-5,7H,2,6,8H2,1H3	CCOCCC1=CC=CC=N1	0.8675075	0.305900763185938	8	BVFWKBCHXXZOJJ-UHFFFAOYSA-N	10	11	10	5	10	1	Organic compounds	Organoheterocyclic compounds	Pyridines and derivatives	1144796	BVFWKBCHXXZOJJ-UHFFFAOYSA-N
325	5	2	2	98	1	181.086	Isopropyl4-hydroxybenzoate	InChI=1S/C10H12O3/c1-7(2)13-10(12)8-3-5-9(11)6-4-8/h3-7,11H,1-2H3	CC(C)OC(=O)C1=CC=C(C=C1)O	0.89581	0.866980125383487	3	CMHMMKSPYOOVGI-UHFFFAOYSA-N	1	3	3	8	3	1	Organic compounds	Benzenoids	Benzene and substituted derivatives	1144829	CMHMMKSPYOOVGI-UHFFFAOYSA-N
328	5	8	4	18	1	163.112	1-(p-Tolyl)butan-1-one	InChI=1S/C11H14O/c1-3-4-11(12)10-7-5-9(2)6-8-10/h5-8H,3-4H2,1-2H3	CCCC(=O)C1=CC=C(C=C1)C	0.84949525	0.282627865961199	4	CIYAESDXUTVTAL-UHFFFAOYSA-N	1	3	3	2	1	1	Organic compounds	Organic oxygen compounds	Organooxygen compounds	1145129	CIYAESDXUTVTAL-UHFFFAOYSA-N
329	6	4	7	41	1	195.102	Butyl4-hydroxybenzoate	InChI=1S/C11H14O3/c1-2-3-8-14-11(13)9-4-6-10(12)7-5-9/h4-7,12H,2-3,8H2,1H3	CCCCOC(=O)C1=CC=C(C=C1)O	0.870181333333333	0.820318805488297	3	QFOHBWFCKVYLES-UHFFFAOYSA-N	2	2	2	6	2	1	Organic compounds	Benzenoids	Benzene and substituted derivatives	1145228	QFOHBWFCKVYLES-UHFFFAOYSA-N
331	1	1	1	1	1	344.28	Lauroyl-L-carnitine	InChI=1S/C19H37NO4/c1-5-6-7-8-9-10-11-12-13-14-19(23)24-17(15-18(21)22)16-20(2,3)4/h17H,5-16H2,1-4H3/t17-/m1/s1	CCCCCCCCCCCC(=O)OC(CC(=O)[O-])C[N+](C)(C)C	0.9818414	0.970491803278689	5	FUJLYHJROOYKRA-UHFFFAOYSA-N	1	1	1	1	0	1	Organic compounds	Lipids and lipid-like molecules	Fatty Acyls	1152318	FUJLYHJROOYKRA-QGZVFWFLSA-N
332	11	28	14	55	1	339.159	Bavachinin	InChI=1S/C21H22O4/c1-13(2)4-5-15-10-17-18(23)11-20(14-6-8-16(22)9-7-14)25-21(17)12-19(15)24-3/h4,6-10,12,20,22H,5,11H2,1-3H3	CC(=CCC1=C(C=C2C(=C1)C(=O)CC(O2)C3=CC=C(C=C3)O)OC)C	0.7949865	0.270053475935829	2	VOCGSQHKPZSIKB-UHFFFAOYSA-N	3	3	3	1	8	1	Organic compounds	Phenylpropanoids and polyketides	Flavonoids	1153393	VOCGSQHKPZSIKB-UHFFFAOYSA-N
333	35	14	40	4	1	741.224	Robinin	InChI=1S/C33H40O19/c1-10-19(36)23(40)26(43)31(47-10)46-9-17-21(38)25(42)28(45)33(51-17)52-30-22(39)18-15(35)7-14(49-32-27(44)24(41)20(37)11(2)48-32)8-16(18)50-29(30)12-3-5-13(34)6-4-12/h3-8,10-11,17,19-21,23-28,31-38,40-45H,9H2,1-2H3/t10-,11-,17+,19-,20-,21-,23+,24+,25-,26+,27+,28+,31+,32-,33-/m0/s1	CC1C(C(C(C(O1)OCC2C(C(C(C(O2)OC3=C(OC4=CC(=CC(=C4C3=O)O)OC5C(C(C(C(O5)C)O)O)O)C6=CC=C(C=C6)O)O)O)O)O)O)O	0.783803	0.841155270758624	5	PEFASEPMJYRQBW-UHFFFAOYSA-N	5	3	1	1	1	1	Organic compounds	Phenylpropanoids and polyketides	Flavonoids	1154114	PEFASEPMJYRQBW-HKWQTAEVSA-N
334	2	18	12	7	1	595.202	2',6'-Dihydroxy-4-methoxychalcone-4'-O-neohesperidoside	InChI=1S/C28H34O14/c1-12-21(33)23(35)25(37)27(39-12)42-26-24(36)22(34)19(11-29)41-28(26)40-15-9-17(31)20(18(32)10-15)16(30)8-5-13-3-6-14(38-2)7-4-13/h3-10,12,19,21-29,31-37H,11H2,1-2H3/b8-5+/t12-,19+,21-,22+,23+,24-,25+,26+,27-,28+/m0/s1	CC1(C(C(C(C(O1)(OC2(C(C(C(CO)(OC2(OC3=CC(=C(C(C(=C(C4=CC=C(C=C4)OC)[H])[H])=O)C(=C3)O)O)[H])[H])(O)[H])(O)[H])[H])[H])(O)[H])(O)[H])(O)[H])[H]	0.816210444444444	0.499804380505072	9	HWRDCYOHJBCWGW-UHFFFAOYSA-N	2	1	1	2	2	1	Organic compounds	Phenylpropanoids and polyketides	Flavonoids	1155473	HWRDCYOHJBCWGW-UKZYJBATSA-N
335	7	1	1	5	1	237.091	4-Methyl-3-phenylcoumarin	InChI=1S/C16H12O2/c1-11-13-9-5-6-10-14(13)18-16(17)15(11)12-7-3-2-4-8-12/h2-10H,1H3	CC1=C(C(=O)OC2=CC=CC=C12)C3=CC=CC=C3	0.81824175	0.628518454496756	4	LQPDCTIPWIJXCR-UHFFFAOYSA-N	5	5	5	4	5	1	Organic compounds	Phenylpropanoids and polyketides	Isoflavonoids	1155814	LQPDCTIPWIJXCR-UHFFFAOYSA-N
336	9	4	1	20	1	266.081	3-Benzamidocoumarin	InChI=1S/C16H11NO3/c18-15(11-6-2-1-3-7-11)17-13-10-12-8-4-5-9-14(12)20-16(13)19/h1-10H,(H,17,18)	C1=CC=C(C=C1)C(=O)NC2=CC3=CC=CC=C3OC2=O	0.9500135	0.290984959215427	2	RXHSXTPNFVSJKM-UHFFFAOYSA-N	5	1	9	6	9	1	Organic compounds	Phenylpropanoids and polyketides	Coumarins and derivatives	1156578	RXHSXTPNFVSJKM-UHFFFAOYSA-N
337	5	2	2	24	1	251.107	4,7-Dimethyl-3-phenylcoumarin	InChI=1S/C17H14O2/c1-11-8-9-14-12(2)16(13-6-4-3-5-7-13)17(18)19-15(14)10-11/h3-10H,1-2H3	CC1=CC2=C(C=C1)C(=C(C(=O)O2)C3=CC=CC=C3)C	0.84564125	0.611836980890567	4	WSPZLPMSNLJMGL-UHFFFAOYSA-N	1	7	7	6	7	1	Organic compounds	Phenylpropanoids and polyketides	Isoflavonoids	1156676	WSPZLPMSNLJMGL-UHFFFAOYSA-N
338	29	41	29	35	1	283.096	3-(3,4-Dimethoxyphenyl)coumarin	InChI=1S/C17H14O4/c1-19-15-8-7-11(10-16(15)20-2)13-9-12-5-3-4-6-14(12)21-17(13)18/h3-10H,1-2H3	COC1=C(C=C(C=C1)C2=CC3=CC=CC=C3OC2=O)OC	0.719019	0.261146496815287	1	OIFPKNYYBNPHRA-UHFFFAOYSA-N	2	6	2	5	3	1	Organic compounds	Phenylpropanoids and polyketides	Isoflavonoids	1157119	OIFPKNYYBNPHRA-UHFFFAOYSA-N
339	3	36	13	61	1	255.065	6,7-Dihydroxy-4-phenylcoumarin	InChI=1S/C15H10O4/c16-12-6-11-10(9-4-2-1-3-5-9)7-15(18)19-14(11)8-13(12)17/h1-8,16-17H	C1=CC=C(C=C1)C2=CC(=O)OC3=CC(=C(C=C23)O)O	0.8431475	0.22984807940757	10	TZRNJQYCOSMOJS-UHFFFAOYSA-N	3	3	6	5	5	1	Organic compounds	Phenylpropanoids and polyketides	Neoflavonoids	1158756	TZRNJQYCOSMOJS-UHFFFAOYSA-N
340	1	1	1	3	1	105.066	DL-2,3-Diaminopropionicacid	InChI=1S/C3H8N2O2/c4-1-2(5)3(6)7/h2H,1,4-5H2,(H,6,7)	C(C(C(=O)O)N)N	0.8146135	0.0416666666666667	2	PECYZEOJVXMISF-UHFFFAOYSA-N	2	2	2	2	2	1	Organic compounds	Organic acids and derivatives	Carboxylic acids and derivatives	1163741	PECYZEOJVXMISF-UHFFFAOYSA-N
341	1	1	1	2	1	254.088	3'-Hydroxy-D-sepiapterin	InChI=1S/C9H11N5O4/c10-9-13-7-5(8(18)14-9)12-3(1-11-7)6(17)4(16)2-15/h4,15-16H,1-2H2,(H4,10,11,13,14,18)/t4-/m1/s1	C1C(=NC2=C(N1)NC(=NC2=O)N)C(=O)C(CO)O	0.722652666666667	0.61979797979798	3	QHNIUIKIRXYAAW-UHFFFAOYSA-N	4	4	4	2	4	1	Organic compounds	Organoheterocyclic compounds	Pteridines and derivatives	1164926	QHNIUIKIRXYAAW-SCSAIBSYSA-N
342	2	2	2	2	1	157.065	1-Naphthaldehyde	InChI=1S/C11H8O/c12-8-10-6-3-5-9-4-1-2-7-11(9)10/h1-8H	C1=CC=C2C(=C1)C=CC=C2C=O	0.823243333333333	0.48453662739377	6	SQAINHDHICKHLX-UHFFFAOYSA-N	2	2	2	1	2	1	Organic compounds	Benzenoids	Naphthalenes	1166109	SQAINHDHICKHLX-UHFFFAOYSA-N
343	10	1	5	21	1	244.17	3-Hydroxymorphinan	InChI=1S/C16H21NO/c18-12-5-4-11-9-15-13-3-1-2-6-16(13,7-8-17-15)14(11)10-12/h4-5,10,13,15,17-18H,1-3,6-9H2/t13?,15-,16-/m1/s1	C1CCC23CCNC(C2C1)CC4=C3C=C(C=C4)O	0.879524	0.976470588235294	3	IYNWSQDZXMGGGI-UHFFFAOYSA-N	3	5	3	1	5	1	Organic compounds	Alkaloids and derivatives	Morphinans	1167312	IYNWSQDZXMGGGI-GNHXQJIDSA-N
344	10	1	1	12	1	284.201	Levallorphan	InChI=1S/C19H25NO/c1-2-10-20-11-9-19-8-4-3-5-16(19)18(20)12-14-6-7-15(21)13-17(14)19/h2,6-7,13,16,18,21H,1,3-5,8-12H2/t16?,18?,19-/m1/s1	C=CCN1CCC23CCCCC2C1CC4=C3C=C(C=C4)O	0.83031575	0.683859436341004	4	OZYUPQUCAUTOBP-UHFFFAOYSA-N	2	1	1	2	1	1	Organic compounds	Alkaloids and derivatives	Morphinans	1167434	OZYUPQUCAUTOBP-NKELODKYSA-N
345	1	1	1	35	1	325.155	Dolasetron	InChI=1S/C19H20N2O3/c22-18-10-21-12-5-11(18)6-13(21)8-14(7-12)24-19(23)16-9-20-17-4-2-1-3-15(16)17/h1-4,9,11-14,20H,5-8,10H2/p+1/t11?,12-,13?,14?/m1/s1	C1C2CC3CC(CC1N3CC2=O)OC(=O)C4=C[NH2+]C5=CC=CC=C54	0.667878	0.216346153846154	1	UKTAZPQNNNJVKR-UHFFFAOYSA-O	8	8	8	2	8	1	Organic compounds	Organoheterocyclic compounds	Indoles and derivatives	1169708	UKTAZPQNNNJVKR-VMXNZORSSA-N
346	1	1	1	5	1	256.104	7,8-Dihydroneopterin	InChI=1S/C9H13N5O4/c10-9-13-7-5(8(18)14-9)12-3(1-11-7)6(17)4(16)2-15/h4,6,15-17H,1-2H2,(H4,10,11,13,14,18)	C1C(=NC2=C(N1)NC(=NC2=O)N)C(C(CO)O)O	0.7649	0.914114832535885	2	YQIFAMYNGGOTFB-UHFFFAOYSA-N	1	1	1	1	1	1	Organic compounds	Organoheterocyclic compounds	Pteridines and derivatives	1170791	YQIFAMYNGGOTFB-UHFFFAOYSA-N
348	1	2	2	5	1	336.08	Flamprop-methyl	InChI=1S/C17H15ClFNO3/c1-11(17(22)23-2)20(13-8-9-15(19)14(18)10-13)16(21)12-6-4-3-5-7-12/h3-11H,1-2H3	CC(C(=O)OC)N(C1=CC(=C(C=C1)F)Cl)C(=O)C2=CC=CC=C2	0.892630666666667	0.248311744201321	3	RBNIGDFIUWJJEV-UHFFFAOYSA-N	2	4	4	1	2	1	Organic compounds	Benzenoids	Benzene and substituted derivatives	1175896	RBNIGDFIUWJJEV-UHFFFAOYSA-N
349	1	1	1	1	1	191.961	Lontrel	InChI=1S/C6H3Cl2NO2/c7-3-1-2-4(8)9-5(3)6(10)11/h1-2H,(H,10,11)	C1=CC(=NC(=C1Cl)C(=O)O)Cl	0.796708666666667	0.48663456243336	3	HUBANNPOLNYSAD-UHFFFAOYSA-N	1	1	1	1	0	1	Organic compounds	Organoheterocyclic compounds	Pyridines and derivatives	1176011	HUBANNPOLNYSAD-UHFFFAOYSA-N
350	14	1	8	11	1	314.082	Hexaconazole	InChI=1S/C14H17Cl2N3O/c1-2-3-6-14(20,8-19-10-17-9-18-19)12-5-4-11(15)7-13(12)16/h4-5,7,9-10,20H,2-3,6,8H2,1H3	CCCCC(CN1C=NC=N1)(C2=C(C=C(C=C2)Cl)Cl)O	0.953808	0.891666666666667	1	STMIIPIFODONDC-UHFFFAOYSA-N	2	1	2	2	1	1	Organic compounds	Benzenoids	Benzene and substituted derivatives	1176281	STMIIPIFODONDC-UHFFFAOYSA-N
351	1	4	5	6	1	152.107	2-Butoxypyridine	InChI=1S/C9H13NO/c1-2-3-8-11-9-6-4-5-7-10-9/h4-7H,2-3,8H2,1H3	CCCCOC1=CC=CC=N1	0.886387625	0.24115519188635	8	OFLSKXBALZCMCX-UHFFFAOYSA-N	11	10	10	5	11	1	Organic compounds	Organic oxygen compounds	Organooxygen compounds	1176402	OFLSKXBALZCMCX-UHFFFAOYSA-N
352	8	1	3	11	1	258.185	Dextrorphan	InChI=1S/C17H23NO/c1-18-9-8-17-7-3-2-4-14(17)16(18)10-12-5-6-13(19)11-15(12)17/h5-6,11,14,16,19H,2-4,7-10H2,1H3/t14?,16-,17-/m0/s1	CN1CCC23CCCCC2C1CC4=C3C=C(C=C4)O	0.863765	0.976470588235294	3	JAQUASYNZVUNQP-UHFFFAOYSA-N	5	3	4	7	3	1	Organic compounds	Alkaloids and derivatives	Morphinans	1184975	JAQUASYNZVUNQP-HGVHAKBWSA-N
353	4	3	3	5	1	123.044	4-Hydroxybenzaldehyde	InChI=1S/C7H6O2/c8-5-6-1-3-7(9)4-2-6/h1-5,9H	C1=CC(=CC=C1C=O)O	0.8512712	0.399140286596796	5	RGHHSNMVTDWUBI-UHFFFAOYSA-N	3	3	1	1	1	1	Organic compounds	Organic oxygen compounds	Organooxygen compounds	1185074	RGHHSNMVTDWUBI-UHFFFAOYSA-N
354	23	2	9	20	1	185.044	5-Hydroxyisovanillicacid	InChI=1S/C8H8O5/c1-13-7-5(9)2-4(8(11)12)3-6(7)10/h2-3,9-10H,1H3,(H,11,12)	COC1=C(C=C(C=C1O)C(=O)O)O	0.862731	0.903846153846154	1	UBXDWYFLYYJQFR-UHFFFAOYSA-N	7	3	2	7	3	1	Organic compounds	Benzenoids	Benzene and substituted derivatives	1185123	UBXDWYFLYYJQFR-UHFFFAOYSA-N
355	3	2	3	2	1	145.065	.beta.-Naphthol	InChI=1S/C10H8O/c11-10-6-5-8-3-1-2-4-9(8)7-10/h1-7,11H	C1=CC=C2C=C(C=CC2=C1)O	0.97124	1	1	JWAZRIHNYRIHIV-UHFFFAOYSA-N	4	2	4	2	2	1	Organic compounds	Benzenoids	Naphthalenes	1185237	JWAZRIHNYRIHIV-UHFFFAOYSA-N
356	4	15	14	32	1	309.112	Bisdemethoxycurcumin	InChI=1S/C19H16O4/c20-16-7-1-14(2-8-16)5-11-18(22)13-19(23)12-6-15-3-9-17(21)10-4-15/h1-12,20-21H,13H2/b11-5+,12-6+	C1=CC(=CC=C1C=CC(=O)CC(=O)C=CC2=CC=C(C=C2)O)O	0.8336805	0.273184949655538	2	PREBVFJICNPEKM-UHFFFAOYSA-N	3	1	1	5	3	1	Organic compounds	Phenylpropanoids and polyketides	Diarylheptanoids	1443970	PREBVFJICNPEKM-YDWXAUTNSA-N
357	3	6	7	9	1	743.239	Troxerutin	InChI=1S/C33H42O19/c1-14-23(38)26(41)28(43)32(49-14)48-13-21-24(39)27(42)29(44)33(51-21)52-31-25(40)22-17(37)11-16(45-7-4-34)12-20(22)50-30(31)15-2-3-18(46-8-5-35)19(10-15)47-9-6-36/h2-3,10-12,14,21,23-24,26-29,32-39,41-44H,4-9,13H2,1H3/t14-,21+,23-,24+,26+,27-,28+,29+,32+,33-/m0/s1	CC1C(C(C(C(O1)OCC2C(C(C(C(O2)OC3=C(OC4=CC(=CC(=C4C3=O)O)OCCO)C5=CC(=C(C=C5)OCCO)OCCO)O)O)O)O)O)O	0.7905634	0.683306802559916	10	IYVFNTXFRYQLRP-UHFFFAOYSA-N	3	2	2	1	3	1	Organic compounds	Phenylpropanoids and polyketides	Flavonoids	1185335	IYVFNTXFRYQLRP-VVSTWUKXSA-N
358	53	27	53	52	1	176.068	4-(Trifluoromethyl)benzylamine	InChI=1S/C8H8F3N/c9-8(10,11)7-3-1-6(5-12)2-4-7/h1-4H,5,12H2	C1=CC(=CC=C1CN)C(F)(F)F	0.7664752	0.262963820910341	10	PRDBLLIPPDOICK-UHFFFAOYSA-N	1	1	7	5	7	1	Organic compounds	Benzenoids	Benzene and substituted derivatives	1188285	PRDBLLIPPDOICK-UHFFFAOYSA-N
359	1	1	1	1	1	156.057	3-Chloro-N,N-dimethylaniline	InChI=1S/C8H10ClN/c1-10(2)8-5-3-4-7(9)6-8/h3-6H,1-2H3	CN(C)C1=CC(=CC=C1)Cl	0.715847	0.228571428571429	1	CHHCCYVOJBBCIY-UHFFFAOYSA-N	1	1	1	1	0	1	Organic compounds	Organic nitrogen compounds	Organonitrogen compounds	1189181	CHHCCYVOJBBCIY-UHFFFAOYSA-N
361	2	2	2	13	1	404.09	OchratoxinA	InChI=1S/C20H18ClNO6/c1-10-7-12-14(21)9-13(17(23)16(12)20(27)28-10)18(24)22-15(19(25)26)8-11-5-3-2-4-6-11/h2-6,9-10,15,23H,7-8H2,1H3,(H,22,24)(H,25,26)	CC1CC2=C(C=C(C(=C2C(=O)O1)O)C(=O)NC(CC3=CC=CC=C3)C(=O)O)Cl	0.751344333333333	0.203407406871487	3	RWQKHEORZBHNRI-UHFFFAOYSA-N	1	1	1	1	4	1	Organic compounds	Phenylpropanoids and polyketides	Ochratoxins and related substances	1191814	RWQKHEORZBHNRI-UHFFFAOYSA-N
363	79	82	79	60	1	151.112	(-)-Verbenone	InChI=1S/C10H14O/c1-6-4-9(11)8-5-7(6)10(8,2)3/h4,7-8H,5H2,1-3H3	CC1=CC(=O)C2CC1C2(C)C	0.859031	0.125984251968504	1	DCSCXTJOXBUFGB-UHFFFAOYSA-N	3	3	3	1	1	1	Organic compounds	Lipids and lipid-like molecules	Prenol lipids	1191919	DCSCXTJOXBUFGB-UHFFFAOYSA-N
364	6	1	1	12	1	263.067	5-Fluorouridine	InChI=1S/C9H11FN2O6/c10-3-1-12(9(17)11-7(3)16)8-6(15)5(14)4(2-13)18-8/h1,4-6,8,13-15H,2H2,(H,11,16,17)/t4-,5-,6-,8-/m1/s1	C1=C(C(=O)NC(=O)N1C2C(C(C(O2)CO)O)O)F	0.844182	0.797297297297297	1	FHIDNBAQOFJWCA-UHFFFAOYSA-N	1	1	1	2	1	1	Organic compounds	Nucleosides, nucleotides, and analogues	Pyrimidine nucleosides	1192704	FHIDNBAQOFJWCA-UAKXSSHOSA-N
365	3	2	2	10	1	267.268	cis,cis-9,12-Octadecadien-1-ol	InChI=1S/C18H34O/c1-2-3-4-5-6-7-8-9-10-11-12-13-14-15-16-17-18-19/h6-7,9-10,19H,2-5,8,11-18H2,1H3/b7-6-,10-9-	CCCCCC=CCC=CCCCCCCCCO	0.866572	0.568181818181818	1	JXNPEDYJTDQORS-UHFFFAOYSA-N	2	2	1	2	2	1	Organic compounds	Lipids and lipid-like molecules	Fatty Acyls	1193311	JXNPEDYJTDQORS-HZJYTTRNSA-N
366	22	4	8	91	1	271.06	6,7,3'-Trihydroxyflavone	InChI=1S/C15H10O5/c16-9-3-1-2-8(4-9)14-6-11(17)10-5-12(18)13(19)7-15(10)20-14/h1-7,16,18-19H	C1=CC(=CC(=C1)O)C2=CC(=O)C3=CC(=C(C=C3O2)O)O	0.818511	0.950819672131147	1	YLQLFNHURAYJDR-UHFFFAOYSA-N	5	1	1	1	1	1	Organic compounds	Phenylpropanoids and polyketides	Flavonoids	1225127	YLQLFNHURAYJDR-UHFFFAOYSA-N
367	13	1	1	84	1	255.065	3',4'-Dihydroxyflavone	InChI=1S/C15H10O4/c16-11-6-5-9(7-13(11)18)15-8-12(17)10-3-1-2-4-14(10)19-15/h1-8,16,18H	C1=CC=C2C(=C1)C(=O)C=C(O2)C3=CC(=C(C=C3)O)O	0.8646725	0.964677318295739	2	SRNPMQHYWVKBAV-UHFFFAOYSA-N	3	1	1	3	1	1	Organic compounds	Phenylpropanoids and polyketides	Flavonoids	1207816	SRNPMQHYWVKBAV-UHFFFAOYSA-N
368	5	2	2	8	1	305.081	3',4'-Dihydroxy-.beta.-naphthoflavone	InChI=1S/C19H12O4/c20-14-7-5-12(9-15(14)21)18-10-16(22)19-13-4-2-1-3-11(13)6-8-17(19)23-18/h1-10,20-21H	C1=CC=C2C(=C1)C=CC3=C2C(=O)C=C(O3)C4=CC(=C(C=C4)O)O	0.820899	0.952419108669109	2	CHJYKPALQWHBFY-UHFFFAOYSA-N	4	3	3	4	3	1	Organic compounds	Phenylpropanoids and polyketides	Flavonoids	1207922	CHJYKPALQWHBFY-UHFFFAOYSA-N
369	3	3	2	80	1	255.102	2'-Hydroxy-3-methoxychalcone	InChI=1S/C16H14O3/c1-19-13-6-4-5-12(11-13)9-10-16(18)14-7-2-3-8-15(14)17/h2-11,17H,1H3/b10-9+	COC1=CC=CC(=C1)C=CC(=O)C2=CC=CC=C2O	0.937544	0.636913145539906	2	UKFWQYIIRNXCEQ-UHFFFAOYSA-N	2	4	4	10	4	1	Organic compounds	Phenylpropanoids and polyketides	Linear 1,3-diarylpropanoids	1209810	UKFWQYIIRNXCEQ-MDZDMXLPSA-N
370	3	7	2	57	1	255.102	2'-Hydroxy-4-methoxychalcone	InChI=1S/C16H14O3/c1-19-13-9-6-12(7-10-13)8-11-16(18)14-4-2-3-5-15(14)17/h2-11,17H,1H3/b11-8+	COC1=CC=C(C=C1)C=CC(=O)C2=CC=CC=C2O	0.8686165	0.509032970416023	4	NXBNYUSXDBHELA-UHFFFAOYSA-N	4	9	4	5	4	1	Organic compounds	Phenylpropanoids and polyketides	Linear 1,3-diarylpropanoids	1209846	NXBNYUSXDBHELA-DHZHZOJOSA-N
371	73	5	5	54	1	271.06	5,3',4'-Trihydroxyflavone	InChI=1S/C15H10O5/c16-9-5-4-8(6-11(9)18)14-7-12(19)15-10(17)2-1-3-13(15)20-14/h1-7,16-18H	C1=CC2=C(C(=C1)O)C(=O)C=C(O2)C3=CC(=C(C=C3)O)O	0.78772	0.744209099829647	3	KXPQYWKYYDYOCQ-UHFFFAOYSA-N	3	1	1	3	1	1	Organic compounds	Phenylpropanoids and polyketides	Flavonoids	1210430	KXPQYWKYYDYOCQ-UHFFFAOYSA-N
372	15	4	3	67	1	271.06	6,3',4'-Trihydroxyflavone	InChI=1S/C15H10O5/c16-9-2-4-14-10(6-9)12(18)7-15(20-14)8-1-3-11(17)13(19)5-8/h1-7,16-17,19H	C1=CC(=C(C=C1C2=CC(=O)C3=C(O2)C=CC(=C3)O)O)O	0.773287666666667	0.932032538611486	3	BYVNWEGWXASECK-UHFFFAOYSA-N	5	1	1	1	1	1	Organic compounds	Phenylpropanoids and polyketides	Flavonoids	1210452	BYVNWEGWXASECK-UHFFFAOYSA-N
373	19	1	5	130	1	271.06	7,8,3'-Trihydroxyflavone	InChI=1S/C15H10O5/c16-9-3-1-2-8(6-9)13-7-12(18)10-4-5-11(17)14(19)15(10)20-13/h1-7,16-17,19H	C1=CC(=CC(=C1)O)C2=CC(=O)C3=C(O2)C(=C(C=C3)O)O	0.812927	0.959016393442623	2	ZJZSQGDOCUHCCW-UHFFFAOYSA-N	1	1	1	5	1	1	Organic compounds	Phenylpropanoids and polyketides	Flavonoids	1210481	ZJZSQGDOCUHCCW-UHFFFAOYSA-N
374	16	2	4	84	1	271.06	7,8,4'-Trihydroxyflavone	InChI=1S/C15H10O5/c16-9-3-1-8(2-4-9)13-7-12(18)10-5-6-11(17)14(19)15(10)20-13/h1-7,16-17,19H	C1=CC(=CC=C1C2=CC(=O)C3=C(O2)C(=C(C=C3)O)O)O	0.807343	0.967213114754098	1	HJCIUNMVLYBADX-UHFFFAOYSA-N	1	1	1	5	1	1	Organic compounds	Phenylpropanoids and polyketides	Flavonoids	1207977	HJCIUNMVLYBADX-UHFFFAOYSA-N
375	19	2	2	175	1	271.06	7,3',4'-Trihydroxyflavone	InChI=1S/C15H10O5/c16-9-2-3-10-12(18)7-14(20-15(10)6-9)8-1-4-11(17)13(19)5-8/h1-7,16-17,19H	C1=CC(=C(C=C1C2=CC(=O)C3=C(O2)C=C(C=C3)O)O)O	0.759456666666667	0.857882578318684	3	PVFGJHYLIHMCQD-UHFFFAOYSA-N	5	1	1	5	1	1	Organic compounds	Organoheterocyclic compounds	Pyridines and derivatives	1210498	PVFGJHYLIHMCQD-UHFFFAOYSA-N
376	81	46	83	154	1	271.06	7,3',4'-Trihydroxyisoflavone	InChI=1S/C15H10O5/c16-9-2-3-10-14(6-9)20-7-11(15(10)19)8-1-4-12(17)13(18)5-8/h1-7,16-18H	C1=CC(=C(C=C1C2=COC3=C(C2=O)C=CC(=C3)O)O)O	0.791368	0.535866277140266	3	DDKGKOOLFLYZDL-UHFFFAOYSA-N	3	1	1	3	6	1	Organic compounds	Phenylpropanoids and polyketides	Isoflavonoids	1210511	DDKGKOOLFLYZDL-UHFFFAOYSA-N
377	1	1	1	2	1	620.501	N-Palmitoyl-D-erythro-dihydroceramide-1-phosphate	InChI=1S/C34H70NO6P/c1-3-5-7-9-11-13-15-17-19-21-23-25-27-29-33(36)32(31-41-42(38,39)40)35-34(37)30-28-26-24-22-20-18-16-14-12-10-8-6-4-2/h32-33,36H,3-31H2,1-2H3,(H,35,37)(H2,38,39,40)/t32-,33+/m0/s1	CCCCCCCCCCCCCCCC(C(COP(=O)(O)O)NC(=O)CCCCCCCCCCCCCCC)O	0.635416	0.618421052631579	3	ILHPMPAVRAZOJB-UHFFFAOYSA-N	1	1	1	1	0	1	Organic compounds	Lipids and lipid-like molecules	Sphingolipids	1197322	ILHPMPAVRAZOJB-JHOUSYSJSA-N
378	4	2	4	16	1	173.06	1-Naphthoicacid	InChI=1S/C11H8O2/c12-11(13)10-7-3-5-8-4-1-2-6-9(8)10/h1-7H,(H,12,13)	C1=CC=C2C(=C1)C=CC=C2C(=O)O	0.8412636	0.511309849014252	5	LNETULKMXZVUST-UHFFFAOYSA-N	2	4	5	2	4	1	Organic compounds	Benzenoids	Naphthalenes	1198626	LNETULKMXZVUST-UHFFFAOYSA-N
379	11	11	11	6	1	250.119	2,4,6-Triallyloxy-1,3,5-triazine	InChI=1S/C12H15N3O3/c1-4-7-16-10-13-11(17-8-5-2)15-12(14-10)18-9-6-3/h4-6H,1-3,7-9H2	C=CCOC1=NC(=NC(=N1)OCC=C)OCC=C	0.696721	0.142857142857143	1	BJELTSYBAHKXRW-UHFFFAOYSA-N	1	1	7	2	4	1	Organic compounds	Organoheterocyclic compounds	Triazines	1202659	BJELTSYBAHKXRW-UHFFFAOYSA-N
380	22	19	31	45	1	283.096	3,2'-Dimethoxyflavone	InChI=1S/C17H14O4/c1-19-13-9-5-4-8-12(13)16-17(20-2)15(18)11-7-3-6-10-14(11)21-16/h3-10H,1-2H3	COC1=CC=CC=C1C2=C(C(=O)C3=CC=CC=C3O2)OC	0.775598	0.772413793103448	1	SJZIKJCJJAPNQI-UHFFFAOYSA-N	3	1	1	6	1	1	Organic compounds	Phenylpropanoids and polyketides	Flavonoids	1208848	SJZIKJCJJAPNQI-UHFFFAOYSA-N
381	24	8	1	64	1	283.096	2',3'-Dimethoxyflavone	InChI=1S/C17H14O4/c1-19-15-9-5-7-12(17(15)20-2)16-10-13(18)11-6-3-4-8-14(11)21-16/h3-10H,1-2H3	COC1=CC=CC(=C1OC)C2=CC(=O)C3=CC=CC=C3O2	0.775598	0.772413793103448	1	OHEGMEUWGGBBHR-UHFFFAOYSA-N	8	1	1	5	1	1	Organic compounds	Phenylpropanoids and polyketides	Flavonoids	1209303	OHEGMEUWGGBBHR-UHFFFAOYSA-N
382	4	44	11	6	1	227.091	Genipin	InChI=1S/C11H14O5/c1-15-10(13)8-5-16-11(14)9-6(4-12)2-3-7(8)9/h2,5,7,9,11-12,14H,3-4H2,1H3	COC(=O)C1=COC(C2C1CC=C2CO)O	0.79537225	0.125839479813665	4	AZKVWQKMDGGDSV-UHFFFAOYSA-N	2	2	4	2	1	1	Organic compounds	Lipids and lipid-like molecules	Prenol lipids	1212021	AZKVWQKMDGGDSV-UHFFFAOYSA-N
383	1	1	1	2	1	159.092	1-Benzylimidazole	InChI=1S/C10H10N2/c1-2-4-10(5-3-1)8-12-7-6-11-9-12/h1-7,9H,8H2	C1=CC=C(C=C1)CN2C=CN=C2	0.963816	0.253521126760563	1	KKKDZZRICRFGSD-UHFFFAOYSA-N	1	1	1	3	1	1	Organic compounds	Organoheterocyclic compounds	Triazines	1212191	KKKDZZRICRFGSD-UHFFFAOYSA-N
384	11	1	1	11	1	346.274	Eicosapentaenoylethanolamide	InChI=1S/C22H35NO2/c1-2-3-4-5-6-7-8-9-10-11-12-13-14-15-16-17-18-19-22(25)23-20-21-24/h3-4,6-7,9-10,12-13,15-16,24H,2,5,8,11,14,17-21H2,1H3,(H,23,25)/b4-3-,7-6-,10-9-,13-12-,16-15-	CCC=CCC=CCC=CCC=CCC=CCCCC(=O)NCCO	0.8242424	0.844635832004253	5	OVKKNJPJQKTXIT-UHFFFAOYSA-N	2	1	1	2	1	1	Organic compounds	Organic nitrogen compounds	Organonitrogen compounds	1213257	OVKKNJPJQKTXIT-JLNKQSITSA-N
386	25	25	26	47	1	311.294	11-cis-Vaccenylacetate	InChI=1S/C20H38O2/c1-3-4-5-6-7-8-9-10-11-12-13-14-15-16-17-18-19-22-20(2)21/h8-9H,3-7,10-19H2,1-2H3/b9-8-	CCCCCCC=CCCCCCCCCCCOC(=O)C	0.866572	0.568181818181818	1	QSZKEDWVAOAFQY-UHFFFAOYSA-N	1	1	1	2	3	1	Organic compounds	Lipids and lipid-like molecules	Fatty Acyls	1220505	QSZKEDWVAOAFQY-HJWRWDBZSA-N
387	2	1	1	5	1	259.104	5-Amino-1-.beta.-D-ribofuranosyl-1H-imidazole-4-carboxamide	InChI=1S/C9H14N4O5/c10-7-4(8(11)17)12-2-13(7)9-6(16)5(15)3(1-14)18-9/h2-3,5-6,9,14-16H,1,10H2,(H2,11,17)/t3-,5-,6-,9-/m1/s1	C1=NC(=C(N1C2C(C(C(O2)CO)O)O)N)C(=O)N	0.889233	0.450125442408494	2	RTRQQBHATOEIAF-UHFFFAOYSA-N	2	5	5	4	5	1	Organic compounds	Nucleosides, nucleotides, and analogues	Imidazole ribonucleosides and ribonucleotides	1213985	RTRQQBHATOEIAF-UUOKFMHZSA-N
388	7	1	9	36	1	361.274	O-Arachidonoylglycidol	InChI=1S/C23H36O3/c1-2-3-4-5-6-7-8-9-10-11-12-13-14-15-16-17-18-19-23(24)26-21-22-20-25-22/h6-7,9-10,12-13,15-16,22H,2-5,8,11,14,17-21H2,1H3/b7-6-,10-9-,13-12-,16-15-	CCCCCC=CCC=CCC=CCC=CCCCC(=O)OCC1CO1	0.963746	0.473684210526316	1	ACYNJBAUKQMZDF-UHFFFAOYSA-N	6	4	6	5	4	1	Organic compounds	Lipids and lipid-like molecules	Fatty Acyls	1214267	ACYNJBAUKQMZDF-DOFZRALJSA-N
389	1	1	1	11	1	528.297	Doramapimod	InChI=1S/C31H37N5O3/c1-22-9-11-23(12-10-22)36-29(21-28(34-36)31(2,3)4)33-30(37)32-26-13-14-27(25-8-6-5-7-24(25)26)39-20-17-35-15-18-38-19-16-35/h5-14,21H,15-20H2,1-4H3,(H2,32,33,37)	CC1=CC=C(C=C1)N2C(=CC(=N2)C(C)(C)C)NC(=O)NC3=CC=C(C4=CC=CC=C43)OCCN5CCOCC5	0.715211	0.212599479644934	2	MVCOAUNKQVWQHZ-UHFFFAOYSA-N	1	1	1	1	1	1	Organic compounds	Organoheterocyclic compounds	Azoles	1214901	MVCOAUNKQVWQHZ-UHFFFAOYSA-N
391	2	1	1	1	1	185.06	2,3-Naphthalenedicarboxaldehyde	InChI=1S/C12H8O2/c13-7-11-5-9-3-1-2-4-10(9)6-12(11)8-14/h1-8H	C1=CC=C2C=C(C(=CC2=C1)C=O)C=O	0.8488524	0.505378458019968	5	ZIPLKLQPLOWLTM-UHFFFAOYSA-N	1	1	1	1	1	1	Organic compounds	Benzenoids	Naphthalenes	1220094	ZIPLKLQPLOWLTM-UHFFFAOYSA-N
392	1	1	1	3	1	376.321	Docosatetraenoylethanolamide	InChI=1S/C24H41NO2/c1-2-3-4-5-6-7-8-9-10-11-12-13-14-15-16-17-18-19-20-21-24(27)25-22-23-26/h6-7,9-10,12-13,15-16,26H,2-5,8,11,14,17-23H2,1H3,(H,25,27)/b7-6-,10-9-,13-12-,16-15-	CCCCCC=CCC=CCC=CCC=CCCCCCC(=O)NCCO	0.762521333333333	0.794829785265699	6	FMVHVRYFQIXOAF-UHFFFAOYSA-N	1	1	1	3	1	1	Organic compounds	Organic nitrogen compounds	Organonitrogen compounds	1220407	FMVHVRYFQIXOAF-DOFZRALJSA-N
395	14	1	1	7	1	372.29	Docosahexaenoylethanolamide	InChI=1S/C24H37NO2/c1-2-3-4-5-6-7-8-9-10-11-12-13-14-15-16-17-18-19-20-21-24(27)25-22-23-26/h3-4,6-7,9-10,12-13,15-16,18-19,26H,2,5,8,11,14,17,20-23H2,1H3,(H,25,27)/b4-3-,7-6-,10-9-,13-12-,16-15-,19-18-	CCC=CCC=CCC=CCC=CCC=CCC=CCCC(=O)NCCO	0.7899688	0.784924628955722	5	GEEHOLRSGZPBSM-UHFFFAOYSA-N	2	3	3	1	3	1	Organic compounds	Organic nitrogen compounds	Organonitrogen compounds	1221171	GEEHOLRSGZPBSM-KUBAVDMBSA-N
396	1	1	1	20	1	328.154	4',6'-Dimethoxy-4-dimethylamino-2'-hydroxychalcone	InChI=1S/C19H21NO4/c1-20(2)14-8-5-13(6-9-14)7-10-16(21)19-17(22)11-15(23-3)12-18(19)24-4/h5-12,22H,1-4H3/b10-7+	CN(C)C1=CC=C(C=C1)C=CC(=O)C2=C(C=C(C=C2OC)OC)O	0.7638515	0.229050925925926	2	AJBXYCXQFLOEKN-UHFFFAOYSA-N	2	2	2	4	2	1	Organic compounds	Phenylpropanoids and polyketides	Linear 1,3-diarylpropanoids	1222821	AJBXYCXQFLOEKN-JXMROGBWSA-N
397	17	23	17	8	1	389.138	4'-Benzyloxy-5,7-dimethoxyflavone	InChI=1S/C24H20O5/c1-26-19-12-22(27-2)24-20(25)14-21(29-23(24)13-19)17-8-10-18(11-9-17)28-15-16-6-4-3-5-7-16/h3-14H,15H2,1-2H3	COC1=CC(=C2C(=C1)OC(=CC2=O)C3=CC=C(C=C3)OCC4=CC=CC=C4)OC	0.7933074	0.253843540536454	5	AXGDCWQADWNGMH-UHFFFAOYSA-N	7	5	5	6	6	1	Organic compounds	Phenylpropanoids and polyketides	Flavonoids	1224020	AXGDCWQADWNGMH-UHFFFAOYSA-N
400	37	3	1	14	1	384.15	Galacto-N-biose	InChI=1S/C14H25NO11/c1-4(18)15-7-12(9(20)6(3-17)24-13(7)23)26-14-11(22)10(21)8(19)5(2-16)25-14/h5-14,16-17,19-23H,2-3H2,1H3,(H,15,18)/t5-,6-,7-,8+,9+,10+,11-,12-,13?,14+/m1/s1	CC(=O)NC1C(C(C(OC1O)CO)O)OC2C(C(C(C(O2)CO)O)O)O	0.8307212	0.788943734675442	5	HMQPEDMEOBLSQB-UHFFFAOYSA-N	1	5	5	1	5	1	Organic compounds	Organic oxygen compounds	Organooxygen compounds	1230863	HMQPEDMEOBLSQB-UITYFYQISA-N
401	36	3	1	20	1	384.15	2-Acetamido-2-deoxy-3-O-(.beta.-D-galactopyranosyl)-D-glucopyranose	InChI=1S/C14H25NO11/c1-4(18)15-7-12(9(20)6(3-17)24-13(7)23)26-14-11(22)10(21)8(19)5(2-16)25-14/h5-14,16-17,19-23H,2-3H2,1H3,(H,15,18)/t5-,6-,7-,8+,9-,10+,11-,12-,13?,14+/m1/s1	CC(=O)NC1C(C(C(OC1O)CO)O)OC2C(C(C(C(O2)CO)O)O)O	0.784904666666667	0.7101351045667	6	HMQPEDMEOBLSQB-UHFFFAOYSA-N	1	5	5	1	5	1	Organic compounds	Organic oxygen compounds	Organooxygen compounds	1232015	HMQPEDMEOBLSQB-RPHKZZMBSA-N
402	32	5	5	18	1	489.181	2'-Fucosyllactose	InChI=1S/C18H32O15/c1-4-7(21)9(23)13(27)17(29-4)33-15-10(24)8(22)5(2-19)31-18(15)32-14-6(3-20)30-16(28)12(26)11(14)25/h4-28H,2-3H2,1H3	CC1C(C(C(C(O1)OC2C(C(C(OC2OC3C(OC(C(C3O)O)O)CO)CO)O)O)O)O)O	0.806993375	0.65895900764472	8	SNFSYLYCDAVZGP-UHFFFAOYSA-N	2	1	1	1	1	1	Organic compounds	Organic oxygen compounds	Organooxygen compounds	1232053	SNFSYLYCDAVZGP-UHFFFAOYSA-N
403	35	22	39	39	1	489.181	3'-Fucosyllactose	InChI=1S/C18H32O15/c1-4-7(21)9(23)12(26)17(29-4)33-15-8(22)5(2-19)31-18(13(15)27)32-14-6(3-20)30-16(28)11(25)10(14)24/h4-28H,2-3H2,1H3/t4-,5+,6+,7+,8-,9+,10+,11+,12-,13+,14+,15-,16?,17-,18-/m0/s1	CC1C(C(C(C(O1)OC2C(C(OC(C2O)OC3C(OC(C(C3O)O)O)CO)CO)O)O)O)O	0.843089428571429	0.696152139035488	7	AUNPEJDACLEKSC-UHFFFAOYSA-N	2	1	1	3	1	1	Organic compounds	Organic oxygen compounds	Organooxygen compounds	1232070	AUNPEJDACLEKSC-ZAYDSPBTSA-N
404	18	6	10	21	1	708.256	LNnT	InChI=1S/C26H45NO21/c1-7(33)27-13-17(39)22(47-25-19(41)18(40)15(37)10(4-30)43-25)12(6-32)45-24(13)48-23-16(38)11(5-31)44-26(20(23)42)46-21(9(35)3-29)14(36)8(34)2-28/h2,8-26,29-32,34-42H,3-6H2,1H3,(H,27,33)	CC(=O)NC1C(C(C(OC1OC2C(C(OC(C2O)OC(C(CO)O)C(C(C=O)O)O)CO)O)CO)OC3C(C(C(C(O3)CO)O)O)O)O	0.810422666666667	0.712904728627999	3	RBMYDHMFFAVMMM-UHFFFAOYSA-N	3	2	1	1	2	1	Organic compounds	Organic oxygen compounds	Organooxygen compounds	1232124	RBMYDHMFFAVMMM-UHFFFAOYSA-N
405	14	2	7	27	1	530.208	BloodGroupHTrisaccharide	InChI=1S/C20H35NO15/c1-5-10(25)13(28)15(30)19(32-5)36-17-14(29)11(26)7(3-22)34-20(17)35-16-8(4-23)33-18(31)9(12(16)27)21-6(2)24/h5,7-20,22-23,25-31H,3-4H2,1-2H3,(H,21,24)/t5-,7+,8+,9+,10+,11-,12+,13+,14-,15-,16+,17+,18?,19-,20-/m0/s1	CC1C(C(C(C(O1)OC2C(C(C(OC2OC3C(OC(C(C3O)NC(=O)C)O)CO)CO)O)O)O)O)O	0.805211333333333	0.53773872505891	9	PHTAQVMXYWFMHF-UHFFFAOYSA-N	2	3	1	1	3	1	Organic compounds	Organic oxygen compounds	Organooxygen compounds	1232633	PHTAQVMXYWFMHF-GJGMMKECSA-N
406	25	5	10	24	1	530.208	LewisAtrisaccharide	InChI=1S/C20H35NO15/c1-6-11(27)13(29)15(31)19(33-6)36-18(9(26)4-23)17(8(3-22)21-7(2)25)35-20-16(32)14(30)12(28)10(5-24)34-20/h3,6,8-20,23-24,26-32H,4-5H2,1-2H3,(H,21,25)/t6-,8-,9+,10+,11+,12-,13+,14-,15-,16+,17+,18+,19-,20-/m0/s1	CC1C(C(C(C(O1)OC(C(CO)O)C(C(C=O)NC(=O)C)OC2C(C(C(C(O2)CO)O)O)O)O)O)O	0.832259571428571	0.736815050105189	7	HHQLEBOUBWWITP-UHFFFAOYSA-N	4	3	1	3	3	1	Organic compounds	Lipids and lipid-like molecules	Fatty Acyls	1263193	HHQLEBOUBWWITP-MBKDEEHCSA-N
408	24	4	9	6	1	530.208	LewisXtrisaccharide	InChI=1S/C20H35NO15/c1-6-11(27)13(29)15(31)19(33-6)35-17(8(3-22)21-7(2)25)18(9(26)4-23)36-20-16(32)14(30)12(28)10(5-24)34-20/h3,6,8-20,23-24,26-32H,4-5H2,1-2H3,(H,21,25)/t6-,8-,9+,10+,11+,12-,13+,14-,15-,16+,17+,18+,19-,20-/m0/s1	CC1C(C(C(C(O1)OC(C(C=O)NC(=O)C)C(C(CO)O)OC2C(C(C(C(O2)CO)O)O)O)O)O)O	0.8875202	0.710112498718693	5	ZAFUNKXZZPSTLA-UHFFFAOYSA-N	4	3	1	2	3	1	Organic compounds	Lipids and lipid-like molecules	Fatty Acyls	1234937	ZAFUNKXZZPSTLA-MBKDEEHCSA-N
409	15	5	2	19	1	530.208	BloodGroupATrisaccharide	InChI=1S/C20H35NO15/c1-5-10(25)14(29)15(30)20(32-5)36-17-16(12(27)8(4-23)33-18(17)31)35-19-9(21-6(2)24)13(28)11(26)7(3-22)34-19/h5,7-20,22-23,25-31H,3-4H2,1-2H3,(H,21,24)/t5-,7+,8+,9+,10+,11-,12-,13+,14+,15-,16-,17+,18?,19+,20-/m0/s1	CC1C(C(C(C(O1)OC2C(C(C(OC2O)CO)O)OC3C(C(C(C(O3)CO)O)O)NC(=O)C)O)O)O	0.8577838	0.734081244058848	5	HUMHYXGDUOGHTG-UHFFFAOYSA-N	2	3	1	2	3	1	Organic compounds	Organic oxygen compounds	Organooxygen compounds	1599688	HUMHYXGDUOGHTG-HEZXSMHISA-N
410	18	1	3	132	1	331.227	11-Hydroxy-.DELTA.9-tetrahydrocannabinol	InChI=1S/C21H30O3/c1-4-5-6-7-14-11-18(23)20-16-10-15(13-22)8-9-17(16)21(2,3)24-19(20)12-14/h10-12,16-17,22-23H,4-9,13H2,1-3H3	CCCCCC1=CC2=C(C3C=C(CCC3C(O2)(C)C)CO)C(=C1)O	0.979618	1	1	YCBKSSAWEUDACY-UHFFFAOYSA-N	7	6	7	9	6	1	Organic compounds	Organoheterocyclic compounds	Benzopyrans	1237058	YCBKSSAWEUDACY-UHFFFAOYSA-N
411	15	17	15	21	1	258.079	Mercaptodimethursulfon	InChI=1S/C11H15NO4S/c1-7-5-9(16-11(13)12-3)6-8(2)10(7)17(4,14)15/h5-6H,1-4H3,(H,12,13)	CC1=CC(=CC(=C1S(=O)(=O)C)C)OC(=O)NC	0.820289	0.203592814371257	1	RJBJMKAMQIOAML-UHFFFAOYSA-N	8	8	1	10	13	1	Organic compounds	Benzenoids	Benzene and substituted derivatives	1237158	RJBJMKAMQIOAML-UHFFFAOYSA-N
412	43	4	4	66	1	287.164	16.alpha.-Hydroxyestrone	InChI=1S/C18H22O3/c1-18-7-6-13-12-5-3-11(19)8-10(12)2-4-14(13)15(18)9-16(20)17(18)21/h3,5,8,13-16,19-20H,2,4,6-7,9H2,1H3/t13-,14-,15+,16-,18+/m1/s1	CC12CCC3C(C1CC(C2=O)O)CCC4=C3C=CC(=C4)O	0.84614675	0.569113209890698	4	WPOCIZJTELRQMF-UHFFFAOYSA-N	12	3	3	3	1	1	Organic compounds	Lipids and lipid-like molecules	Steroids and steroid derivatives	1281560	WPOCIZJTELRQMF-QFXBJFAPSA-N
413	4	1	1	1	1	201.067	5-Fluoro-1-(tetrahydro-2-furyl)uracil	InChI=1S/C8H9FN2O3/c9-5-4-11(6-2-1-3-14-6)8(13)10-7(5)12/h4,6H,1-3H2,(H,10,12,13)	C1CC(OC1)N2C=C(C(=O)NC2=O)F	0.868121	0.510135135135135	2	WFWLQNSHRPWKFK-UHFFFAOYSA-N	1	1	1	2	1	1	Organic compounds	Organoheterocyclic compounds	Diazines	1238767	WFWLQNSHRPWKFK-UHFFFAOYSA-N
414	4	1	1	29	1	328.121	N-Desethylamodiaquine	InChI=1S/C18H18ClN3O/c1-2-20-11-12-9-14(4-6-18(12)23)22-16-7-8-21-17-10-13(19)3-5-15(16)17/h3-10,20,23H,2,11H2,1H3,(H,21,22)	CCNCC1=C(C=CC(=C1)NC2=C3C=CC(=CC3=NC=C2)Cl)O	0.916864	1	1	VRXFDHAGFYWGHT-UHFFFAOYSA-N	3	9	9	3	9	1	Organic compounds	Organoheterocyclic compounds	Quinolines and derivatives	1378898	VRXFDHAGFYWGHT-UHFFFAOYSA-N
415	2	1	1	13	1	311.155	(S)-Desmethylcitalopram	InChI=1S/C19H19FN2O/c1-22-10-2-9-19(16-4-6-17(20)7-5-16)18-8-3-14(12-21)11-15(18)13-23-19/h3-8,11,22H,2,9-10,13H2,1H3/t19-/m0/s1	CNCCCC1(C2=C(CO1)C=C(C=C2)C#N)C3=CC=C(C=C3)F	0.822189285714286	0.6219837309319	7	PTJADDMMFYXMMG-UHFFFAOYSA-N	4	4	4	2	4	1	Organic compounds	Benzenoids	Benzene and substituted derivatives	1245978	PTJADDMMFYXMMG-IBGZPJMESA-N
416	6	1	1	19	1	258.185	Levorphanol	InChI=1S/C17H23NO/c1-18-9-8-17-7-3-2-4-14(17)16(18)10-12-5-6-13(19)11-15(12)17/h5-6,11,14,16,19H,2-4,7-10H2,1H3/t14-,16+,17+/m0/s1	CN1CCC23CCCCC2C1CC4=C3C=C(C=C4)O	0.78743675	0.691107226107226	4	JAQUASYNZVUNQP-UHFFFAOYSA-N	5	3	3	6	3	1	Organic compounds	Alkaloids and derivatives	Morphinans	1247524	JAQUASYNZVUNQP-USXIJHARSA-N
417	28	5	5	10	1	164.107	(R)-(+)-Methcathinone	InChI=1S/C10H13NO/c1-8(11-2)10(12)9-6-4-3-5-7-9/h3-8,11H,1-2H3/t8-/m1/s1	CC(C(=O)C1=CC=CC=C1)NC	0.857609333333333	0.379056200929491	6	LPLLVINFLBSFRP-UHFFFAOYSA-N	2	8	2	8	2	1	Organic compounds	Organic oxygen compounds	Organooxygen compounds	1247914	LPLLVINFLBSFRP-MRVPVSSYSA-N
418	5	1	2	6	1	248.165	Methoxetamine	InChI=1S/C15H21NO2/c1-3-16-15(9-5-7-13(17)11-15)12-6-4-8-14(10-12)18-2/h4,6,8,10,16H,3,5,7,9,11H2,1-2H3	CCNC1(CCCC(=O)C1)C2=CC(=CC=C2)OC	0.9261655	0.741758241758242	2	JUWIQHNNBJANEB-UHFFFAOYSA-N	2	3	3	4	3	1	Organic compounds	Benzenoids	Phenol ethers	1248288	JUWIQHNNBJANEB-UHFFFAOYSA-N
420	4	1	1	6	1	319.263	Phenol,5-(1,1-dimethylheptyl)-2-[(1R,3S)-3-hydroxycyclohexyl]-	InChI=1S/C21H34O2/c1-4-5-6-7-13-21(2,3)17-11-12-19(20(23)15-17)16-9-8-10-18(22)14-16/h11-12,15-16,18,22-23H,4-10,13-14H2,1-3H3/t16-,18+/m1/s1	CCCCCCC(C)(C)C1=CC(=C(C=C1)C2CCCC(C2)O)O	0.955521	1	1	ZWWRREXSUJTKNN-UHFFFAOYSA-N	8	12	12	8	12	1	Organic compounds	Benzenoids	Benzene and substituted derivatives	1250756	ZWWRREXSUJTKNN-AEFFLSMTSA-N
422	2	1	3	3	1	123.055	Picolinamide	InChI=1S/C6H6N2O/c7-6(9)5-3-1-2-4-8-5/h1-4H,(H2,7,9)	C1=CC=NC(=C1)C(=O)N	0.89547325	0.462938299773829	4	IBBMAWULFFBRKK-UHFFFAOYSA-N	1	1	1	1	1	1	Organic compounds	Organoheterocyclic compounds	Pyridines and derivatives	1251250	IBBMAWULFFBRKK-UHFFFAOYSA-N
423	10	2	9	13	1	198.051	2-Amino-4,6-dinitrotoluene	InChI=1S/C7H7N3O4/c1-4-6(8)2-5(9(11)12)3-7(4)10(13)14/h2-3H,8H2,1H3	CC1=C(C=C(C=C1N)[N+](=O)[O-])[N+](=O)[O-]	0.852867	0.478723404255319	2	IEEJAAUSLQCGJH-UHFFFAOYSA-N	3	2	3	1	2	1	Organic compounds	Benzenoids	Benzene and substituted derivatives	1253486	IEEJAAUSLQCGJH-UHFFFAOYSA-N
424	11	2	8	8	1	198.051	4-Amino-2,6-dinitrotoluene	InChI=1S/C7H7N3O4/c1-4-6(9(11)12)2-5(8)3-7(4)10(13)14/h2-3H,8H2,1H3	CC1=C(C=C(C=C1[N+](=O)[O-])N)[N+](=O)[O-]	0.84182475	0.327991645630484	4	KQRJATLINVYHEZ-UHFFFAOYSA-N	3	2	3	1	2	1	Organic compounds	Benzenoids	Benzene and substituted derivatives	1253506	KQRJATLINVYHEZ-UHFFFAOYSA-N
425	7	1	1	4	1	170.096	4-Aminobiphenyl	InChI=1S/C12H11N/c13-12-8-6-11(7-9-12)10-4-2-1-3-5-10/h1-9H,13H2	C1=CC=C(C=C1)C2=CC=C(C=C2)N	0.819566555555556	0.400165801338533	9	DMVOXQPQNTYEKQ-UHFFFAOYSA-N	2	1	1	1	1	1	Organic compounds	Benzenoids	Benzene and substituted derivatives	1570236	DMVOXQPQNTYEKQ-UHFFFAOYSA-N
426	4	4	4	8	1	306.925	2-Hydroxy-2',3',4',5'-tetrachlorobiphenyl	InChI=1S/C12H6Cl4O/c13-8-5-7(10(14)12(16)11(8)15)6-3-1-2-4-9(6)17/h1-5,17H	C1=CC=C(C(=C1)C2=CC(=C(C(=C2Cl)Cl)Cl)Cl)O	0.720708	0.268140589569161	2	ZOWMFUFAZVDOPN-UHFFFAOYSA-N	2	2	2	2	1	1	Organic compounds	Benzenoids	Benzene and substituted derivatives	1254099	ZOWMFUFAZVDOPN-UHFFFAOYSA-N
427	1	1	1	1	1	512.504	N-Myristoylsphinganine	InChI=1S/C32H65NO3/c1-3-5-7-9-11-13-15-16-18-19-21-23-25-27-31(35)30(29-34)33-32(36)28-26-24-22-20-17-14-12-10-8-6-4-2/h30-31,34-35H,3-29H2,1-2H3,(H,33,36)/t30-,31+/m0/s1	CCCCCCCCCCCCCCCC(C(CO)NC(=O)CCCCCCCCCCCCC)O	0.779498666666667	0.87280701754386	3	UDTSZXVRDXQARY-UHFFFAOYSA-N	1	1	1	1	1	1	Organic compounds	Lipids and lipid-like molecules	Sphingolipids	1261107	UDTSZXVRDXQARY-IOWSJCHKSA-N
428	22	139	31	104	1	289.253	all-trans-13,14-Dihydroretinol	InChI=1S/C20H32O/c1-16(8-6-9-17(2)13-15-21)11-12-19-18(3)10-7-14-20(19,4)5/h6,8-9,11-12,17,21H,7,10,13-15H2,1-5H3/b9-6+,12-11+,16-8+	CC1=C(C(CCC1)(C)C)C=CC(=CC=CC(C)CCO)C	0.820537	0.45	1	OVBOQVAIYMSUDT-UHFFFAOYSA-N	4	7	9	10	2	1	Organic compounds	Lipids and lipid-like molecules	Prenol lipids	1261179	OVBOQVAIYMSUDT-HRYGCDPOSA-N
429	28	4	1	23	1	434.217	DextrorphanO-.beta.-D-glucuronide	InChI=1S/C23H31NO7/c1-24-9-8-23-7-3-2-4-14(23)16(24)10-12-5-6-13(11-15(12)23)30-22-19(27)17(25)18(26)20(31-22)21(28)29/h5-6,11,14,16-20,22,25-27H,2-4,7-10H2,1H3,(H,28,29)/t14-,16-,17+,18+,19-,20+,22-,23+/m1/s1	CN1CCC23CCCCC2C1CC4=C3C=C(C=C4)OC5C(C(C(C(O5)C(=O)O)O)O)O	0.7681115	0.416907027455645	4	YQAUTKINOXBFCA-UHFFFAOYSA-N	5	6	2	2	2	1	Organic compounds	Alkaloids and derivatives	Morphinans	1262214	YQAUTKINOXBFCA-MECGKIRXSA-N
430	7	7	7	6	1	237.12	1-(2,5-Difluoroanilino)cyclohexanecarbonitrile	InChI=1S/C13H14F2N2/c14-10-4-5-11(15)12(8-10)17-13(9-16)6-2-1-3-7-13/h4-5,8,17H,1-3,6-7H2	C1CCC(CC1)(C#N)NC2=C(C=CC(=C2)F)F	0.645792	0.142857142857143	1	NAHBJSGMRXBAQS-UHFFFAOYSA-N	5	5	5	2	1	1	Organic compounds	Organic nitrogen compounds	Organonitrogen compounds	1264084	NAHBJSGMRXBAQS-UHFFFAOYSA-N
432	1	1	2	1	1	711.118	Chetomin	InChI=1S/C31H30N6O6S4/c1-33-25(42)30(15-38)34(2)23(40)28(33,44-46-30)12-17-13-36(21-11-7-4-8-18(17)21)27-14-29-24(41)35(3)31(16-39,47-45-29)26(43)37(29)22(27)32-20-10-6-5-9-19(20)27/h4-11,13,22,32,38-39H,12,14-16H2,1-3H3/t22-,27+,28?,29+,30+,31+/m1/s1	CN1C(=O)C2(N(C(=O)C1(SS2)CC3=CN(C4=CC=CC=C43)C56CC78C(=O)N(C(C(=O)N7C5NC9=CC=CC=C69)(SS8)CO)C)C)CO	0.628716	0.652941176470588	1	ZRZWBWPDBOVIGQ-UHFFFAOYSA-N	1	1	1	1	1	1	Organic compounds	Organoheterocyclic compounds	Indoles and derivatives	1264961	ZRZWBWPDBOVIGQ-ZVZGDCBQSA-N
433	23	23	23	4	1	337.191	Catharanthine	InChI=1S/C21H24N2O2/c1-3-14-10-13-11-21(20(24)25-2)18-16(8-9-23(12-13)19(14)21)15-6-4-5-7-17(15)22-18/h4-7,10,13,19,22H,3,8-9,11-12H2,1-2H3/t13-,19+,21-/m0/s1	CCC1=CC2CC3(C1N(C2)CCC4=C3NC5=CC=CC=C45)C(=O)OC	0.873552	0.338842975206612	1	CMKFQVZJOWHHDV-UHFFFAOYSA-N	3	2	2	4	1	1	Organic compounds	Alkaloids and derivatives	Ibogan-type alkaloids	1265006	CMKFQVZJOWHHDV-NQZBTDCJSA-N
436	1	1	1	3	1	254.018	Cinromide	InChI=1S/C11H12BrNO/c1-2-13-11(14)7-6-9-4-3-5-10(12)8-9/h3-8H,2H2,1H3,(H,13,14)/b7-6+	CCNC(=O)C=CC1=CC(=CC=C1)Br	0.917621	0.173913043478261	1	LDCXGZCEMNMWIL-UHFFFAOYSA-N	1	1	1	1	1	1	Organic compounds	Phenylpropanoids and polyketides	Cinnamic acids and derivatives	1266195	LDCXGZCEMNMWIL-VOTSOKGWSA-N
437	1	1	1	3	1	205.977	Clopyralidmethylester	InChI=1S/C7H5Cl2NO2/c1-12-7(11)6-4(8)2-3-5(9)10-6/h2-3H,1H3	COC(=O)C1=C(C=CC(=N1)Cl)Cl	0.781174666666667	0.368946809698732	3	HQTUEAOWLVWJLF-UHFFFAOYSA-N	1	1	1	2	1	1	Organic compounds	Organoheterocyclic compounds	Pyridines and derivatives	1267086	HQTUEAOWLVWJLF-UHFFFAOYSA-N
439	1	1	1	18	1	330.102	Piperalin	InChI=1S/C16H21Cl2NO2/c1-12-5-2-3-8-19(12)9-4-10-21-16(20)13-6-7-14(17)15(18)11-13/h6-7,11-12H,2-5,8-10H2,1H3	CC1CCCCN1CCCOC(=O)C2=CC(=C(C=C2)Cl)Cl	0.830435	0.388349514563107	1	BZGLBXYQOMFXAU-UHFFFAOYSA-N	1	1	1	4	1	1	Organic compounds	Benzenoids	Benzene and substituted derivatives	1267473	BZGLBXYQOMFXAU-UHFFFAOYSA-N
440	23	19	23	7	1	147.138	1,8-Octanediol	InChI=1S/C8H18O2/c9-7-5-3-1-2-4-6-8-10/h9-10H,1-8H2	C(CCCCO)CCCO	0.80110075	0.112138061746438	4	OEIJHBUUFURJLI-UHFFFAOYSA-N	1	2	2	1	1	1	Organic compounds	Lipids and lipid-like molecules	Fatty Acyls	1268706	OEIJHBUUFURJLI-UHFFFAOYSA-N
441	13	3	4	16	1	241.049	Quinizarin	InChI=1S/C14H8O4/c15-9-5-6-10(16)12-11(9)13(17)7-3-1-2-4-8(7)14(12)18/h1-6,15-16H	C1=CC=C2C(=C1)C(=O)C3=C(C=CC(=C3C2=O)O)O	0.8517795	0.595741935483871	2	GUEIZVNYDFNHJU-UHFFFAOYSA-N	2	1	1	1	1	1	Organic compounds	Benzenoids	Anthracenes	1274591	GUEIZVNYDFNHJU-UHFFFAOYSA-N
442	4	2	2	12	1	513.16	PicrosideII	InChI=1S/C23H28O13/c1-31-12-6-9(2-3-11(12)26)20(30)34-18-10-4-5-32-21(14(10)23(8-25)19(18)36-23)35-22-17(29)16(28)15(27)13(7-24)33-22/h2-6,10,13-19,21-22,24-29H,7-8H2,1H3	COC1=C(C=CC(=C1)C(=O)OC2C3C=COC(C3C4(C2O4)CO)OC5C(C(C(C(O5)CO)O)O)O)O	0.923195	0.938356164383562	1	AKNILCMFRRDTEY-UHFFFAOYSA-N	4	4	4	1	4	1	Organic compounds	Phenylpropanoids and polyketides	Tannins	1275287	AKNILCMFRRDTEY-UHFFFAOYSA-N
443	2	2	3	2	1	697.103	Chaetocin	InChI=1S/C30H28N6O6S4/c1-33-21(39)27-11-25(15-7-3-5-9-17(15)31-19(25)35(27)23(41)29(33,13-37)45-43-27)26-12-28-22(40)34(2)30(14-38,46-44-28)24(42)36(28)20(26)32-18-10-6-4-8-16(18)26/h3-10,19-20,31-32,37-38H,11-14H2,1-2H3/t19?,20?,25-,26-,27-,28-,29-,30-/m0/s1	CN1C(C23CC4(C5=CC=CC=C5NC4(N3C(C1(CO)SS2)=O)[H])C67CC89C(N(C)C(CO)(C(N8C6(NC%10=CC=CC=C%107)[H])=O)SS9)=O)=O	0.628716	0.652941176470588	1	PZPPOCZWRGNKIR-UHFFFAOYSA-N	1	1	1	1	1	1	Organic compounds	Organoheterocyclic compounds	Indoles and derivatives	1275877	PZPPOCZWRGNKIR-SCXPTGBVSA-N
444	21	2	3	66	1	485.362	18.beta.-Glycyrrheticacidmethylester	InChI=1S/C31H48O4/c1-26(2)22-9-12-31(7)24(29(22,5)11-10-23(26)33)21(32)17-19-20-18-28(4,25(34)35-8)14-13-27(20,3)15-16-30(19,31)6/h17,20,22-24,33H,9-16,18H2,1-8H3/t20-,22+,23+,24-,27-,28-,29-,30-,31-/m1/s1	CC1(C2CCC3(C(C2(CCC1O)C)C(=O)C=C4C3(CCC5(C4CC(CC5)(C)C(=O)OC)C)C)C)C	0.935197	0.886792452830189	1	RMIVRCBSQPCSCQ-UHFFFAOYSA-N	12	2	5	2	2	1	Organic compounds	Lipids and lipid-like molecules	Prenol lipids	1279135	RMIVRCBSQPCSCQ-MBSKXTOXSA-N
445	6	3	7	20	1	271.169	Estra-1,3,5(10),7-tetraene-3,17.beta.-diol	InChI=1S/C18H22O2/c1-18-9-8-14-13-5-3-12(19)10-11(13)2-4-15(14)16(18)6-7-17(18)20/h3-5,10,14,16-17,19-20H,2,6-9H2,1H3/t14-,16+,17+,18+/m1/s1	CC12CCC3C(=CCC4=C3C=CC(=C4)O)C1CCC2O	0.8049575	0.608652289506661	4	NLLMJANWPUQQTA-UHFFFAOYSA-N	8	2	2	2	9	1	Organic compounds	Lipids and lipid-like molecules	Steroids and steroid derivatives	1281489	NLLMJANWPUQQTA-UBDQQSCGSA-N
446	185	181	185	135	1	287.091	Brazilin	InChI=1S/C16H14O5/c17-9-1-2-10-14(4-9)21-7-16(20)6-8-3-12(18)13(19)5-11(8)15(10)16/h1-5,15,17-20H,6-7H2/t15-,16+/m0/s1	C1C2=CC(=C(C=C2C3C1(COC4=C3C=CC(=C4)O)O)O)O	0.860740857142857	0.195119040456167	7	UWHUTZOCTZJUKC-UHFFFAOYSA-N	10	10	10	12	2	1	Organic compounds	Organoheterocyclic compounds	Benzopyrans	1285520	UWHUTZOCTZJUKC-JKSUJKDBSA-N
447	1	1	1	5	1	583.202	Naringindihydrochalcone	InChI=1S/C27H34O14/c1-11-20(33)22(35)24(37)26(38-11)41-25-23(36)21(34)18(10-28)40-27(25)39-14-8-16(31)19(17(32)9-14)15(30)7-4-12-2-5-13(29)6-3-12/h2-3,5-6,8-9,11,18,20-29,31-37H,4,7,10H2,1H3/t11-,18+,20-,21+,22+,23-,24+,25+,26-,27+/m0/s1	CC1C(C(C(C(O1)OC2C(C(C(OC2OC3=CC(=C(C(=C3)O)C(=O)CCC4=CC=C(C=C4)O)O)CO)O)O)O)O)O	0.7593275	0.750840020869383	6	CWBZAESOUBENAP-UHFFFAOYSA-N	8	8	8	9	8	1	Organic compounds	Phenylpropanoids and polyketides	Flavonoids	1290473	CWBZAESOUBENAP-QVNVHUMTSA-N
448	29	4	4	53	1	581.187	Narirutin	InChI=1S/C27H32O14/c1-10-20(31)22(33)24(35)26(38-10)37-9-18-21(32)23(34)25(36)27(41-18)39-13-6-14(29)19-15(30)8-16(40-17(19)7-13)11-2-4-12(28)5-3-11/h2-7,10,16,18,20-29,31-36H,8-9H2,1H3/t10-,16-,18+,20-,21+,22+,23-,24+,25+,26+,27+/m0/s1	CC1C(C(C(C(O1)OCC2C(C(C(C(O2)OC3=CC(=C4C(=O)CC(OC4=C3)C5=CC=C(C=C5)O)O)O)O)O)O)O)O	0.8073613	0.72097785463047	10	HXTFHSYLYXVTHC-UHFFFAOYSA-N	2	1	1	7	1	1	Organic compounds	Phenylpropanoids and polyketides	Flavonoids	1290603	HXTFHSYLYXVTHC-AJHDJQPGSA-N
449	60	68	60	62	1	255.065	Rubiadin	InChI=1S/C15H10O4/c1-7-11(16)6-10-12(13(7)17)15(19)9-5-3-2-4-8(9)14(10)18/h2-6,16-17H,1H3	CC1=C(C=C2C(=C1O)C(=O)C3=CC=CC=C3C2=O)O	0.787612	0.255765110996089	3	IRZTUXPRIUZXMP-UHFFFAOYSA-N	3	3	5	6	2	1	Organic compounds	Benzenoids	Anthracenes	1290867	IRZTUXPRIUZXMP-UHFFFAOYSA-N
450	42	3	1	44	1	209.081	Ethyltrans-caffeate	InChI=1S/C11H12O4/c1-2-15-11(14)6-4-8-3-5-9(12)10(13)7-8/h3-7,12-13H,2H2,1H3/b6-4+	CCOC(=O)C=CC1=CC(=C(C=C1)O)O	0.9137785	0.772497243167526	4	WDKYDMULARNCIS-UHFFFAOYSA-N	7	3	3	1	3	1	Organic compounds	Phenylpropanoids and polyketides	Cinnamic acids and derivatives	1294429	WDKYDMULARNCIS-GQCTYLIASA-N
451	6	2	2	7	1	503.971	S-Diclofenac	InChI=1S/C23H15Cl2NO2S3/c24-17-5-3-6-18(25)23(17)26-19-7-2-1-4-15(19)12-21(27)28-16-10-8-14(9-11-16)20-13-22(29)31-30-20/h1-11,13,26H,12H2	C1=CC=C(C(=C1)CC(=O)OC2=CC=C(C=C2)C3=CC(=S)SS3)NC4=C(C=CC=C4Cl)Cl	0.985683	0.469798657718121	1	BRDUXOHVEZVAHI-UHFFFAOYSA-N	2	2	2	1	2	1	Organic compounds	Benzenoids	Phenol esters	1301094	BRDUXOHVEZVAHI-UHFFFAOYSA-N
452	18	1	1	21	1	234.149	4'-Methoxy-.alpha.-pyrrolidinopropiophenone	InChI=1S/C14H19NO2/c1-11(15-9-3-4-10-15)14(16)12-5-7-13(17-2)8-6-12/h5-8,11H,3-4,9-10H2,1-2H3	CC(C(=O)C1=CC=C(C=C1)OC)N2CCCC2	0.890411	0.865671641791045	1	QJWOQBGBEFNYKB-UHFFFAOYSA-N	1	3	3	2	3	1	Organic compounds	Organic oxygen compounds	Organooxygen compounds	1301215	QJWOQBGBEFNYKB-UHFFFAOYSA-N
453	1	1	1	1	1	288.079	2-Propenamide,3-(4-chlorophenyl)-N-(3-methoxyphenyl)-	InChI=1S/C16H14ClNO2/c1-20-15-4-2-3-14(11-15)18-16(19)10-7-12-5-8-13(17)9-6-12/h2-11H,1H3,(H,18,19)/b10-7+	COC1=CC=CC(=C1)NC(=O)C=CC2=CC=C(C=C2)Cl	0.711812	0.257395739573957	2	RYAMDQKWNKKFHD-UHFFFAOYSA-N	1	1	1	2	1	1	Organic compounds	Phenylpropanoids and polyketides	Cinnamic acids and derivatives	1306632	RYAMDQKWNKKFHD-JXMROGBWSA-N
454	1	1	1	5	1	488.163	Dasatinib	InChI=1S/C22H26ClN7O2S/c1-14-4-3-5-16(23)20(14)28-21(32)17-13-24-22(33-17)27-18-12-19(26-15(2)25-18)30-8-6-29(7-9-30)10-11-31/h3-5,12-13,31H,6-11H2,1-2H3,(H,28,32)(H,24,25,26,27)	CC1=C(C(=CC=C1)Cl)NC(=O)C2=CN=C(S2)NC3=NC(=NC(=C3)N4CCN(CC4)CCO)C	0.789477	0.976303317535545	1	ZBNZXTGUTAYRHI-UHFFFAOYSA-N	1	1	1	3	1	1	Organic compounds	Organoheterocyclic compounds	Triazines	1308621	ZBNZXTGUTAYRHI-UHFFFAOYSA-N
455	6	1	4	20	1	318.112	Kartogenin	InChI=1S/C20H15NO3/c22-19(17-8-4-5-9-18(17)20(23)24)21-16-12-10-15(11-13-16)14-6-2-1-3-7-14/h1-13H,(H,21,22)(H,23,24)	C1=CC=C(C=C1)C2=CC=C(C=C2)NC(=O)C3=CC=CC=C3C(=O)O	0.816625666666667	0.289702504643034	9	SLUINPGXGFUMLL-UHFFFAOYSA-N	3	1	4	5	1	1	Organic compounds	Benzenoids	Benzene and substituted derivatives	1309851	SLUINPGXGFUMLL-UHFFFAOYSA-N
456	7	5	5	3	1	839.297	EpimedinA	InChI=1S/C39H50O20/c1-14(2)5-10-18-20(54-37-31(50)28(47)25(44)21(12-40)55-37)11-19(42)23-27(46)35(33(57-34(18)23)16-6-8-17(52-4)9-7-16)58-39-36(30(49)24(43)15(3)53-39)59-38-32(51)29(48)26(45)22(13-41)56-38/h5-9,11,15,21-22,24-26,28-32,36-45,47-51H,10,12-13H2,1-4H3/t15-,21+,22+,24-,25+,26+,28-,29-,30+,31+,32+,36+,37+,38-,39-/m0/s1	CC1C(C(C(C(O1)OC2=C(OC3=C(C2=O)C(=CC(=C3CC=C(C)C)OC4C(C(C(C(O4)CO)O)O)O)O)C5=CC=C(C=C5)OC)OC6C(C(C(C(O6)CO)O)O)O)O)O	0.815799	0.845831658750457	5	SVXJDTNFJXKATR-UHFFFAOYSA-N	1	1	1	2	1	1	Organic compounds	Phenylpropanoids and polyketides	Flavonoids	1311503	SVXJDTNFJXKATR-BTXBWYRTSA-N
457	8	5	6	1	1	809.286	EpimedinB	InChI=1S/C38H48O19/c1-14(2)5-10-18-21(53-37-31(49)28(46)26(44)22(12-39)54-37)11-19(40)23-27(45)34(32(55-33(18)23)16-6-8-17(50-4)9-7-16)56-38-35(29(47)24(42)15(3)52-38)57-36-30(48)25(43)20(41)13-51-36/h5-9,11,15,20,22,24-26,28-31,35-44,46-49H,10,12-13H2,1-4H3/t15-,20+,22+,24-,25-,26+,28-,29+,30+,31+,35+,36-,37+,38-/m0/s1	CC1C(C(C(C(O1)OC2=C(OC3=C(C2=O)C(=CC(=C3CC=C(C)C)OC4C(C(C(C(O4)CO)O)O)O)O)C5=CC=C(C=C5)OC)OC6C(C(C(CO6)O)O)O)O)O	0.9718855	1	2	OCZZCFAOOWZSRX-UHFFFAOYSA-N	2	1	2	1	1	1	Organic compounds	Phenylpropanoids and polyketides	Flavonoids	1311600	OCZZCFAOOWZSRX-LRHLXKJSSA-N
458	4	1	1	3	1	823.302	EpimedinC	InChI=1S/C39H50O19/c1-14(2)6-11-19-21(54-38-32(50)29(47)26(44)22(13-40)55-38)12-20(41)23-27(45)35(33(56-34(19)23)17-7-9-18(51-5)10-8-17)57-39-36(30(48)25(43)16(4)53-39)58-37-31(49)28(46)24(42)15(3)52-37/h6-10,12,15-16,22,24-26,28-32,36-44,46-50H,11,13H2,1-5H3/t15-,16-,22+,24-,25-,26+,28+,29-,30+,31+,32+,36+,37-,38+,39-/m0/s1	CC1C(C(C(C(O1)OC2C(C(C(OC2OC3=C(OC4=C(C3=O)C(=CC(=C4CC=C(C)C)OC5C(C(C(C(O5)CO)O)O)O)O)C6=CC=C(C=C6)OC)C)O)O)O)O)O	0.895533333333333	0.951541850220264	3	ULZLIYVOYYQJRO-UHFFFAOYSA-N	2	1	1	2	1	1	Organic compounds	Phenylpropanoids and polyketides	Flavonoids	1311679	ULZLIYVOYYQJRO-JIYCBSMMSA-N
459	1	1	1	2	1	316.248	Decanoyl-L-carnitine	InChI=1S/C17H33NO4/c1-5-6-7-8-9-10-11-12-17(21)22-15(13-16(19)20)14-18(2,3)4/h15H,5-14H2,1-4H3/t15-/m1/s1	CCCCCCCCCC(=O)OC(CC(=O)[O-])C[N+](C)(C)C	0.982758111111111	0.927140255009107	9	LZOSYCMHQXPBFU-UHFFFAOYSA-N	1	1	1	1	1	1	Organic compounds	Lipids and lipid-like molecules	Fatty Acyls	1312249	LZOSYCMHQXPBFU-OAHLLOKOSA-N
460	1	1	1	1	1	372.311	Myristoyl-L-carnitine	InChI=1S/C21H41NO4/c1-5-6-7-8-9-10-11-12-13-14-15-16-21(25)26-19(17-20(23)24)18-22(2,3)4/h19H,5-18H2,1-4H3/t19-/m1/s1	CCCCCCCCCCCCCC(=O)OC(CC(=O)[O-])C[N+](C)(C)C	0.92692675	0.897540983606557	4	PSHXNVGSVNEJBD-UHFFFAOYSA-N	1	1	1	1	0	1	Organic compounds	Lipids and lipid-like molecules	Fatty Acyls	1312300	PSHXNVGSVNEJBD-LJQANCHMSA-N
461	9	11	11	6	1	185.081	Asperlactone	InChI=1S/C9H12O4/c1-4(10)7-3-6(9(11)13-7)8-5(2)12-8/h3-5,7-8,10H,1-2H3/t4-,5-,7+,8+/m0/s1	CC1C(O1)C2=CC(OC2=O)C(C)O	0.8510475	0.246913580246914	2	VMLNPJDEXLLCQG-UHFFFAOYSA-N	1	5	1	1	1	1	Organic compounds	Organoheterocyclic compounds	Dihydrofurans	1318282	VMLNPJDEXLLCQG-DGCAKLBHSA-N
463	2	1	3	19	1	336.196	Ethanone,2-(3-methoxyphenyl)-1-(1-pentyl-1H-indol-3-yl)-	InChI=1S/C22H25NO2/c1-3-4-7-13-23-16-20(19-11-5-6-12-21(19)23)22(24)15-17-9-8-10-18(14-17)25-2/h5-6,8-12,14,16H,3-4,7,13,15H2,1-2H3	CCCCCN1C=C(C2=CC=CC=C21)C(=O)CC3=CC(=CC=C3)OC	0.8307365	0.606187929717341	2	XZVYWLVYUAQEIM-UHFFFAOYSA-N	3	3	3	3	3	1	Organic compounds	Organoheterocyclic compounds	Indoles and derivatives	1320189	XZVYWLVYUAQEIM-UHFFFAOYSA-N
464	3	1	3	15	1	376.227	Ethanone,1-[1-(2-cyclohexylethyl)-1H-indol-3-yl]-2-(3-methoxyphenyl)-	InChI=1S/C25H29NO2/c1-28-21-11-7-10-20(16-21)17-25(27)23-18-26(24-13-6-5-12-22(23)24)15-14-19-8-3-2-4-9-19/h5-7,10-13,16,18-19H,2-4,8-9,14-15,17H2,1H3	COC1=CC=CC(=C1)CC(=O)C2=CN(C3=CC=CC=C32)CCC4CCCCC4	0.947759	0.966386554621849	1	RPDBGECJZVHHKG-UHFFFAOYSA-N	5	5	5	9	5	1	Organic compounds	Organoheterocyclic compounds	Indoles and derivatives	1320552	RPDBGECJZVHHKG-UHFFFAOYSA-N
466	4	1	1	9	1	161.071	1H-Indole-5-carboxamide	InChI=1S/C9H8N2O/c10-9(12)7-1-2-8-6(5-7)3-4-11-8/h1-5,11H,(H2,10,12)	C1=CC2=C(C=CN2)C=C1C(=O)N	0.8634295	0.266129032258065	2	GQMYQEAXTITUAE-UHFFFAOYSA-N	2	2	2	1	2	1	Organic compounds	Organoheterocyclic compounds	Indoles and derivatives	1323290	GQMYQEAXTITUAE-UHFFFAOYSA-N
468	1	1	1	4	1	260.085	Necrostatin-1	InChI=1S/C13H13N3OS/c1-16-12(17)11(15-13(16)18)6-8-7-14-10-5-3-2-4-9(8)10/h2-5,7,11,14H,6H2,1H3,(H,15,18)	CN1C(=O)C(NC1=S)CC2=CNC3=CC=CC=C32	0.862172125	0.364136217213683	8	TXUWMXQFNYDOEZ-UHFFFAOYSA-N	1	1	1	2	1	1	Organic compounds	Organic acids and derivatives	Carboxylic acids and derivatives	1324818	TXUWMXQFNYDOEZ-UHFFFAOYSA-N
469	39	1	1	16	1	208.133	4-Methoxy-N,N-dimethylcathinone	InChI=1S/C12H17NO2/c1-9(13(2)3)12(14)10-5-7-11(15-4)8-6-10/h5-9H,1-4H3	CC(C(=O)C1=CC=C(C=C1)OC)N(C)C	0.890411	0.865671641791045	1	LODCRGDBFNUJIZ-UHFFFAOYSA-N	7	2	2	10	2	1	Organic compounds	Organic oxygen compounds	Organooxygen compounds	1324898	LODCRGDBFNUJIZ-UHFFFAOYSA-N
470	4	1	3	4	1	461.166	Ethanone,1-[4-[[4'-[2,2,2-trifluoro-1-hydroxy-1-(trifluoromethyl)ethyl][1,1'-biphenyl]-4-yl]methyl]-1-piperazinyl]-	InChI=1S/C22H22F6N2O2/c1-15(31)30-12-10-29(11-13-30)14-16-2-4-17(5-3-16)18-6-8-19(9-7-18)20(32,21(23,24)25)22(26,27)28/h2-9,32H,10-14H2,1H3	CC(=O)N1CCN(CC1)CC2=CC=C(C=C2)C3=CC=C(C=C3)C(C(F)(F)F)(C(F)(F)F)O	0.811124	0.364996114996115	2	LTFVNEZXOPUABB-UHFFFAOYSA-N	1	5	1	5	5	1	Organic compounds	Benzenoids	Benzene and substituted derivatives	1328292	LTFVNEZXOPUABB-UHFFFAOYSA-N
471	2	2	2	21	1	265.122	Benzenepropanoicacid,4-[2-(2-methylphenyl)ethynyl]-	InChI=1S/C18H16O2/c1-14-4-2-3-5-17(14)12-10-15-6-8-16(9-7-15)11-13-18(19)20/h2-9H,11,13H2,1H3,(H,19,20)	CC1=CC=CC=C1C#CC2=CC=C(C=C2)CCC(=O)O	0.847172	0.255487202855624	2	FODHWOBAQBTTFS-UHFFFAOYSA-N	7	7	8	2	8	1	Organic compounds	Phenylpropanoids and polyketides	Phenylpropanoic acids	1329131	FODHWOBAQBTTFS-UHFFFAOYSA-N
472	1	1	2	2	1	199.055	O,O,S-Triethylphosphorothioate	InChI=1S/C6H15O3PS/c1-4-8-10(7,9-5-2)11-6-3/h4-6H2,1-3H3	CCOP(=O)(OCC)SCC	0.951249	0.06	2	YEXTYUIZRKSYHA-UHFFFAOYSA-N	3	3	3	3	3	1	Organic compounds	Organophosphorus compounds	Organothiophosphorus compounds	1337869	YEXTYUIZRKSYHA-UHFFFAOYSA-N
473	17	16	17	8	1	140.034	4-Nitrophenol	InChI=1S/C6H5NO3/c8-6-3-1-5(2-4-6)7(9)10/h1-4,8H	C1=CC(=CC=C1[N+](=O)[O-])O	0.9193715	0.0675675675675676	2	BTJIUGUIPKRLHP-UHFFFAOYSA-N	7	7	7	4	2	1	Organic compounds	Benzenoids	Phenols	1570774	BTJIUGUIPKRLHP-UHFFFAOYSA-N
474	5	1	1	26	1	175.087	Indole-3-acetamide	InChI=1S/C10H10N2O/c11-10(13)5-7-6-12-9-4-2-1-3-8(7)9/h1-4,6,12H,5H2,(H2,11,13)	C1=CC=C2C(=C1)C(=CN2)CC(=O)N	0.8508695	0.392454052649616	10	ZOAMBXDOGPRZLP-UHFFFAOYSA-N	2	3	3	10	3	1	Organic compounds	Organoheterocyclic compounds	Indoles and derivatives	1360033	ZOAMBXDOGPRZLP-UHFFFAOYSA-N
475	41	14	41	34	1	215.201	Tridecanoicacid	InChI=1S/C13H26O2/c1-2-3-4-5-6-7-8-9-10-11-12-13(14)15/h2-12H2,1H3,(H,14,15)	CCCCCCCCCCCCC(=O)O	0.893780142857143	0.861751152073733	7	SZHOJFHSIKHZHA-UHFFFAOYSA-N	5	4	4	3	3	1	Organic compounds	Lipids and lipid-like molecules	Fatty Acyls	1363877	SZHOJFHSIKHZHA-UHFFFAOYSA-N
476	3	1	1	4	1	253.031	Thiacloprid	InChI=1S/C10H9ClN4S/c11-9-2-1-8(5-13-9)6-15-3-4-16-10(15)14-7-12/h1-2,5H,3-4,6H2/b14-10-	C1=CC(Cl)=NC=C1CN2CCSC2=NC#N	0.771527	0.691666666666667	1	HOKKPVIRMVDYPB-UHFFFAOYSA-N	1	1	1	1	1	1	Organic compounds	Lipids and lipid-like molecules	Steroids and steroid derivatives	1368573	HOKKPVIRMVDYPB-UVTDQMKNSA-N
477	2	1	1	1	1	134.118	Ethyldiethanolamine	InChI=1S/C6H15NO2/c1-2-6(5-9)7-3-4-8/h6-9H,2-5H2,1H3	CCC(CO)NCCO	0.8244895	215	2	HXBOYELRKUDYQB-UHFFFAOYSA-N	1	2	2	2	2	1	Organic compounds	Organic nitrogen compounds	Organonitrogen compounds	1368748	HXBOYELRKUDYQB-UHFFFAOYSA-N
478	3	3	3	4	1	152.057	2-Hydroxy-6-aminopurine	InChI=1S/C5H5N5O/c6-3-2-4(8-1-7-2)10-5(11)9-3/h1H,(H4,6,7,8,9,10,11)	C1=NC2=NC(=O)NC(=C2N1)N	0.779766	0.0986842105263158	1	DRAVOWXCEBXPTN-UHFFFAOYSA-N	3	3	3	1	2	1	Organic compounds	Organoheterocyclic compounds	Imidazopyrimidines	1369185	DRAVOWXCEBXPTN-UHFFFAOYSA-N
479	1	1	1	1	1	184.113	(.+/-.)-4-Fluoroephedrine	InChI=1S/C10H14FNO/c1-7(12-2)10(13)8-3-5-9(11)6-4-8/h3-7,10,12-13H,1-2H3	CC(C(C1=CC=C(C=C1)F)O)NC	0.827433333333333	0.540796814978443	6	SPEQHEOLWDGWML-UHFFFAOYSA-N	2	2	2	1	2	1	Organic compounds	Benzenoids	Benzene and substituted derivatives	1381402	SPEQHEOLWDGWML-UHFFFAOYSA-N
480	19	1	3	60	1	331.227	(.+/-.)-11-Hydroxy-.DELTA.9-tetrahydrocannabinol	InChI=1S/C21H30O3/c1-4-5-6-7-14-11-18(23)20-16-10-15(13-22)8-9-17(16)21(2,3)24-19(20)12-14/h10-12,16-17,22-23H,4-9,13H2,1-3H3/t16-,17-/m1/s1	CCCCCC1=CC2=C(C3C=C(CCC3C(O2)(C)C)CO)C(=C1)O	0.979618	1	1	YCBKSSAWEUDACY-UHFFFAOYSA-N	7	6	7	2	6	1	Organic compounds	Organoheterocyclic compounds	Benzopyrans	1381519	YCBKSSAWEUDACY-IAGOWNOFSA-N
482	11	1	1	25	1	489.228	Vardenafil	InChI=1S/C23H32N6O4S/c1-5-8-20-24-16(4)21-23(30)25-22(26-29(20)21)18-15-17(9-10-19(18)33-7-3)34(31,32)28-13-11-27(6-2)12-14-28/h9-10,15H,5-8,11-14H2,1-4H3,(H,25,26,30)	CCCC1=NC(=C2N1NC(=NC2=O)C3=C(C=CC(=C3)S(=O)(=O)N4CCN(CC4)CC)OCC)C	0.832181	1	1	SECKRCOLJRRGGV-UHFFFAOYSA-N	7	2	2	1	2	1	Organic compounds	Benzenoids	Benzene and substituted derivatives	1386861	SECKRCOLJRRGGV-UHFFFAOYSA-N
483	21	20	21	24	1	462.176	Hydromorphone-3-.beta.-D-glucuronide	InChI=1S/C23H27NO9/c1-24-7-6-23-10-3-4-12(25)20(23)32-18-13(5-2-9(14(18)23)8-11(10)24)31-22-17(28)15(26)16(27)19(33-22)21(29)30/h2,5,10-11,15-17,19-20,22,26-28H,3-4,6-8H2,1H3,(H,29,30)/t10-,11+,15-,16-,17+,19-,20-,22+,23-/m0/s1	CN1CCC23C4C1CC5=C2C(=C(C=C5)OC6C(C(C(C(O6)C(=O)O)O)O)O)OC3C(=O)CC4	0.725982	0.0701754385964912	1	VLSHIBYUEOPPRX-UHFFFAOYSA-N	2	2	2	10	4	1	Organic compounds	Alkaloids and derivatives	Morphinans	1390086	VLSHIBYUEOPPRX-NSSRKTJTSA-N
484	305	288	305	301	1	219.174	Xanthorrhizol	InChI=1S/C15H22O/c1-11(2)6-5-7-12(3)14-9-8-13(4)15(16)10-14/h6,8-10,12,16H,5,7H2,1-4H3/t12-/m1/s1	CC1=C(C=C(C=C1)C(C)CCC=C(C)C)O	0.868357	0.159625771604938	2	FKWGCEDRLNNZOZ-UHFFFAOYSA-N	2	2	3	1	2	1	Organic compounds	Lipids and lipid-like molecules	Prenol lipids	1399865	FKWGCEDRLNNZOZ-GFCCVEGCSA-N
485	88	28	88	65	1	354.134	9H-Xanthene-9-propanoicacid,.alpha.-amino-.alpha.-[(1S,2S)-2-carboxycyclopropyl]-,(.alpha.S)-	InChI=1S/C20H19NO5/c21-20(19(24)25,15-9-13(15)18(22)23)10-14-11-5-1-3-7-16(11)26-17-8-4-2-6-12(14)17/h1-8,13-15H,9-10,21H2,(H,22,23)(H,24,25)/t13-,15-,20-/m0/s1	C1C(C1C(CC2C3=CC=CC=C3OC4=CC=CC=C24)(C(=O)O)N)C(=O)O	0.8492462	0.24204945201831	10	VLZBRVJVCCNPRJ-UHFFFAOYSA-N	2	2	2	11	3	1	Organic compounds	Organoheterocyclic compounds	Benzopyrans	1400036	VLZBRVJVCCNPRJ-KPHUOKFYSA-N
486	3	2	1	4	1	254.175	Benzeneethanamine,3,5-dimethoxy-.alpha.-methyl-4-propoxy-	InChI=1S/C14H23NO3/c1-5-6-18-14-12(16-3)8-11(7-10(2)15)9-13(14)17-4/h8-10H,5-7,15H2,1-4H3	CCCOC1=C(C=C(C=C1OC)CC(C)N)OC	0.820467	0.384615384615385	1	KKMCHCCXGKYEKJ-UHFFFAOYSA-N	1	1	1	4	1	1	Organic compounds	Benzenoids	Benzene and substituted derivatives	1403038	KKMCHCCXGKYEKJ-UHFFFAOYSA-N
487	29	33	29	10	1	307.096	Benz[a]anthracene-1,7,12(2H)-trione,3,4-dihydro-8-hydroxy-3-methyl-,(3S)-	InChI=1S/C19H14O4/c1-9-7-10-5-6-12-17(15(10)14(21)8-9)19(23)11-3-2-4-13(20)16(11)18(12)22/h2-6,9,20H,7-8H2,1H3/t9-/m0/s1	CC1CC2=C(C(=O)C1)C3=C(C=C2)C(=O)C4=C(C3=O)C=CC=C4O	0.719019	0.261146496815287	1	ZAWXOCUFQSQDJS-UHFFFAOYSA-N	7	4	7	6	9	1	Organic compounds	Phenylpropanoids and polyketides	Angucyclines	1403405	ZAWXOCUFQSQDJS-VIFPVBQESA-N
488	6	2	2	5	1	374.305	4(Z),7(Z),10(Z),13(Z),16(Z)-N-(2-Hydroxyethyl)docosapentaenamide	InChI=1S/C24H39NO2/c1-2-3-4-5-6-7-8-9-10-11-12-13-14-15-16-17-18-19-20-21-24(27)25-22-23-26/h6-7,9-10,12-13,15-16,18-19,26H,2-5,8,11,14,17,20-23H2,1H3,(H,25,27)/b7-6-,10-9-,13-12-,16-15-,19-18-	CCCCCC=CCC=CCC=CCC=CCC=CCCC(=O)NCCO	0.8281396	0.841991119633828	5	IZUGLNJRCDBYKA-UHFFFAOYSA-N	1	2	2	2	2	1	Organic compounds	Organic acids and derivatives	Carboximidic acids and derivatives	1406255	IZUGLNJRCDBYKA-WMPRHZDHSA-N
489	1	1	1	12	1	184.113	Benzylalcohol,p-fluoro-.alpha.-[1-(methylamino)ethyl]-,erythro-(.+/-.)-	InChI=1S/C10H14FNO/c1-7(12-2)10(13)8-3-5-9(11)6-4-8/h3-7,10,12-13H,1-2H3/t7-,10-/m1/s1	CC(C(C1=CC=C(C=C1)F)O)NC	0.804561428571429	0.525709439293692	7	SPEQHEOLWDGWML-UHFFFAOYSA-N	2	2	2	1	2	1	Organic compounds	Benzenoids	Benzene and substituted derivatives	1406321	SPEQHEOLWDGWML-GMSGAONNSA-N
490	10	17	14	4	1	223.111	Buthioninesulfoximine	InChI=1S/C8H18N2O3S/c1-2-3-5-14(10,13)6-4-7(9)8(11)12/h7,10H,2-6,9H2,1H3,(H,11,12)/t7-,14?/m0/s1	CCCCS(=N)(=O)CCC(C(=O)[O-])[NH3+]	0.776075	0.175022893772894	2	KJQFBVYMGADDTQ-UHFFFAOYSA-N	5	5	5	2	4	1	Organic compounds	Organic acids and derivatives	Carboxylic acids and derivatives	1409823	KJQFBVYMGADDTQ-CVSPRKDYSA-N
491	1	1	1	1	1	491.955	Glycine,N-2-naphthalenyl-,2-[(3,5-dibromo-2,4-dihydroxyphenyl)methylene]hydrazide	InChI=1S/C19H15Br2N3O3/c20-15-8-13(18(26)17(21)19(15)27)9-23-24-16(25)10-22-14-6-5-11-3-1-2-4-12(11)7-14/h1-9,22,26-27H,10H2,(H,24,25)/b23-9+	C1=CC=C2C=C(C=CC2=C1)NCC(=NN=C(C3=CC(=C(C(=C3O)Br)O)Br)[H])O	0.735925	0.0670391061452514	1	RMBDLOATEPYBSI-UHFFFAOYSA-N	1	1	1	1	0	1	Organic compounds	Benzenoids	Naphthalenes	1413693	RMBDLOATEPYBSI-NUGSKGIGSA-N
493	16	3	9	34	1	217.086	6-Methoxynaphthaleneaceticacid	InChI=1S/C13H12O3/c1-16-12-5-4-10-6-9(7-13(14)15)2-3-11(10)8-12/h2-6,8H,7H2,1H3,(H,14,15)	COC1=CC2=C(C=C1)C=C(C=C2)CC(=O)O	0.8101405	0.445528247583504	6	PHJFLPMVEFKEPL-UHFFFAOYSA-N	2	5	5	4	5	1	Organic compounds	Benzenoids	Naphthalenes	1418153	PHJFLPMVEFKEPL-UHFFFAOYSA-N
495	3	6	6	14	1	214.068	4-Biphenylthiocarboxamide	InChI=1S/C13H11NS/c14-13(15)12-8-6-11(7-9-12)10-4-2-1-3-5-10/h1-9H,(H2,14,15)	C1=CC=C(C=C1)C2=CC=C(C=C2)C(=S)N	0.788590833333333	0.25150608243801	6	HYDDAJTWPBWUOB-UHFFFAOYSA-N	1	1	1	2	3	1	Organic compounds	Benzenoids	Benzene and substituted derivatives	1418951	HYDDAJTWPBWUOB-UHFFFAOYSA-N
496	1	1	1	1	1	705.397	Atazanavir	InChI=1S/C38H52N6O7/c1-37(2,3)31(41-35(48)50-7)33(46)40-29(22-25-14-10-9-11-15-25)30(45)24-44(43-34(47)32(38(4,5)6)42-36(49)51-8)23-26-17-19-27(20-18-26)28-16-12-13-21-39-28/h9-21,29-32,45H,22-24H2,1-8H3,(H,40,46)(H,41,48)(H,42,49)(H,43,47)/t29-,30-,31+,32+/m0/s1	CC(C)(C)C(C(=O)NC(CC1=CC=CC=C1)C(CN(CC2=CC=C(C=C2)C3=CC=CC=N3)NC(=O)C(C(C)(C)C)NC(=O)OC)O)NC(=O)OC	0.937911	0.283500869170887	2	AXRYRYVKAWYZBR-UHFFFAOYSA-N	3	3	3	3	3	1	Organic compounds	Organic acids and derivatives	Carboxylic acids and derivatives	1422426	AXRYRYVKAWYZBR-GASGPIRDSA-N
497	44	6	10	68	1	326.139	Carbamicacid,N-(9H-xanthen-9-ylcarbonyl)-,butylester	InChI=1S/C19H19NO4/c1-2-3-12-23-19(22)20-18(21)17-13-8-4-6-10-15(13)24-16-11-7-5-9-14(16)17/h4-11,17H,2-3,12H2,1H3,(H,20,21,22)	CCCCOC(=O)NC(=O)C1C2=CC=CC=C2OC3=CC=CC=C13	0.840417285714286	0.254351142820205	7	RQBUXEUMZZQUFY-UHFFFAOYSA-N	1	5	5	2	1	1	Organic compounds	Organoheterocyclic compounds	Benzopyrans	1422639	RQBUXEUMZZQUFY-UHFFFAOYSA-N
498	2	1	1	12	1	399.219	Sunitinib	InChI=1S/C22H27FN4O2/c1-5-27(6-2)10-9-24-22(29)20-13(3)19(25-14(20)4)12-17-16-11-15(23)7-8-18(16)26-21(17)28/h7-8,11-12,25H,5-6,9-10H2,1-4H3,(H,24,29)(H,26,28)/b17-12-	CCN(CC)CCNC(=O)C1=C(NC(=C1C)C=C2C3=C(C=CC(=C3)F)NC2=O)C	0.678944	1	1	WINHZLLDWRZWRT-UHFFFAOYSA-N	3	3	3	3	3	1	Organic compounds	Organoheterocyclic compounds	Indoles and derivatives	1422723	WINHZLLDWRZWRT-ATVHPVEESA-N
499	11	10	10	2	1	432.251	1-Butanol,2-[[9-(1-methylethyl)-6-[[[4-(2-pyridinyl)phenyl]methyl]amino]-9H-purin-2-yl]amino]-,(2R)-	InChI=1S/C24H29N7O/c1-4-19(14-32)28-24-29-22(21-23(30-24)31(15-27-21)16(2)3)26-13-17-8-10-18(11-9-17)20-7-5-6-12-25-20/h5-12,15-16,19,32H,4,13-14H2,1-3H3,(H2,26,28,29,30)/t19-/m1/s1	CCC(CO)NC1=NC2=C(C(=N1)NCC3=CC=C(C=C3)C4=CC=CC=N4)N=CN2C(C)C	0.932743	0.266078474757532	2	HOCBJBNQIQQQGT-UHFFFAOYSA-N	11	1	1	5	12	1	Organic compounds	Organoheterocyclic compounds	Pyridines and derivatives	1422990	HOCBJBNQIQQQGT-LJQANCHMSA-N
501	1	3	3	6	1	240.066	Benzo[h]quinoline-3-carboxylicacid,1,4-dihydro-4-oxo-	InChI=1S/C14H9NO3/c16-13-10-6-5-8-3-1-2-4-9(8)12(10)15-7-11(13)14(17)18/h1-7H,(H,15,16)(H,17,18)	C1=CC=C2C(=C1)C=CC3=C2NC=C(C3=O)C(=O)O	0.808186833333333	0.233537515726832	6	QGOKEDVMXJBTAR-UHFFFAOYSA-N	1	4	4	3	1	1	Organic compounds	Organoheterocyclic compounds	Quinolines and derivatives	1431425	QGOKEDVMXJBTAR-UHFFFAOYSA-N
503	10	1	1	21	1	358.084	2-Furancarboxamide,5-(4-chlorophenyl)-N-(3,5-dimethoxyphenyl)-	InChI=1S/C19H16ClNO4/c1-23-15-9-14(10-16(11-15)24-2)21-19(22)18-8-7-17(25-18)12-3-5-13(20)6-4-12/h3-11H,1-2H3,(H,21,22)	COC1=CC(=CC(=C1)NC(=O)C2=CC=C(O2)C3=CC=C(C=C3)Cl)OC	0.835436	0.68294026510587	2	VHKBTPQDHDSBSP-UHFFFAOYSA-N	1	1	1	6	1	1	Organic compounds	Benzenoids	Benzene and substituted derivatives	1432171	VHKBTPQDHDSBSP-UHFFFAOYSA-N
504	2	1	1	40	1	417.217	Carbamicacid,(6-phenylhexyl)-,3'-(aminocarbonyl)[1,1'-biphenyl]-3-ylester	InChI=1S/C26H28N2O3/c27-25(29)23-15-8-13-21(18-23)22-14-9-16-24(19-22)31-26(30)28-17-7-2-1-4-10-20-11-5-3-6-12-20/h3,5-6,8-9,11-16,18-19H,1-2,4,7,10,17H2,(H2,27,29)(H,28,30)	C1=CC=C(C=C1)CCCCCCNC(=O)OC2=CC=CC(=C2)C3=CC(=CC=C3)C(=O)N	0.8400332	0.370000666964848	5	JMLPLSJWSHVJLP-UHFFFAOYSA-N	1	1	1	4	1	1	Organic compounds	Benzenoids	Benzene and substituted derivatives	1433728	JMLPLSJWSHVJLP-UHFFFAOYSA-N
505	1	1	1	1	1	249.108	Malioxamycin	InChI=1S/C9H16N2O6/c1-4(2)7(10)8(14)11-17-5(9(15)16)3-6(12)13/h4-5,7H,3,10H2,1-2H3,(H,11,14)(H,12,13)(H,15,16)/t5-,7+/m1/s1	CC(C)C(C(=O)NOC(CC(=O)O)C(=O)O)N	0.981822	0.292307692307692	1	KXQRAPMNPUXYGT-UHFFFAOYSA-N	1	1	1	3	1	1	Organic compounds	Organic acids and derivatives	Carboxylic acids and derivatives	1436207	KXQRAPMNPUXYGT-VDTYLAMSSA-N
508	13	3	4	76	1	207.102	Acetyleugenol	InChI=1S/C12H14O3/c1-4-5-10-6-7-11(15-9(2)13)12(8-10)14-3/h4,6-8H,1,5H2,2-3H3	CC(=O)OC1=C(C=C(C=C1)CC=C)OC	0.714247	0.68	1	SCCDQYPEOIRVGX-UHFFFAOYSA-N	7	5	7	4	7	1	Organic compounds	Benzenoids	Phenol esters	1445359	SCCDQYPEOIRVGX-UHFFFAOYSA-N
509	3	3	3	5	1	483.129	IsosilybinA	InChI=1S/C25H22O10/c1-32-17-6-11(2-4-14(17)28)24-20(10-26)33-18-7-12(3-5-16(18)34-24)25-23(31)22(30)21-15(29)8-13(27)9-19(21)35-25/h2-9,20,23-29,31H,10H2,1H3/t20-,23+,24-,25-/m1/s1	COC1=C(C=CC(=C1)C2C(OC3=C(O2)C=CC(=C3)C4C(C(=O)C5=C(C=C(C=C5O4)O)O)O)CO)O	0.81022775	0.977430555555556	4	FDQAOULAVFHKBX-UHFFFAOYSA-N	2	2	2	3	2	1	Organic compounds	Lignans, neolignans and related compounds	Flavonolignans	1445759	FDQAOULAVFHKBX-HKTJVKLFSA-N
510	3	3	3	31	1	483.129	IsosilybinB	InChI=1S/C25H22O10/c1-32-17-6-11(2-4-14(17)28)24-20(10-26)33-18-7-12(3-5-16(18)34-24)25-23(31)22(30)21-15(29)8-13(27)9-19(21)35-25/h2-9,20,23-29,31H,10H2,1H3/t20-,23-,24-,25+/m0/s1	COC1=C(C=CC(=C1)C2C(OC3=C(O2)C=CC(=C3)C4C(C(=O)C5=C(C=C(C=C5O4)O)O)O)CO)O	0.83763075	0.977430555555556	4	FDQAOULAVFHKBX-UHFFFAOYSA-N	2	2	2	8	2	1	Organic compounds	Lignans, neolignans and related compounds	Flavonolignans	1445917	FDQAOULAVFHKBX-WAABAYLZSA-N
511	11	4	4	21	1	483.129	SilybinB	InChI=1S/C25H22O10/c1-32-17-6-11(2-4-14(17)28)24-20(10-26)33-16-5-3-12(7-18(16)34-24)25-23(31)22(30)21-15(29)8-13(27)9-19(21)35-25/h2-9,20,23-29,31H,10H2,1H3/t20-,23-,24-,25+/m0/s1	COC1=C(C=CC(=C1)C2C(OC3=C(O2)C=C(C=C3)C4C(C(=O)C5=C(C=C(C=C5O4)O)O)O)CO)O	0.855682	0.977430555555556	4	SEBFKMXJBCUCAI-UHFFFAOYSA-N	3	2	2	7	2	1	Organic compounds	Lignans, neolignans and related compounds	Flavonolignans	1446029	SEBFKMXJBCUCAI-WAABAYLZSA-N
512	15	7	1	1	1	209.06	Anthraquinone	InChI=1S/C14H8O2/c15-13-9-5-1-2-6-10(9)14(16)12-8-4-3-7-11(12)13/h1-8H	C1=CC=C2C(=C1)C(=O)C3=CC=CC=C3C2=O	0.8315672	0.295160662112453	10	RZVHIXYEVGDQDX-UHFFFAOYSA-N	1	4	4	1	4	1	Organic compounds	Benzenoids	Anthracenes	1446127	RZVHIXYEVGDQDX-UHFFFAOYSA-N
513	3	2	3	2	1	481.113	2,3-DehydrosilybinA	InChI=1S/C25H20O10/c1-32-17-6-11(2-4-14(17)28)24-20(10-26)33-16-5-3-12(7-18(16)34-24)25-23(31)22(30)21-15(29)8-13(27)9-19(21)35-25/h2-9,20,24,26-29,31H,10H2,1H3/t20-,24-/m1/s1	COC1=C(C=CC(=C1)C2C(OC3=C(O2)C=C(C=C3)C4=C(C(=O)C5=C(C=C(C=C5O4)O)O)O)CO)O	0.994929	1	1	BVKQRAYKLBRNIK-UHFFFAOYSA-N	2	1	2	2	1	1	Organic compounds	Lignans, neolignans and related compounds	Flavonolignans	1446137	BVKQRAYKLBRNIK-HYBUGGRVSA-N
514	3	2	3	5	1	481.113	2,3-DehydrosilybinB	InChI=1S/C25H20O10/c1-32-17-6-11(2-4-14(17)28)24-20(10-26)33-16-5-3-12(7-18(16)34-24)25-23(31)22(30)21-15(29)8-13(27)9-19(21)35-25/h2-9,20,24,26-29,31H,10H2,1H3/t20-,24-/m0/s1	COC1=C(C=CC(=C1)C2C(OC3=C(O2)C=C(C=C3)C4=C(C(=O)C5=C(C=C(C=C5O4)O)O)O)CO)O	0.994929	1	1	BVKQRAYKLBRNIK-UHFFFAOYSA-N	2	1	2	2	1	1	Organic compounds	Lignans, neolignans and related compounds	Flavonolignans	1446215	BVKQRAYKLBRNIK-RDPSFJRHSA-N
515	39	1	1	3	1	199.06	Ethylgallate	InChI=1S/C9H10O5/c1-2-14-9(13)5-3-6(10)8(12)7(11)4-5/h3-4,10-12H,2H2,1H3	CCOC(=O)C1=CC(=C(C(=C1)O)O)O	0.866568	0.776096013454115	3	VFPFQHQNJCMNBZ-UHFFFAOYSA-N	10	3	3	8	3	1	Organic compounds	Benzenoids	Benzene and substituted derivatives	1446285	VFPFQHQNJCMNBZ-UHFFFAOYSA-N
516	14	5	7	11	1	483.129	Silychristin	InChI=1S/C25H22O10/c1-33-18-6-10(2-3-15(18)28)23-14(9-26)13-4-11(5-17(30)25(13)35-23)24-22(32)21(31)20-16(29)7-12(27)8-19(20)34-24/h2-8,14,22-24,26-30,32H,9H2,1H3/t14-,22+,23+,24-/m1/s1	COC1=C(C=CC(=C1)C2C(C3=C(O2)C(=CC(=C3)C4C(C(=O)C5=C(C=C(C=C5O4)O)O)O)O)CO)O	0.7441665	0.909722222222222	4	BMLIIPOXVWESJG-UHFFFAOYSA-N	3	1	1	1	1	1	Organic compounds	Phenylpropanoids and polyketides	2-arylbenzofuran flavonoids	1519137	BMLIIPOXVWESJG-LMBCONBSSA-N
517	1	1	1	1	1	428.41	N-Octanoyldihydrosphingosine	InChI=1S/C26H53NO3/c1-3-5-7-9-10-11-12-13-14-15-16-18-19-21-25(29)24(23-28)27-26(30)22-20-17-8-6-4-2/h24-25,28-29H,3-23H2,1-2H3,(H,27,30)/t24-,25+/m0/s1	CCCCCCCCCCCCCCCC(C(CO)NC(=O)CCCCCCC)O	0.716952666666667	0.87280701754386	3	LGOFBZUQIUVJFS-UHFFFAOYSA-N	1	1	1	1	1	1	Organic compounds	Lipids and lipid-like molecules	Sphingolipids	1451965	LGOFBZUQIUVJFS-LOSJGSFVSA-N
518	1	2	3	12	1	209.06	1,4-Anthraquinone	InChI=1S/C14H8O2/c15-13-5-6-14(16)12-8-10-4-2-1-3-9(10)7-11(12)13/h1-8H	C1=CC=C2C=C3C(=O)C=CC(=O)C3=CC2=C1	0.798127666666667	0.267858969611821	6	LSOTZYUVGZKSHR-UHFFFAOYSA-N	4	4	1	2	4	1	Organic compounds	Benzenoids	Anthracenes	1456139	LSOTZYUVGZKSHR-UHFFFAOYSA-N
519	5	3	2	7	1	171.08	3-Hydroxybiphenyl	InChI=1S/C12H10O/c13-12-8-4-7-11(9-12)10-5-2-1-3-6-10/h1-9,13H	C1=CC=C(C=C1)C2=CC(=CC=C2)O	0.859000777777778	0.382838624798264	9	UBXYXCRCOKCZIT-UHFFFAOYSA-N	2	1	1	2	1	1	Organic compounds	Benzenoids	Benzene and substituted derivatives	1464278	UBXYXCRCOKCZIT-UHFFFAOYSA-N
521	43	4	4	54	1	581.144	Sciadopitysin	InChI=1S/C33H24O10/c1-39-18-7-4-16(5-8-18)27-15-25(38)32-23(36)13-22(35)30(33(32)43-27)20-10-17(6-9-26(20)41-3)28-14-24(37)31-21(34)11-19(40-2)12-29(31)42-28/h4-15,34-36H,1-3H3	COC1=CC=C(C=C1)C2=CC(=O)C3=C(O2)C(=C(C=C3O)O)C4=C(C=CC(=C4)C5=CC(=O)C6=C(C=C(C=C6O5)OC)O)OC	0.857515	0.993197278911565	1	YCXRBCHEOFVYEN-UHFFFAOYSA-N	6	4	4	4	4	1	Organic compounds	Phenylpropanoids and polyketides	Flavonoids	1465850	YCXRBCHEOFVYEN-UHFFFAOYSA-N
522	25	2	2	37	1	483.15	Catalposide	InChI=1S/C22H26O12/c23-7-12-14(26)15(27)16(28)21(31-12)33-20-13-11(5-6-30-20)17(18-22(13,8-24)34-18)32-19(29)9-1-3-10(25)4-2-9/h1-6,11-18,20-21,23-28H,7-8H2/t11-,12-,13-,14-,15+,16-,17+,18+,20+,21+,22-/m1/s1	C1=COC(C2C1C(C3C2(O3)CO)OC(=O)C4=CC=C(C=C4)O)OC5C(C(C(C(O5)CO)O)O)O	0.790216333333333	0.567424735121024	3	UXSACQOOWZMGSE-UHFFFAOYSA-N	4	5	5	3	5	1	Organic compounds	Organic oxygen compounds	Organooxygen compounds	1466604	UXSACQOOWZMGSE-RWORTQBESA-N
523	3	2	3	3	1	413.019	Gangaleoidin	InChI=1S/C18H14Cl2O7/c1-6-11-16(13(20)14(21)12(6)19)27-15-7(2)10(17(22)25-4)8(24-3)5-9(15)26-18(11)23/h5,21H,1-4H3	CC1=C2C(=C(C(=C1Cl)O)Cl)OC3=C(C(=C(C=C3OC2=O)OC)C(=O)OC)C	0.728652	0.269251700680272	2	RPHAAJGBADUATP-UHFFFAOYSA-N	1	1	1	3	3	1	Organic compounds	Phenylpropanoids and polyketides	Depsides and depsidones	1467165	RPHAAJGBADUATP-UHFFFAOYSA-N
524	11	2	3	12	1	183.029	5-Hydroxyisophthalicacid	InChI=1S/C8H6O5/c9-6-2-4(7(10)11)1-5(3-6)8(12)13/h1-3,9H,(H,10,11)(H,12,13)	C1=C(C=C(C=C1C(=O)O)O)C(=O)O	0.8600075	0.621153846153846	2	QNVNLUSHGRBCLO-UHFFFAOYSA-N	1	4	3	3	3	1	Organic compounds	Benzenoids	Benzene and substituted derivatives	1468068	QNVNLUSHGRBCLO-UHFFFAOYSA-N
525	2	1	1	2	1	811.199	Inositolhexanicotinate	InChI=1S/C42H30N6O12/c49-37(25-7-1-13-43-19-25)55-31-32(56-38(50)26-8-2-14-44-20-26)34(58-40(52)28-10-4-16-46-22-28)36(60-42(54)30-12-6-18-48-24-30)35(59-41(53)29-11-5-17-47-23-29)33(31)57-39(51)27-9-3-15-45-21-27/h1-24,31-36H/t31-,32-,33-,34+,35-,36-	C1=CC(=CN=C1)C(=O)OC2(C(C(C(C(C2(OC(C=3C=CC=NC3)=O)[H])(OC(C=4C=CC=NC4)=O)[H])(OC(C=5C=CC=NC5)=O)[H])(OC(C=6C=CC=NC6)=O)[H])(OC(C=7C=CC=NC7)=O)[H])[H]	0.879187	0.29559748427673	1	MFZCIDXOLLEMOO-UHFFFAOYSA-N	1	1	1	1	0	1	Organic compounds	Organic acids and derivatives	Carboxylic acids and derivatives	1468221	MFZCIDXOLLEMOO-GYSGTQPESA-N
526	24	5	6	27	1	207.102	Isoeugenylacetate	InChI=1S/C12H14O3/c1-4-5-10-6-7-11(15-9(2)13)12(8-10)14-3/h4-8H,1-3H3/b5-4+	CC=CC1=CC(=C(C=C1)OC(=O)C)OC	0.714247	0.68	1	IUSBVFZKQJGVEP-UHFFFAOYSA-N	7	7	7	2	5	1	Organic compounds	Benzenoids	Phenol esters	1468446	IUSBVFZKQJGVEP-SNAWJCMRSA-N
527	11	3	3	43	1	567.129	Isoginkgetin	InChI=1S/C32H22O10/c1-39-18-6-3-15(4-7-18)26-14-24(38)31-22(36)12-21(35)29(32(31)42-26)19-9-16(5-8-25(19)40-2)27-13-23(37)30-20(34)10-17(33)11-28(30)41-27/h3-14,33-36H,1-2H3	COC1=CC=C(C=C1)C2=CC(=O)C3=C(O2)C(=C(C=C3O)O)C4=C(C=CC(=C4)C5=CC(=O)C6=C(C=C(C=C6O5)O)O)OC	0.857515	0.993197278911565	1	HUOOMAOYXQFIDQ-UHFFFAOYSA-N	2	1	1	2	1	1	Organic compounds	Phenylpropanoids and polyketides	Flavonoids	1468495	HUOOMAOYXQFIDQ-UHFFFAOYSA-N
528	21	19	21	2	1	223.075	2-Methylanthraquinone	InChI=1S/C15H10O2/c1-9-6-7-12-13(8-9)15(17)11-5-3-2-4-10(11)14(12)16/h2-8H,1H3	CC1=CC2=C(C=C1)C(=O)C3=CC=CC=C3C2=O	0.8158935	0.223936987704918	2	NJWGQARXZDRHCD-UHFFFAOYSA-N	5	8	8	5	2	1	Organic compounds	Benzenoids	Anthracenes	1468645	NJWGQARXZDRHCD-UHFFFAOYSA-N
529	22	4	8	11	1	185.044	3-O-Methylgallicacid	InChI=1S/C8H8O5/c1-13-6-3-4(8(11)12)2-5(9)7(6)10/h2-3,9-10H,1H3,(H,11,12)	COC1=CC(=CC(=C1O)O)C(=O)O	0.862731	0.903846153846154	1	KWCCUYSXAYTNKA-UHFFFAOYSA-N	7	3	2	2	3	1	Organic compounds	Benzenoids	Benzene and substituted derivatives	1468668	KWCCUYSXAYTNKA-UHFFFAOYSA-N
530	57	1	3	53	1	223.096	Ferulicacidethylester	InChI=1S/C12H14O4/c1-3-16-12(14)7-5-9-4-6-10(13)11(8-9)15-2/h4-8,13H,3H2,1-2H3/b7-5+	CCOC(=O)C=CC1=CC(=C(C=C1)O)OC	0.88081625	0.767307692307692	4	ATJVZXXHKSYELS-UHFFFAOYSA-N	6	4	4	8	4	1	Organic compounds	Phenylpropanoids and polyketides	Cinnamic acids and derivatives	1469384	ATJVZXXHKSYELS-FNORWQNLSA-N
531	10	3	6	89	1	181.086	4-Hydroxybenzoicacidpropylester	InChI=1S/C10H12O3/c1-2-7-13-10(12)8-3-5-9(11)6-4-8/h3-6,11H,2,7H2,1H3	CCCOC(=O)C1=CC=C(C=C1)O	0.88677825	0.789742841581077	4	QELSKZZBTMNZEB-UHFFFAOYSA-N	3	3	3	2	3	1	Organic compounds	Benzenoids	Benzene and substituted derivatives	1469458	QELSKZZBTMNZEB-UHFFFAOYSA-N
532	1	1	1	4	1	260.186	Hexanoyl-L-carnitine	InChI=1S/C13H25NO4/c1-5-6-7-8-13(17)18-11(9-12(15)16)10-14(2,3)4/h11H,5-10H2,1-4H3/t11-/m1/s1	CCCCCC(=O)OC(CC(=O)[O-])C[N+](C)(C)C	0.9857801	0.921803278688525	10	VVPRQWTYSNDTEA-UHFFFAOYSA-N	4	4	4	1	4	1	Organic compounds	Lipids and lipid-like molecules	Fatty Acyls	1474673	VVPRQWTYSNDTEA-LLVKDONJSA-N
533	2	2	2	1	1	232.154	Isobutyryl-L-carnitine	InChI=1S/C11H21NO4/c1-8(2)11(15)16-9(6-10(13)14)7-12(3,4)5/h8-9H,6-7H2,1-5H3/t9-/m1/s1	CC(C)C(=O)OC(CC(=O)[O-])C[N+](C)(C)C	0.9882559	0.907957491069425	10	LRCNOZRCYBNMEP-UHFFFAOYSA-N	1	1	1	3	1	1	Organic compounds	Lipids and lipid-like molecules	Fatty Acyls	1475186	LRCNOZRCYBNMEP-SECBINFHSA-N
534	1	1	1	2	1	428.373	Stearoyl-L-carnitine	InChI=1S/C25H49NO4/c1-5-6-7-8-9-10-11-12-13-14-15-16-17-18-19-20-25(29)30-23(21-24(27)28)22-26(2,3)4/h23H,5-22H2,1-4H3/t23-/m1/s1	CCCCCCCCCCCCCCCCCC(=O)OC(CC(=O)[O-])C[N+](C)(C)C	0.9829229	0.90327868852459	10	FNPHNLNTJNMAEE-UHFFFAOYSA-N	1	1	1	1	0	1	Organic compounds	Lipids and lipid-like molecules	Fatty Acyls	1475300	FNPHNLNTJNMAEE-HSZRJFAPSA-N
535	25	1	1	31	1	319.263	Phenol,5-(1,1-dimethylheptyl)-2-[(1S,3R)-3-hydroxycyclohexyl]-	InChI=1S/C21H34O2/c1-4-5-6-7-13-21(2,3)17-11-12-19(20(23)15-17)16-9-8-10-18(22)14-16/h11-12,15-16,18,22-23H,4-10,13-14H2,1-3H3/t16-,18+/m0/s1	CCCCCCC(C)(C)C1=CC(=C(C=C1)C2CCCC(C2)O)O	0.775784	0.443761038447763	3	ZWWRREXSUJTKNN-UHFFFAOYSA-N	8	12	12	5	12	1	Organic compounds	Benzenoids	Benzene and substituted derivatives	1476769	ZWWRREXSUJTKNN-FUHWJXTLSA-N
536	5	7	10	9	1	365.117	Acetamide,2-[([1,1'-biphenyl]-4-ylsulfonyl)(1-methylethoxy)amino]-N-hydroxy-	InChI=1S/C17H20N2O5S/c1-13(2)24-19(12-17(20)18-21)25(22,23)16-10-8-15(9-11-16)14-6-4-3-5-7-14/h3-11,13,21H,12H2,1-2H3,(H,18,20)	CC(C)ON(CC(=O)NO)S(=O)(=O)C1=CC=C(C=C1)C2=CC=CC=C2	0.8378381	0.183954985896696	10	PHGLPDURIUEELR-UHFFFAOYSA-N	3	1	3	3	1	1	Organic compounds	Benzenoids	Benzene and substituted derivatives	1477050	PHGLPDURIUEELR-UHFFFAOYSA-N
537	1	1	5	10	1	218.154	Cyclohexanone,2-(ethylamino)-2-phenyl-	InChI=1S/C14H19NO/c1-2-15-14(11-7-6-10-13(14)16)12-8-4-3-5-9-12/h3-5,8-9,15H,2,6-7,10-11H2,1H3/t14-/m1/s1	CCNC1(CCCCC1=O)C2=CC=CC=C2	0.852761	0.519543747391849	2	IDLSBAANXISGEI-UHFFFAOYSA-N	1	1	2	3	1	1	Organic compounds	Organic nitrogen compounds	Organonitrogen compounds	1477947	IDLSBAANXISGEI-UHFFFAOYSA-N
538	4	1	1	11	1	473.174	2-Furancarboxamide,5-(4-chlorophenyl)-N-[4-(1-piperazinyl)phenyl]-N-(2-pyridinylmethyl)-	InChI=1S/C27H25ClN4O2/c28-21-6-4-20(5-7-21)25-12-13-26(34-25)27(33)32(19-22-3-1-2-14-30-22)24-10-8-23(9-11-24)31-17-15-29-16-18-31/h1-14,29H,15-19H2	C1CN(CCN1)C2=CC=C(C=C2)N(CC3=CC=CC=N3)C(=O)C4=CC=C(O4)C5=CC=C(C=C5)Cl	0.8733695	0.642242795281469	2	LIPNXDIBECKOMJ-UHFFFAOYSA-N	8	3	3	4	3	1	Organic compounds	Benzenoids	Benzene and substituted derivatives	1478162	LIPNXDIBECKOMJ-UHFFFAOYSA-N
539	1	1	2	24	1	268.137	Phenol,4-[[4-(4-morpholinyl)butyl]thio]-	InChI=1S/C14H21NO2S/c16-13-3-5-14(6-4-13)18-12-2-1-7-15-8-10-17-11-9-15/h3-6,16H,1-2,7-12H2	C1COCCN1CCCCSC2=CC=C(C=C2)O	0.696721	0.142857142857143	1	YHKNLUTUXZDOQI-UHFFFAOYSA-N	5	5	3	6	5	1	Organic compounds	Organosulfur compounds	Thioethers	1614816	YHKNLUTUXZDOQI-UHFFFAOYSA-N
540	3	1	1	40	1	397.131	2-Furancarboxamide,5-(3-chlorophenyl)-N-[4-(4-morpholinylmethyl)phenyl]-	InChI=1S/C22H21ClN2O3/c23-18-3-1-2-17(14-18)20-8-9-21(28-20)22(26)24-19-6-4-16(5-7-19)15-25-10-12-27-13-11-25/h1-9,14H,10-13,15H2,(H,24,26)	C1COCCN1CC2=CC=C(C=C2)NC(=O)C3=CC=C(O3)C4=CC(=CC=C4)Cl	0.8714775	0.698156033360313	2	XQJWTJLJEYIUDZ-UHFFFAOYSA-N	7	7	7	6	7	1	Organic compounds	Benzenoids	Benzene and substituted derivatives	1482578	XQJWTJLJEYIUDZ-UHFFFAOYSA-N
541	50	1	1	9	1	319.098	Clencyclohexerol	InChI=1S/C14H20Cl2N2O2/c15-11-5-8(6-12(16)14(11)17)13(20)7-18-9-1-3-10(19)4-2-9/h5-6,9-10,13,18-20H,1-4,7,17H2	C1CC(CCC1NCC(C2=CC(=C(C(=C2)Cl)N)Cl)O)O	0.8288695	0.478663039253789	2	DKFLKXDTRUWFDL-UHFFFAOYSA-N	7	5	5	7	5	1	Organic compounds	Benzenoids	Benzene and substituted derivatives	1482775	DKFLKXDTRUWFDL-UHFFFAOYSA-N
542	4	3	3	1	1	206.134	5-Fluoropentylindole	InChI=1S/C13H16FN/c14-9-4-1-5-10-15-11-8-12-6-2-3-7-13(12)15/h2-3,6-8,11H,1,4-5,9-10H2	C1=CC=C2C(=C1)C=CN2CCCCCF	0.9608545	0.494444444444444	2	CRRVPRNYXWCQPP-UHFFFAOYSA-N	1	1	1	2	2	1	Organic compounds	Organoheterocyclic compounds	Indoles and derivatives	1482949	CRRVPRNYXWCQPP-UHFFFAOYSA-N
543	11	1	7	2	1	382.091	2,4-Thiazolidinedione,5-[[6-[(2-fluorophenyl)methoxy]-2-naphthalenyl]methyl]-	InChI=1S/C21H16FNO3S/c22-18-4-2-1-3-16(18)12-26-17-8-7-14-9-13(5-6-15(14)11-17)10-19-20(24)23-21(25)27-19/h1-9,11,19H,10,12H2,(H,23,24,25)	C1=CC=C(C(=C1)COC2=CC3=C(C=C2)C=C(C=C3)CC4C(=O)NC(=O)S4)F	0.789359444444445	0.307069616260687	9	PKWDZWYVIHVNKS-UHFFFAOYSA-N	6	1	6	4	1	1	Organic compounds	Benzenoids	Naphthalenes	1483453	PKWDZWYVIHVNKS-UHFFFAOYSA-N
544	2	2	2	2	1	173.021	.beta.-Glycerophosphate	InChI=1S/C3H9O6P/c4-1-3(2-5)9-10(6,7)8/h3-5H,1-2H2,(H2,6,7,8)	C(C(CO)OP(=O)(O)O)O	0.895183	0.486486486486487	1	DHCLVCXQIBBOPH-UHFFFAOYSA-N	1	1	1	1	0	1	Organic compounds	Lipids and lipid-like molecules	Glycerophospholipids	1486215	DHCLVCXQIBBOPH-UHFFFAOYSA-N
545	7	1	2	4	1	322.274	.gamma.-Linolenoylethanolamide	InChI=1S/C20H35NO2/c1-2-3-4-5-6-7-8-9-10-11-12-13-14-15-16-17-20(23)21-18-19-22/h6-7,9-10,12-13,22H,2-5,8,11,14-19H2,1H3,(H,21,23)/b7-6-,10-9-,13-12-	CCCCCC=CCC=CCC=CCCCCC(=O)NCCO	0.8195768	0.889528853580492	5	KRDUNUMTOBLEPM-UHFFFAOYSA-N	2	1	1	2	1	1	Organic compounds	Organic nitrogen compounds	Organonitrogen compounds	1487918	KRDUNUMTOBLEPM-QNEBEIHSSA-N
546	1	1	1	1	1	218.139	L-Propionylcarnitine	InChI=1S/C10H19NO4/c1-5-10(14)15-8(6-9(12)13)7-11(2,3)4/h8H,5-7H2,1-4H3/t8-/m1/s1	CCC(=O)OC(CC(=O)[O-])C[N+](C)(C)C	0.9857039	0.907957491069425	10	UFAHZIUFPNSHSL-UHFFFAOYSA-N	1	1	1	3	1	1	Organic compounds	Lipids and lipid-like molecules	Fatty Acyls	1488537	UFAHZIUFPNSHSL-MRVPVSSYSA-N
548	4	1	1	5	1	400.212	21-Desacetyldeflazacort	InChI=1S/C23H29NO5/c1-12-24-23(18(28)11-25)19(29-12)9-16-15-5-4-13-8-14(26)6-7-21(13,2)20(15)17(27)10-22(16,23)3/h6-8,15-17,19-20,25,27H,4-5,9-11H2,1-3H3/t15-,16-,17-,19+,20+,21-,22-,23+/m0/s1	CC1=NC2(C(O1)CC3C2(CC(C4C3CCC5=CC(=O)C=CC45C)O)C)C(=O)CO	0.826609	0.947368421052632	1	KENSGCYKTRNIST-UHFFFAOYSA-N	1	3	3	2	3	1	Organic compounds	Lipids and lipid-like molecules	Steroids and steroid derivatives	1493902	KENSGCYKTRNIST-RVUAFKSESA-N
549	14	2	4	22	1	301.137	Promethazinesulfoxide	InChI=1S/C17H20N2OS/c1-13(18(2)3)12-19-14-8-4-6-10-16(14)21(20)17-11-7-5-9-15(17)19/h4-11,13H,12H2,1-3H3	CC(CN1C2=CC=CC=C2S(=O)C3=CC=CC=C31)N(C)C	0.8552125	0.85548937322323	2	OWTCLFIFAFHQIX-UHFFFAOYSA-N	2	3	3	1	3	1	Organic compounds	Organoheterocyclic compounds	Benzothiazines	1495567	OWTCLFIFAFHQIX-UHFFFAOYSA-N
550	6	1	1	43	1	371.188	N-Desethylsunitinib	InChI=1S/C20H23FN4O2/c1-4-22-7-8-23-20(27)18-11(2)17(24-12(18)3)10-15-14-9-13(21)5-6-16(14)25-19(15)26/h5-6,9-10,22,24H,4,7-8H2,1-3H3,(H,23,27)(H,25,26)/b15-10-	CCNCCNC(=O)C1=C(NC(=C1C)C=C2C3=C(C=CC(=C3)F)NC2=O)C	0.678944	1	1	LIZNIAKSBJKPQC-UHFFFAOYSA-N	1	1	1	1	1	1	Organic compounds	Organoheterocyclic compounds	Indoles and derivatives	1496313	LIZNIAKSBJKPQC-GDNBJRDFSA-N
551	5	1	1	23	1	461.197	N-Desethylvardenafil	InChI=1S/C21H28N6O4S/c1-4-6-18-23-14(3)19-21(28)24-20(25-27(18)19)16-13-15(7-8-17(16)31-5-2)32(29,30)26-11-9-22-10-12-26/h7-8,13,22H,4-6,9-12H2,1-3H3,(H,24,25,28)	CCCC1=NC(=C2N1NC(=NC2=O)C3=C(C=CC(=C3)S(=O)(=O)N4CCNCC4)OCC)C	0.832181	1	1	OKUKNGDVADFTHE-UHFFFAOYSA-N	9	3	3	6	3	1	Organic compounds	Benzenoids	Benzene and substituted derivatives	1496347	OKUKNGDVADFTHE-UHFFFAOYSA-N
552	1	1	1	2	1	444.137	N-(Deshydroxyethyl)dasatinib	InChI=1S/C20H22ClN7OS/c1-12-4-3-5-14(21)18(12)27-19(29)15-11-23-20(30-15)26-16-10-17(25-13(2)24-16)28-8-6-22-7-9-28/h3-5,10-11,22H,6-9H2,1-2H3,(H,27,29)(H,23,24,25,26)	CC1=C(C(=CC=C1)Cl)NC(=O)C2=CN=C(S2)NC3=NC(=NC(=C3)N4CCNCC4)C	0.789477	0.976303317535545	1	DOBZFFWLHXORTB-UHFFFAOYSA-N	3	3	3	1	3	1	Organic compounds	Benzenoids	Benzene and substituted derivatives	1496404	DOBZFFWLHXORTB-UHFFFAOYSA-N
553	1	1	1	22	1	401.153	N-Desmethyldiltiazem	InChI=1S/C21H24N2O4S/c1-14(24)27-19-20(15-8-10-16(26-3)11-9-15)28-18-7-5-4-6-17(18)23(21(19)25)13-12-22-2/h4-11,19-20,22H,12-13H2,1-3H3/t19-,20+/m1/s1	CC(=O)OC1C(SC2=CC=CC=C2N(C1=O)CCNC)C3=CC=C(C=C3)OC	0.849463	1	1	YOMLDISQSWWYOT-UHFFFAOYSA-N	4	4	4	9	4	1	Organic compounds	Organoheterocyclic compounds	Benzothiazepines	1496686	YOMLDISQSWWYOT-UXHICEINSA-N
554	2	1	1	10	1	311.175	O-Desmethylquinidine	InChI=1S/C19H22N2O2/c1-2-12-11-21-8-6-13(12)9-18(21)19(23)15-5-7-20-17-4-3-14(22)10-16(15)17/h2-5,7,10,12-13,18-19,22-23H,1,6,8-9,11H2/t12-,13-,18+,19-/m0/s1	C=CC1CN2CCC1CC2C(C3=C4C=C(C=CC4=NC=C3)O)O	0.7456005	0.93859649122807	2	VJFMSYZSFUWQPZ-UHFFFAOYSA-N	8	5	5	8	5	1	Organic compounds	Alkaloids and derivatives	Cinchona alkaloids	1497079	VJFMSYZSFUWQPZ-WXPXUSHHSA-N
555	2	1	1	13	1	297.14	rac-Didemethylcitalopram	InChI=1S/C18H17FN2O/c19-16-5-3-15(4-6-16)18(8-1-9-20)17-7-2-13(11-21)10-14(17)12-22-18/h2-7,10H,1,8-9,12,20H2	C1C2=C(C=CC(=C2)C#N)C(O1)(CCCN)C3=CC=C(C=C3)F	0.8732758	0.671052247884706	5	RKUKMUWCRLRPEJ-UHFFFAOYSA-N	6	6	6	2	6	1	Organic compounds	Benzenoids	Benzene and substituted derivatives	1497967	RKUKMUWCRLRPEJ-UHFFFAOYSA-N
556	4	2	3	19	1	269.154	17.beta.-Dihydroequilenin	InChI=1S/C18H20O2/c1-18-9-8-14-13-5-3-12(19)10-11(13)2-4-15(14)16(18)6-7-17(18)20/h2-5,10,16-17,19-20H,6-9H2,1H3/t16-,17-,18-/m0/s1	CC12CCC3=C(C1CCC2O)C=CC4=C3C=CC(=C4)O	0.775267666666667	0.370854555744199	3	RYWZPRVUQHMJFF-UHFFFAOYSA-N	5	7	7	3	6	1	Organic compounds	Lipids and lipid-like molecules	Steroids and steroid derivatives	1498791	RYWZPRVUQHMJFF-BZSNNMDCSA-N
557	4	6	1	26	1	271.169	.DELTA.9(11)-Estradiol	InChI=1S/C18H22O2/c1-18-9-8-14-13-5-3-12(19)10-11(13)2-4-15(14)16(18)6-7-17(18)20/h3,5,8,10,15-17,19-20H,2,4,6-7,9H2,1H3/t15-,16+,17+,18+/m1/s1	CC12CC=C3C(C1CCC2O)CCC4=C3C=CC(=C4)O	0.843327	0.668062714776632	2	FABGTKBXHAEVKL-UHFFFAOYSA-N	8	9	2	1	2	1	Organic compounds	Lipids and lipid-like molecules	Steroids and steroid derivatives	1500405	FABGTKBXHAEVKL-OWSLCNJRSA-N
559	8	4	3	9	1	223.108	rac-.alpha.-Methylkynurenine	InChI=1S/C11H14N2O3/c1-11(13,10(15)16)6-9(14)7-4-2-3-5-8(7)12/h2-5H,6,12-13H2,1H3,(H,15,16)	CC(CC(=O)C1=CC=CC=C1N)(C(=O)O)N	0.878373	0.328609444376846	8	PQEUTGZYJPUCNX-UHFFFAOYSA-N	7	5	5	1	6	1	Organic compounds	Organic oxygen compounds	Organooxygen compounds	1508218	PQEUTGZYJPUCNX-UHFFFAOYSA-N
560	1	3	3	12	1	191.118	1-Methyl-3-nicotinoylpyrrolidine	InChI=1S/C11H14N2O/c1-13-6-4-10(8-13)11(14)9-3-2-5-12-7-9/h2-3,5,7,10H,4,6,8H2,1H3	CN1CCC(C1)C(=O)C2=CN=CC=C2	0.831877666666667	0.348691455609123	3	ARYQLVJXQFGHLA-UHFFFAOYSA-N	4	1	1	1	4	1	Organic compounds	Organic oxygen compounds	Organooxygen compounds	1508453	ARYQLVJXQFGHLA-UHFFFAOYSA-N
561	9	1	2	2	1	384.217	21-Deacetoxydeflazacort	InChI=1S/C23H29NO4/c1-12(25)23-19(28-13(2)24-23)10-17-16-6-5-14-9-15(26)7-8-21(14,3)20(16)18(27)11-22(17,23)4/h7-9,16-20,27H,5-6,10-11H2,1-4H3/t16-,17-,18-,19+,20+,21-,22-,23+/m0/s1	CC1=NC2(C(O1)CC3C2(CC(C4C3CCC5=CC(=O)C=CC45C)O)C)C(=O)C	0.826609	0.947368421052632	1	WQUXBQVUVGNOKK-UHFFFAOYSA-N	5	3	1	3	3	1	Organic compounds	Lipids and lipid-like molecules	Steroids and steroid derivatives	1512639	WQUXBQVUVGNOKK-AAZVSSJSSA-N
562	11	3	5	36	1	341.186	Quinidine1'-oxide	InChI=1S/C20H24N2O3/c1-3-13-12-21-8-6-14(13)10-19(21)20(23)16-7-9-22(24)18-5-4-15(25-2)11-17(16)18/h3-5,7,9,11,13-14,19-20,23H,1,6,8,10,12H2,2H3/t13-,14-,19+,20-/m0/s1	COC1=CC2=C(C=C[N+](=C2C=C1)[O-])C(C3CC4CCN3CC4C=C)O	0.6732845	0.926829268292683	2	GBBIANHNFAPFOH-UHFFFAOYSA-N	9	11	1	2	11	1	Organic compounds	Alkaloids and derivatives	Cinchona alkaloids	1514681	GBBIANHNFAPFOH-LHHVKLHASA-N
563	17	17	17	7	1	325.155	1H-Pyrrole-3-propanoicacid,2-[(Z)-(1,2-dihydro-2-oxo-3H-indol-3-ylidene)methyl]-4-methyl-,ethylester	InChI=1S/C19H20N2O3/c1-3-24-18(22)9-8-13-12(2)11-20-17(13)10-15-14-6-4-5-7-16(14)21-19(15)23/h4-7,10-11,20H,3,8-9H2,1-2H3,(H,21,23)/b15-10-	CCOC(=O)CCC1=C(NC=C1C)C=C2C3=CC=CC=C3NC2=O	0.749824	0.174545454545455	1	MZJWAAUWSPTDQB-UHFFFAOYSA-N	7	7	7	8	1	1	Organic compounds	Organoheterocyclic compounds	Indoles and derivatives	1515824	MZJWAAUWSPTDQB-GDNBJRDFSA-N
564	13	1	1	5	1	375.115	N-Succinyl-5-aminoimidazole-4-carboxamideribose	InChI=1S/C13H18N4O9/c14-10-7(11(23)16-4(13(24)25)1-6(19)20)15-3-17(10)12-9(22)8(21)5(2-18)26-12/h3-5,8-9,12,18,21-22H,1-2,14H2,(H,16,23)(H,19,20)(H,24,25)/t4?,5-,8+,9+,12-/m1/s1	C1=NC(=C(N1C2C(C(C(O2)CO)O)O)N)C(=O)NC(CC(=O)O)C(=O)O	0.854688	0.453641875815489	2	XNKLTOHYNRQCLJ-UHFFFAOYSA-N	7	4	4	2	4	1	Organic compounds	Organic acids and derivatives	Carboxylic acids and derivatives	1515863	XNKLTOHYNRQCLJ-SIZIYCMWSA-N
565	6	3	3	2	1	171.08	o-Phenylphenol	InChI=1S/C12H10O/c13-12-9-5-4-8-11(12)10-6-2-1-3-7-10/h1-9,13H	C1=CC=C(C=C1)C2=CC=CC=C2O	0.8525075	0.386727018695103	10	LLEMOWNGBBNAJR-UHFFFAOYSA-N	2	1	1	1	1	1	Organic compounds	Benzenoids	Benzene and substituted derivatives	1520265	LLEMOWNGBBNAJR-UHFFFAOYSA-N
566	47	3	4	11	1	209.081	Ferulicacidmethylester	InChI=1S/C11H12O4/c1-14-10-7-8(3-5-9(10)12)4-6-11(13)15-2/h3-7,12H,1-2H3/b6-4+	COC1=C(C=CC(=C1)C=CC(=O)OC)O	0.82645175	0.769463786391798	4	AUJXJFHANFIVKH-UHFFFAOYSA-N	7	3	3	3	3	1	Organic compounds	Phenylpropanoids and polyketides	Cinnamic acids and derivatives	1521997	AUJXJFHANFIVKH-GQCTYLIASA-N
567	13	13	13	20	1	279.102	Dihydrotanshinone	InChI=1S/C18H14O3/c1-9-4-3-5-12-11(9)6-7-13-15(12)17(20)16(19)14-10(2)8-21-18(13)14/h3-7,10H,8H2,1-2H3/t10-/m0/s1	CC1COC2=C1C(=O)C(=O)C3=C2C=CC4=C3C=CC=C4C	0.752572	0.179775280898876	1	HARGZZNYNSYSGJ-UHFFFAOYSA-N	1	10	10	1	2	1	Organic compounds	Lipids and lipid-like molecules	Prenol lipids	1523196	HARGZZNYNSYSGJ-JTQLQIEISA-N
568	24	13	24	14	1	771.234	Typhaneoside	InChI=1S/C34H42O20/c1-10-20(38)24(42)27(45)32(49-10)48-9-18-22(40)26(44)31(54-33-28(46)25(43)21(39)11(2)50-33)34(52-18)53-30-23(41)19-15(37)7-13(35)8-17(19)51-29(30)12-4-5-14(36)16(6-12)47-3/h4-8,10-11,18,20-22,24-28,31-40,42-46H,9H2,1-3H3/t10-,11-,18+,20-,21-,22+,24+,25+,26-,27+,28+,31+,32+,33-,34+/m0/s1	CC1C(C(C(C(O1)OCC2C(C(C(C(O2)OC3=C(OC4=CC(=CC(=C4C3=O)O)O)C5=CC(=C(C=C5)O)OC)OC6C(C(C(C(O6)C)O)O)O)O)O)O)O)O	0.792995	0.918576279015257	3	POMAQDQEVHXLGT-UHFFFAOYSA-N	1	2	2	1	1	1	Organic compounds	Phenylpropanoids and polyketides	Flavonoids	1523396	POMAQDQEVHXLGT-UWHDBOHQSA-N
569	2	13	11	34	1	131.107	Valericacidethylester	InChI=1S/C7H14O2/c1-3-5-6-7(8)9-4-2/h3-6H2,1-2H3	CCCCC(=O)OCC	0.924658	0.5	1	ICMAFTSLXCXHRK-UHFFFAOYSA-N	3	8	3	1	1	1	Organic compounds	Lipids and lipid-like molecules	Fatty Acyls	1523472	ICMAFTSLXCXHRK-UHFFFAOYSA-N
570	27	4	4	60	1	597.181	Eriodictyol7-O-neohesperidoside	InChI=1S/C27H32O15/c1-9-20(33)22(35)24(37)26(38-9)42-25-23(36)21(34)18(8-28)41-27(25)39-11-5-14(31)19-15(32)7-16(40-17(19)6-11)10-2-3-12(29)13(30)4-10/h2-6,9,16,18,20-31,33-37H,7-8H2,1H3/t9-,16-,18+,20-,21+,22+,23-,24+,25+,26-,27+/m0/s1	CC1C(C(C(C(O1)OC2C(C(C(OC2OC3=CC(=C4C(=O)CC(OC4=C3)C5=CC(=C(C=C5)O)O)O)CO)O)O)O)O)O	0.7970501	0.718179288449041	10	OBKKEZLIABHSGY-UHFFFAOYSA-N	1	1	1	1	1	1	Organic compounds	Phenylpropanoids and polyketides	Flavonoids	1524596	OBKKEZLIABHSGY-DOYQYKRZSA-N
571	7	2	3	46	1	167.07	Ethyl3-hydroxybenzoate	InChI=1S/C9H10O3/c1-2-12-9(11)7-4-3-5-8(10)6-7/h3-6,10H,2H2,1H3	CCOC(=O)C1=CC(=CC=C1)O	0.823652428571429	0.548104280151903	7	MWSMNBYIEBRXAL-UHFFFAOYSA-N	9	1	1	9	1	1	Organic compounds	Benzenoids	Benzene and substituted derivatives	1524719	MWSMNBYIEBRXAL-UHFFFAOYSA-N
572	32	37	38	35	1	289.071	Fustin	InChI=1S/C15H12O6/c16-8-2-3-9-12(6-8)21-15(14(20)13(9)19)7-1-4-10(17)11(18)5-7/h1-6,14-18,20H/t14-,15+/m0/s1	C1=CC(=C(C=C1C2C(C(=O)C3=C(O2)C=C(C=C3)O)O)O)O	0.7743275	0.442224688617585	2	FNUPUYFWZXZMIE-UHFFFAOYSA-N	3	7	3	1	4	1	Organic compounds	Phenylpropanoids and polyketides	Flavonoids	1524886	FNUPUYFWZXZMIE-LSDHHAIUSA-N
573	74	53	79	159	1	271.06	Sulfuretin	InChI=1S/C15H10O5/c16-9-2-3-10-13(7-9)20-14(15(10)19)6-8-1-4-11(17)12(18)5-8/h1-7,16-18H/b14-6-	C1=CC(=C(C=C1C=C2C(=O)C3=C(O2)C=C(C=C3)O)O)O	0.81468575	0.597996002689087	4	RGNXWPVNPFAADO-UHFFFAOYSA-N	5	1	1	3	1	1	Organic compounds	Organoheterocyclic compounds	Imidazopyrimidines	1526051	RGNXWPVNPFAADO-NSIKDUERSA-N
574	7	1	2	37	1	301.137	PromethazineN-oxide	InChI=1S/C17H20N2OS/c1-13(19(2,3)20)12-18-14-8-4-6-10-16(14)21-17-11-7-5-9-15(17)18/h4-11,13H,12H2,1-3H3	CC(CN1C2=CC=CC=C2SC3=CC=CC=C31)[N+](C)(C)[O-]	0.88561	0.871980337078652	2	VSUIGOJNZBMHQV-UHFFFAOYSA-N	2	3	3	1	3	1	Organic compounds	Organoheterocyclic compounds	Benzothiazines	1526856	VSUIGOJNZBMHQV-UHFFFAOYSA-N
575	4	4	4	2	1	283.988	Nitrofen	InChI=1S/C12H7Cl2NO3/c13-8-1-6-12(11(14)7-8)18-10-4-2-9(3-5-10)15(16)17/h1-7H	C1=CC(=CC=C1[N+](=O)[O-])OC2=C(C=C(C=C2)Cl)Cl	0.700903	0.278888888888889	2	XITQUSLLOSKDTB-UHFFFAOYSA-N	2	2	2	1	1	1	Organic compounds	Benzenoids	Benzene and substituted derivatives	1530849	XITQUSLLOSKDTB-UHFFFAOYSA-N
576	1	1	1	1	1	256.029	Pronamide	InChI=1S/C12H11Cl2NO/c1-4-12(2,3)15-11(16)8-5-9(13)7-10(14)6-8/h1,5-7H,2-3H3,(H,15,16)	CC(C)(C#C)NC(=O)C1=CC(=CC(=C1)Cl)Cl	0.830435	0.388349514563107	1	PHNUZKMIPFFYSO-UHFFFAOYSA-N	1	1	1	1	1	1	Organic compounds	Benzenoids	Benzene and substituted derivatives	1534611	PHNUZKMIPFFYSO-UHFFFAOYSA-N
577	5	6	6	10	1	315.099	Ciodrin	InChI=1S/C14H19O6P/c1-11(20-21(16,17-3)18-4)10-14(15)19-12(2)13-8-6-5-7-9-13/h5-10,12H,1-4H3/b11-10+	CC(C1=CC=CC=C1)OC(=O)C=C(C)OP(=O)(OC)OC	0.76352	0.0984793361703379	3	XXXSILNSXNPGKG-UHFFFAOYSA-N	2	1	1	3	1	1	Organic compounds	Benzenoids	Benzene and substituted derivatives	1535181	XXXSILNSXNPGKG-ZHACJKMWSA-N
578	3	1	1	12	1	276.082	Dimethenamide-P	InChI=1S/C12H18ClNO2S/c1-8-7-17-10(3)12(8)14(11(15)5-13)9(2)6-16-4/h7,9H,5-6H2,1-4H3/t9-/m0/s1	CC1=CSC(=C1N(C(C)COC)C(=O)CCl)C	0.740729	0.737704918032787	1	JLYFCTQDENRSOL-UHFFFAOYSA-N	1	3	3	2	3	1	Organic compounds	Organoheterocyclic compounds	Heteroaromatic compounds	1536790	JLYFCTQDENRSOL-VIFPVBQESA-N
579	1	1	1	10	1	328.098	Diclobutrazol	InChI=1S/C15H19Cl2N3O/c1-15(2,3)14(21)13(20-9-18-8-19-20)6-10-4-5-11(16)7-12(10)17/h4-5,7-9,13-14,21H,6H2,1-3H3/t13-,14+/m0/s1	CC(C)(C)C(C(CC1=C(C=C(C=C1)Cl)Cl)N2C=NC=N2)O	0.953808	0.891666666666667	1	URDNHJIVMYZFRT-UHFFFAOYSA-N	1	1	1	1	1	1	Organic compounds	Benzenoids	Benzene and substituted derivatives	1538392	URDNHJIVMYZFRT-UONOGXRCSA-N
580	1	1	3	12	1	254.121	Fenothiocarb	InChI=1S/C13H19NO2S/c1-14(2)13(15)17-11-7-6-10-16-12-8-4-3-5-9-12/h3-5,8-9H,6-7,10-11H2,1-2H3	CN(C)C(=O)SCCCCOC1=CC=CC=C1	0.912524	0.171463414634146	2	HMIBKHHNXANVHR-UHFFFAOYSA-N	6	6	10	2	6	1	Organic compounds	Benzenoids	Phenol ethers	1540918	HMIBKHHNXANVHR-UHFFFAOYSA-N
581	1	1	1	5	1	163.054	Oxamyloxime	InChI=1S/C5H10N2O2S/c1-7(2)5(8)4(6-9)10-3/h9H,1-3H3/b6-4-	CN(C)C(=O)C(=NO)SC	0.860404	0.162463768115942	2	KIDWGGCIROEJJW-UHFFFAOYSA-N	1	1	1	1	1	1	Organic compounds	Organic acids and derivatives	Carboxylic acids and derivatives	1544103	KIDWGGCIROEJJW-XQRVVYSFSA-N
582	6	2	1	11	1	251.107	4,6-Dimethyl-3-phenylcoumarin	InChI=1S/C17H14O2/c1-11-8-9-15-14(10-11)12(2)16(17(18)19-15)13-6-4-3-5-7-13/h3-10H,1-2H3	CC1=CC2=C(C=C1)OC(=O)C(=C2C)C3=CC=CC=C3	0.868301	0.621443119114307	4	ODUIAYFLNZAILA-UHFFFAOYSA-N	1	7	7	4	7	1	Organic compounds	Phenylpropanoids and polyketides	Isoflavonoids	1547710	ODUIAYFLNZAILA-UHFFFAOYSA-N
583	1	1	1	1	1	201.006	Aklomide	InChI=1S/C7H5ClN2O3/c8-6-3-4(10(12)13)1-2-5(6)7(9)11/h1-3H,(H2,9,11)	C1=CC(=C(C=C1[N+](=O)[O-])Cl)C(=O)N	0.83581	0.389908256880734	2	GFGSZUNNBQXGMK-UHFFFAOYSA-N	1	1	1	1	0	1	Organic compounds	Benzenoids	Benzene and substituted derivatives	1548212	GFGSZUNNBQXGMK-UHFFFAOYSA-N
584	1	1	1	3	1	312.043	Clodinafop	InChI=1S/C14H11ClFNO4/c1-8(14(18)19)20-10-2-4-11(5-3-10)21-13-12(16)6-9(15)7-17-13/h2-8H,1H3,(H,18,19)/t8-/m1/s1	CC(C(=O)O)OC1=CC=C(C=C1)OC2=NC=C(C=C2F)Cl	0.712485	0.879310344827586	1	YUIKUTLBPMDDNQ-UHFFFAOYSA-N	3	3	3	2	3	1	Organic compounds	Benzenoids	Benzene and substituted derivatives	1548850	YUIKUTLBPMDDNQ-MRVPVSSYSA-N
585	17	19	17	17	1	139.112	Isophorone	InChI=1S/C9H14O/c1-7-4-8(10)6-9(2,3)5-7/h4H,5-6H2,1-3H3	CC1=CC(=O)CC(C1)(C)C	0.838111	0.184729064039409	2	HJOVHMDZYOCNQW-UHFFFAOYSA-N	1	6	3	4	3	1	Organic compounds	Organic oxygen compounds	Organooxygen compounds	1551635	HJOVHMDZYOCNQW-UHFFFAOYSA-N
586	1	4	1	15	1	160.076	1-Acetylindole	InChI=1S/C10H9NO/c1-8(12)11-7-6-9-4-2-3-5-10(9)11/h2-7H,1H3	CC(=O)N1C=CC2=CC=CC=C21	0.811695142857143	0.318552143007453	7	UUCUQJHYUPXDHN-UHFFFAOYSA-N	3	3	3	2	3	1	Organic compounds	Organoheterocyclic compounds	Indoles and derivatives	1552581	UUCUQJHYUPXDHN-UHFFFAOYSA-N
587	15	2	5	2	1	241.049	Alizarin	InChI=1S/C14H8O4/c15-10-6-5-9-11(14(10)18)13(17)8-4-2-1-3-7(8)12(9)16/h1-6,15,18H	C1=CC=C2C(=C1)C(=O)C3=C(C2=O)C(=C(C=C3)O)O	0.8581505	0.598694316436252	2	RGCKGOZRHPZPFP-UHFFFAOYSA-N	2	1	1	3	1	1	Organic compounds	Benzenoids	Benzene and substituted derivatives	1560019	RGCKGOZRHPZPFP-UHFFFAOYSA-N
588	1	1	1	2	1	347.045	Coumaphos-O-analog	InChI=1S/C14H16ClO6P/c1-4-18-22(17,19-5-2)21-10-6-7-11-9(3)13(15)14(16)20-12(11)8-10/h6-8H,4-5H2,1-3H3	CCOP(=O)(OCC)OC1=CC2=C(C=C1)C(=C(C(=O)O2)Cl)C	0.72691	0.25772854596384	2	FDYMERLIFOUIRZ-UHFFFAOYSA-N	1	1	1	3	1	1	Organic compounds	Phenylpropanoids and polyketides	Coumarins and derivatives	1560618	FDYMERLIFOUIRZ-UHFFFAOYSA-N
589	1	1	1	5	1	291.031	Disulfotonsulfoxide	InChI=1S/C8H19O3PS3/c1-4-10-12(13,11-5-2)14-7-8-15(9)6-3/h4-8H2,1-3H3	CCOP(=S)(OCC)SCCS(=O)CC	0.725982	0.0701754385964912	1	UPUGLJYNCXXUQV-UHFFFAOYSA-N	1	1	1	1	1	1	Organic compounds	Organic acids and derivatives	Organic dithiophosphoric acids and derivatives	1560783	UPUGLJYNCXXUQV-UHFFFAOYSA-N
591	2	1	1	5	1	266.997	2',5-Dichloro-2-hydroxybenzophenone	InChI=1S/C13H8Cl2O2/c14-8-5-6-12(16)10(7-8)13(17)9-3-1-2-4-11(9)15/h1-7,16H	C1=CC=C(C(=C1)C(=O)C2=C(C=CC(=C2)Cl)O)Cl	0.824279	264	1	OSXVZDOVYCTYCW-UHFFFAOYSA-N	2	1	1	1	1	1	Organic compounds	Benzenoids	Benzene and substituted derivatives	1603353	OSXVZDOVYCTYCW-UHFFFAOYSA-N
592	5	4	4	4	1	247.052	2-Chloro-2'-hydroxy-4'-methylbenzophenone	InChI=1S/C14H11ClO2/c1-9-6-7-11(13(16)8-9)14(17)10-4-2-3-5-12(10)15/h2-8,16H,1H3	CC1=CC(=C(C=C1)C(=O)C2=CC=CC=C2Cl)O	0.715847	0.228571428571429	1	OTCDVKUDWWUJPO-UHFFFAOYSA-N	1	1	1	4	2	1	Organic compounds	Benzenoids	Benzene and substituted derivatives	1603411	OTCDVKUDWWUJPO-UHFFFAOYSA-N
593	1	3	3	4	1	180.021	8-Chloroquinolin-2-ol	InChI=1S/C9H6ClNO/c10-7-3-1-2-6-4-5-8(12)11-9(6)7/h1-5H,(H,11,12)	C1=CC2=C(C(=C1)Cl)NC(=O)C=C2	0.802969	0.155737704918033	1	JNXUGJMCFLONJN-UHFFFAOYSA-N	1	2	2	1	1	1	Organic compounds	Organoheterocyclic compounds	Quinolines and derivatives	1603647	JNXUGJMCFLONJN-UHFFFAOYSA-N
594	2	2	1	4	1	171.055	8-Hydroxyquinoline-2-carbonitrile	InChI=1S/C10H6N2O/c11-6-8-5-4-7-2-1-3-9(13)10(7)12-8/h1-5,13H	C1=CC2=C(C(=C1)O)N=C(C=C2)C#N	0.7913675	0.127210957722174	2	KUQKKIBQVSFDHX-UHFFFAOYSA-N	1	1	1	1	1	1	Organic compounds	Organoheterocyclic compounds	Quinolines and derivatives	1604650	KUQKKIBQVSFDHX-UHFFFAOYSA-N
595	1	10	2	8	1	228.063	8-Methyl-2-(trifluoromethyl)quinolin-4-ol	InChI=1S/C11H8F3NO/c1-6-3-2-4-7-8(16)5-9(11(12,13)14)15-10(6)7/h2-5H,1H3,(H,15,16)	CC1=CC=CC2=C1NC(=CC2=O)C(F)(F)F	0.836546	0.213664062410067	7	HLPDICBGZTVELB-UHFFFAOYSA-N	3	1	1	4	3	1	Organic compounds	Organoheterocyclic compounds	Quinolines and derivatives	1605452	HLPDICBGZTVELB-UHFFFAOYSA-N
596	1	1	1	1	1	502.96	10,10'-Oxybis(phenoxarsine)	InChI=1S/C24H16As2O3/c1-5-13-21-17(9-1)25(18-10-2-6-14-22(18)27-21)29-26-19-11-3-7-15-23(19)28-24-16-8-4-12-20(24)26/h1-16H	C1=CC=C2C(=C1)OC3=CC=CC=C3[As]2O[As]4C5=CC=CC=C5OC6=CC=CC=C64	0.8378005	0.140407107512371	2	VCRZAKVGPJFABU-UHFFFAOYSA-N	1	1	1	1	0	1	Organic compounds	Organic oxygen compounds	Organooxygen compounds	1610983	VCRZAKVGPJFABU-UHFFFAOYSA-N
598	1	3	4	6	1	196.113	3-Fluorophenmetrazine	InChI=1S/C11H14FNO/c1-8-11(14-6-5-13-8)9-3-2-4-10(12)7-9/h2-4,7-8,11,13H,5-6H2,1H3	CC1C(OCCN1)C2=CC(=CC=C2)F	0.8270142	0.454402948293917	5	VHYVKJAQSJCYCK-UHFFFAOYSA-N	1	1	3	2	1	1	Organic compounds	Organoheterocyclic compounds	Oxazinanes	1617649	VHYVKJAQSJCYCK-UHFFFAOYSA-N
600	9	1	3	22	1	234.149	Methoxmetamine	InChI=1S/C14H19NO2/c1-15-14(9-4-3-8-13(14)16)11-6-5-7-12(10-11)17-2/h5-7,10,15H,3-4,8-9H2,1-2H3	CNC1(CCCCC1=O)C2=CC(=CC=C2)OC	0.913991	0.824175824175824	1	ZGQWDAOLJNAADS-UHFFFAOYSA-N	5	2	3	2	2	1	Organic compounds	Benzenoids	Phenol ethers	1618389	ZGQWDAOLJNAADS-UHFFFAOYSA-N
601	21	20	21	15	1	400.215	N-((3s,5s,7s)-Adamantan-1-yl)-1-(5-chloropentyl)-1H-indazole-3-carboxamide	InChI=1S/C23H30ClN3O/c24-8-4-1-5-9-27-20-7-3-2-6-19(20)21(26-27)22(28)25-23-13-16-10-17(14-23)12-18(11-16)15-23/h2-3,6-7,16-18H,1,4-5,8-15H2,(H,25,28)	C1C2CC3CC1CC(C2)(C3)NC(=O)C4=NN(C5=CC=CC=C54)CCCCCCl	0.94038	0.154320987654321	1	LGENBCKWDLSPTD-UHFFFAOYSA-N	1	1	1	4	1	1	Organic compounds	Organoheterocyclic compounds	Benzopyrazoles	1618513	LGENBCKWDLSPTD-UHFFFAOYSA-N
602	25	36	29	39	1	227.07	Anthralin	InChI=1S/C14H10O3/c15-10-5-1-3-8-7-9-4-2-6-11(16)13(9)14(17)12(8)10/h1-7,15-17H	C1=CC2=CC3=C(C(=CC=C3)O)C(=C2C(=C1)O)O	0.824485	0.20992533832795	10	YUTJCNNFTOIOGT-UHFFFAOYSA-N	1	1	1	2	2	1	Organic compounds	Benzenoids	Anthracenes	1620738	YUTJCNNFTOIOGT-UHFFFAOYSA-N
604	7	1	1	41	1	497.251	Benzoyl-Phe-Ala-Arg	InChI=1S/C25H32N6O5/c1-16(21(32)30-19(24(35)36)13-8-14-28-25(26)27)29-23(34)20(15-17-9-4-2-5-10-17)31-22(33)18-11-6-3-7-12-18/h2-7,9-12,16,19-20H,8,13-15H2,1H3,(H,29,34)(H,30,32)(H,31,33)(H,35,36)(H4,26,27,28)/t16-,19-,20-/m0/s1	CC(C(=O)NC(CCCN=C(N)N)C(=O)O)NC(=O)C(CC1=CC=CC=C1)NC(=O)C2=CC=CC=C2	0.953436	0.991452991452991	1	XGWTUEFDMPAYSH-UHFFFAOYSA-N	6	1	1	1	1	1	Organic compounds	Organic acids and derivatives	Carboxylic acids and derivatives	1632656	XGWTUEFDMPAYSH-UHFFFAOYSA-N
605	2	1	1	1	1	340.209	Bursin	InChI=1S/C14H25N7O3/c15-4-2-1-3-10(16)13(23)21-11(5-9-6-18-8-20-9)14(24)19-7-12(17)22/h6,8,10-11H,1-5,7,15-16H2,(H2,17,22)(H,18,20)(H,19,24)(H,21,23)	C1=C(NC=N1)CC(C(=O)NCC(=O)N)NC(=O)C(CCCCN)N	0.803049	0.883333333333333	1	DIBAKBGYJUCGDL-UHFFFAOYSA-N	4	4	4	4	4	1	Organic compounds	Organic acids and derivatives	Carboxylic acids and derivatives	1632761	DIBAKBGYJUCGDL-UHFFFAOYSA-N
606	2	1	1	73	1	381.188	[Glu1]TRH	InChI=1S/C16H24N6O5/c17-10(3-4-13(23)24)15(26)21-11(6-9-7-19-8-20-9)16(27)22-5-1-2-12(22)14(18)25/h7-8,10-12H,1-6,17H2,(H2,18,25)(H,19,20)(H,21,26)(H,23,24)	C1CC(N(C1)C(=O)C(CC2=CN=CN2)NC(=O)C(CCC(=O)O)N)C(=O)N	0.923963	0.92741935483871	1	CDKISEMTCDQDIY-UHFFFAOYSA-N	2	5	5	1	5	1	Organic compounds	Organic acids and derivatives	Carboxylic acids and derivatives	1632819	CDKISEMTCDQDIY-UHFFFAOYSA-N
607	3	1	1	15	1	539.298	Phe(Benzoyl)-Leu-Arg	InChI=1S/C28H38N6O5/c1-18(2)16-22(25(36)32-21(27(38)39)14-9-15-31-28(29)30)34-26(37)23(17-19-10-5-3-6-11-19)33-24(35)20-12-7-4-8-13-20/h3-8,10-13,18,21-23H,9,14-17H2,1-2H3,(H,32,36)(H,33,35)(H,34,37)(H,38,39)(H4,29,30,31)	CC(C)CC(C(=O)NC(CCCN=C(N)N)C(=O)O)NC(=O)C(CC1=CC=CC=C1)NC(=O)C2=CC=CC=C2	0.953436	0.991452991452991	1	GEGWAXFXGQVHHJ-UHFFFAOYSA-N	2	2	2	1	2	1	Organic compounds	Organic acids and derivatives	Carboxylic acids and derivatives	1632971	GEGWAXFXGQVHHJ-UHFFFAOYSA-N
608	1	1	1	16	1	278.128	Cys-Arg	InChI=1S/C9H19N5O3S/c10-5(4-18)7(15)14-6(8(16)17)2-1-3-13-9(11)12/h5-6,18H,1-4,10H2,(H,14,15)(H,16,17)(H4,11,12,13)/t5-,6-/m0/s1	C(CC(C(=O)O)NC(=O)C(CS)N)CN=C(N)N	0.8776444	0.803106889937476	10	RGTVXXNMOGHRAY-UHFFFAOYSA-N	4	4	4	1	4	1	Organic compounds	Organic acids and derivatives	Carboxylic acids and derivatives	1637969	RGTVXXNMOGHRAY-WDSKDSINSA-N
609	1	1	2	6	1	250.086	Gln-Cys	InChI=1S/C8H15N3O4S/c9-4(1-2-6(10)12)7(13)11-5(3-16)8(14)15/h4-5,16H,1-3,9H2,(H2,10,12)(H,11,13)(H,14,15)/t4-,5-/m0/s1	C(CC(=O)N)C(C(=O)NC(CS)C(=O)O)N	0.820473555555556	0.723252658127572	9	XIPZDANNDPMZGQ-UHFFFAOYSA-N	6	6	6	7	6	1	Organic compounds	Organic acids and derivatives	Carboxylic acids and derivatives	1638230	XIPZDANNDPMZGQ-WHFBIAKZSA-N
610	1	1	1	6	1	244.129	Gln-Pro	InChI=1S/C10H17N3O4/c11-6(3-4-8(12)14)9(15)13-5-1-2-7(13)10(16)17/h6-7H,1-5,11H2,(H2,12,14)(H,16,17)/t6-,7-/m0/s1	C1CC(N(C1)C(=O)C(CCC(=O)N)N)C(=O)O	0.8313138	0.889981785063752	5	NJMYZEJORPYOTO-UHFFFAOYSA-N	2	2	2	2	2	1	Organic compounds	Organic acids and derivatives	Carboxylic acids and derivatives	1642231	NJMYZEJORPYOTO-BQBZGAKWSA-N
613	4	4	4	2	2	319.055	S-(4-Chlorophenyl)3-(4-ethoxyphenyl)-2-propenethioate	InChI=1S/C17H15ClO2S/c1-2-20-15-8-3-13(4-9-15)5-12-17(19)21-16-10-6-14(18)7-11-16/h3-12H,2H2,1H3/b12-5+	CCOC1=CC=C(C=C1)C=CC(=O)SC2=CC=C(C=C2)Cl	0.941597	0.233644859813084	1	SLPQOTDLSRIWMG-UHFFFAOYSA-N	2	2	2	1	1	2	Organic compounds	Phenylpropanoids and polyketides	Cinnamic acids and derivatives	1000063	SLPQOTDLSRIWMG-LFYBBSHMSA-N
615	1	1	1	40	2	455.179	Methotrexate	InChI=1S/C20H22N8O5/c1-28(9-11-8-23-17-15(24-11)16(21)26-20(22)27-17)12-4-2-10(3-5-12)18(31)25-13(19(32)33)6-7-14(29)30/h2-5,8,13H,6-7,9H2,1H3,(H,25,31)(H,29,30)(H,32,33)(H4,21,22,23,26,27)	CN(CC1=CN=C2C(=N1)C(=NC(=N2)N)N)C3=CC=C(C=C3)C(=O)NC(CCC(=O)O)C(=O)O	0.800151	0.813953488372093	2	FBOZXECLQNJBKD-UHFFFAOYSA-N	6	6	6	9	6	2	Organic compounds	Organic acids and derivatives	Organic thiophosphoric acids and derivatives	1178030	FBOZXECLQNJBKD-UHFFFAOYSA-N
617	1	1	1	30	2	335.035	Lormetazepam	InChI=1S/C16H12Cl2N2O2/c1-20-13-7-6-9(17)8-11(13)14(19-15(21)16(20)22)10-4-2-3-5-12(10)18/h2-8,15,21H,1H3	CN1C2=C(C=C(C=C2)Cl)C(=NC(C1=O)O)C3=CC=CC=C3Cl	0.760586	0.9375	1	FJIKWRGCXUCUIG-UHFFFAOYSA-N	2	2	2	1	2	2	Organic compounds	Organoheterocyclic compounds	Benzodiazepines	1119751	FJIKWRGCXUCUIG-UHFFFAOYSA-N
618	5	1	1	1	2	469.069	8-(2-Aminophenylthio)guanosine-3',5'-cyclicmonophosphate	InChI=1S/C16H17N6O7PS/c17-6-3-1-2-4-8(6)31-16-19-9-12(20-15(18)21-13(9)24)22(16)14-10(23)11-7(28-14)5-27-30(25,26)29-11/h1-4,7,10-11,14,23H,5,17H2,(H,25,26)(H3,18,20,21,24)	C1C2C(C(C(O2)N3C4=C(C(=O)N=C(N4)N)N=C3SC5=CC=CC=C5N)O)OP(=O)(O1)O	0.82628	0.480662983425414	1	GCSQHBMPLUMDCO-UHFFFAOYSA-N	2	1	1	2	1	2	Organic compounds	Nucleosides, nucleotides, and analogues	Purine nucleotides	1000616	GCSQHBMPLUMDCO-UHFFFAOYSA-N
619	2	2	2	4	2	444.176	8-[(6-Aminohexyl)amino]adenosinecyclic3',5'-monophosphate	InChI=1S/C16H26N7O6P/c17-5-3-1-2-4-6-19-16-22-10-13(18)20-8-21-14(10)23(16)15-11(24)12-9(28-15)7-27-30(25,26)29-12/h8-9,11-12,15,24H,1-7,17H2,(H,19,22)(H,25,26)(H2,18,20,21)	C1C2C(C(C(O2)N3C4=C(C(=NC=N4)N)N=C3NCCCCCCN)O)OP(=O)(O1)O	0.82628	0.480662983425414	1	WCWLOZYNRVLFOG-UHFFFAOYSA-N	9	9	9	7	11	2	Organic compounds	Nucleosides, nucleotides, and analogues	Purine nucleotides	1000634	WCWLOZYNRVLFOG-UHFFFAOYSA-N
620	12	13	13	29	2	379.124	Pyridate	InChI=1S/C19H23ClN2O2S/c1-2-3-4-5-6-10-13-25-19(23)24-16-14-17(20)21-22-18(16)15-11-8-7-9-12-15/h7-9,11-12,14H,2-6,10,13H2,1H3	CCCCCCCCSC(=O)OC1=CC(=NN=C1C2=CC=CC=C2)Cl	0.8823215	0.157250341997264	2	JTZCTMAVMHRNTR-UHFFFAOYSA-N	4	4	4	4	4	2	Organic compounds	Organoheterocyclic compounds	Diazines	1337977	JTZCTMAVMHRNTR-UHFFFAOYSA-N
621	1	1	1	1	2	249.019	Linuron	InChI=1S/C9H10Cl2N2O2/c1-13(15-2)9(14)12-6-3-4-7(10)8(11)5-6/h3-5H,1-2H3,(H,12,14)	CN(C(=O)NC1=CC(=C(C=C1)Cl)Cl)OC	0.753810333333333	0.641923483102919	3	XKJMBINCVNINCA-UHFFFAOYSA-N	1	1	1	1	1	2	Organic compounds	Benzenoids	Benzene and substituted derivatives	1548385	XKJMBINCVNINCA-UHFFFAOYSA-N
622	1	1	1	1	2	292.969	Chlorbromuron	InChI=1S/C9H10BrClN2O2/c1-13(15-2)9(14)12-6-3-4-7(10)8(11)5-6/h3-5H,1-2H3,(H,12,14)	CN(C(=O)NC1=CC(=C(C=C1)Br)Cl)OC	0.857019	0.842857142857143	1	NLYNUTMZTCLNOO-UHFFFAOYSA-N	1	1	1	1	0	2	Organic compounds	Benzenoids	Benzene and substituted derivatives	1537531	NLYNUTMZTCLNOO-UHFFFAOYSA-N
623	38	1	1	16	2	166.123	(-)-Ephedrine	InChI=1S/C10H15NO/c1-8(11-2)10(12)9-6-4-3-5-7-9/h3-8,10-12H,1-2H3/t8-,10-/m0/s1	CC(C(C1=CC=CC=C1)O)NC	0.83982925	0.574319854950558	8	KWGRBVOPPLSCSI-UHFFFAOYSA-N	5	1	1	5	1	2	Organic compounds	Benzenoids	Benzene and substituted derivatives	1119528	KWGRBVOPPLSCSI-WPRPVWTQSA-N
624	2	1	1	9	2	327.137	Clozapine	InChI=1S/C18H19ClN4/c1-22-8-10-23(11-9-22)18-14-4-2-3-5-15(14)20-16-7-6-13(19)12-17(16)21-18/h2-7,12,20H,8-11H2,1H3	CN1CCN(CC1)C=2C3=CC=CC=C3NC=4C=CC(=CC4N2)Cl	0.885714	0.954198473282443	1	QZUDBNBUXVUHMW-UHFFFAOYSA-N	4	6	6	3	6	2	Organic compounds	Phenylpropanoids and polyketides	Flavonoids	1236809	QZUDBNBUXVUHMW-UHFFFAOYSA-N
625	25	2	2	31	2	253.097	Carbamazepine10,11-epoxide	InChI=1S/C15H12N2O2/c16-15(18)17-11-7-3-1-5-9(11)13-14(19-13)10-6-2-4-8-12(10)17/h1-8,13-14H,(H2,16,18)	C1=CC=C2C(=C1)C3C(O3)C4=CC=CC=C4N2C(=O)N	0.90564925	0.58182681995182	4	ZRWWEEVEIOGMMT-UHFFFAOYSA-N	2	7	7	5	7	2	Organic compounds	Phenylpropanoids and polyketides	Flavonoids	1245575	ZRWWEEVEIOGMMT-UHFFFAOYSA-N
626	56	2	3	54	2	286.144	Hydromorphone	InChI=1S/C17H19NO3/c1-18-7-6-17-10-3-5-13(20)16(17)21-15-12(19)4-2-9(14(15)17)8-11(10)18/h2,4,10-11,16,19H,3,5-8H2,1H3/t10-,11+,16-,17-/m0/s1	CN1CCC23C4C1CC5=C2C(=C(C=C5)O)OC3C(=O)CC4	0.841689	0.830065359477124	1	WVLOADHCBXTIJK-UHFFFAOYSA-N	9	4	4	3	4	2	Organic compounds	Alkaloids and derivatives	Morphinans	1443506	WVLOADHCBXTIJK-YNHQPCIGSA-N
627	4	1	1	26	2	248.165	Meperidine	InChI=1S/C15H21NO2/c1-3-18-14(17)15(9-11-16(2)12-10-15)13-7-5-4-6-8-13/h4-8H,3,9-12H2,1-2H3	CCOC(=O)C1(CCN(CC1)C)C2=CC=CC=C2	0.821592	0.79413082437276	2	XADCESSVHJOZHK-UHFFFAOYSA-N	5	2	2	4	2	2	Organic compounds	Organoheterocyclic compounds	Piperidines	1330482	XADCESSVHJOZHK-UHFFFAOYSA-N
628	12	25	16	48	2	327.199	Dodecylbenzenesulfonicacid	InChI=1S/C18H30O3S/c1-2-3-4-5-6-7-8-9-10-11-12-17-13-15-18(16-14-17)22(19,20)21/h13-16H,2-12H2,1H3,(H,19,20,21)	CCCCCCCCCCCCC1=CC=C(C=C1)S(=O)(=O)O	0.753294666666667	0.176108129596502	3	KWXICGTUELOLSQ-UHFFFAOYSA-N	7	4	4	5	11	2	Organic compounds	Benzenoids	Benzene and substituted derivatives	1268577	KWXICGTUELOLSQ-UHFFFAOYSA-N
629	26	1	1	7	2	320.222	Antidesmone	InChI=1S/C19H29NO3/c1-4-5-6-7-8-9-10-14-11-12-15(21)17-16(14)18(22)19(23-3)13(2)20-17/h14H,4-12H2,1-3H3,(H,20,22)/t14-/m0/s1	CCCCCCCCC1CCC(=O)C2=C1C(=O)C(=C(N2)C)OC	0.8546555	1	2	SJWGGIJOUKBIPF-UHFFFAOYSA-N	5	1	1	4	1	2	Organic compounds	Organic oxygen compounds	Organooxygen compounds	1005350	SJWGGIJOUKBIPF-AWEZNQCLSA-N
630	37	1	1	3	2	292.191	17,18-Bis-nor-antidesmone	InChI=1S/C17H25NO3/c1-4-5-6-7-8-12-9-10-13(19)15-14(12)16(20)17(21-3)11(2)18-15/h12H,4-10H2,1-3H3,(H,18,20)/t12-/m0/s1	CCCCCCC1CCC(=O)C2=C1C(=O)C(=C(N2)C)OC	0.826983666666667	0.696581196581197	3	HSFPLNVEOLMDSD-UHFFFAOYSA-N	6	9	9	5	9	2	Organic compounds	Organic oxygen compounds	Organooxygen compounds	1005351	HSFPLNVEOLMDSD-LBPRGKRZSA-N
631	24	1	1	22	2	306.206	18-Nor-antidesmone	InChI=1S/C18H27NO3/c1-4-5-6-7-8-9-13-10-11-14(20)16-15(13)17(21)18(22-3)12(2)19-16/h13H,4-11H2,1-3H3,(H,19,21)/t13-/m0/s1	CCCCCCCC1CCC(=O)C2=C1C(=O)C(=C(N2)C)OC	0.815423666666667	0.696581196581197	3	MKVKNQHYFLINOW-UHFFFAOYSA-N	2	1	1	3	1	2	Organic compounds	Organic oxygen compounds	Organooxygen compounds	1005352	MKVKNQHYFLINOW-ZDUSSCGKSA-N
632	7	1	2	19	2	469.27	Ivabradine	InChI=1S/C27H36N2O5/c1-28(17-21-11-20-14-25(33-4)26(34-5)16-22(20)21)8-6-9-29-10-7-18-12-23(31-2)24(32-3)13-19(18)15-27(29)30/h12-14,16,21H,6-11,15,17H2,1-5H3/t21-/m1/s1	CN(CCCN1CCC2=CC(=C(C=C2CC1=O)OC)OC)CC3CC4=CC(=C(C=C34)OC)OC	0.702696	0.373516741546028	3	ACRHBAYQBXXRTO-UHFFFAOYSA-N	1	2	2	1	2	2	Organic compounds	Organoheterocyclic compounds	Benzazepines	1414137	ACRHBAYQBXXRTO-OAQYLSRUSA-N
633	1	1	1	2	2	198.135	2-Hydroxyatrazine	InChI=1S/C8H15N5O/c1-4-9-6-11-7(10-5(2)3)13-8(14)12-6/h5H,4H2,1-3H3,(H3,9,10,11,12,13,14)	CCNC1=NC(=O)N=C(N1)NC(C)C	0.918130333333333	0.731365533691115	3	NFMIMWNQWAWNDW-UHFFFAOYSA-N	1	1	1	1	1	2	Organic compounds	Benzenoids	Dibenzocycloheptenes	1530496	NFMIMWNQWAWNDW-UHFFFAOYSA-N
634	1	1	1	1	2	202.043	Thiabendazole	InChI=1S/C10H7N3S/c1-2-4-8-7(3-1)12-10(13-8)9-5-14-6-11-9/h1-6H,(H,12,13)	C1=CC=C2C(=C1)NC(=N2)C3=CSC=N3	0.7982528	0.244688244627105	5	WJCNZQLZVWNLKY-UHFFFAOYSA-N	1	1	1	1	0	2	Organic compounds	Organoheterocyclic compounds	Benzimidazoles	1457455	WJCNZQLZVWNLKY-UHFFFAOYSA-N
635	7	1	1	4	2	779.401	Vinorelbine	InChI=1S/C45H54N4O8/c1-8-27-19-28-22-44(40(51)55-6,36-30(25-48(23-27)24-28)29-13-10-11-14-33(29)46-36)32-20-31-34(21-35(32)54-5)47(4)38-43(31)16-18-49-17-12-15-42(9-2,37(43)49)39(57-26(3)50)45(38,53)41(52)56-7/h10-15,19-21,28,37-39,46,53H,8-9,16-18,22-25H2,1-7H3/t28?,37-,38+,39+,42+,43+,44+,45-/m0/s1	CCC1=CC2CC(C3=C(CN(C2)C1)C4=CC=CC=C4N3)(C5=C(C=C6C(=C5)C78CCN9C7C(C=CC9)(C(C(C8N6C)(C(=O)OC)O)OC(=O)C)CC)OC)C(=O)OC	0.698382	0.945337620578778	1	GBABOYUKABKIAF-UHFFFAOYSA-N	1	2	2	1	2	2	Organic compounds	Alkaloids and derivatives	Vinca alkaloids	1006031	GBABOYUKABKIAF-XPGAQWDUSA-N
636	9	1	1	4	2	737.391	4-O-Deacetylvinorelbine	InChI=1S/C43H52N4O7/c1-7-25-18-26-21-42(38(49)53-5,34-28(24-46(22-25)23-26)27-12-9-10-13-31(27)44-34)30-19-29-32(20-33(30)52-4)45(3)36-41(29)15-17-47-16-11-14-40(8-2,35(41)47)37(48)43(36,51)39(50)54-6/h9-14,18-20,26,35-37,44,48,51H,7-8,15-17,21-24H2,1-6H3/t26-,35-,36+,37+,40+,41-,42-,43-/m0/s1	CCC1=CC2CC(C3=C(CN(C2)C1)C4=CC=CC=C4N3)(C5=C(C=C6C(=C5)C78CCN9C7C(C=CC9)(C(C(C8N6C)(C(=O)OC)O)O)CC)OC)C(=O)OC	0.698382	0.945337620578778	1	OBAOAFYUDIHEFP-UHFFFAOYSA-N	3	2	2	3	2	2	Organic compounds	Alkaloids and derivatives	Vinca alkaloids	1006032	OBAOAFYUDIHEFP-RKFXEQSQSA-N
637	1	1	1	6	2	215.058	Monolinuron	InChI=1S/C9H11ClN2O2/c1-12(14-2)9(13)11-8-5-3-7(10)4-6-8/h3-6H,1-2H3,(H,11,13)	CN(C(=O)NC1=CC=C(C=C1)Cl)OC	0.781076	0.903225806451613	1	LKJPSUCKSLORMF-UHFFFAOYSA-N	1	1	1	3	1	2	Organic compounds	Benzenoids	Benzene and substituted derivatives	1459063	LKJPSUCKSLORMF-UHFFFAOYSA-N
638	3	2	2	8	2	308.222	Dihydrocapsaicin	InChI=1S/C18H29NO3/c1-14(2)8-6-4-5-7-9-18(21)19-13-15-10-11-16(20)17(12-15)22-3/h10-12,14,20H,4-9,13H2,1-3H3,(H,19,21)	CC(C)CCCCCCC(=O)NCC1=CC(=C(C=C1)O)OC	0.910241	0.44476755128929	5	XJQPQKLURWNAAH-UHFFFAOYSA-N	4	4	4	1	4	2	Organic compounds	Organoheterocyclic compounds	Triazines	1133284	XJQPQKLURWNAAH-UHFFFAOYSA-N
639	23	12	26	25	2	180.138	(1S,2S)-(+)-N-Methylpseudoephedrine	InChI=1S/C11H17NO/c1-9(12(2)3)11(13)10-7-5-4-6-8-10/h4-9,11,13H,1-3H3/t9-,11+/m0/s1	CC(C(C1=CC=CC=C1)O)N(C)C	0.849514	0.267441860465116	1	FMCGSUUBYTWNDP-UHFFFAOYSA-N	4	4	4	3	3	2	Organic compounds	Benzenoids	Benzene and substituted derivatives	1006408	FMCGSUUBYTWNDP-GXSJLCMTSA-N
640	38	8	8	14	2	290.175	Atropine	InChI=1S/C17H23NO3/c1-18-13-7-8-14(18)10-15(9-13)21-17(20)16(11-19)12-5-3-2-4-6-12/h2-6,13-16,19H,7-11H2,1H3/t13-,14+,15+,16?	CN1C2(CCC1(CC(C2)(OC(C(CO)(C3=CC=CC=C3)[H])=O)[H])[H])[H]	0.907137	0.618320610687023	1	RKUNBYITZUJHSG-UHFFFAOYSA-N	2	1	9	5	1	2	Organic compounds	Organoheterocyclic compounds	Triazines	1028471	RKUNBYITZUJHSG-SPUOUPEWSA-N
641	1	1	1	6	2	320.189	Chloroquine	InChI=1S/C18H26ClN3/c1-4-22(5-2)12-6-7-14(3)21-17-10-11-20-18-13-15(19)8-9-16(17)18/h8-11,13-14H,4-7,12H2,1-3H3,(H,20,21)	CCN(CC)CCCC(C)NC1=C2C=CC(=CC2=NC=C1)Cl	0.997104	0.916666666666667	1	WHTVZRBIWZFKQO-UHFFFAOYSA-N	5	5	5	2	5	2	Organic compounds	Organoheterocyclic compounds	Quinolines and derivatives	1181211	WHTVZRBIWZFKQO-UHFFFAOYSA-N
642	25	18	25	20	2	273.127	Sotalol	InChI=1S/C12H20N2O3S/c1-9(2)13-8-12(15)10-4-6-11(7-5-10)14-18(3,16)17/h4-7,9,12-15H,8H2,1-3H3	CC(C)NCC(C1=CC=C(C=C1)NS(=O)(=O)C)O	0.7590294	0.201841503632947	5	ZBMZVLHSJCTVON-UHFFFAOYSA-N	2	2	2	9	1	2	Organic compounds	Benzenoids	Benzene and substituted derivatives	1184033	ZBMZVLHSJCTVON-UHFFFAOYSA-N
643	6	1	1	16	2	242.118	Mefenamicacid	InChI=1S/C15H15NO2/c1-10-6-5-9-13(11(10)2)16-14-8-4-3-7-12(14)15(17)18/h3-9,16H,1-2H3,(H,17,18)	CC1=C(C(=CC=C1)NC2=CC=CC=C2C(=O)O)C	0.815523	0.540084118209118	4	HYYBABOKPJLUIN-UHFFFAOYSA-N	3	7	7	1	7	2	Organic compounds	Benzenoids	Benzene and substituted derivatives	1182248	HYYBABOKPJLUIN-UHFFFAOYSA-N
644	28	13	28	14	2	354.243	L-.alpha.-Acetylmethadol	InChI=1S/C23H31NO2/c1-6-22(26-19(3)25)23(17-18(2)24(4)5,20-13-9-7-10-14-20)21-15-11-8-12-16-21/h7-16,18,22H,6,17H2,1-5H3	CCC(C(CC(C)N(C)C)(C1=CC=CC=C1)C2=CC=CC=C2)OC(=O)C	0.83697	0.308641975308642	1	XBMIVRRWGCYBTQ-UHFFFAOYSA-N	6	1	1	2	3	2	Organic compounds	Benzenoids	Benzene and substituted derivatives	1006551	XBMIVRRWGCYBTQ-UHFFFAOYSA-N
645	10	14	20	73	2	255.102	Ketoprofen	InChI=1S/C16H14O3/c1-11(16(18)19)13-8-5-9-14(10-13)15(17)12-6-3-2-4-7-12/h2-11H,1H3,(H,18,19)	CC(C1=CC=CC(=C1)C(=O)C2=CC=CC=C2)C(=O)O	0.94341325	0.362290824110302	8	DKYWVDODHFEZIM-UHFFFAOYSA-N	5	4	4	1	5	2	Organic compounds	Organic oxygen compounds	Organooxygen compounds	1336328	DKYWVDODHFEZIM-UHFFFAOYSA-N
646	116	3	4	27	2	301.071	3,5,7-Trihydroxy-4'-methoxyflavone	InChI=1S/C16H12O6/c1-21-10-4-2-8(3-5-10)16-15(20)14(19)13-11(18)6-9(17)7-12(13)22-16/h2-7,17-18,20H,1H3	COC1=CC=C(C=C1)C2=C(C(=O)C3=C(C=C(C=C3O2)O)O)O	0.705623	0.901515151515151	1	SQFSKOYWJBQGKQ-UHFFFAOYSA-N	5	2	2	3	2	2	Organic compounds	Phenylpropanoids and polyketides	Flavonoids	1126276	SQFSKOYWJBQGKQ-UHFFFAOYSA-N
647	71	8	10	4	2	223.06	Isofraxidin	InChI=1S/C11H10O5/c1-14-7-5-6-3-4-8(12)16-10(6)11(15-2)9(7)13/h3-5,13H,1-2H3	COC1=C(C(=C2C(=C1)C=CC(=O)O2)OC)O	0.8299975	0.927509495387954	2	HOEVRHHMDJKUMZ-UHFFFAOYSA-N	6	1	1	10	1	2	Organic compounds	Phenylpropanoids and polyketides	Coumarins and derivatives	1529200	HOEVRHHMDJKUMZ-UHFFFAOYSA-N
648	5	1	1	1	2	262.063	Tolfenamicacid	InChI=1S/C14H12ClNO2/c1-9-11(15)6-4-8-12(9)16-13-7-3-2-5-10(13)14(17)18/h2-8,16H,1H3,(H,17,18)	CC1=C(C=CC=C1Cl)NC2=CC=CC=C2C(=O)O	0.82361375	0.527535822021116	4	YEZNLOUZAIOMLT-UHFFFAOYSA-N	2	3	3	4	3	2	Organic compounds	Organic nitrogen compounds	Organonitrogen compounds	1390207	YEZNLOUZAIOMLT-UHFFFAOYSA-N
649	1	1	1	4	2	722.396	FumonisinB1	InChI=1S/C34H59NO15/c1-5-6-9-20(3)32(50-31(44)17-23(34(47)48)15-29(41)42)27(49-30(43)16-22(33(45)46)14-28(39)40)13-19(2)12-24(36)10-7-8-11-25(37)18-26(38)21(4)35/h19-27,32,36-38H,5-18,35H2,1-4H3,(H,39,40)(H,41,42)(H,45,46)(H,47,48)	CCCCC(C)C(C(CC(C)CC(CCCCC(CC(C(C)N)O)O)O)OC(=O)CC(CC(=O)O)C(=O)O)OC(=O)CC(CC(=O)O)C(=O)O	0.782272	1	1	UVBUBMSSQKOIBE-UHFFFAOYSA-N	2	2	2	1	2	2	Organic compounds	Organic acids and derivatives	Carboxylic acids and derivatives	1396542	UVBUBMSSQKOIBE-UHFFFAOYSA-N
650	3	1	1	3	2	187.039	Psoralen	InChI=1S/C11H6O3/c12-11-2-1-7-5-8-3-4-13-9(8)6-10(7)14-11/h1-6H	C1=CC(=O)OC2=CC3=C(C=CO3)C=C21	0.9256976	0.305264523569398	10	ZCCUUQDIBDJBTK-UHFFFAOYSA-N	2	1	1	1	1	2	Organic compounds	Phenylpropanoids and polyketides	Coumarins and derivatives	1288587	ZCCUUQDIBDJBTK-UHFFFAOYSA-N
651	1	1	1	14	2	205.097	L-Tryptophan	InChI=1S/C11H12N2O2/c12-9(11(14)15)5-7-6-13-10-4-2-1-3-8(7)10/h1-4,6,9,13H,5,12H2,(H,14,15)	C1=CC=C2C(=C1)C(=CN2)CC(C(=O)[O-])[NH3+]	0.822482	0.557808580871554	9	QIVBCDIJIAJPQS-UHFFFAOYSA-N	3	3	3	6	3	2	Organic compounds	Organoheterocyclic compounds	Indoles and derivatives	1075936	QIVBCDIJIAJPQS-UHFFFAOYSA-N
652	23	3	2	22	2	300.192	Leu-Ala-Pro	InChI=1S/C14H25N3O4/c1-8(2)7-10(15)12(18)16-9(3)13(19)17-6-4-5-11(17)14(20)21/h8-11H,4-7,15H2,1-3H3,(H,16,18)(H,20,21)/t9?,10-,11-/m0/s1	CC(C)CC(C(=O)NC(C)C(=O)N1CCCC1C(=O)O)N	0.8213454	0.332080397721808	5	WSGXUIQTEZDVHJ-UHFFFAOYSA-N	4	4	6	1	6	2	Organic compounds	Organic acids and derivatives	Carboxylic acids and derivatives	1007098	WSGXUIQTEZDVHJ-DVRYWGNFSA-N
653	10	1	7	27	2	321.17	.alpha.-Zearalenol	InChI=1S/C18H24O5/c1-12-6-5-9-14(19)8-4-2-3-7-13-10-15(20)11-16(21)17(13)18(22)23-12/h3,7,10-12,14,19-21H,2,4-6,8-9H2,1H3/b7-3+/t12-,14?/m0/s1	CC1CCCC(CCCC=CC2=CC(=CC(=C2C(=O)O1)O)O)O	0.988938	1	1	FPQFYIAXQDXNOR-UHFFFAOYSA-N	3	5	3	3	5	2	Organic compounds	Phenylpropanoids and polyketides	Macrolides and analogues	1007106	FPQFYIAXQDXNOR-FLBVUZLHSA-N
654	9	1	7	21	2	321.17	.beta.-Zearalenol	InChI=1S/C18H24O5/c1-12-6-5-9-14(19)8-4-2-3-7-13-10-15(20)11-16(21)17(13)18(22)23-12/h3,7,10-12,14,19-21H,2,4-6,8-9H2,1H3/b7-3+	CC1CCCC(CCCC=CC2=CC(=CC(=C2C(=O)O1)O)O)O	0.988938	1	1	FPQFYIAXQDXNOR-UHFFFAOYSA-N	3	5	3	5	5	2	Organic compounds	Phenylpropanoids and polyketides	Macrolides and analogues	1007107	FPQFYIAXQDXNOR-XVNBXDOJSA-N
656	1	1	1	1	2	284.119	7-Aminoflunitrazepam	InChI=1S/C16H14FN3O/c1-20-14-7-6-10(18)8-12(14)16(19-9-15(20)21)11-4-2-3-5-13(11)17/h2-8H,9,18H2,1H3	CN1C(=O)CN=C(C2=C1C=CC(=C2)N)C3=CC=CC=C3F	0.883389	0.870689655172414	1	LTCDLGUFORGHGY-UHFFFAOYSA-N	1	1	1	1	1	2	Organic compounds	Organoheterocyclic compounds	Benzodiazepines	1244815	LTCDLGUFORGHGY-UHFFFAOYSA-N
658	3	1	1	19	2	277.134	2-Naphthalenol,1-[(2,4-dimethylphenyl)azo]-	InChI=1S/C18H16N2O/c1-12-7-9-16(13(2)11-12)19-20-18-15-6-4-3-5-14(15)8-10-17(18)21/h3-11,21H,1-2H3/b20-19+	CC=1C=CC(=C(C)C1)N=NC=2C3=CC=CC=C3C=CC2O	0.782652	0.662650602409639	1	JBTHDAVBDKKSRW-UHFFFAOYSA-N	8	6	6	3	6	2	Organic compounds	Benzenoids	Naphthalenes	1265552	JBTHDAVBDKKSRW-FMQUCBEESA-N
660	16	2	2	37	2	303.195	2-Methoxyestradiol	InChI=1S/C19H26O3/c1-19-8-7-12-13(15(19)5-6-18(19)21)4-3-11-9-16(20)17(22-2)10-14(11)12/h9-10,12-13,15,18,20-21H,3-8H2,1-2H3/t12-,13+,15-,18-,19-/m0/s1	CC12CCC3C(C1CCC2O)CCC4=CC(=C(C=C34)OC)O	0.9036598	0.470812027833304	5	CQOQDQWUFQDJMK-UHFFFAOYSA-N	3	5	5	7	5	2	Organic compounds	Lipids and lipid-like molecules	Steroids and steroid derivatives	1211109	CQOQDQWUFQDJMK-SSTWWWIQSA-N
661	23	3	3	98	2	303.195	4-Methoxy-17.beta.-estradiol	InChI=1S/C19H26O3/c1-19-10-9-12-11-5-7-16(20)18(22-2)14(11)4-3-13(12)15(19)6-8-17(19)21/h5,7,12-13,15,17,20-21H,3-4,6,8-10H2,1-2H3/t12-,13-,15+,17+,19+/m1/s1	CC12CCC3C(C1CCC2O)CCC4=C3C=CC(=C4OC)O	0.8378756	0.453533512370722	5	BCWZIZLVBYHFES-UHFFFAOYSA-N	3	5	5	6	5	2	Organic compounds	Lipids and lipid-like molecules	Steroids and steroid derivatives	1507875	BCWZIZLVBYHFES-PYEWSWHRSA-N
662	3	1	1	110	2	301.074	Temazepam	InChI=1S/C16H13ClN2O2/c1-19-13-8-7-11(17)9-12(13)14(18-15(20)16(19)21)10-5-3-2-4-6-10/h2-9,15,20H,1H3	CN1C2=C(C=C(C=C2)Cl)C(=NC(C1=O)O)C3=CC=CC=C3	0.760586	0.9375	1	SEQDDYPDSLOBDC-UHFFFAOYSA-N	3	7	7	1	7	2	Organic compounds	Organoheterocyclic compounds	Benzodiazepines	1120177	SEQDDYPDSLOBDC-UHFFFAOYSA-N
663	48	16	49	37	2	331.227	11.beta.-Hydroxyprogesterone	InChI=1S/C21H30O3/c1-12(22)16-6-7-17-15-5-4-13-10-14(23)8-9-20(13,2)19(15)18(24)11-21(16,17)3/h10,15-19,24H,4-9,11H2,1-3H3/t15-,16+,17-,18-,19+,20-,21+/m0/s1	CC(=O)C1CCC2C1(CC(C3C2CCC4=CC(=O)CCC34C)O)C	0.80986	0.522222222222222	1	BFZHCUBIASXHPK-UHFFFAOYSA-N	1	3	3	9	2	2	Organic compounds	Lipids and lipid-like molecules	Steroids and steroid derivatives	1282546	BFZHCUBIASXHPK-ATWVFEABSA-N
664	39	25	39	25	2	165.076	L-Fucose	InChI=1S/C6H12O5/c1-3(8)5(10)6(11)4(9)2-7/h2-6,8-11H,1H3/t3-,4+,5+,6-/m0/s1	CC(C(C(C(C=O)O)O)O)O	0.7788256	0.169414616004634	5	PNNNRSAQSRJVSB-UHFFFAOYSA-N	3	3	3	1	2	2	Organic compounds	Organic oxygen compounds	Organooxygen compounds	1031515	PNNNRSAQSRJVSB-KCDKBNATSA-N
665	41	1	1	102	2	291.126	Carbinoxamine	InChI=1S/C16H19ClN2O/c1-19(2)11-12-20-16(15-5-3-4-10-18-15)13-6-8-14(17)9-7-13/h3-10,16H,11-12H2,1-2H3	CN(C)CCOC(C1=CC=C(C=C1)Cl)C2=CC=CC=N2	0.82046625	0.30828612473497	8	OJFSXZCBGQGRNV-UHFFFAOYSA-N	3	5	5	5	5	2	Organic compounds	Lipids and lipid-like molecules	Steroids and steroid derivatives	1181122	OJFSXZCBGQGRNV-UHFFFAOYSA-N
666	1	1	1	2	2	226.046	Furazolidone	InChI=1S/C8H7N3O5/c12-8-10(3-4-15-8)9-5-6-1-2-7(16-6)11(13)14/h1-2,5H,3-4H2/b9-5+	C1COC(=O)N1N=CC2=CC=C(O2)[N+](=O)[O-]	0.7304165	0.406577974870658	2	PLHJDBGFXBMTGZ-UHFFFAOYSA-N	1	1	1	2	1	2	Organic compounds	Organoheterocyclic compounds	Furans	1181671	PLHJDBGFXBMTGZ-WEVVVXLNSA-N
667	50	9	4	30	2	276.159	Homatropin	InChI=1S/C16H21NO3/c1-17-12-7-8-13(17)10-14(9-12)20-16(19)15(18)11-5-3-2-4-6-11/h2-6,12-15,18H,7-10H2,1H3	CN1C2CCC1CC(C2)OC(=O)C(C3=CC=CC=C3)O	0.907137	0.618320610687023	1	ZTVIKZXZYLEVOL-UHFFFAOYSA-N	6	1	10	1	1	2	Organic compounds	Alkaloids and derivatives	Tropane alkaloids	1024812	ZTVIKZXZYLEVOL-UHFFFAOYSA-N
668	9	3	5	5	2	201.139	Tetrahydrozoline	InChI=1S/C13H16N2/c1-2-6-11-10(4-1)5-3-7-12(11)13-14-8-9-15-13/h1-2,4,6,12H,3,5,7-9H2,(H,14,15)	C1CC(C2=CC=CC=C2C1)C3=NCCN3	0.733095	0.240237691001698	2	BYJAVTDNIXVSPW-UHFFFAOYSA-N	1	2	1	1	2	2	Organic compounds	Organic acids and derivatives	Carboxylic acids and derivatives	1025752	BYJAVTDNIXVSPW-UHFFFAOYSA-N
669	1	1	1	7	2	227.139	Amobarbital	InChI=1S/C11H18N2O3/c1-4-11(6-5-7(2)3)8(14)12-10(16)13-9(11)15/h7H,4-6H2,1-3H3,(H2,12,13,14,15,16)	CCC1(C(=O)NC(=O)NC1=O)CCC(C)C	0.812214333333333	0.229548563611491	3	VIROVYVQCGLCII-UHFFFAOYSA-N	3	3	3	1	3	2	Organic compounds	Organoheterocyclic compounds	Diazines	1244640	VIROVYVQCGLCII-UHFFFAOYSA-N
670	1	1	1	10	2	271.181	Doxylamine	InChI=1S/C17H22N2O/c1-17(20-14-13-19(2)3,15-9-5-4-6-10-15)16-11-7-8-12-18-16/h4-12H,13-14H2,1-3H3	CC(C1=CC=CC=C1)(C2=CC=CC=N2)OCCN(C)C	0.867861625	0.306511298122654	8	HCFDWZZGGLSKEP-UHFFFAOYSA-N	1	1	1	1	1	2	Organic compounds	Benzenoids	Benzene and substituted derivatives	1333371	HCFDWZZGGLSKEP-UHFFFAOYSA-N
671	13	4	4	15	2	120.065	L-Homoserine	InChI=1S/C4H9NO3/c5-3(1-2-6)4(7)8/h3,6H,1-2,5H2,(H,7,8)/t3-/m0/s1	C(CO)C(C(=O)[O-])[NH3+]	0.923466	0.628571428571429	1	UKAUYVFTDYCKQA-UHFFFAOYSA-N	1	1	1	2	1	2	Organic compounds	Organic acids and derivatives	Carboxylic acids and derivatives	1029775	UKAUYVFTDYCKQA-VKHMYHEASA-N
672	13	10	4	9	2	269.062	Dithiothreitol,di(carbamidomethyl)	InChI=1S/C8H16N2O4S2/c9-7(13)3-15-1-5(11)6(12)2-16-4-8(10)14/h5-6,11-12H,1-4H2,(H2,9,13)(H2,10,14)	C(C(C(CSCC(=O)N)O)O)SCC(=O)N	0.723717	0.120879120879121	1	DDWDHRGBBNAZEV-UHFFFAOYSA-N	4	2	1	3	1	2	Organic compounds	Organic acids and derivatives	Carboxylic acids and derivatives	1033795	DDWDHRGBBNAZEV-UHFFFAOYSA-N
673	3	1	1	2	2	219.187	Tri-tert-butylphosphineoxide	InChI=1S/C12H27OP/c1-10(2,3)14(13,11(4,5)6)12(7,8)9/h1-9H3	CC(C)(C)P(=O)(C(C)(C)C)C(C)(C)C	0.859900666666667	0.29002849002849	3	HDZUKJFHNQLAMW-UHFFFAOYSA-N	1	1	1	1	1	2	Organic compounds	Organophosphorus compounds	Organic phosphines and derivatives	1034986	HDZUKJFHNQLAMW-UHFFFAOYSA-N
674	1	1	1	1	2	203.192	Tri-tert-butylphosphine	InChI=1S/C12H27P/c1-10(2,3)13(11(4,5)6)12(7,8)9/h1-9H3	CC(C)(C)P(C(C)(C)C)C(C)(C)C	0.912315666666667	0.291791351287919	3	BWHDROKFUHTORW-UHFFFAOYSA-N	1	1	1	1	0	2	Organic compounds	Organophosphorus compounds	Organic phosphines and derivatives	1035025	BWHDROKFUHTORW-UHFFFAOYSA-N
675	6	6	3	1	2	282.058	Cys-Gly-Cys	InChI=1S/C8H15N3O4S2/c9-4(2-16)7(13)10-1-6(12)11-5(3-17)8(14)15/h4-5,16-17H,1-3,9H2,(H,10,13)(H,11,12)(H,14,15)	C(C(C(=O)NCC(=O)NC(CS)C(=O)O)N)S	0.663604	0.142857142857143	1	URDUGPGPLNXXES-UHFFFAOYSA-N	2	2	2	1	2	2	Organic compounds	Organic acids and derivatives	Carboxylic acids and derivatives	1035881	URDUGPGPLNXXES-UHFFFAOYSA-N
676	1	1	1	8	2	302.207	Ile-Gly-Ile	InChI=1S/C14H27N3O4/c1-5-8(3)11(15)13(19)16-7-10(18)17-12(14(20)21)9(4)6-2/h8-9,11-12H,5-7,15H2,1-4H3,(H,16,19)(H,17,18)(H,20,21)	CCC(C)C(C(=O)NCC(=O)NC(C(C)CC)C(=O)O)N	0.990519	1	1	MQFGXJNSUJTXDT-UHFFFAOYSA-N	4	4	4	3	4	2	Organic compounds	Organic acids and derivatives	Carboxylic acids and derivatives	1036038	MQFGXJNSUJTXDT-UHFFFAOYSA-N
677	3	2	3	8	2	302.207	Leu-Gly-Leu	InChI=1S/C14H27N3O4/c1-8(2)5-10(15)13(19)16-7-12(18)17-11(14(20)21)6-9(3)4/h8-11H,5-7,15H2,1-4H3,(H,16,19)(H,17,18)(H,20,21)	CC(C)CC(C(=O)NCC(=O)NC(CC(C)C)C(=O)O)N	0.990519	1	1	HYIFFZAQXPUEAU-UHFFFAOYSA-N	3	4	3	4	4	2	Organic compounds	Organic acids and derivatives	Carboxylic acids and derivatives	1036094	HYIFFZAQXPUEAU-UHFFFAOYSA-N
679	7	3	3	5	2	692.523	1,2-Dipalmitoyl-sn-glycero-3-phosphoethanolamine	InChI=1S/C37H74NO8P/c1-3-5-7-9-11-13-15-17-19-21-23-25-27-29-36(39)43-33-35(34-45-47(41,42)44-32-31-38)46-37(40)30-28-26-24-22-20-18-16-14-12-10-8-6-4-2/h35H,3-34,38H2,1-2H3,(H,41,42)/t35-/m1/s1	CCCCCCCCCCCCCCCC(=O)OCC(COP(=O)([O-])OCC[NH3+])OC(=O)CCCCCCCCCCCCCCC	0.935244333333333	0.906569247397545	3	SLKDGVPOSSLUAI-UHFFFAOYSA-N	2	2	2	1	2	2	Organic compounds	Organoheterocyclic compounds	Diazanaphthalenes	1047920	SLKDGVPOSSLUAI-PGUFJCEWSA-N
680	1	1	1	4	2	748.585	1,2-Distearoyl-sn-glycero-3-phosphoethanolamine	InChI=1S/C41H82NO8P/c1-3-5-7-9-11-13-15-17-19-21-23-25-27-29-31-33-40(43)47-37-39(38-49-51(45,46)48-36-35-42)50-41(44)34-32-30-28-26-24-22-20-18-16-14-12-10-8-6-4-2/h39H,3-38,42H2,1-2H3,(H,45,46)/t39-/m1/s1	CCCCCCCCCCCCCCCCCC(=O)OCC(COP(=O)(O)OCCN)OC(=O)CCCCCCCCCCCCCCCCC	0.983468	0.971264367816092	2	LVNGJLRDBYCPGB-UHFFFAOYSA-N	1	1	1	2	1	2	Organic compounds	Lipids and lipid-like molecules	Glycerophospholipids	1197259	LVNGJLRDBYCPGB-LDLOPFEMSA-N
681	26	1	10	16	2	834.601	1-Heneicosanoyl-2-(4Z,7Z,10Z,13Z,16Z,19Z-docosahexaenoyl)-sn-glycero-3-phosphoethanolamine	InChI=1S/C48H84NO8P/c1-3-5-7-9-11-13-15-17-19-21-23-25-27-29-31-33-35-37-39-41-48(51)57-46(45-56-58(52,53)55-43-42-49)44-54-47(50)40-38-36-34-32-30-28-26-24-22-20-18-16-14-12-10-8-6-4-2/h5,7,11,13,17,19,23,25,29,31,35,37,46H,3-4,6,8-10,12,14-16,18,20-22,24,26-28,30,32-34,36,38-45,49H2,1-2H3,(H,52,53)/b7-5-,13-11-,19-17-,25-23-,31-29-,37-35-/t46-/m1/s1	CCCCCCCCCCCCCCCCCCCCC(=O)OCC(COP(=O)(O)OCCN)OC(=O)CCC=CCC=CCC=CCC=CCC=CCC=CCC	0.94735	0.845360824742268	1	YYWYJAHZRFSIIU-UHFFFAOYSA-N	2	2	1	1	2	2	Organic compounds	Lipids and lipid-like molecules	Glycerophospholipids	1047940	YYWYJAHZRFSIIU-ZJWGFCQVSA-N
682	3	3	3	2	2	736.512	1,2-Dipalmitoyl-rac-glycero-3-phospho-L-serine	InChI=1S/C38H74NO10P/c1-3-5-7-9-11-13-15-17-19-21-23-25-27-29-36(40)46-31-34(32-47-50(44,45)48-33-35(39)38(42)43)49-37(41)30-28-26-24-22-20-18-16-14-12-10-8-6-4-2/h34-35H,3-33,39H2,1-2H3,(H,42,43)(H,44,45)	CCCCCCCCCCCCCCCC(=O)OCC(COP(=O)(O)OCC(C(=O)O)N)OC(=O)CCCCCCCCCCCCCCC	0.9087465	0.912124582869855	2	KLFKZIQAIPDJCW-UHFFFAOYSA-N	1	1	1	1	1	2	Organic compounds	Lipids and lipid-like molecules	Glycerophospholipids	1047970	KLFKZIQAIPDJCW-UHFFFAOYSA-N
683	6	2	2	9	2	516.299	Taurocholicacid	InChI=1S/C26H45NO7S/c1-15(4-7-23(31)27-10-11-35(32,33)34)18-5-6-19-24-20(14-22(30)26(18,19)3)25(2)9-8-17(28)12-16(25)13-21(24)29/h15-22,24,28-30H,4-14H2,1-3H3,(H,27,31)(H,32,33,34)/t15-,16+,17-,18-,19+,20+,21-,22+,24+,25+,26-/m1/s1	CC(CCC(=O)NCCS(=O)(=O)O)C1CCC2C1(C(CC3C2C(CC4C3(CCC(C4)O)C)O)O)C	0.913336	0.602564102564103	1	WBWWGRHZICKQGZ-UHFFFAOYSA-N	1	5	5	1	5	2	Organic compounds	Lipids and lipid-like molecules	Steroids and steroid derivatives	1076881	WBWWGRHZICKQGZ-HZAMXZRMSA-N
684	6	4	4	7	2	218.104	Pymetrozin	InChI=1S/C10H11N5O/c1-8-7-15(10(16)14-13-8)12-6-9-3-2-4-11-5-9/h2-6H,7H2,1H3,(H,14,16)/b12-6+	CC1=NNC(=O)N(C1)N=CC2=CN=CC=C2	0.906477	0.283687943262411	1	QHMTXANCGGJZRX-UHFFFAOYSA-N	2	2	2	1	1	2	Organic compounds	Phenylpropanoids and polyketides	Flavonoids	1048317	QHMTXANCGGJZRX-WUXMJOGZSA-N
685	36	26	40	12	2	139.075	2-Methoxy-5-methylphenol	InChI=1S/C8H10O2/c1-6-3-4-8(10-2)7(9)5-6/h3-5,9H,1-2H3	CC1=CC(=C(C=C1)OC)O	0.9393846	0.299281883685551	10	IFNDEOYXGHGERA-UHFFFAOYSA-N	3	1	1	5	2	2	Organic compounds	Benzenoids	Phenols	1353426	IFNDEOYXGHGERA-UHFFFAOYSA-N
686	28	2	1	46	2	193.049	Scopoletin	InChI=1S/C10H8O4/c1-13-9-4-6-2-3-10(12)14-8(6)5-7(9)11/h2-5,11H,1H3	COC1=C(C=C2C(=C1)C=CC(=O)O2)O	0.981498	0.955056179775281	1	RODXRVNMMDRFIK-UHFFFAOYSA-N	8	1	1	5	1	2	Organic compounds	Phenylpropanoids and polyketides	Coumarins and derivatives	1620762	RODXRVNMMDRFIK-UHFFFAOYSA-N
687	1	1	1	7	2	435.048	Halosulfuron-methyl	InChI=1S/C13H15ClN6O7S/c1-20-10(8(9(14)18-20)11(21)27-4)28(23,24)19-13(22)17-12-15-6(25-2)5-7(16-12)26-3/h5H,1-4H3,(H2,15,16,17,19,22)	CN1C(=C(C(=N1)Cl)C(=O)OC)S(=O)(=O)NC(=O)NC2=NC(=CC(=N2)OC)OC	0.735398666666667	0.356161842163372	6	FMGZEUWROYGLAY-UHFFFAOYSA-N	1	1	1	1	1	2	Organic compounds	Organoheterocyclic compounds	Azoles	1349297	FMGZEUWROYGLAY-UHFFFAOYSA-N
688	1	1	1	1	2	622.953	N-Acetyl-L-phenylalanyl-3,5-diiodo-L-tyrosine	InChI=1S/C20H20I2N2O5/c1-11(25)23-16(9-12-5-3-2-4-6-12)19(27)24-17(20(28)29)10-13-7-14(21)18(26)15(22)8-13/h2-8,16-17,26H,9-10H2,1H3,(H,23,25)(H,24,27)(H,28,29)/t16-,17-/m0/s1	CC(=O)NC(CC1=CC=CC=C1)C(=O)NC(CC2=CC(=C(C(=C2)I)O)I)C(=O)O	0.821516666666667	0.297187583866198	6	DWIHCEZUWCRUES-UHFFFAOYSA-N	1	1	1	1	0	2	Organic compounds	Organic acids and derivatives	Carboxylic acids and derivatives	1285143	DWIHCEZUWCRUES-IRXDYDNUSA-N
689	8	1	1	11	2	282.074	Flufenamicacid	InChI=1S/C14H10F3NO2/c15-14(16,17)9-4-3-5-10(8-9)18-12-7-2-1-6-11(12)13(19)20/h1-8,18H,(H,19,20)	C1=CC=C(C(=C1)C(=O)O)NC2=CC=CC(=C2)C(F)(F)F	0.85756275	0.338131535255673	8	LPEPZBJOKDYZAD-UHFFFAOYSA-N	7	8	8	8	8	2	Organic compounds	Organic acids and derivatives	Carboxylic acids and derivatives	1343706	LPEPZBJOKDYZAD-UHFFFAOYSA-N
690	8	1	1	11	2	170.081	Pyridoxine	InChI=1S/C8H11NO3/c1-5-8(12)7(4-11)6(3-10)2-9-5/h2,10-12H,3-4H2,1H3	CC1=NC=C(C(=C1O)CO)CO	0.8179266	0.530414807931774	5	LXNHXLLTXMVWPM-UHFFFAOYSA-N	2	3	3	2	3	2	Organic compounds	Organoheterocyclic compounds	Pyridines and derivatives	1329962	LXNHXLLTXMVWPM-UHFFFAOYSA-N
691	75	3	6	1	2	209.081	trans-2,3-Dimethoxycinnamicacid	InChI=1S/C11H12O4/c1-14-9-5-3-4-8(11(9)15-2)6-7-10(12)13/h3-7H,1-2H3,(H,12,13)/b7-6+	COC1=CC=CC(=C1OC)C=CC(=O)O	0.844849	0.571220930232558	2	QAXPUWGAGVERSJ-UHFFFAOYSA-N	12	3	3	11	3	2	Organic compounds	Phenylpropanoids and polyketides	Cinnamic acids and derivatives	1123163	QAXPUWGAGVERSJ-VOTSOKGWSA-N
692	51	1	3	49	2	179.07	2-Methoxycinnamicacid	InChI=1S/C10H10O3/c1-13-9-5-3-2-4-8(9)6-7-10(11)12/h2-7H,1H3,(H,11,12)/b7-6+	COC1=CC=CC=C1C=CC(=O)O	0.840184	875	1	FEGVSPGUHMGGBO-UHFFFAOYSA-N	7	1	1	1	1	2	Organic compounds	Phenylpropanoids and polyketides	Cinnamic acids and derivatives	1123237	FEGVSPGUHMGGBO-VOTSOKGWSA-N
693	4	3	3	7	2	159.138	Nonanoicacid	InChI=1S/C9H18O2/c1-2-3-4-5-6-7-8-9(10)11/h2-8H2,1H3,(H,10,11)	CCCCCCCCC(=O)O	0.797923	0.976190476190476	2	FBUKVWPVBMHYJY-UHFFFAOYSA-N	5	1	1	3	1	2	Organic compounds	Lipids and lipid-like molecules	Fatty Acyls	1344407	FBUKVWPVBMHYJY-UHFFFAOYSA-N
694	7	12	11	1	2	174.055	Quinaldicacid	InChI=1S/C10H7NO2/c12-10(13)9-6-5-7-3-1-2-4-8(7)11-9/h1-6H,(H,12,13)	C1=CC=C2C(=C1)C=CC(=N2)C(=O)O	0.824672	0.261805078222972	10	LOAUVZALPPNFOQ-UHFFFAOYSA-N	1	5	3	5	3	2	Organic compounds	Organoheterocyclic compounds	Quinolines and derivatives	1355996	LOAUVZALPPNFOQ-UHFFFAOYSA-N
695	2	8	1	51	2	190.086	1H-Indole-2-carboxylicacid,ethylester	InChI=1S/C11H11NO2/c1-2-14-11(13)10-7-8-5-3-4-6-9(8)12-10/h3-7,12H,2H2,1H3	CCOC(=O)C1=CC2=CC=CC=C2N1	0.9664535	0.342171717171717	2	QQXQAEWRSVZPJM-UHFFFAOYSA-N	4	1	1	6	1	2	Organic compounds	Organoheterocyclic compounds	Indoles and derivatives	1353982	QQXQAEWRSVZPJM-UHFFFAOYSA-N
696	6	1	1	28	2	417.373	(+)-.gamma.-Tocopherol	InChI=1S/C28H48O2/c1-20(2)11-8-12-21(3)13-9-14-22(4)15-10-17-28(7)18-16-25-19-26(29)23(5)24(6)27(25)30-28/h19-22,29H,8-18H2,1-7H3/t21-,22-,28-/m1/s1	CC1=C(C=C2CCC(OC2=C1C)(C)CCCC(C)CCCC(C)CCCC(C)C)O	0.7379515	0.947167982273923	2	QUEDXNHFTDJVIY-UHFFFAOYSA-N	3	4	4	1	4	2	Organic compounds	Lipids and lipid-like molecules	Prenol lipids	1620222	QUEDXNHFTDJVIY-DQCZWYHMSA-N
697	5	2	3	31	2	417.373	.beta.-Tocopherol	InChI=1S/C28H48O2/c1-20(2)11-8-12-21(3)13-9-14-22(4)15-10-17-28(7)18-16-25-24(6)26(29)19-23(5)27(25)30-28/h19-22,29H,8-18H2,1-7H3/t21-,22-,28-/m1/s1	CC1=CC(=C(C2=C1OC(CC2)(C)CCCC(C)CCCC(C)CCCC(C)C)C)O	0.821855	0.930566693397487	2	WGVKWNUPNGFDFJ-UHFFFAOYSA-N	3	4	4	2	4	2	Organic compounds	Lipids and lipid-like molecules	Prenol lipids	1052454	WGVKWNUPNGFDFJ-DQCZWYHMSA-N
698	4	5	4	5	2	200.047	3-Amino-3-(2-chlorophenyl)propionicacid	InChI=1S/C9H10ClNO2/c10-7-4-2-1-3-6(7)8(11)5-9(12)13/h1-4,8H,5,11H2,(H,12,13)	C1=CC=C(C(=C1)C(CC(=O)[O-])[NH3+])Cl	0.9511626	0.279700006527146	10	NXXFYRJVRISCCP-UHFFFAOYSA-N	1	1	1	1	2	2	Organic compounds	Organic acids and derivatives	Carboxylic acids and derivatives	1352434	NXXFYRJVRISCCP-UHFFFAOYSA-N
699	1	7	6	7	2	387.177	N6-2-(4-Aminophenyl)ethyladenosine	InChI=1S/C18H22N6O4/c19-11-3-1-10(2-4-11)5-6-20-16-13-17(22-8-21-16)24(9-23-13)18-15(27)14(26)12(7-25)28-18/h1-4,8-9,12,14-15,18,25-27H,5-7,19H2,(H,20,21,22)/t12-,14-,15-,18-/m1/s1	C1=CC(=CC=C1CCNC2=NC=NC3=C2N=CN3C4C(C(C(O4)CO)O)O)N	0.875580166666667	0.19344855354462	6	XTPOZVLRZZIEBW-UHFFFAOYSA-N	2	10	10	3	2	2	Organic compounds	Nucleosides, nucleotides, and analogues	Purine nucleosides	1354612	XTPOZVLRZZIEBW-SCFUHWHPSA-N
700	7	1	1	25	2	140.107	Tropinone	InChI=1S/C8H13NO/c1-9-6-2-3-7(9)5-8(10)4-6/h6-7H,2-5H2,1H3	CN1C2CCC1CC(=O)C2	0.891874	675	1	QQXLDOJGLXJCSE-UHFFFAOYSA-N	4	3	3	1	3	2	Organic compounds	Alkaloids and derivatives	Tropane alkaloids	1062901	QQXLDOJGLXJCSE-UHFFFAOYSA-N
701	6	1	2	3	2	218.139	N-.alpha.-(tert-Butoxycarbonyl)-L-valine	InChI=1S/C10H19NO4/c1-6(2)7(8(12)13)11-9(14)15-10(3,4)5/h6-7H,1-5H3,(H,11,14)(H,12,13)/t7-/m1/s1	CC(C)C(C(=O)O)NC(=O)OC(C)(C)C	0.9417745	0.330599858231437	4	SZXBQTSZISFIAO-UHFFFAOYSA-N	1	1	1	4	1	2	Organic compounds	Organic acids and derivatives	Carboxylic acids and derivatives	1062549	SZXBQTSZISFIAO-SSDOTTSWSA-N
702	1	1	1	3	2	256.129	N-.alpha.-(tert-Butoxycarbonyl)-L-histidine	InChI=1S/C11H17N3O4/c1-11(2,3)18-10(17)14-8(9(15)16)4-7-5-12-6-13-7/h5-6,8H,4H2,1-3H3,(H,12,13)(H,14,17)(H,15,16)/t8-/m0/s1	CC(C)(C)OC(=O)NC(CC1=CN=CN1)C(=O)O	0.871855	0.480206672523846	4	AYMLQYFMYHISQO-UHFFFAOYSA-N	1	1	1	1	1	2	Organic compounds	Organic acids and derivatives	Carboxylic acids and derivatives	1362598	AYMLQYFMYHISQO-QMMMGPOBSA-N
703	1	1	1	32	2	206.081	DL-Indole-3-lacticacid	InChI=1S/C11H11NO3/c13-10(11(14)15)5-7-6-12-9-4-2-1-3-8(7)9/h1-4,6,10,12-13H,5H2,(H,14,15)	C1=CC=C2C(=C1)C(=CN2)CC(C(=O)O)O	0.821229	0.517540388483939	7	XGILAAMKEQUXLS-UHFFFAOYSA-N	4	4	4	4	4	2	Organic compounds	Organoheterocyclic compounds	Indoles and derivatives	1071886	XGILAAMKEQUXLS-UHFFFAOYSA-N
704	7	1	2	1	2	403.357	.delta.-Tocopherol	InChI=1S/C27H46O2/c1-20(2)10-7-11-21(3)12-8-13-22(4)14-9-16-27(6)17-15-24-19-25(28)18-23(5)26(24)29-27/h18-22,28H,7-17H2,1-6H3/t21-,22-,27-/m1/s1	CC1=C2C(=CC(=C1)O)CCC(O2)(C)CCCC(C)CCCC(C)CCCC(C)C	0.7044925	0.935205940039227	2	GZIFEOYASATJEH-UHFFFAOYSA-N	5	6	5	2	6	2	Organic compounds	Lipids and lipid-like molecules	Prenol lipids	1053645	GZIFEOYASATJEH-VHFRWLAGSA-N
705	5	1	4	36	2	285.221	9-cis-Retinal	InChI=1S/C20H28O/c1-16(8-6-9-17(2)13-15-21)11-12-19-18(3)10-7-14-20(19,4)5/h6,8-9,11-13,15H,7,10,14H2,1-5H3/b9-6+,12-11+,16-8-,17-13+	CC1=C(C(CCC1)(C)C)C=CC(=CC=CC(=CC=O)C)C	0.742671	1	1	NCYCYZXNIZJOKI-UHFFFAOYSA-N	3	3	3	3	3	2	Organic compounds	Lipids and lipid-like molecules	Prenol lipids	1364577	NCYCYZXNIZJOKI-MKOSUFFBSA-N
706	2	1	1	1	2	665.1	Nicotinicacidadeninedinucleotide	InChI=1S/C21H26N6O15P2/c22-17-12-18(24-7-23-17)27(8-25-12)20-16(31)14(29)11(41-20)6-39-44(36,37)42-43(34,35)38-5-10-13(28)15(30)19(40-10)26-3-1-2-9(4-26)21(32)33/h1-4,7-8,10-11,13-16,19-20,28-31H,5-6H2,(H4-,22,23,24,32,33,34,35,36,37)/p+1/t10-,11-,13+,14+,15?,16?,19-,20-/m1/s1	C1=CC(=C[N+](=C1)C2C(C(C(O2)COP(=O)(O)OP(=O)(O)OCC3C(C(C(O3)N4C=NC5=C4N=CN=C5N)O)O)O)O)C(=O)O	0.988631	0.923728813559322	1	SENPVEZBRZQVST-UHFFFAOYSA-O	1	1	1	2	1	2	Organic compounds	Nucleosides, nucleotides, and analogues	(5'->5')-dinucleotides	1162006	SENPVEZBRZQVST-FXJSMKSKSA-N
707	2	1	1	4	2	466.316	Glycocholicacid	InChI=1S/C26H43NO6/c1-14(4-7-22(31)27-13-23(32)33)17-5-6-18-24-19(12-21(30)26(17,18)3)25(2)9-8-16(28)10-15(25)11-20(24)29/h14-21,24,28-30H,4-13H2,1-3H3,(H,27,31)(H,32,33)/t14-,15+,16-,17-,18+,19+,20-,21+,24+,25+,26-/m1/s1	CC(CCC(=O)NCC(=O)O)C1CCC2C1(C(CC3C2C(CC4C3(CCC(C4)O)C)O)O)C	0.913336	0.602564102564103	1	RFDAIACWWDREDC-UHFFFAOYSA-N	2	2	2	3	2	2	Organic compounds	Lipids and lipid-like molecules	Steroids and steroid derivatives	1067726	RFDAIACWWDREDC-FRVQLJSFSA-N
708	32	1	5	2	2	263.053	D-Mannitol1-phosphate	InChI=1S/C6H15O9P/c7-1-3(8)5(10)6(11)4(9)2-15-16(12,13)14/h3-11H,1-2H2,(H2,12,13,14)/t3-,4-,5-,6-/m1/s1	C(C(C(C(C(COP(=O)(O)O)O)O)O)O)O	0.78599	0.631578947368421	3	GACTWZZMVMUKNG-UHFFFAOYSA-N	1	5	2	1	5	2	Organic compounds	Organic oxygen compounds	Organooxygen compounds	1053786	GACTWZZMVMUKNG-KVTDHHQDSA-N
709	31	1	1	22	2	263.053	Sorbitol6-phosphate	InChI=1S/C6H15O9P/c7-1-3(8)5(10)6(11)4(9)2-15-16(12,13)14/h3-11H,1-2H2,(H2,12,13,14)/t3-,4+,5+,6+/m0/s1	C(C(C(C(C(COP(=O)(O)O)O)O)O)O)O	0.794050333333333	0.631578947368421	3	GACTWZZMVMUKNG-UHFFFAOYSA-N	1	5	5	2	5	2	Organic compounds	Organic oxygen compounds	Organooxygen compounds	1053959	GACTWZZMVMUKNG-SLPGGIOYSA-N
710	4	1	1	3	2	664.116	.beta.-Nicotinamideadeninedinucleotide	InChI=1S/C21H27N7O14P2/c22-17-12-19(25-7-24-17)28(8-26-12)21-16(32)14(30)11(41-21)6-39-44(36,37)42-43(34,35)38-5-10-13(29)15(31)20(40-10)27-3-1-2-9(4-27)18(23)33/h1-4,7-8,10-11,13-16,20-21,29-32H,5-6H2,(H5-,22,23,24,25,33,34,35,36,37)/t10-,11+,13+,14+,15+,16+,20+,21+/m0/s1	C1=CC(=C[N+](=C1)C2C(C(C(O2)COP(=O)([O-])OP(=O)(O)OCC3C(C(C(O3)N4C=NC5=C4N=CN=C5N)O)O)O)O)C(=O)N	0.9502935	0.948877393792648	2	BAWFJGJZGIEFAR-UHFFFAOYSA-N	1	2	2	2	2	2	Organic compounds	Nucleosides, nucleotides, and analogues	(5'->5')-dinucleotides	1179453	BAWFJGJZGIEFAR-OWXIGJDBSA-N
711	12	5	1	17	2	138.091	Tyramine	InChI=1S/C8H11NO/c9-6-5-7-1-3-8(10)4-2-7/h1-4,10H,5-6,9H2	C1=CC(=CC=C1CCN)O	0.833519666666667	0.31180198825735	6	DZGWFCGJZKJUFP-UHFFFAOYSA-N	6	6	4	6	4	2	Organic compounds	Benzenoids	Benzene and substituted derivatives	1073707	DZGWFCGJZKJUFP-UHFFFAOYSA-N
712	1	1	1	1	2	744.083	.beta.-Nicotinamideadeninedinucleotidephosphate	InChI=1S/C21H28N7O17P3/c22-17-12-19(25-7-24-17)28(8-26-12)21-16(44-46(33,34)35)14(30)11(43-21)6-41-48(38,39)45-47(36,37)40-5-10-13(29)15(31)20(42-10)27-3-1-2-9(4-27)18(23)32/h1-4,7-8,10-11,13-16,20-21,29-31H,5-6H2,(H7-,22,23,24,25,32,33,34,35,36,37,38,39)/t10-,11-,13-,14-,15-,16-,20-,21-/m1/s1	C1=CC(=C[N+](=C1)C2C(C(C(O2)COP(=O)([O-])OP(=O)(O)OCC3C(C(C(O3)N4C=NC5=C4N=CN=C5N)OP(=O)(O)O)O)O)O)C(=O)N	0.911956	0.974025974025974	1	XJLXINKUBYWONI-UHFFFAOYSA-N	1	1	1	1	0	2	Organic compounds	Nucleosides, nucleotides, and analogues	(5'->5')-dinucleotides	1180363	XJLXINKUBYWONI-NNYOXOHSSA-N
713	2	1	1	12	2	169.097	Pyridoxamine	InChI=1S/C8H12N2O2/c1-5-8(12)7(2-9)6(4-11)3-10-5/h3,11-12H,2,4,9H2,1H3	CC1=NC=C(C(=C1[O-])C[NH3+])CO	0.803435333333333	0.772139858653488	3	NHZMQXZHNVQTQA-UHFFFAOYSA-N	5	3	3	3	3	2	Organic compounds	Organoheterocyclic compounds	Pyridines and derivatives	1162100	NHZMQXZHNVQTQA-UHFFFAOYSA-N
714	10	3	2	11	2	131.118	N-Acetylputrescine	InChI=1S/C6H14N2O/c1-6(9)8-5-3-2-4-7/h2-5,7H2,1H3,(H,8,9)	CC(=O)NCCCCN	0.965826142857143	0.0764119601328904	7	KLZGKIDSEJWEDW-UHFFFAOYSA-N	1	1	3	3	1	2	Organic compounds	Organic acids and derivatives	Carboximidic acids and derivatives	1054253	KLZGKIDSEJWEDW-UHFFFAOYSA-N
715	7	4	4	2	2	102.055	L-.alpha.-Amino-.gamma.-butyrolactone	InChI=1S/C4H7NO2/c5-3-1-2-7-4(3)6/h3H,1-2,5H2/t3-/m1/s1	C1COC(=O)C1N	0.834019	0.251737451737452	4	QJPWUUJVYOJNMH-UHFFFAOYSA-N	7	6	6	1	1	2	Organic compounds	Organic acids and derivatives	Carboxylic acids and derivatives	1063668	QJPWUUJVYOJNMH-GSVOUGTGSA-N
716	1	1	1	20	2	441.163	Aminopterin	InChI=1S/C19H20N8O5/c20-15-14-16(27-19(21)26-15)23-8-11(24-14)7-22-10-3-1-9(2-4-10)17(30)25-12(18(31)32)5-6-13(28)29/h1-4,8,12,22H,5-7H2,(H,25,30)(H,28,29)(H,31,32)(H4,20,21,23,26,27)	C1=CC(=CC=C1C(=O)NC(CCC(=O)O)C(=O)O)NCC2=CN=C3C(=N2)C(=NC(=N3)N)N	0.733642333333333	0.636329352608422	3	TVZGACDUOSZQKY-UHFFFAOYSA-N	3	3	3	3	3	2	Organic compounds	Organoheterocyclic compounds	Pteridines and derivatives	1128728	TVZGACDUOSZQKY-UHFFFAOYSA-N
717	1	1	1	8	2	117.091	Hexanoicacid	InChI=1S/C6H12O2/c1-2-3-4-5-6(7)8/h2-5H2,1H3,(H,7,8)	CCCCCC(=O)O	0.809995	0.952380952380952	2	FUZZWVXGSFPDMH-UHFFFAOYSA-N	1	1	1	7	1	2	Organic compounds	Lipids and lipid-like molecules	Fatty Acyls	1343381	FUZZWVXGSFPDMH-UHFFFAOYSA-N
718	17	3	3	34	2	162.055	1H-Indole-3-carboxylicacid	InChI=1S/C9H7NO2/c11-9(12)7-5-10-8-4-2-1-3-6(7)8/h1-5,10H,(H,11,12)	C1=CC=C2C(=C1)C(=CN2)C(=O)O	0.9759805	0.365022172949002	2	KMAKOBLIOCQGJP-UHFFFAOYSA-N	4	2	2	3	2	2	Organic compounds	Organoheterocyclic compounds	Indoles and derivatives	1359678	KMAKOBLIOCQGJP-UHFFFAOYSA-N
719	4	6	3	18	2	138.091	2-Amino-1-phenylethanol	InChI=1S/C8H11NO/c9-6-8(10)7-4-2-1-3-5-7/h1-5,8,10H,6,9H2	C1=CC=C(C=C1)C(CN)O	0.819993	0.274427573005799	6	ULSIYEODSMZIPX-UHFFFAOYSA-N	3	6	4	3	6	2	Organic compounds	Organic nitrogen compounds	Organonitrogen compounds	1058406	ULSIYEODSMZIPX-UHFFFAOYSA-N
720	2	1	1	4	2	492.008	2'-Deoxyadenosine-5'-triphosphate	InChI=1S/C10H16N5O12P3/c11-9-8-10(13-3-12-9)15(4-14-8)7-1-5(16)6(25-7)2-24-29(20,21)27-30(22,23)26-28(17,18)19/h3-7,16H,1-2H2,(H,20,21)(H,22,23)(H2,11,12,13)(H2,17,18,19)/t5-,6+,7+/m0/s1	C1C(C(OC1N2C=NC3=C2N=CN=C3N)COP(=O)(O)OP(=O)(O)OP(=O)(O)O)O	0.774803	0.361623616236162	1	SUYVUBYJARFZHO-UHFFFAOYSA-N	1	1	1	1	1	2	Organic compounds	Nucleosides, nucleotides, and analogues	Purine nucleotides	1179274	SUYVUBYJARFZHO-RRKCRQDMSA-N
721	8	7	6	52	2	139.075	2-Hydroxyphenethylalcohol	InChI=1S/C8H10O2/c9-6-5-7-3-1-2-4-8(7)10/h1-4,9-10H,5-6H2	C1=CC=C(C(=C1)CCO)O	0.815049428571429	0.361979517770126	7	ABFCOJLLBHXNOU-UHFFFAOYSA-N	1	1	1	3	1	2	Organic compounds	Benzenoids	Phenols	1063953	ABFCOJLLBHXNOU-UHFFFAOYSA-N
722	1	1	1	2	2	242.125	Tetrahydro-L-biopterin	InChI=1S/C9H15N5O3/c1-3(15)6(16)4-2-11-7-5(12-4)8(17)14-9(10)13-7/h3-4,6,12,15-16H,2H2,1H3,(H4,10,11,13,14,17)/t3-,4+,6-/m0/s1	CC(C(C1CNC2=C(N1)C(=O)N=C(N2)N)O)O	0.644382	0.61025641025641	1	FNKQXYHWGSIFBK-UHFFFAOYSA-N	1	1	1	1	0	2	Organic compounds	Organoheterocyclic compounds	Pteridines and derivatives	1374893	FNKQXYHWGSIFBK-RPDRRWSUSA-N
723	2	1	2	15	2	285.221	alltrans-Retinal	InChI=1S/C20H28O/c1-16(8-6-9-17(2)13-15-21)11-12-19-18(3)10-7-14-20(19,4)5/h6,8-9,11-13,15H,7,10,14H2,1-5H3/b9-6+,12-11+,16-8+,17-13+	CC1=C(C(CCC1)(C)C)C=CC(=CC=CC(=CC=O)C)C	0.742671	1	1	NCYCYZXNIZJOKI-UHFFFAOYSA-N	3	3	3	2	3	2	Organic compounds	Lipids and lipid-like molecules	Prenol lipids	1066880	NCYCYZXNIZJOKI-OVSJKPMPSA-N
724	3	3	3	7	2	483.992	Cytidine5'-triphosphate	InChI=1S/C9H16N3O14P3/c10-5-1-2-12(9(15)11-5)8-7(14)6(13)4(24-8)3-23-28(19,20)26-29(21,22)25-27(16,17)18/h1-2,4,6-8,13-14H,3H2,(H,19,20)(H,21,22)(H2,10,11,15)(H2,16,17,18)/t4-,6-,7-,8-/m1/s1	C1=CN(C(=O)N=C1N)C2C(C(C(O2)COP(=O)(O)OP(=O)(O)OP(=O)(O)O)O)O	0.774803	0.361623616236162	1	PCDQPRRSZKQHHS-UHFFFAOYSA-N	1	1	1	1	2	2	Organic compounds	Organic oxygen compounds	Organooxygen compounds	1161216	PCDQPRRSZKQHHS-XVFCMESISA-N
725	72	9	3	78	2	153.055	2-Acetylresorcinol	InChI=1S/C8H8O3/c1-5(9)8-6(10)3-2-4-7(8)11/h2-4,10-11H,1H3	CC(=O)C1=C(C=CC=C1O)O	0.9121315	0.444606372650995	10	YPTJKHVBDCRKNF-UHFFFAOYSA-N	9	3	3	4	3	2	Organic compounds	Organic oxygen compounds	Organooxygen compounds	1353049	YPTJKHVBDCRKNF-UHFFFAOYSA-N
726	73	2	3	20	2	153.055	2,5-Dihydroxyacetophenone	InChI=1S/C8H8O3/c1-5(9)7-4-6(10)2-3-8(7)11/h2-4,10-11H,1H3	CC(=O)C1=C(C=CC(=C1)O)O	0.9075933	0.462328163691957	10	WLDWSGZHNBANIO-UHFFFAOYSA-N	9	3	3	3	3	2	Organic compounds	Organic oxygen compounds	Organooxygen compounds	1353136	WLDWSGZHNBANIO-UHFFFAOYSA-N
727	3	1	1	107	2	391.212	Cys-Ile-Arg	InChI=1S/C15H30N6O4S/c1-3-8(2)11(21-12(22)9(16)7-26)13(23)20-10(14(24)25)5-4-6-19-15(17)18/h8-11,26H,3-7,16H2,1-2H3,(H,20,23)(H,21,22)(H,24,25)(H4,17,18,19)	CCC(C)C(C(=O)NC(CCCN=C(N)N)C(=O)O)NC(=O)C(CS)N	0.800408333333333	0.773135296792073	3	UVZFZTWNHOQWNK-UHFFFAOYSA-N	8	8	8	3	8	2	Organic compounds	Organic acids and derivatives	Carboxylic acids and derivatives	1085971	UVZFZTWNHOQWNK-UHFFFAOYSA-N
728	11	2	2	90	2	441.191	Cys-Tyr-Arg	InChI=1S/C18H28N6O5S/c19-12(9-30)15(26)24-14(8-10-3-5-11(25)6-4-10)16(27)23-13(17(28)29)2-1-7-22-18(20)21/h3-6,12-14,25,30H,1-2,7-9,19H2,(H,23,27)(H,24,26)(H,28,29)(H4,20,21,22)	C1=CC(=CC=C1CC(C(=O)NC(CCCN=C(N)N)C(=O)O)NC(=O)C(CS)N)O	0.746726666666667	0.615367544912999	3	MJOYUXLETJMQGG-UHFFFAOYSA-N	2	2	2	2	2	2	Organic compounds	Organic acids and derivatives	Carboxylic acids and derivatives	1079156	MJOYUXLETJMQGG-UHFFFAOYSA-N
729	22	1	1	74	2	310.14	Gly-Ala-Tyr	InChI=1S/C14H19N3O5/c1-8(16-12(19)7-15)13(20)17-11(14(21)22)6-9-2-4-10(18)5-3-9/h2-5,8,11,18H,6-7,15H2,1H3,(H,16,19)(H,17,20)(H,21,22)	CC(C(=O)NC(CC1=CC=C(C=C1)O)C(=O)O)NC(=O)CN	0.844043	0.94047619047619	1	QIZJOTQTCAGKPU-UHFFFAOYSA-N	10	1	1	5	1	2	Organic compounds	Organic acids and derivatives	Carboxylic acids and derivatives	1079589	QIZJOTQTCAGKPU-UHFFFAOYSA-N
730	3	1	3	14	2	474.282	Trp-Ile-Arg	InChI=1S/C23H35N7O4/c1-3-13(2)19(21(32)29-18(22(33)34)9-6-10-27-23(25)26)30-20(31)16(24)11-14-12-28-17-8-5-4-7-15(14)17/h4-5,7-8,12-13,16,18-19,28H,3,6,9-11,24H2,1-2H3,(H,29,32)(H,30,31)(H,33,34)(H4,25,26,27)	CCC(C)C(C(=O)NC(CCCN=C(N)N)C(=O)O)NC(=O)C(CC1=CNC2=CC=CC=C21)N	0.928571555555556	0.876874069304162	9	GQHAIUPYZPTADF-UHFFFAOYSA-N	2	2	2	4	2	2	Organic compounds	Organic acids and derivatives	Carboxylic acids and derivatives	1089677	GQHAIUPYZPTADF-UHFFFAOYSA-N
731	4	1	2	7	2	460.267	Trp-Val-Arg	InChI=1S/C22H33N7O4/c1-12(2)18(20(31)28-17(21(32)33)8-5-9-26-22(24)25)29-19(30)15(23)10-13-11-27-16-7-4-3-6-14(13)16/h3-4,6-7,11-12,15,17-18,27H,5,8-10,23H2,1-2H3,(H,28,31)(H,29,30)(H,32,33)(H4,24,25,26)	CC(C)C(C(=O)NC(CCCN=C(N)N)C(=O)O)NC(=O)C(CC1=CNC2=CC=CC=C21)N	0.926045857142857	0.957963992815399	7	MBLJBGZWLHTJBH-UHFFFAOYSA-N	5	6	6	5	6	2	Organic compounds	Organic acids and derivatives	Carboxylic acids and derivatives	1089643	MBLJBGZWLHTJBH-UHFFFAOYSA-N
732	1	1	2	52	2	418.22	Trp-Gly-Arg	InChI=1S/C19H27N7O4/c20-13(8-11-9-24-14-5-2-1-4-12(11)14)17(28)25-10-16(27)26-15(18(29)30)6-3-7-23-19(21)22/h1-2,4-5,9,13,15,24H,3,6-8,10,20H2,(H,25,28)(H,26,27)(H,29,30)(H4,21,22,23)	C1=CC=C2C(=C1)C(=CN2)CC(C(=O)NCC(=O)NC(CCCN=C(N)N)C(=O)O)N	0.908161	0.888696471024941	10	HQJOVVWAPQPYDS-UHFFFAOYSA-N	5	5	5	6	5	2	Organic compounds	Organic acids and derivatives	Carboxylic acids and derivatives	1089417	HQJOVVWAPQPYDS-UHFFFAOYSA-N
733	1	1	2	37	2	432.235	Trp-Ala-Arg	InChI=1S/C20H29N7O4/c1-11(17(28)27-16(19(30)31)7-4-8-24-20(22)23)26-18(29)14(21)9-12-10-25-15-6-3-2-5-13(12)15/h2-3,5-6,10-11,14,16,25H,4,7-9,21H2,1H3,(H,26,29)(H,27,28)(H,30,31)(H4,22,23,24)	CC(C(=O)NC(CCCN=C(N)N)C(=O)O)NC(=O)C(CC1=CNC2=CC=CC=C21)N	0.909322	0.83959781321907	10	QAXCHNZDPLSFPC-UHFFFAOYSA-N	2	2	2	1	2	2	Organic compounds	Organic acids and derivatives	Carboxylic acids and derivatives	1089509	QAXCHNZDPLSFPC-UHFFFAOYSA-N
734	11	1	3	6	2	374.24	Asn-Ile-Lys	InChI=1S/C16H31N5O5/c1-3-9(2)13(21-14(23)10(18)8-12(19)22)15(24)20-11(16(25)26)6-4-5-7-17/h9-11,13H,3-8,17-18H2,1-2H3,(H2,19,22)(H,20,24)(H,21,23)(H,25,26)	CCC(C)C(C(=O)NC(CCCCN)C(=O)O)NC(=O)C(CC(=O)N)N	0.92992475	0.843434343434343	4	ACKNRKFVYUVWAC-UHFFFAOYSA-N	3	1	1	3	1	2	Organic compounds	Organic acids and derivatives	Carboxylic acids and derivatives	1086588	ACKNRKFVYUVWAC-UHFFFAOYSA-N
735	8	2	4	19	2	374.24	Asn-Leu-Lys	InChI=1S/C16H31N5O5/c1-9(2)7-12(21-14(23)10(18)8-13(19)22)15(24)20-11(16(25)26)5-3-4-6-17/h9-12H,3-8,17-18H2,1-2H3,(H2,19,22)(H,20,24)(H,21,23)(H,25,26)	CC(C)CC(C(=O)NC(CCCCN)C(=O)O)NC(=O)C(CC(=O)N)N	0.93696125	0.843434343434343	4	YVXRYLVELQYAEQ-UHFFFAOYSA-N	3	1	1	1	1	2	Organic compounds	Organic acids and derivatives	Carboxylic acids and derivatives	1087105	YVXRYLVELQYAEQ-UHFFFAOYSA-N
736	2	1	2	1	2	255.145	His-Val	InChI=1S/C11H18N4O3/c1-6(2)9(11(17)18)15-10(16)8(12)3-7-4-13-5-14-7/h4-6,8-9H,3,12H2,1-2H3,(H,13,14)(H,15,16)(H,17,18)/t8-,9-/m0/s1	CC(C)C(C(=O)O)NC(=O)C(CC1=CN=CN1)N	0.924186333333333	0.78778972520908	3	VLDVBZICYBVQHB-UHFFFAOYSA-N	2	2	2	2	2	2	Organic compounds	Organic acids and derivatives	Carboxylic acids and derivatives	1631293	VLDVBZICYBVQHB-IUCAKERBSA-N
737	1	1	1	42	2	319.14	Asn-Trp	InChI=1S/C15H18N4O4/c16-10(6-13(17)20)14(21)19-12(15(22)23)5-8-7-18-11-4-2-1-3-9(8)11/h1-4,7,10,12,18H,5-6,16H2,(H2,17,20)(H,19,21)(H,22,23)/t10-,12-/m0/s1	C1=CC=C2C(=C1)C(=CN2)CC(C(=O)O)NC(=O)C(CC(=O)N)N	0.811970625	0.628407502449619	8	RGGVDKVXLBOLNS-UHFFFAOYSA-N	3	3	3	2	3	2	Organic compounds	Organic acids and derivatives	Carboxylic acids and derivatives	1631518	RGGVDKVXLBOLNS-JQWIXIFHSA-N
738	164	164	164	135	2	271.06	Thr-Cys(Trioxidation)	InChI=1S/C7H14N2O7S/c1-3(10)5(8)6(11)9-4(7(12)13)2-17(14,15)16/h3-5,10H,2,8H2,1H3,(H,9,11)(H,12,13)(H,14,15,16)	CC(C(C(=O)NC(CS(=O)(=O)O)C(=O)O)N)O	0.740888	0.194805194805195	1	BROPGEAFKQWLJV-UHFFFAOYSA-N	3	3	3	4	3	2	Organic compounds	Organic acids and derivatives	Carboxylic acids and derivatives	1087373	BROPGEAFKQWLJV-UHFFFAOYSA-N
739	1	2	2	4	2	233.113	Val-Asp	InChI=1S/C9H16N2O5/c1-4(2)7(10)8(14)11-5(9(15)16)3-6(12)13/h4-5,7H,3,10H2,1-2H3,(H,11,14)(H,12,13)(H,15,16)/t5-,7-/m0/s1	CC(C)C(C(=O)NC(CC(=O)O)C(=O)O)N	0.8849255	0.338092439975008	4	OBTCMSPFOITUIJ-UHFFFAOYSA-N	2	2	2	2	2	2	Organic compounds	Organic acids and derivatives	Carboxylic acids and derivatives	1097253	OBTCMSPFOITUIJ-FSPLSTOPSA-N
740	2	2	4	3	2	269.161	His-Ile	InChI=1S/C12H20N4O3/c1-3-7(2)10(12(18)19)16-11(17)9(13)4-8-5-14-6-15-8/h5-7,9-10H,3-4,13H2,1-2H3,(H,14,15)(H,16,17)(H,18,19)/t7-,9-,10-/m0/s1	CCC(C)C(C(=O)O)NC(=O)C(CC1=CN=CN1)N	0.87648575	0.622581084719952	4	IDXZDKMBEXLFMB-UHFFFAOYSA-N	1	1	1	10	1	2	Organic compounds	Organic acids and derivatives	Carboxylic acids and derivatives	1640430	IDXZDKMBEXLFMB-HGNGGELXSA-N
741	47	1	1	16	2	280.096	Asn-Met(O)	InChI=1S/C9H17N3O5S/c1-18(17)3-2-6(9(15)16)12-8(14)5(10)4-7(11)13/h5-6H,2-4,10H2,1H3,(H2,11,13)(H,12,14)(H,15,16)	CS(=O)CCC(C(=O)O)NC(=O)C(CC(=O)N)N	0.845478285714286	0.519172586038464	7	URJAZMITODYBPX-UHFFFAOYSA-N	1	10	10	10	10	2	Organic compounds	Organic acids and derivatives	Carboxylic acids and derivatives	1087642	URJAZMITODYBPX-UHFFFAOYSA-N
742	3	1	1	49	2	294.112	Gln-Met(O)	InChI=1S/C10H19N3O5S/c1-19(18)5-4-7(10(16)17)13-9(15)6(11)2-3-8(12)14/h6-7H,2-5,11H2,1H3,(H2,12,14)(H,13,15)(H,16,17)	CS(=O)CCC(C(=O)O)NC(=O)C(CCC(=O)N)N	0.88394775	0.726087772942277	4	WGTFBXCNJFOIIE-UHFFFAOYSA-N	7	7	7	2	7	2	Organic compounds	Organic acids and derivatives	Carboxylic acids and derivatives	1087645	WGTFBXCNJFOIIE-UHFFFAOYSA-N
743	4	1	1	8	2	258.108	PyroGlu-Gln	InChI=1S/C10H15N3O5/c11-7(14)3-1-6(10(17)18)13-9(16)5-2-4-8(15)12-5/h5-6H,1-4H2,(H2,11,14)(H,12,15)(H,13,16)(H,17,18)	C1CC(=O)NC1C(=O)NC(CCC(=O)N)C(=O)O	0.852401625	0.661868973844095	8	ILAITOFTZJRIFJ-UHFFFAOYSA-N	1	1	1	5	1	2	Organic compounds	Organic acids and derivatives	Carboxylic acids and derivatives	1087719	ILAITOFTZJRIFJ-UHFFFAOYSA-N
744	1	1	1	19	2	316.129	PyroGlu-Trp	InChI=1S/C16H17N3O4/c20-14-6-5-12(18-14)15(21)19-13(16(22)23)7-9-8-17-11-4-2-1-3-10(9)11/h1-4,8,12-13,17H,5-7H2,(H,18,20)(H,19,21)(H,22,23)	C1CC(=O)NC1C(=O)NC(CC2=CNC3=CC=CC=C32)C(=O)O	0.846643142857143	0.645385457475187	7	QMMASWWWQRGQQC-UHFFFAOYSA-N	2	2	2	7	2	2	Organic compounds	Organic acids and derivatives	Carboxylic acids and derivatives	1632494	QMMASWWWQRGQQC-UHFFFAOYSA-N
745	2	1	1	1	2	253.118	Ala-Tyr	InChI=1S/C12H16N2O4/c1-7(13)11(16)14-10(12(17)18)6-8-2-4-9(15)5-3-8/h2-5,7,10,15H,6,13H2,1H3,(H,14,16)(H,17,18)/t7-,10+/m0/s1	CC(C(=O)NC(CC1=CC=C(C=C1)O)C(=O)O)N	0.844043	0.94047619047619	1	ALZVPLKYDKJKQU-UHFFFAOYSA-N	9	3	3	4	3	2	Organic compounds	Organic acids and derivatives	Carboxylic acids and derivatives	1089871	ALZVPLKYDKJKQU-OIBJUYFYSA-N
746	1	1	2	31	2	319.14	His-Tyr	InChI=1S/C15H18N4O4/c16-12(6-10-7-17-8-18-10)14(21)19-13(15(22)23)5-9-1-3-11(20)4-2-9/h1-4,7-8,12-13,20H,5-6,16H2,(H,17,18)(H,19,21)(H,22,23)/t12-,13-/m0/s1	C1=CC(=CC=C1CC(C(=O)O)NC(=O)C(CC2=CN=CN2)N)O	0.88242675	0.564230384906469	4	HTOOKGDPMXSJSY-UHFFFAOYSA-N	5	5	5	5	5	2	Organic compounds	Organic acids and derivatives	Carboxylic acids and derivatives	1631323	HTOOKGDPMXSJSY-STQMWFEESA-N
747	2	2	2	15	2	303.177	Gly-Ala-Arg	InChI=1S/C11H22N6O4/c1-6(16-8(18)5-12)9(19)17-7(10(20)21)3-2-4-15-11(13)14/h6-7H,2-5,12H2,1H3,(H,16,18)(H,17,19)(H,20,21)(H4,13,14,15)	CC(C(=O)NC(CCCN=C(N)N)C(=O)O)NC(=O)CN	0.9271488	0.932620921295992	5	PUUYVMYCMIWHFE-UHFFFAOYSA-N	3	3	3	2	3	2	Organic compounds	Organic acids and derivatives	Carboxylic acids and derivatives	1088789	PUUYVMYCMIWHFE-UHFFFAOYSA-N
748	1	1	1	31	2	303.177	Ala-Gly-Arg	InChI=1S/C11H22N6O4/c1-6(12)9(19)16-5-8(18)17-7(10(20)21)3-2-4-15-11(13)14/h6-7H,2-5,12H2,1H3,(H,16,19)(H,17,18)(H,20,21)(H4,13,14,15)	CC(C(=O)NCC(=O)NC(CCCN=C(N)N)C(=O)O)N	0.895087	0.858940023126717	4	WGDNWOMKBUXFHR-UHFFFAOYSA-N	3	3	3	4	3	2	Organic compounds	Organic acids and derivatives	Carboxylic acids and derivatives	1088790	WGDNWOMKBUXFHR-UHFFFAOYSA-N
749	18	1	2	10	2	341.193	His-Gly-Lys	InChI=1S/C14H24N6O4/c15-4-2-1-3-11(14(23)24)20-12(21)7-18-13(22)10(16)5-9-6-17-8-19-9/h6,8,10-11H,1-5,7,15-16H2,(H,17,19)(H,18,22)(H,20,21)(H,23,24)	C1=C(NC=N1)CC(C(=O)NCC(=O)NC(CCCCN)C(=O)O)N	0.8637066	0.905718138928815	10	NQKRILCJYCASDV-UHFFFAOYSA-N	6	5	5	2	5	2	Organic compounds	Organic acids and derivatives	Carboxylic acids and derivatives	1088865	NQKRILCJYCASDV-UHFFFAOYSA-N
750	9	2	2	13	2	346.208	Gln-Ala-Lys	InChI=1S/C14H27N5O5/c1-8(18-13(22)9(16)5-6-11(17)20)12(21)19-10(14(23)24)4-2-3-7-15/h8-10H,2-7,15-16H2,1H3,(H2,17,20)(H,18,22)(H,19,21)(H,23,24)	CC(C(=O)NC(CCCCN)C(=O)O)NC(=O)C(CCC(=O)N)N	0.85562125	0.654220160571595	8	MLZRSFQRBDNJON-UHFFFAOYSA-N	5	3	3	3	3	2	Organic compounds	Organic acids and derivatives	Carboxylic acids and derivatives	1088891	MLZRSFQRBDNJON-UHFFFAOYSA-N
751	3	2	2	6	2	346.245	Ala-Lys-Lys	InChI=1S/C15H31N5O4/c1-10(18)13(21)19-11(6-2-4-8-16)14(22)20-12(15(23)24)7-3-5-9-17/h10-12H,2-9,16-18H2,1H3,(H,19,21)(H,20,22)(H,23,24)	CC(C(=O)NC(CCCCN)C(=O)NC(CCCCN)C(=O)O)N	0.898475125	0.869627274848933	8	VCSABYLVNWQYQE-UHFFFAOYSA-N	1	3	3	1	3	2	Organic compounds	Organic acids and derivatives	Carboxylic acids and derivatives	1088892	VCSABYLVNWQYQE-UHFFFAOYSA-N
752	2	1	1	28	2	355.209	Ala-His-Lys	InChI=1S/C15H26N6O4/c1-9(17)13(22)21-12(6-10-7-18-8-19-10)14(23)20-11(15(24)25)4-2-3-5-16/h7-9,11-12H,2-6,16-17H2,1H3,(H,18,19)(H,20,23)(H,21,22)(H,24,25)	CC(C(=O)NC(CC1=CN=CN1)C(=O)NC(CCCCN)C(=O)O)N	0.854225333333333	0.938855605372472	6	SHKGHIFSEAGTNL-UHFFFAOYSA-N	7	7	7	3	7	2	Organic compounds	Organic acids and derivatives	Carboxylic acids and derivatives	1088928	SHKGHIFSEAGTNL-UHFFFAOYSA-N
753	5	2	2	7	2	372.26	Pro-Lys-Lys	InChI=1S/C17H33N5O4/c18-9-3-1-6-13(21-15(23)12-8-5-11-20-12)16(24)22-14(17(25)26)7-2-4-10-19/h12-14,20H,1-11,18-19H2,(H,21,23)(H,22,24)(H,25,26)	C1CC(NC1)C(=O)NC(CCCCN)C(=O)NC(CCCCN)C(=O)O	0.895428777777778	0.78813052023303	9	DWGFLKQSGRUQTI-UHFFFAOYSA-N	2	2	2	1	2	2	Organic compounds	Organic acids and derivatives	Carboxylic acids and derivatives	1089033	DWGFLKQSGRUQTI-UHFFFAOYSA-N
754	3	1	1	15	2	357.25	Pro-Leu-Lys	InChI=1S/C17H32N4O4/c1-11(2)10-14(21-15(22)12-7-5-9-19-12)16(23)20-13(17(24)25)6-3-4-8-18/h11-14,19H,3-10,18H2,1-2H3,(H,20,23)(H,21,22)(H,24,25)	CC(C)CC(C(=O)NC(CCCCN)C(=O)O)NC(=O)C1CCCN1	0.8420954	0.846667956157318	5	MRYUJHGPZQNOAD-UHFFFAOYSA-N	2	2	2	1	2	2	Organic compounds	Organic acids and derivatives	Carboxylic acids and derivatives	1088940	MRYUJHGPZQNOAD-UHFFFAOYSA-N
755	4	3	3	23	2	357.25	Pro-Ile-Lys	InChI=1S/C17H32N4O4/c1-3-11(2)14(21-15(22)12-8-6-10-19-12)16(23)20-13(17(24)25)7-4-5-9-18/h11-14,19H,3-10,18H2,1-2H3,(H,20,23)(H,21,22)(H,24,25)	CCC(C)C(C(=O)NC(CCCCN)C(=O)O)NC(=O)C1CCCN1	0.881378	0.867321336013451	6	LXLFEIHKWGHJJB-UHFFFAOYSA-N	2	2	2	2	2	2	Organic compounds	Organic acids and derivatives	Carboxylic acids and derivatives	1088939	LXLFEIHKWGHJJB-UHFFFAOYSA-N
756	9	2	2	15	2	376.255	Thr-Lys-Lys	InChI=1S/C16H33N5O5/c1-10(22)13(19)15(24)20-11(6-2-4-8-17)14(23)21-12(16(25)26)7-3-5-9-18/h10-13,22H,2-9,17-19H2,1H3,(H,20,24)(H,21,23)(H,25,26)	CC(C(C(=O)NC(CCCCN)C(=O)NC(CCCCN)C(=O)O)N)O	0.85139975	0.799754389405279	8	MGJLBZFUXUGMML-UHFFFAOYSA-N	4	1	1	4	1	2	Organic compounds	Organic acids and derivatives	Carboxylic acids and derivatives	1089088	MGJLBZFUXUGMML-UHFFFAOYSA-N
757	2	2	2	1	2	359.24	Ala-Ile-Arg	InChI=1S/C15H30N6O4/c1-4-8(2)11(21-12(22)9(3)16)13(23)20-10(14(24)25)6-5-7-19-15(17)18/h8-11H,4-7,16H2,1-3H3,(H,20,23)(H,21,22)(H,24,25)(H4,17,18,19)	CCC(C)C(C(=O)NC(CCCN=C(N)N)C(=O)O)NC(=O)C(C)N	0.9393149	0.937010828963813	10	NYDBKUNVSALYPX-UHFFFAOYSA-N	3	3	3	2	3	2	Organic compounds	Organic acids and derivatives	Carboxylic acids and derivatives	1088952	NYDBKUNVSALYPX-UHFFFAOYSA-N
758	1	1	1	6	2	359.24	Ala-Leu-Arg	InChI=1S/C15H30N6O4/c1-8(2)7-11(21-12(22)9(3)16)13(23)20-10(14(24)25)5-4-6-19-15(17)18/h8-11H,4-7,16H2,1-3H3,(H,20,23)(H,21,22)(H,24,25)(H4,17,18,19)	CC(C)CC(C(=O)NC(CCCN=C(N)N)C(=O)O)NC(=O)C(C)N	0.9438488	0.903480025790152	10	YHKANGMVQWRMAP-UHFFFAOYSA-N	3	3	3	1	3	2	Organic compounds	Organic acids and derivatives	Carboxylic acids and derivatives	1088951	YHKANGMVQWRMAP-UHFFFAOYSA-N
759	1	1	2	10	2	360.224	Asn-Val-Lys	InChI=1S/C15H29N5O5/c1-8(2)12(20-13(22)9(17)7-11(18)21)14(23)19-10(15(24)25)5-3-4-6-16/h8-10,12H,3-7,16-17H2,1-2H3,(H2,18,21)(H,19,23)(H,20,22)(H,24,25)	CC(C)C(C(=O)NC(CCCCN)C(=O)O)NC(=O)C(CC(=O)N)N	0.92422475	0.843434343434343	4	LMIWYCWRJVMAIQ-UHFFFAOYSA-N	4	4	4	3	4	2	Organic compounds	Organic acids and derivatives	Carboxylic acids and derivatives	1094789	LMIWYCWRJVMAIQ-UHFFFAOYSA-N
760	9	1	2	28	2	361.183	Gly-Glu-Arg	InChI=1S/C13H24N6O6/c14-6-9(20)18-7(3-4-10(21)22)11(23)19-8(12(24)25)2-1-5-17-13(15)16/h7-8H,1-6,14H2,(H,18,20)(H,19,23)(H,21,22)(H,24,25)(H4,15,16,17)	C(CC(C(=O)O)NC(=O)C(CCC(=O)O)NC(=O)CN)CN=C(N)N	0.93859125	0.890565237401339	8	DHDOADIPGZTAHT-UHFFFAOYSA-N	5	4	4	7	4	2	Organic compounds	Organic acids and derivatives	Carboxylic acids and derivatives	1088974	DHDOADIPGZTAHT-UHFFFAOYSA-N
761	24	2	2	362	2	363.181	Gly-Met-Arg	InChI=1S/C13H26N6O4S/c1-24-6-4-8(18-10(20)7-14)11(21)19-9(12(22)23)3-2-5-17-13(15)16/h8-9H,2-7,14H2,1H3,(H,18,20)(H,19,21)(H,22,23)(H4,15,16,17)	CSCCC(C(=O)NC(CCCN=C(N)N)C(=O)O)NC(=O)CN	0.90961	0.726954749685567	7	BBTCXWTXOXUNFX-UHFFFAOYSA-N	3	3	3	2	3	2	Organic compounds	Organic acids and derivatives	Carboxylic acids and derivatives	1088989	BBTCXWTXOXUNFX-UHFFFAOYSA-N
762	7	2	2	9	2	373.208	Pro-Glu-Lys	InChI=1S/C16H28N4O6/c17-8-2-1-4-12(16(25)26)20-15(24)11(6-7-13(21)22)19-14(23)10-5-3-9-18-10/h10-12,18H,1-9,17H2,(H,19,23)(H,20,24)(H,21,22)(H,25,26)	C1CC(NC1)C(=O)NC(CCC(=O)O)C(=O)NC(CCCCN)C(=O)O	0.818541555555556	0.782439264235648	9	VOZIBWWZSBIXQN-UHFFFAOYSA-N	2	2	2	4	2	2	Organic compounds	Organic acids and derivatives	Carboxylic acids and derivatives	1089037	VOZIBWWZSBIXQN-UHFFFAOYSA-N
763	11	1	1	9	2	374.215	Ala-Gln-Arg	InChI=1S/C14H27N7O5/c1-7(15)11(23)20-8(4-5-10(16)22)12(24)21-9(13(25)26)3-2-6-19-14(17)18/h7-9H,2-6,15H2,1H3,(H2,16,22)(H,20,23)(H,21,24)(H,25,26)(H4,17,18,19)	CC(C(=O)NC(CCC(=O)N)C(=O)NC(CCCN=C(N)N)C(=O)O)N	0.943120875	0.833458856550272	8	CXQODNIBUNQWAS-UHFFFAOYSA-N	3	4	4	1	4	2	Organic compounds	Organic acids and derivatives	Carboxylic acids and derivatives	1089050	CXQODNIBUNQWAS-UHFFFAOYSA-N
764	2	2	2	5	2	374.276	Val-Lys-Lys	InChI=1S/C17H35N5O4/c1-11(2)14(20)16(24)21-12(7-3-5-9-18)15(23)22-13(17(25)26)8-4-6-10-19/h11-14H,3-10,18-20H2,1-2H3,(H,21,24)(H,22,23)(H,25,26)	CC(C)C(C(=O)NC(CCCCN)C(=O)NC(CCCCN)C(=O)O)N	0.857016	0.933652645973858	9	YMTOEGGOCHVGEH-UHFFFAOYSA-N	5	5	5	2	5	2	Organic compounds	Organic acids and derivatives	Carboxylic acids and derivatives	1089062	YMTOEGGOCHVGEH-UHFFFAOYSA-N
765	3	2	2	24	2	375.199	Ala-Glu-Arg	InChI=1S/C14H26N6O6/c1-7(15)11(23)19-8(4-5-10(21)22)12(24)20-9(13(25)26)3-2-6-18-14(16)17/h7-9H,2-6,15H2,1H3,(H,19,23)(H,20,24)(H,21,22)(H,25,26)(H4,16,17,18)	CC(C(=O)NC(CCC(=O)O)C(=O)NC(CCCN=C(N)N)C(=O)O)N	0.9411791	0.890199710688406	10	NWVVKQZOVSTDBQ-UHFFFAOYSA-N	6	6	6	7	6	2	Organic compounds	Organic acids and derivatives	Carboxylic acids and derivatives	1089067	NWVVKQZOVSTDBQ-UHFFFAOYSA-N
766	1	2	2	45	2	381.224	Pro-His-Lys	InChI=1S/C17H28N6O4/c18-6-2-1-4-13(17(26)27)22-16(25)14(8-11-9-19-10-21-11)23-15(24)12-5-3-7-20-12/h9-10,12-14,20H,1-8,18H2,(H,19,21)(H,22,25)(H,23,24)(H,26,27)	C1CC(NC1)C(=O)NC(CC2=CN=CN2)C(=O)NC(CCCCN)C(=O)O	0.8405809	0.753262520554326	10	BAKAHWWRCCUDAF-UHFFFAOYSA-N	4	4	4	5	4	2	Organic compounds	Organic acids and derivatives	Carboxylic acids and derivatives	1089126	BAKAHWWRCCUDAF-UHFFFAOYSA-N
767	1	1	1	15	2	386.24	PyroGlu-Lys-Lys	InChI=1S/C17H31N5O5/c18-9-3-1-5-11(21-16(25)12-7-8-14(23)20-12)15(24)22-13(17(26)27)6-2-4-10-19/h11-13H,1-10,18-19H2,(H,20,23)(H,21,25)(H,22,24)(H,26,27)	C1CC(=O)NC1C(=O)NC(CCCCN)C(=O)NC(CCCCN)C(=O)O	0.822184	0.874033762908804	9	JWDKYDGLZXRQOO-UHFFFAOYSA-N	4	4	4	1	4	2	Organic compounds	Organic acids and derivatives	Carboxylic acids and derivatives	1089147	JWDKYDGLZXRQOO-UHFFFAOYSA-N
768	12	1	2	89	2	387.181	His-Cys-Lys	InChI=1S/C15H26N6O4S/c16-4-2-1-3-11(15(24)25)20-14(23)12(7-26)21-13(22)10(17)5-9-6-18-8-19-9/h6,8,10-12,26H,1-5,7,16-17H2,(H,18,19)(H,20,23)(H,21,22)(H,24,25)	C1=C(NC=N1)CC(C(=O)NC(CS)C(=O)NC(CCCCN)C(=O)O)N	0.8924918	0.844952918674794	10	QSLKWWDKIXMWJV-UHFFFAOYSA-N	1	2	2	1	2	2	Organic compounds	Organic acids and derivatives	Carboxylic acids and derivatives	1089150	QSLKWWDKIXMWJV-UHFFFAOYSA-N
769	4	4	4	5	2	387.271	Val-Leu-Arg	InChI=1S/C17H34N6O4/c1-9(2)8-12(23-15(25)13(18)10(3)4)14(24)22-11(16(26)27)6-5-7-21-17(19)20/h9-13H,5-8,18H2,1-4H3,(H,22,24)(H,23,25)(H,26,27)(H4,19,20,21)	CC(C)CC(C(=O)NC(CCCN=C(N)N)C(=O)O)NC(=O)C(C(C)C)N	0.9361847	0.794036878733851	10	OTJMMKPMLUNTQT-UHFFFAOYSA-N	4	4	4	1	4	2	Organic compounds	Organic acids and derivatives	Carboxylic acids and derivatives	1089158	OTJMMKPMLUNTQT-UHFFFAOYSA-N
770	2	2	2	3	2	388.292	Leu-Lys-Lys	InChI=1S/C18H37N5O4/c1-12(2)11-13(21)16(24)22-14(7-3-5-9-19)17(25)23-15(18(26)27)8-4-6-10-20/h12-15H,3-11,19-21H2,1-2H3,(H,22,24)(H,23,25)(H,26,27)	CC(C)CC(C(=O)NC(CCCCN)C(=O)NC(CCCCN)C(=O)O)N	0.894590333333333	0.796613133199051	9	KPYAOIVPJKPIOU-UHFFFAOYSA-N	2	2	2	1	2	2	Organic compounds	Organic acids and derivatives	Carboxylic acids and derivatives	1089170	KPYAOIVPJKPIOU-UHFFFAOYSA-N
771	1	2	6	16	2	391.234	Pro-Phe-Lys	InChI=1S/C20H30N4O4/c21-11-5-4-9-16(20(27)28)23-19(26)17(13-14-7-2-1-3-8-14)24-18(25)15-10-6-12-22-15/h1-3,7-8,15-17,22H,4-6,9-13,21H2,(H,23,26)(H,24,25)(H,27,28)	C1CC(NC1)C(=O)NC(CC2=CC=CC=C2)C(=O)NC(CCCCN)C(=O)O	0.9366945	0.751063829787234	4	SWRNSCMUXRLHCR-UHFFFAOYSA-N	4	4	4	1	4	2	Organic compounds	Organic acids and derivatives	Carboxylic acids and derivatives	1089216	SWRNSCMUXRLHCR-UHFFFAOYSA-N
772	3	2	2	37	2	393.224	Ala-Phe-Arg	InChI=1S/C18H28N6O4/c1-11(19)15(25)24-14(10-12-6-3-2-4-7-12)16(26)23-13(17(27)28)8-5-9-22-18(20)21/h2-4,6-7,11,13-14H,5,8-10,19H2,1H3,(H,23,26)(H,24,25)(H,27,28)(H4,20,21,22)	CC(C(=O)NC(CC1=CC=CC=C1)C(=O)NC(CCCN=C(N)N)C(=O)O)N	0.9274427	0.833645334557756	10	PEIBBAXIKUAYGN-UHFFFAOYSA-N	6	6	6	7	6	2	Organic compounds	Organic acids and derivatives	Carboxylic acids and derivatives	1089235	PEIBBAXIKUAYGN-UHFFFAOYSA-N
773	1	1	1	121	2	393.224	Phe-Ala-Arg	InChI=1S/C18H28N6O4/c1-11(23-16(26)13(19)10-12-6-3-2-4-7-12)15(25)24-14(17(27)28)8-5-9-22-18(20)21/h2-4,6-7,11,13-14H,5,8-10,19H2,1H3,(H,23,26)(H,24,25)(H,27,28)(H4,20,21,22)	CC(C(=O)NC(CCCN=C(N)N)C(=O)O)NC(=O)C(CC1=CC=CC=C1)N	0.9185372	0.831953554117073	10	JVTMTFMMMHAPCR-UHFFFAOYSA-N	6	6	6	2	6	2	Organic compounds	Organic acids and derivatives	Carboxylic acids and derivatives	1089234	JVTMTFMMMHAPCR-UHFFFAOYSA-N
774	15	1	2	4	2	395.204	Gly-Tyr-Arg	InChI=1S/C17H26N6O5/c18-9-14(25)22-13(8-10-3-5-11(24)6-4-10)15(26)23-12(16(27)28)2-1-7-21-17(19)20/h3-6,12-13,24H,1-2,7-9,18H2,(H,22,25)(H,23,26)(H,27,28)(H4,19,20,21)	C1=CC(=CC=C1CC(C(=O)NC(CCCN=C(N)N)C(=O)O)NC(=O)CN)O	0.9335454	0.73156712725058	5	GWNIGUKSRJBIHX-UHFFFAOYSA-N	2	2	2	1	2	2	Organic compounds	Organic acids and derivatives	Carboxylic acids and derivatives	1089240	GWNIGUKSRJBIHX-UHFFFAOYSA-N
775	5	1	2	9	2	412.267	His-Lys-Lys	InChI=1S/C18H33N7O4/c19-7-3-1-5-14(17(27)25-15(18(28)29)6-2-4-8-20)24-16(26)13(21)9-12-10-22-11-23-12/h10-11,13-15H,1-9,19-21H2,(H,22,23)(H,24,26)(H,25,27)(H,28,29)	C1=C(NC=N1)CC(C(=O)NC(CCCCN)C(=O)NC(CCCCN)C(=O)O)N	0.867807	0.798313089314629	9	UMBKDWGQESDCTO-UHFFFAOYSA-N	2	2	2	1	2	2	Organic compounds	Organic acids and derivatives	Carboxylic acids and derivatives	1089373	UMBKDWGQESDCTO-UHFFFAOYSA-N
776	34	1	3	22	2	397.256	His-Ile-Lys	InChI=1S/C18H32N6O4/c1-3-11(2)15(17(26)23-14(18(27)28)6-4-5-7-19)24-16(25)13(20)8-12-9-21-10-22-12/h9-11,13-15H,3-8,19-20H2,1-2H3,(H,21,22)(H,23,26)(H,24,25)(H,27,28)	CCC(C)C(C(=O)NC(CCCCN)C(=O)O)NC(=O)C(CC1=CN=CN1)N	0.842587875	0.766861624088942	8	QMUHTRISZMFKAY-UHFFFAOYSA-N	1	6	6	1	6	2	Organic compounds	Organic acids and derivatives	Carboxylic acids and derivatives	1089248	QMUHTRISZMFKAY-UHFFFAOYSA-N
777	36	2	4	46	2	397.256	His-Leu-Lys	InChI=1S/C18H32N6O4/c1-11(2)7-15(17(26)23-14(18(27)28)5-3-4-6-19)24-16(25)13(20)8-12-9-21-10-22-12/h9-11,13-15H,3-8,19-20H2,1-2H3,(H,21,22)(H,23,26)(H,24,25)(H,27,28)	CC(C)CC(C(=O)NC(CCCCN)C(=O)O)NC(=O)C(CC1=CN=CN1)N	0.8856326	0.903498709264869	10	RNMNYMDTESKEAJ-UHFFFAOYSA-N	3	6	6	4	6	2	Organic compounds	Organic acids and derivatives	Carboxylic acids and derivatives	1089249	RNMNYMDTESKEAJ-UHFFFAOYSA-N
778	31	1	1	38	2	397.256	Ile-His-Lys	InChI=1S/C18H32N6O4/c1-3-11(2)15(20)17(26)24-14(8-12-9-21-10-22-12)16(25)23-13(18(27)28)6-4-5-7-19/h9-11,13-15H,3-8,19-20H2,1-2H3,(H,21,22)(H,23,25)(H,24,26)(H,27,28)	CCC(C)C(C(=O)NC(CC1=CN=CN1)C(=O)NC(CCCCN)C(=O)O)N	0.86217575	0.88643337069602	8	YBGTWSFIGHUWQE-UHFFFAOYSA-N	1	6	6	8	6	2	Organic compounds	Organic acids and derivatives	Carboxylic acids and derivatives	1089250	YBGTWSFIGHUWQE-UHFFFAOYSA-N
779	1	2	2	21	2	398.215	His-Asn-Lys	InChI=1S/C16H27N7O5/c17-4-2-1-3-11(16(27)28)22-15(26)12(6-13(19)24)23-14(25)10(18)5-9-7-20-8-21-9/h7-8,10-12H,1-6,17-18H2,(H2,19,24)(H,20,21)(H,22,26)(H,23,25)(H,27,28)	C1=C(NC=N1)CC(C(=O)NC(CC(=O)N)C(=O)NC(CCCCN)C(=O)O)N	0.8497612	0.855998853816713	10	LYSVCKOXIDKEEL-UHFFFAOYSA-N	6	6	6	8	6	2	Organic compounds	Organic acids and derivatives	Carboxylic acids and derivatives	1089253	LYSVCKOXIDKEEL-UHFFFAOYSA-N
780	91	2	2	88	2	399.199	His-Asp-Lys	InChI=1S/C16H26N6O6/c17-4-2-1-3-11(16(27)28)21-15(26)12(6-13(23)24)22-14(25)10(18)5-9-7-19-8-20-9/h7-8,10-12H,1-6,17-18H2,(H,19,20)(H,21,26)(H,22,25)(H,23,24)(H,27,28)	C1=C(NC=N1)CC(C(=O)NC(CC(=O)O)C(=O)NC(CCCCN)C(=O)O)N	0.8831207	0.855613290126006	10	BDHUXUFYNUOUIT-UHFFFAOYSA-N	1	3	3	2	3	2	Organic compounds	Organic acids and derivatives	Carboxylic acids and derivatives	1089256	BDHUXUFYNUOUIT-UHFFFAOYSA-N
781	9	4	4	2	2	401.287	Ile-Ile-Arg	InChI=1S/C18H36N6O4/c1-5-10(3)13(19)15(25)24-14(11(4)6-2)16(26)23-12(17(27)28)8-7-9-22-18(20)21/h10-14H,5-9,19H2,1-4H3,(H,23,26)(H,24,25)(H,27,28)(H4,20,21,22)	CCC(C)C(C(=O)NC(C(C)CC)C(=O)NC(CCCN=C(N)N)C(=O)O)N	0.931686777777778	0.930379746835443	9	KYLIZSDYWQQTFM-UHFFFAOYSA-N	3	1	1	2	1	2	Organic compounds	Organic acids and derivatives	Carboxylic acids and derivatives	1089275	KYLIZSDYWQQTFM-UHFFFAOYSA-N
782	5	3	3	1	2	401.287	Ile-Leu-Arg	InChI=1S/C18H36N6O4/c1-5-11(4)14(19)16(26)24-13(9-10(2)3)15(25)23-12(17(27)28)7-6-8-22-18(20)21/h10-14H,5-9,19H2,1-4H3,(H,23,25)(H,24,26)(H,27,28)(H4,20,21,22)	CCC(C)C(C(=O)NC(CC(C)C)C(=O)NC(CCCN=C(N)N)C(=O)O)N	0.932828857142857	0.945473668671809	7	PKGGWLOLRLOPGK-UHFFFAOYSA-N	1	2	2	2	2	2	Organic compounds	Organic acids and derivatives	Carboxylic acids and derivatives	1089274	PKGGWLOLRLOPGK-UHFFFAOYSA-N
783	3	1	1	6	2	401.287	Leu-Ile-Arg	InChI=1S/C18H36N6O4/c1-5-11(4)14(24-15(25)12(19)9-10(2)3)16(26)23-13(17(27)28)7-6-8-22-18(20)21/h10-14H,5-9,19H2,1-4H3,(H,23,26)(H,24,25)(H,27,28)(H4,20,21,22)	CCC(C)C(C(=O)NC(CCCN=C(N)N)C(=O)O)NC(=O)C(CC(C)C)N	0.936154444444444	0.930379746835443	9	AVEGDIAXTDVBJS-UHFFFAOYSA-N	3	2	2	1	2	2	Organic compounds	Organic acids and derivatives	Carboxylic acids and derivatives	1089272	AVEGDIAXTDVBJS-UHFFFAOYSA-N
784	6	2	2	11	2	401.287	Leu-Leu-Arg	InChI=1S/C18H36N6O4/c1-10(2)8-12(19)15(25)24-14(9-11(3)4)16(26)23-13(17(27)28)6-5-7-22-18(20)21/h10-14H,5-9,19H2,1-4H3,(H,23,26)(H,24,25)(H,27,28)(H4,20,21,22)	CC(C)CC(C(=O)NC(CC(C)C)C(=O)NC(CCCN=C(N)N)C(=O)O)N	0.9525758	0.938362180315164	10	DSFYPIUSAMSERP-UHFFFAOYSA-N	2	1	1	2	1	2	Organic compounds	Organic acids and derivatives	Carboxylic acids and derivatives	1089273	DSFYPIUSAMSERP-UHFFFAOYSA-N
785	4	2	4	21	2	402.246	Leu-Asn-Arg	InChI=1S/C16H31N7O5/c1-8(2)6-9(17)13(25)23-11(7-12(18)24)14(26)22-10(15(27)28)4-3-5-21-16(19)20/h8-11H,3-7,17H2,1-2H3,(H2,18,24)(H,22,26)(H,23,25)(H,27,28)(H4,19,20,21)	CC(C)CC(C(=O)NC(CC(=O)N)C(=O)NC(CCCN=C(N)N)C(=O)O)N	0.9417	0.757906611195432	7	IGUOAYLTQJLPPD-UHFFFAOYSA-N	1	1	1	2	1	2	Organic compounds	Organic acids and derivatives	Carboxylic acids and derivatives	1089281	IGUOAYLTQJLPPD-UHFFFAOYSA-N
786	3	1	1	23	2	402.246	Ile-Asn-Arg	InChI=1S/C16H31N7O5/c1-3-8(2)12(18)14(26)23-10(7-11(17)24)13(25)22-9(15(27)28)5-4-6-21-16(19)20/h8-10,12H,3-7,18H2,1-2H3,(H2,17,24)(H,22,25)(H,23,26)(H,27,28)(H4,19,20,21)	CCC(C)C(C(=O)NC(CC(=O)N)C(=O)NC(CCCN=C(N)N)C(=O)O)N	0.9361348	0.849640684245033	5	YKRIXHPEIZUDDY-UHFFFAOYSA-N	1	1	1	4	1	2	Organic compounds	Organic acids and derivatives	Carboxylic acids and derivatives	1089280	YKRIXHPEIZUDDY-UHFFFAOYSA-N
787	5	1	1	16	2	402.246	Val-Gln-Arg	InChI=1S/C16H31N7O5/c1-8(2)12(18)14(26)22-9(5-6-11(17)24)13(25)23-10(15(27)28)4-3-7-21-16(19)20/h8-10,12H,3-7,18H2,1-2H3,(H2,17,24)(H,22,26)(H,23,25)(H,27,28)(H4,19,20,21)	CC(C)C(C(=O)NC(CCC(=O)N)C(=O)NC(CCCN=C(N)N)C(=O)O)N	0.9436932	0.81334622795832	10	XTAUQCGQFJQGEJ-UHFFFAOYSA-N	1	1	1	4	1	2	Organic compounds	Organic acids and derivatives	Carboxylic acids and derivatives	1089277	XTAUQCGQFJQGEJ-UHFFFAOYSA-N
788	5	2	2	29	2	403.23	Val-Glu-Arg	InChI=1S/C16H30N6O6/c1-8(2)12(17)14(26)21-9(5-6-11(23)24)13(25)22-10(15(27)28)4-3-7-20-16(18)19/h8-10,12H,3-7,17H2,1-2H3,(H,21,26)(H,22,25)(H,23,24)(H,27,28)(H4,18,19,20)	CC(C)C(C(=O)NC(CCC(=O)O)C(=O)NC(CCCN=C(N)N)C(=O)O)N	0.9257935	0.710224892470274	6	BRPKEERLGYNCNC-UHFFFAOYSA-N	2	2	2	9	2	2	Organic compounds	Organic acids and derivatives	Carboxylic acids and derivatives	1089292	BRPKEERLGYNCNC-UHFFFAOYSA-N
789	1	1	1	6	2	421.231	His-His-Lys	InChI=1S/C18H28N8O4/c19-4-2-1-3-14(18(29)30)25-17(28)15(6-12-8-22-10-24-12)26-16(27)13(20)5-11-7-21-9-23-11/h7-10,13-15H,1-6,19-20H2,(H,21,23)(H,22,24)(H,25,28)(H,26,27)(H,29,30)	C1=C(NC=N1)CC(C(=O)NC(CC2=CN=CN2)C(=O)NC(CCCCN)C(=O)O)N	0.8869333	0.885871733440897	10	AKAPKBNIVNPIPO-UHFFFAOYSA-N	5	5	5	1	5	2	Organic compounds	Organic acids and derivatives	Carboxylic acids and derivatives	1089445	AKAPKBNIVNPIPO-UHFFFAOYSA-N
790	2	2	2	10	2	405.228	Val-Met-Arg	InChI=1S/C16H32N6O4S/c1-9(2)12(17)14(24)21-10(6-8-27-3)13(23)22-11(15(25)26)5-4-7-20-16(18)19/h9-12H,4-8,17H2,1-3H3,(H,21,24)(H,22,23)(H,25,26)(H4,18,19,20)	CC(C)C(C(=O)NC(CCSC)C(=O)NC(CCCN=C(N)N)C(=O)O)N	0.9402704	0.748749900185913	10	OJPRSVJGNCAKQX-UHFFFAOYSA-N	6	6	6	5	6	2	Organic compounds	Organic acids and derivatives	Carboxylic acids and derivatives	1089320	OJPRSVJGNCAKQX-UHFFFAOYSA-N
791	4	1	1	10	2	406.248	Met-Lys-Lys	InChI=1S/C17H35N5O4S/c1-27-11-8-12(20)15(23)21-13(6-2-4-9-18)16(24)22-14(17(25)26)7-3-5-10-19/h12-14H,2-11,18-20H2,1H3,(H,21,23)(H,22,24)(H,25,26)	CSCCC(C(=O)NC(CCCCN)C(=O)NC(CCCCN)C(=O)O)N	0.8707555	0.725014583239487	8	HAQLBBVZAGMESV-UHFFFAOYSA-N	3	3	3	1	3	2	Organic compounds	Organic acids and derivatives	Carboxylic acids and derivatives	1089330	HAQLBBVZAGMESV-UHFFFAOYSA-N
792	1	1	2	20	2	424.219	Asn-Tyr-Lys	InChI=1S/C19H29N5O6/c20-8-2-1-3-14(19(29)30)23-18(28)15(9-11-4-6-12(25)7-5-11)24-17(27)13(21)10-16(22)26/h4-7,13-15,25H,1-3,8-10,20-21H2,(H2,22,26)(H,23,28)(H,24,27)(H,29,30)	C1=CC(=CC=C1CC(C(=O)NC(CCCCN)C(=O)O)NC(=O)C(CC(=O)N)N)O	0.90967125	0.735714285714286	4	QNNBHTFDFFFHGC-UHFFFAOYSA-N	2	2	2	5	2	2	Organic compounds	Organic acids and derivatives	Carboxylic acids and derivatives	1094812	QNNBHTFDFFFHGC-UHFFFAOYSA-N
793	5	2	3	51	2	407.229	Pro-Tyr-Lys	InChI=1S/C20H30N4O5/c21-10-2-1-4-16(20(28)29)23-19(27)17(12-13-6-8-14(25)9-7-13)24-18(26)15-5-3-11-22-15/h6-9,15-17,22,25H,1-5,10-12,21H2,(H,23,27)(H,24,26)(H,28,29)	C1CC(NC1)C(=O)NC(CC2=CC=C(C=C2)O)C(=O)NC(CCCCN)C(=O)O	0.874253333333333	0.658248005369289	6	UIUWGMRJTWHIJZ-UHFFFAOYSA-N	9	3	3	2	3	2	Organic compounds	Organic acids and derivatives	Carboxylic acids and derivatives	1089342	UIUWGMRJTWHIJZ-UHFFFAOYSA-N
794	1	1	2	20	2	408.224	Asn-Phe-Lys	InChI=1S/C19H29N5O5/c20-9-5-4-8-14(19(28)29)23-18(27)15(10-12-6-2-1-3-7-12)24-17(26)13(21)11-16(22)25/h1-3,6-7,13-15H,4-5,8-11,20-21H2,(H2,22,25)(H,23,27)(H,24,26)(H,28,29)	C1=CC=C(C=C1)CC(C(=O)NC(CCCCN)C(=O)O)NC(=O)C(CC(=O)N)N	0.937583	0.766017316017316	4	RVHGJNGNKGDCPX-UHFFFAOYSA-N	5	5	5	5	5	2	Organic compounds	Organic acids and derivatives	Carboxylic acids and derivatives	1094618	RVHGJNGNKGDCPX-UHFFFAOYSA-N
795	9	2	2	47	2	409.219	Tyr-Ala-Arg	InChI=1S/C18H28N6O5/c1-10(15(26)24-14(17(28)29)3-2-8-22-18(20)21)23-16(27)13(19)9-11-4-6-12(25)7-5-11/h4-7,10,13-14,25H,2-3,8-9,19H2,1H3,(H,23,27)(H,24,26)(H,28,29)(H4,20,21,22)	CC(C(=O)NC(CCCN=C(N)N)C(=O)O)NC(=O)C(CC1=CC=C(C=C1)O)N	0.9187475	0.849443156436064	8	NIHNMOSRSAYZIT-UHFFFAOYSA-N	2	3	3	2	3	2	Organic compounds	Organic acids and derivatives	Carboxylic acids and derivatives	1089361	NIHNMOSRSAYZIT-UHFFFAOYSA-N
796	4	2	2	48	2	409.219	Ala-Tyr-Arg	InChI=1S/C18H28N6O5/c1-10(19)15(26)24-14(9-11-4-6-12(25)7-5-11)16(27)23-13(17(28)29)3-2-8-22-18(20)21/h4-7,10,13-14,25H,2-3,8-9,19H2,1H3,(H,23,27)(H,24,26)(H,28,29)(H4,20,21,22)	CC(C(=O)NC(CC1=CC=C(C=C1)O)C(=O)NC(CCCN=C(N)N)C(=O)O)N	0.9364685	0.892540671512634	10	MTDDMSUUXNQMKK-UHFFFAOYSA-N	3	3	3	5	3	2	Organic compounds	Organic acids and derivatives	Carboxylic acids and derivatives	1089360	MTDDMSUUXNQMKK-UHFFFAOYSA-N
797	1	1	1	10	2	411.246	Val-His-Arg	InChI=1S/C17H30N8O4/c1-9(2)13(18)15(27)25-12(6-10-7-21-8-23-10)14(26)24-11(16(28)29)4-3-5-22-17(19)20/h7-9,11-13H,3-6,18H2,1-2H3,(H,21,23)(H,24,26)(H,25,27)(H,28,29)(H4,19,20,22)	CC(C)C(C(=O)NC(CC1=CN=CN1)C(=O)NC(CCCN=C(N)N)C(=O)O)N	0.916714888888889	0.836097958002188	9	OPGWZDIYEYJVRX-UHFFFAOYSA-N	4	4	4	5	4	2	Organic compounds	Organic acids and derivatives	Carboxylic acids and derivatives	1089368	OPGWZDIYEYJVRX-UHFFFAOYSA-N
798	4	1	2	27	2	412.23	His-Gln-Lys	InChI=1S/C17H29N7O5/c18-6-2-1-3-13(17(28)29)24-16(27)12(4-5-14(20)25)23-15(26)11(19)7-10-8-21-9-22-10/h8-9,11-13H,1-7,18-19H2,(H2,20,25)(H,21,22)(H,23,26)(H,24,27)(H,28,29)	C1=C(NC=N1)CC(C(=O)NC(CCC(=O)N)C(=O)NC(CCCCN)C(=O)O)N	0.8456205	0.832556115735568	4	NWGXCPUKPVISSJ-UHFFFAOYSA-N	6	6	6	6	6	2	Organic compounds	Organic acids and derivatives	Carboxylic acids and derivatives	1089371	NWGXCPUKPVISSJ-UHFFFAOYSA-N
799	1	1	2	9	2	413.214	His-Glu-Lys	InChI=1S/C17H28N6O6/c18-6-2-1-3-13(17(28)29)23-16(27)12(4-5-14(24)25)22-15(26)11(19)7-10-8-20-9-21-10/h8-9,11-13H,1-7,18-19H2,(H,20,21)(H,22,26)(H,23,27)(H,24,25)(H,28,29)	C1=C(NC=N1)CC(C(=O)NC(CCC(=O)O)C(=O)NC(CCCCN)C(=O)O)N	0.868527666666667	0.881101903520694	9	JCOSMKPAOYDKRO-UHFFFAOYSA-N	3	3	3	3	3	2	Organic compounds	Organic acids and derivatives	Carboxylic acids and derivatives	1089377	JCOSMKPAOYDKRO-UHFFFAOYSA-N
800	2	2	2	1	2	416.262	Leu-Gln-Arg	InChI=1S/C17H33N7O5/c1-9(2)8-10(18)14(26)23-11(5-6-13(19)25)15(27)24-12(16(28)29)4-3-7-22-17(20)21/h9-12H,3-8,18H2,1-2H3,(H2,19,25)(H,23,26)(H,24,27)(H,28,29)(H4,20,21,22)	CC(C)CC(C(=O)NC(CCC(=O)N)C(=O)NC(CCCN=C(N)N)C(=O)O)N	0.9445773	0.813697460747953	10	VPKIQULSKFVCSM-UHFFFAOYSA-N	2	2	2	2	2	2	Organic compounds	Organic acids and derivatives	Carboxylic acids and derivatives	1089392	VPKIQULSKFVCSM-UHFFFAOYSA-N
801	1	1	1	5	2	416.262	Ile-Gln-Arg	InChI=1S/C17H33N7O5/c1-3-9(2)13(19)15(27)23-10(6-7-12(18)25)14(26)24-11(16(28)29)5-4-8-22-17(20)21/h9-11,13H,3-8,19H2,1-2H3,(H2,18,25)(H,23,27)(H,24,26)(H,28,29)(H4,20,21,22)	CCC(C)C(C(=O)NC(CCC(=O)N)C(=O)NC(CCCN=C(N)N)C(=O)O)N	0.9447912	0.810274724803614	10	BSWLQVGEVFYGIM-UHFFFAOYSA-N	2	2	2	2	2	2	Organic compounds	Organic acids and derivatives	Carboxylic acids and derivatives	1089391	BSWLQVGEVFYGIM-UHFFFAOYSA-N
802	2	2	4	12	2	416.262	Gln-Leu-Arg	InChI=1S/C17H33N7O5/c1-9(2)8-12(24-14(26)10(18)5-6-13(19)25)15(27)23-11(16(28)29)4-3-7-22-17(20)21/h9-12H,3-8,18H2,1-2H3,(H2,19,25)(H,23,27)(H,24,26)(H,28,29)(H4,20,21,22)	CC(C)CC(C(=O)NC(CCCN=C(N)N)C(=O)O)NC(=O)C(CCC(=O)N)N	0.874791285714286	0.697900310435069	7	HWEINOMSWQSJDC-UHFFFAOYSA-N	2	2	2	2	2	2	Organic compounds	Organic acids and derivatives	Carboxylic acids and derivatives	1089393	HWEINOMSWQSJDC-UHFFFAOYSA-N
803	31	3	4	50	2	417.246	Ile-Glu-Arg	InChI=1S/C17H32N6O6/c1-3-9(2)13(18)15(27)22-10(6-7-12(24)25)14(26)23-11(16(28)29)5-4-8-21-17(19)20/h9-11,13H,3-8,18H2,1-2H3,(H,22,27)(H,23,26)(H,24,25)(H,28,29)(H4,19,20,21)	CCC(C)C(C(=O)NC(CCC(=O)O)C(=O)NC(CCCN=C(N)N)C(=O)O)N	0.926097	0.897943813117789	8	JDAWAWXGAUZPNJ-UHFFFAOYSA-N	2	5	5	3	5	2	Organic compounds	Organic acids and derivatives	Carboxylic acids and derivatives	1089406	JDAWAWXGAUZPNJ-UHFFFAOYSA-N
804	61	4	4	61	2	417.246	Leu-Glu-Arg	InChI=1S/C17H32N6O6/c1-9(2)8-10(18)14(26)22-11(5-6-13(24)25)15(27)23-12(16(28)29)4-3-7-21-17(19)20/h9-12H,3-8,18H2,1-2H3,(H,22,26)(H,23,27)(H,24,25)(H,28,29)(H4,19,20,21)	CC(C)CC(C(=O)NC(CCC(=O)O)C(=O)NC(CCCN=C(N)N)C(=O)O)N	0.920395166666667	0.929519478923436	6	RVVBWTWPNFDYBE-UHFFFAOYSA-N	4	5	5	3	5	2	Organic compounds	Organic acids and derivatives	Carboxylic acids and derivatives	1089407	RVVBWTWPNFDYBE-UHFFFAOYSA-N
805	1	1	1	14	2	418.22	Gly-Trp-Arg	InChI=1S/C19H27N7O4/c20-9-16(27)25-15(8-11-10-24-13-5-2-1-4-12(11)13)17(28)26-14(18(29)30)6-3-7-23-19(21)22/h1-2,4-5,10,14-15,24H,3,6-9,20H2,(H,25,27)(H,26,28)(H,29,30)(H4,21,22,23)	C1=CC=C2C(=C1)C(=CN2)CC(C(=O)NC(CCCN=C(N)N)C(=O)O)NC(=O)CN	0.913566	0.636373563028155	4	FXTUGWXZTFMTIV-UHFFFAOYSA-N	5	5	5	4	5	2	Organic compounds	Organic acids and derivatives	Carboxylic acids and derivatives	1089416	FXTUGWXZTFMTIV-UHFFFAOYSA-N
806	4	6	6	48	2	419.243	Ile-Met-Arg	InChI=1S/C17H34N6O4S/c1-4-10(2)13(18)15(25)22-11(7-9-28-3)14(24)23-12(16(26)27)6-5-8-21-17(19)20/h10-13H,4-9,18H2,1-3H3,(H,22,25)(H,23,24)(H,26,27)(H4,19,20,21)	CCC(C)C(C(=O)NC(CCSC)C(=O)NC(CCCN=C(N)N)C(=O)O)N	0.940179222222222	0.729690697218143	9	UFRXVQGGPNSJRY-UHFFFAOYSA-N	8	8	8	4	8	2	Organic compounds	Organic acids and derivatives	Carboxylic acids and derivatives	1089433	UFRXVQGGPNSJRY-UHFFFAOYSA-N
807	1	1	3	33	2	419.243	Met-Leu-Arg	InChI=1S/C17H34N6O4S/c1-10(2)9-13(23-14(24)11(18)6-8-28-3)15(25)22-12(16(26)27)5-4-7-21-17(19)20/h10-13H,4-9,18H2,1-3H3,(H,22,25)(H,23,24)(H,26,27)(H4,19,20,21)	CC(C)CC(C(=O)NC(CCCN=C(N)N)C(=O)O)NC(=O)C(CCSC)N	0.931437125	0.816042020215641	8	PZUUMQPMHBJJKE-UHFFFAOYSA-N	8	8	8	6	8	2	Organic compounds	Organic acids and derivatives	Carboxylic acids and derivatives	1089432	PZUUMQPMHBJJKE-UHFFFAOYSA-N
808	47	1	1	66	2	421.256	Phe-Val-Arg	InChI=1S/C20H32N6O4/c1-12(2)16(26-17(27)14(21)11-13-7-4-3-5-8-13)18(28)25-15(19(29)30)9-6-10-24-20(22)23/h3-5,7-8,12,14-16H,6,9-11,21H2,1-2H3,(H,25,28)(H,26,27)(H,29,30)(H4,22,23,24)	CC(C)C(C(=O)NC(CCCN=C(N)N)C(=O)O)NC(=O)C(CC1=CC=CC=C1)N	0.9150358	0.835294672560135	10	GLUYKHMBGKQBHE-UHFFFAOYSA-N	2	9	9	3	9	2	Organic compounds	Organic acids and derivatives	Carboxylic acids and derivatives	1089447	GLUYKHMBGKQBHE-UHFFFAOYSA-N
809	3	1	2	53	2	421.256	Val-Phe-Arg	InChI=1S/C20H32N6O4/c1-12(2)16(21)18(28)26-15(11-13-7-4-3-5-8-13)17(27)25-14(19(29)30)9-6-10-24-20(22)23/h3-5,7-8,12,14-16H,6,9-11,21H2,1-2H3,(H,25,27)(H,26,28)(H,29,30)(H4,22,23,24)	CC(C)C(C(=O)NC(CC1=CC=CC=C1)C(=O)NC(CCCN=C(N)N)C(=O)O)N	0.934338333333333	0.844388577031103	9	VNGKMNPAENRGDC-UHFFFAOYSA-N	9	9	9	3	9	2	Organic compounds	Organic acids and derivatives	Carboxylic acids and derivatives	1089446	VNGKMNPAENRGDC-UHFFFAOYSA-N
810	7	2	2	21	2	425.262	Leu-His-Arg	InChI=1S/C18H32N8O4/c1-10(2)6-12(19)15(27)26-14(7-11-8-22-9-24-11)16(28)25-13(17(29)30)4-3-5-23-18(20)21/h8-10,12-14H,3-7,19H2,1-2H3,(H,22,24)(H,25,28)(H,26,27)(H,29,30)(H4,20,21,23)	CC(C)CC(C(=O)NC(CC1=CN=CN1)C(=O)NC(CCCN=C(N)N)C(=O)O)N	0.9342795	0.871059309584599	8	VZBIUJURDLFFOE-UHFFFAOYSA-N	2	1	1	6	1	2	Organic compounds	Organic acids and derivatives	Carboxylic acids and derivatives	1089481	VZBIUJURDLFFOE-UHFFFAOYSA-N
811	2	1	1	19	2	425.262	Ile-His-Arg	InChI=1S/C18H32N8O4/c1-3-10(2)14(19)16(28)26-13(7-11-8-22-9-24-11)15(27)25-12(17(29)30)5-4-6-23-18(20)21/h8-10,12-14H,3-7,19H2,1-2H3,(H,22,24)(H,25,27)(H,26,28)(H,29,30)(H4,20,21,23)	CCC(C)C(C(=O)NC(CC1=CN=CN1)C(=O)NC(CCCN=C(N)N)C(=O)O)N	0.907685375	0.816997557277433	8	AREBLHSMLMRICD-UHFFFAOYSA-N	3	1	1	1	1	2	Organic compounds	Organic acids and derivatives	Carboxylic acids and derivatives	1089478	AREBLHSMLMRICD-UHFFFAOYSA-N
812	1	1	2	62	2	431.24	His-Phe-Lys	InChI=1S/C21H30N6O4/c22-9-5-4-8-17(21(30)31)26-20(29)18(10-14-6-2-1-3-7-14)27-19(28)16(23)11-15-12-24-13-25-15/h1-3,6-7,12-13,16-18H,4-5,8-11,22-23H2,(H,24,25)(H,26,29)(H,27,28)(H,30,31)	C1=CC=C(C=C1)CC(C(=O)NC(CCCCN)C(=O)O)NC(=O)C(CC2=CN=CN2)N	0.9126904	0.838399062853408	10	ZFDKSLBEWYCOCS-UHFFFAOYSA-N	2	2	2	1	2	2	Organic compounds	Organic acids and derivatives	Carboxylic acids and derivatives	1089496	ZFDKSLBEWYCOCS-UHFFFAOYSA-N
813	1	1	1	74	2	431.24	Phe-His-Lys	InChI=1S/C21H30N6O4/c22-9-5-4-8-17(21(30)31)26-20(29)18(11-15-12-24-13-25-15)27-19(28)16(23)10-14-6-2-1-3-7-14/h1-3,6-7,12-13,16-18H,4-5,8-11,22-23H2,(H,24,25)(H,26,29)(H,27,28)(H,30,31)	C1=CC=C(C=C1)CC(C(=O)NC(CC2=CN=CN2)C(=O)NC(CCCCN)C(=O)O)N	0.875975	0.689935768860539	9	YZJKNDCEPDDIDA-UHFFFAOYSA-N	2	2	2	3	2	2	Organic compounds	Organic acids and derivatives	Carboxylic acids and derivatives	1089497	YZJKNDCEPDDIDA-UHFFFAOYSA-N
814	1	1	1	16	2	432.22	Gln-Glu-Arg	InChI=1S/C16H29N7O7/c17-8(3-5-11(18)24)13(27)22-9(4-6-12(25)26)14(28)23-10(15(29)30)2-1-7-21-16(19)20/h8-10H,1-7,17H2,(H2,18,24)(H,22,27)(H,23,28)(H,25,26)(H,29,30)(H4,19,20,21)	C(CC(C(=O)O)NC(=O)C(CCC(=O)O)NC(=O)C(CCC(=O)N)N)CN=C(N)N	0.8895155	0.72465142988517	6	BLOXULLYFRGYKZ-UHFFFAOYSA-N	2	2	2	2	2	2	Organic compounds	Organic acids and derivatives	Carboxylic acids and derivatives	1089507	BLOXULLYFRGYKZ-UHFFFAOYSA-N
815	1	1	1	15	2	434.218	Met-Gln-Arg	InChI=1S/C16H31N7O5S/c1-29-8-6-9(17)13(25)22-10(4-5-12(18)24)14(26)23-11(15(27)28)3-2-7-21-16(19)20/h9-11H,2-8,17H2,1H3,(H2,18,24)(H,22,25)(H,23,26)(H,27,28)(H4,19,20,21)	CSCCC(C(=O)NC(CCC(=O)N)C(=O)NC(CCCN=C(N)N)C(=O)O)N	0.9390398	0.718166568674264	10	OXHSZBRPUGNMKW-UHFFFAOYSA-N	8	8	8	3	8	2	Organic compounds	Organic acids and derivatives	Carboxylic acids and derivatives	1089521	OXHSZBRPUGNMKW-UHFFFAOYSA-N
816	6	1	1	34	2	435.202	Met-Glu-Arg	InChI=1S/C16H30N6O6S/c1-29-8-6-9(17)13(25)21-10(4-5-12(23)24)14(26)22-11(15(27)28)3-2-7-20-16(18)19/h9-11H,2-8,17H2,1H3,(H,21,25)(H,22,26)(H,23,24)(H,27,28)(H4,18,19,20)	CSCCC(C(=O)NC(CCC(=O)O)C(=O)NC(CCCN=C(N)N)C(=O)O)N	0.926248833333333	0.787495997186494	6	KQBJYJXPZBNEIK-UHFFFAOYSA-N	6	6	6	6	6	2	Organic compounds	Organic acids and derivatives	Carboxylic acids and derivatives	1089530	KQBJYJXPZBNEIK-UHFFFAOYSA-N
817	1	1	1	31	2	435.271	Leu-Phe-Arg	InChI=1S/C21H34N6O4/c1-13(2)11-15(22)18(28)27-17(12-14-7-4-3-5-8-14)19(29)26-16(20(30)31)9-6-10-25-21(23)24/h3-5,7-8,13,15-17H,6,9-12,22H2,1-2H3,(H,26,29)(H,27,28)(H,30,31)(H4,23,24,25)	CC(C)CC(C(=O)NC(CC1=CC=CC=C1)C(=O)NC(CCCN=C(N)N)C(=O)O)N	0.935482222222222	0.879772290250627	9	GCXGCIYIHXSKAY-UHFFFAOYSA-N	5	5	5	2	5	2	Organic compounds	Organic acids and derivatives	Carboxylic acids and derivatives	1089536	GCXGCIYIHXSKAY-UHFFFAOYSA-N
818	46	2	2	57	2	435.271	Phe-Ile-Arg	InChI=1S/C21H34N6O4/c1-3-13(2)17(27-18(28)15(22)12-14-8-5-4-6-9-14)19(29)26-16(20(30)31)10-7-11-25-21(23)24/h4-6,8-9,13,15-17H,3,7,10-12,22H2,1-2H3,(H,26,29)(H,27,28)(H,30,31)(H4,23,24,25)	CCC(C)C(C(=O)NC(CCCN=C(N)N)C(=O)O)NC(=O)C(CC1=CC=CC=C1)N	0.9364666	0.8836071695295	10	FXPZZKBHNOMLGA-UHFFFAOYSA-N	2	5	5	6	5	2	Organic compounds	Organic acids and derivatives	Carboxylic acids and derivatives	1089539	FXPZZKBHNOMLGA-UHFFFAOYSA-N
819	3	2	4	10	2	435.271	Ile-Phe-Arg	InChI=1S/C21H34N6O4/c1-3-13(2)17(22)19(29)27-16(12-14-8-5-4-6-9-14)18(28)26-15(20(30)31)10-7-11-25-21(23)24/h4-6,8-9,13,15-17H,3,7,10-12,22H2,1-2H3,(H,26,28)(H,27,29)(H,30,31)(H4,23,24,25)	CCC(C)C(C(=O)NC(CC1=CC=CC=C1)C(=O)NC(CCCN=C(N)N)C(=O)O)N	0.899159714285714	0.771507567110535	7	UYNXBNHVWFNVIN-UHFFFAOYSA-N	5	5	5	4	5	2	Organic compounds	Organic acids and derivatives	Carboxylic acids and derivatives	1089537	UYNXBNHVWFNVIN-UHFFFAOYSA-N
820	34	1	1	64	2	435.271	Phe-Leu-Arg	InChI=1S/C21H34N6O4/c1-13(2)11-17(27-18(28)15(22)12-14-7-4-3-5-8-14)19(29)26-16(20(30)31)9-6-10-25-21(23)24/h3-5,7-8,13,15-17H,6,9-12,22H2,1-2H3,(H,26,29)(H,27,28)(H,30,31)(H4,23,24,25)	CC(C)CC(C(=O)NC(CCCN=C(N)N)C(=O)O)NC(=O)C(CC1=CC=CC=C1)N	0.9502224	0.879941625642042	10	XMQSOOJRRVEHRO-UHFFFAOYSA-N	2	5	5	1	5	2	Organic compounds	Organic acids and derivatives	Carboxylic acids and derivatives	1089538	XMQSOOJRRVEHRO-UHFFFAOYSA-N
821	2	1	2	10	2	436.23	Phe-Asn-Arg	InChI=1S/C19H29N7O5/c20-12(9-11-5-2-1-3-6-11)16(28)26-14(10-15(21)27)17(29)25-13(18(30)31)7-4-8-24-19(22)23/h1-3,5-6,12-14H,4,7-10,20H2,(H2,21,27)(H,25,29)(H,26,28)(H,30,31)(H4,22,23,24)	C1=CC=C(C=C1)CC(C(=O)NC(CC(=O)N)C(=O)NC(CCCN=C(N)N)C(=O)O)N	0.928297625	0.751145348648644	8	HXSUFWQYLPKEHF-UHFFFAOYSA-N	2	2	2	4	2	2	Organic compounds	Organic acids and derivatives	Carboxylic acids and derivatives	1089544	HXSUFWQYLPKEHF-UHFFFAOYSA-N
822	8	1	2	29	2	440.236	His-Gln-Arg	InChI=1S/C17H29N9O5/c18-10(6-9-7-22-8-24-9)14(28)25-11(3-4-13(19)27)15(29)26-12(16(30)31)2-1-5-23-17(20)21/h7-8,10-12H,1-6,18H2,(H2,19,27)(H,22,24)(H,25,28)(H,26,29)(H,30,31)(H4,20,21,23)	C1=C(NC=N1)CC(C(=O)NC(CCC(=O)N)C(=O)NC(CCCN=C(N)N)C(=O)O)N	0.8948274	0.644118350693862	10	LIEIYPBMQJLASB-UHFFFAOYSA-N	5	7	7	3	7	2	Organic compounds	Organic acids and derivatives	Carboxylic acids and derivatives	1089560	LIEIYPBMQJLASB-UHFFFAOYSA-N
823	1	1	1	36	2	459.279	Arg-Gln-Arg	InChI=1S/C17H34N10O5/c18-9(3-1-7-24-16(20)21)13(29)26-10(5-6-12(19)28)14(30)27-11(15(31)32)4-2-8-25-17(22)23/h9-11H,1-8,18H2,(H2,19,28)(H,26,29)(H,27,30)(H,31,32)(H4,20,21,24)(H4,22,23,25)	C(CC(C(=O)NC(CCC(=O)N)C(=O)NC(CCCN=C(N)N)C(=O)O)N)CN=C(N)N	0.870432	0.559701492537313	1	GIVWETPOBCRTND-UHFFFAOYSA-N	9	9	9	2	9	2	Organic compounds	Organic acids and derivatives	Carboxylic acids and derivatives	1095745	GIVWETPOBCRTND-UHFFFAOYSA-N
824	2	1	1	33	2	443.218	Met-His-Arg	InChI=1S/C17H30N8O4S/c1-30-6-4-11(18)14(26)25-13(7-10-8-21-9-23-10)15(27)24-12(16(28)29)3-2-5-22-17(19)20/h8-9,11-13H,2-7,18H2,1H3,(H,21,23)(H,24,27)(H,25,26)(H,28,29)(H4,19,20,22)	CSCCC(C(=O)NC(CC1=CN=CN1)C(=O)NC(CCCN=C(N)N)C(=O)O)N	0.926658	0.747720127157376	10	JZNGSNMTXAHMSV-UHFFFAOYSA-N	8	8	8	6	8	2	Organic compounds	Organic acids and derivatives	Carboxylic acids and derivatives	1089575	JZNGSNMTXAHMSV-UHFFFAOYSA-N
825	4	1	2	35	2	447.235	His-Tyr-Lys	InChI=1S/C21H30N6O5/c22-8-2-1-3-17(21(31)32)26-20(30)18(9-13-4-6-15(28)7-5-13)27-19(29)16(23)10-14-11-24-12-25-14/h4-7,11-12,16-18,28H,1-3,8-10,22-23H2,(H,24,25)(H,26,30)(H,27,29)(H,31,32)	C1=CC(=CC=C1CC(C(=O)NC(CCCCN)C(=O)O)NC(=O)C(CC2=CN=CN2)N)O	0.9013835	0.811161967553734	10	RNVUQLOKVIPNEM-UHFFFAOYSA-N	3	7	7	3	7	2	Organic compounds	Organic acids and derivatives	Carboxylic acids and derivatives	1089592	RNVUQLOKVIPNEM-UHFFFAOYSA-N
826	7	1	1	2	2	449.237	His-His-Arg	InChI=1S/C18H28N10O4/c19-12(4-10-6-22-8-25-10)15(29)28-14(5-11-7-23-9-26-11)16(30)27-13(17(31)32)2-1-3-24-18(20)21/h6-9,12-14H,1-5,19H2,(H,22,25)(H,23,26)(H,27,30)(H,28,29)(H,31,32)(H4,20,21,24)	C1=C(NC=N1)CC(C(=O)NC(CC2=CN=CN2)C(=O)NC(CCCN=C(N)N)C(=O)O)N	0.898797777777778	0.873605837426405	9	CSTNMMIHMYJGFR-UHFFFAOYSA-N	2	2	2	4	2	2	Organic compounds	Organic acids and derivatives	Carboxylic acids and derivatives	1089597	CSTNMMIHMYJGFR-UHFFFAOYSA-N
827	25	1	1	5	2	450.246	Phe-Gln-Arg	InChI=1S/C20H31N7O5/c21-13(11-12-5-2-1-3-6-12)17(29)26-14(8-9-16(22)28)18(30)27-15(19(31)32)7-4-10-25-20(23)24/h1-3,5-6,13-15H,4,7-11,21H2,(H2,22,28)(H,26,29)(H,27,30)(H,31,32)(H4,23,24,25)	C1=CC=C(C=C1)CC(C(=O)NC(CCC(=O)N)C(=O)NC(CCCN=C(N)N)C(=O)O)N	0.9404016	0.768826353287762	10	KOUUGTKGEQZRHV-UHFFFAOYSA-N	4	1	1	1	1	2	Organic compounds	Organic acids and derivatives	Carboxylic acids and derivatives	1089600	KOUUGTKGEQZRHV-UHFFFAOYSA-N
828	6	1	1	94	2	451.23	Phe-Glu-Arg	InChI=1S/C20H30N6O6/c21-13(11-12-5-2-1-3-6-12)17(29)25-14(8-9-16(27)28)18(30)26-15(19(31)32)7-4-10-24-20(22)23/h1-3,5-6,13-15H,4,7-11,21H2,(H,25,29)(H,26,30)(H,27,28)(H,31,32)(H4,22,23,24)	C1=CC=C(C=C1)CC(C(=O)NC(CCC(=O)O)C(=O)NC(CCCN=C(N)N)C(=O)O)N	0.9272659	0.877545203527211	10	HOYQLNNGMHXZDW-UHFFFAOYSA-N	5	5	5	4	5	2	Organic compounds	Organic acids and derivatives	Carboxylic acids and derivatives	1089613	HOYQLNNGMHXZDW-UHFFFAOYSA-N
829	2	2	3	26	2	468.279	Arg-His-Arg	InChI=1S/C18H33N11O4/c19-11(3-1-5-25-17(20)21)14(30)29-13(7-10-8-24-9-27-10)15(31)28-12(16(32)33)4-2-6-26-18(22)23/h8-9,11-13H,1-7,19H2,(H,24,27)(H,28,31)(H,29,30)(H,32,33)(H4,20,21,25)(H4,22,23,26)	C1=C(NC=N1)CC(C(=O)NC(CCCN=C(N)N)C(=O)O)NC(=O)C(CCCN=C(N)N)N	0.870432	0.559701492537313	1	YBIAYFFIVAZXPK-UHFFFAOYSA-N	3	6	2	1	6	2	Organic compounds	Organic acids and derivatives	Carboxylic acids and derivatives	1095646	YBIAYFFIVAZXPK-UHFFFAOYSA-N
830	65	1	3	15	2	451.266	Tyr-Leu-Arg	InChI=1S/C21H34N6O5/c1-12(2)10-17(19(30)26-16(20(31)32)4-3-9-25-21(23)24)27-18(29)15(22)11-13-5-7-14(28)8-6-13/h5-8,12,15-17,28H,3-4,9-11,22H2,1-2H3,(H,26,30)(H,27,29)(H,31,32)(H4,23,24,25)	CC(C)CC(C(=O)NC(CCCN=C(N)N)C(=O)O)NC(=O)C(CC1=CC=C(C=C1)O)N	0.929603	0.951129146083274	6	QSFJHIRIHOJRKS-UHFFFAOYSA-N	7	6	6	1	6	2	Organic compounds	Organic acids and derivatives	Carboxylic acids and derivatives	1089616	QSFJHIRIHOJRKS-UHFFFAOYSA-N
831	3	2	2	21	2	451.266	Ile-Tyr-Arg	InChI=1S/C21H34N6O5/c1-3-12(2)17(22)19(30)27-16(11-13-6-8-14(28)9-7-13)18(29)26-15(20(31)32)5-4-10-25-21(23)24/h6-9,12,15-17,28H,3-5,10-11,22H2,1-2H3,(H,26,29)(H,27,30)(H,31,32)(H4,23,24,25)	CCC(C)C(C(=O)NC(CC1=CC=C(C=C1)O)C(=O)NC(CCCN=C(N)N)C(=O)O)N	0.925636888888889	0.890787133517269	9	HQLSBZFLOUHQJK-UHFFFAOYSA-N	6	6	6	1	6	2	Organic compounds	Organic acids and derivatives	Carboxylic acids and derivatives	1089614	HQLSBZFLOUHQJK-UHFFFAOYSA-N
832	62	2	2	45	2	451.266	Tyr-Ile-Arg	InChI=1S/C21H34N6O5/c1-3-12(2)17(19(30)26-16(20(31)32)5-4-10-25-21(23)24)27-18(29)15(22)11-13-6-8-14(28)9-7-13/h6-9,12,15-17,28H,3-5,10-11,22H2,1-2H3,(H,26,30)(H,27,29)(H,31,32)(H4,23,24,25)	CCC(C)C(C(=O)NC(CCCN=C(N)N)C(=O)O)NC(=O)C(CC1=CC=C(C=C1)O)N	0.934509	0.954816513761468	5	PJWCWGXAVIVXQC-UHFFFAOYSA-N	7	6	6	1	6	2	Organic compounds	Organic acids and derivatives	Carboxylic acids and derivatives	1089617	PJWCWGXAVIVXQC-UHFFFAOYSA-N
833	1	1	1	36	2	451.266	Leu-Tyr-Arg	InChI=1S/C21H34N6O5/c1-12(2)10-15(22)18(29)27-17(11-13-5-7-14(28)8-6-13)19(30)26-16(20(31)32)4-3-9-25-21(23)24/h5-8,12,15-17,28H,3-4,9-11,22H2,1-2H3,(H,26,30)(H,27,29)(H,31,32)(H4,23,24,25)	CC(C)CC(C(=O)NC(CC1=CC=C(C=C1)O)C(=O)NC(CCCN=C(N)N)C(=O)O)N	0.9304814	0.899873557780221	10	UCRJTSIIAYHOHE-UHFFFAOYSA-N	6	6	6	2	6	2	Organic compounds	Organic acids and derivatives	Carboxylic acids and derivatives	1089615	UCRJTSIIAYHOHE-UHFFFAOYSA-N
834	2	1	1	6	2	452.225	Tyr-Asn-Arg	InChI=1S/C19H29N7O6/c20-12(8-10-3-5-11(27)6-4-10)16(29)26-14(9-15(21)28)17(30)25-13(18(31)32)2-1-7-24-19(22)23/h3-6,12-14,27H,1-2,7-9,20H2,(H2,21,28)(H,25,30)(H,26,29)(H,31,32)(H4,22,23,24)	C1=CC(=CC=C1CC(C(=O)NC(CC(=O)N)C(=O)NC(CCCN=C(N)N)C(=O)O)N)O	0.911440625	0.761820259156087	8	CKKFTIQYURNSEI-UHFFFAOYSA-N	7	7	7	2	7	2	Organic compounds	Organic acids and derivatives	Carboxylic acids and derivatives	1089619	CKKFTIQYURNSEI-UHFFFAOYSA-N
835	1	1	2	17	2	452.225	Asn-Tyr-Arg	InChI=1S/C19H29N7O6/c20-12(9-15(21)28)16(29)26-14(8-10-3-5-11(27)6-4-10)17(30)25-13(18(31)32)2-1-7-24-19(22)23/h3-6,12-14,27H,1-2,7-9,20H2,(H2,21,28)(H,25,30)(H,26,29)(H,31,32)(H4,22,23,24)	C1=CC(=CC=C1CC(C(=O)NC(CCCN=C(N)N)C(=O)O)NC(=O)C(CC(=O)N)N)O	0.87897	0.825682674199623	2	QIRJQYQOIKBPBZ-UHFFFAOYSA-N	7	7	7	3	7	2	Organic compounds	Organic acids and derivatives	Carboxylic acids and derivatives	1089618	QIRJQYQOIKBPBZ-UHFFFAOYSA-N
836	2	2	2	54	2	453.228	Phe-Met-Arg	InChI=1S/C20H32N6O4S/c1-31-11-9-15(25-17(27)14(21)12-13-6-3-2-4-7-13)18(28)26-16(19(29)30)8-5-10-24-20(22)23/h2-4,6-7,14-16H,5,8-12,21H2,1H3,(H,25,27)(H,26,28)(H,29,30)(H4,22,23,24)	CSCCC(C(=O)NC(CCCN=C(N)N)C(=O)O)NC(=O)C(CC1=CC=CC=C1)N	0.9467939	0.788410608750183	10	IEOHQGFKHXUALJ-UHFFFAOYSA-N	8	8	8	12	8	2	Organic compounds	Organic acids and derivatives	Carboxylic acids and derivatives	1089623	IEOHQGFKHXUALJ-UHFFFAOYSA-N
837	1	1	1	52	2	453.228	Met-Phe-Arg	InChI=1S/C20H32N6O4S/c1-31-11-9-14(21)17(27)26-16(12-13-6-3-2-4-7-13)18(28)25-15(19(29)30)8-5-10-24-20(22)23/h2-4,6-7,14-16H,5,8-12,21H2,1H3,(H,25,28)(H,26,27)(H,29,30)(H4,22,23,24)	CSCCC(C(=O)NC(CC1=CC=CC=C1)C(=O)NC(CCCN=C(N)N)C(=O)O)N	0.934859	0.824874937338039	8	LNXGEYIEEUZGGH-UHFFFAOYSA-N	8	8	8	1	8	2	Organic compounds	Organic acids and derivatives	Carboxylic acids and derivatives	1089624	LNXGEYIEEUZGGH-UHFFFAOYSA-N
838	28	1	1	8	2	459.246	Phe-His-Arg	InChI=1S/C21H30N8O4/c22-15(9-13-5-2-1-3-6-13)18(30)29-17(10-14-11-25-12-27-14)19(31)28-16(20(32)33)7-4-8-26-21(23)24/h1-3,5-6,11-12,15-17H,4,7-10,22H2,(H,25,27)(H,28,31)(H,29,30)(H,32,33)(H4,23,24,26)	C1=CC=C(C=C1)CC(C(=O)NC(CC2=CN=CN2)C(=O)NC(CCCN=C(N)N)C(=O)O)N	0.933538428571429	0.886343981865327	7	SWCOXQLDICUYOL-UHFFFAOYSA-N	4	6	6	3	6	2	Organic compounds	Organic acids and derivatives	Carboxylic acids and derivatives	1089634	SWCOXQLDICUYOL-UHFFFAOYSA-N
839	21	2	2	40	2	459.246	His-Phe-Arg	InChI=1S/C21H30N8O4/c22-15(10-14-11-25-12-27-14)18(30)29-17(9-13-5-2-1-3-6-13)19(31)28-16(20(32)33)7-4-8-26-21(23)24/h1-3,5-6,11-12,15-17H,4,7-10,22H2,(H,25,27)(H,28,31)(H,29,30)(H,32,33)(H4,23,24,26)	C1=CC=C(C=C1)CC(C(=O)NC(CCCN=C(N)N)C(=O)O)NC(=O)C(CC2=CN=CN2)N	0.9368162	0.88928356237953	5	AYUOWUNWZGTNKB-UHFFFAOYSA-N	4	6	6	2	6	2	Organic compounds	Organic acids and derivatives	Carboxylic acids and derivatives	1089633	AYUOWUNWZGTNKB-UHFFFAOYSA-N
840	3	2	2	3	2	460.267	Val-Trp-Arg	InChI=1S/C22H33N7O4/c1-12(2)18(23)20(31)29-17(10-13-11-27-15-7-4-3-6-14(13)15)19(30)28-16(21(32)33)8-5-9-26-22(24)25/h3-4,6-7,11-12,16-18,27H,5,8-10,23H2,1-2H3,(H,28,30)(H,29,31)(H,32,33)(H4,24,25,26)	CC(C)C(C(=O)NC(CC1=CNC2=CC=CC=C21)C(=O)NC(CCCN=C(N)N)C(=O)O)N	0.9231113	0.765862427182668	10	HVRRJRMULCPNRO-UHFFFAOYSA-N	5	6	6	1	6	2	Organic compounds	Organic acids and derivatives	Carboxylic acids and derivatives	1089642	HVRRJRMULCPNRO-UHFFFAOYSA-N
841	11	1	1	4	2	466.241	Tyr-Gln-Arg	InChI=1S/C20H31N7O6/c21-13(10-11-3-5-12(28)6-4-11)17(30)26-14(7-8-16(22)29)18(31)27-15(19(32)33)2-1-9-25-20(23)24/h3-6,13-15,28H,1-2,7-10,21H2,(H2,22,29)(H,26,30)(H,27,31)(H,32,33)(H4,23,24,25)	C1=CC(=CC=C1CC(C(=O)NC(CCC(=O)N)C(=O)NC(CCCN=C(N)N)C(=O)O)N)O	0.9275825	0.74017632299055	10	ARPONUQDNWLXOZ-UHFFFAOYSA-N	8	6	6	6	6	2	Organic compounds	Organic acids and derivatives	Carboxylic acids and derivatives	1089658	ARPONUQDNWLXOZ-UHFFFAOYSA-N
842	2	1	2	19	2	469.223	Tyr-Met-Arg	InChI=1S/C20H32N6O5S/c1-32-10-8-15(18(29)26-16(19(30)31)3-2-9-24-20(22)23)25-17(28)14(21)11-12-4-6-13(27)7-5-12/h4-7,14-16,27H,2-3,8-11,21H2,1H3,(H,25,28)(H,26,29)(H,30,31)(H4,22,23,24)	CSCCC(C(=O)NC(CCCN=C(N)N)C(=O)O)NC(=O)C(CC1=CC=C(C=C1)O)N	0.936556333333333	0.807190779514329	6	BBSPTGPYIPGTKH-UHFFFAOYSA-N	9	9	9	1	9	2	Organic compounds	Organic acids and derivatives	Carboxylic acids and derivatives	1089668	BBSPTGPYIPGTKH-UHFFFAOYSA-N
843	3	1	1	1	2	469.223	Met-Tyr-Arg	InChI=1S/C20H32N6O5S/c1-32-10-8-14(21)17(28)26-16(11-12-4-6-13(27)7-5-12)18(29)25-15(19(30)31)3-2-9-24-20(22)23/h4-7,14-16,27H,2-3,8-11,21H2,1H3,(H,25,29)(H,26,28)(H,30,31)(H4,22,23,24)	CSCCC(C(=O)NC(CC1=CC=C(C=C1)O)C(=O)NC(CCCN=C(N)N)C(=O)O)N	0.932698125	0.826789061415282	8	VOAKKHOIAFKOQZ-UHFFFAOYSA-N	10	9	9	1	9	2	Organic compounds	Organic acids and derivatives	Carboxylic acids and derivatives	1089669	VOAKKHOIAFKOQZ-UHFFFAOYSA-N
844	13	1	1	21	2	469.256	Phe-Phe-Arg	InChI=1S/C24H32N6O4/c25-18(14-16-8-3-1-4-9-16)21(31)30-20(15-17-10-5-2-6-11-17)22(32)29-19(23(33)34)12-7-13-28-24(26)27/h1-6,8-11,18-20H,7,12-15,25H2,(H,29,32)(H,30,31)(H,33,34)(H4,26,27,28)	C1=CC=C(C=C1)CC(C(=O)NC(CC2=CC=CC=C2)C(=O)NC(CCCN=C(N)N)C(=O)O)N	0.951581666666667	0.912565237807831	9	OXKJSGGTHFMGDT-UHFFFAOYSA-N	4	2	2	1	2	2	Organic compounds	Organic acids and derivatives	Carboxylic acids and derivatives	1089670	OXKJSGGTHFMGDT-UHFFFAOYSA-N
845	1	1	1	16	2	474.282	Ile-Trp-Arg	InChI=1S/C23H35N7O4/c1-3-13(2)19(24)21(32)30-18(11-14-12-28-16-8-5-4-7-15(14)16)20(31)29-17(22(33)34)9-6-10-27-23(25)26/h4-5,7-8,12-13,17-19,28H,3,6,9-11,24H2,1-2H3,(H,29,31)(H,30,32)(H,33,34)(H4,25,26,27)	CCC(C)C(C(=O)NC(CC1=CNC2=CC=CC=C21)C(=O)NC(CCCN=C(N)N)C(=O)O)N	0.908887285714286	0.807799217783826	7	BLFXHAFTNYZEQE-UHFFFAOYSA-N	2	2	2	5	2	2	Organic compounds	Organic acids and derivatives	Carboxylic acids and derivatives	1089678	BLFXHAFTNYZEQE-UHFFFAOYSA-N
846	49	1	2	10	2	475.241	Asn-Trp-Arg	InChI=1S/C21H30N8O5/c22-13(9-17(23)30)18(31)29-16(8-11-10-27-14-5-2-1-4-12(11)14)19(32)28-15(20(33)34)6-3-7-26-21(24)25/h1-2,4-5,10,13,15-16,27H,3,6-9,22H2,(H2,23,30)(H,28,32)(H,29,31)(H,33,34)(H4,24,25,26)	C1=CC=C2C(=C1)C(=CN2)CC(C(=O)NC(CCCN=C(N)N)C(=O)O)NC(=O)C(CC(=O)N)N	0.89391	0.708055555555556	2	FLJVGAFLZVBBNG-UHFFFAOYSA-N	1	6	6	1	6	2	Organic compounds	Organic acids and derivatives	Carboxylic acids and derivatives	1089681	FLJVGAFLZVBBNG-UHFFFAOYSA-N
847	45	1	1	51	2	475.241	Tyr-His-Arg	InChI=1S/C21H30N8O5/c22-15(8-12-3-5-14(30)6-4-12)18(31)29-17(9-13-10-25-11-27-13)19(32)28-16(20(33)34)2-1-7-26-21(23)24/h3-6,10-11,15-17,30H,1-2,7-9,22H2,(H,25,27)(H,28,32)(H,29,31)(H,33,34)(H4,23,24,26)	C1=CC(=CC=C1CC(C(=O)NC(CC2=CN=CN2)C(=O)NC(CCCN=C(N)N)C(=O)O)N)O	0.922577375	0.865545124609267	8	ADECJAKCRKPSOR-UHFFFAOYSA-N	4	6	6	7	6	2	Organic compounds	Organic acids and derivatives	Carboxylic acids and derivatives	1089684	ADECJAKCRKPSOR-UHFFFAOYSA-N
848	46	1	2	7	2	475.241	His-Tyr-Arg	InChI=1S/C21H30N8O5/c22-15(9-13-10-25-11-27-13)18(31)29-17(8-12-3-5-14(30)6-4-12)19(32)28-16(20(33)34)2-1-7-26-21(23)24/h3-6,10-11,15-17,30H,1-2,7-9,22H2,(H,25,27)(H,28,32)(H,29,31)(H,33,34)(H4,23,24,26)	C1=CC(=CC=C1CC(C(=O)NC(CCCN=C(N)N)C(=O)O)NC(=O)C(CC2=CN=CN2)N)O	0.946111	0.856750579115603	4	FRDFAWHTPDKRHG-UHFFFAOYSA-N	1	6	6	8	6	2	Organic compounds	Organic acids and derivatives	Carboxylic acids and derivatives	1089683	FRDFAWHTPDKRHG-UHFFFAOYSA-N
849	12	2	2	61	2	485.251	Tyr-Phe-Arg	InChI=1S/C24H32N6O5/c25-18(13-16-8-10-17(31)11-9-16)21(32)30-20(14-15-5-2-1-3-6-15)22(33)29-19(23(34)35)7-4-12-28-24(26)27/h1-3,5-6,8-11,18-20,31H,4,7,12-14,25H2,(H,29,33)(H,30,32)(H,34,35)(H4,26,27,28)	C1=CC=C(C=C1)CC(C(=O)NC(CCCN=C(N)N)C(=O)O)NC(=O)C(CC2=CC=C(C=C2)O)N	0.9486661	0.896133277312912	10	IGXLNVIYDYONFB-UHFFFAOYSA-N	5	3	3	6	3	2	Organic compounds	Organic acids and derivatives	Carboxylic acids and derivatives	1089697	IGXLNVIYDYONFB-UHFFFAOYSA-N
850	13	1	1	40	2	485.251	Phe-Tyr-Arg	InChI=1S/C24H32N6O5/c25-18(13-15-5-2-1-3-6-15)21(32)30-20(14-16-8-10-17(31)11-9-16)22(33)29-19(23(34)35)7-4-12-28-24(26)27/h1-3,5-6,8-11,18-20,31H,4,7,12-14,25H2,(H,29,33)(H,30,32)(H,34,35)(H4,26,27,28)	C1=CC=C(C=C1)CC(C(=O)NC(CC2=CC=C(C=C2)O)C(=O)NC(CCCN=C(N)N)C(=O)O)N	0.9546612	0.918034762400285	10	VFDRDMOMHBJGKD-UHFFFAOYSA-N	5	3	3	1	3	2	Organic compounds	Organic acids and derivatives	Carboxylic acids and derivatives	1089696	VFDRDMOMHBJGKD-UHFFFAOYSA-N
851	10	1	1	1	2	489.257	Trp-Gln-Arg	InChI=1S/C22H32N8O5/c23-14(10-12-11-28-15-5-2-1-4-13(12)15)19(32)29-16(7-8-18(24)31)20(33)30-17(21(34)35)6-3-9-27-22(25)26/h1-2,4-5,11,14,16-17,28H,3,6-10,23H2,(H2,24,31)(H,29,32)(H,30,33)(H,34,35)(H4,25,26,27)	C1=CC=C2C(=C1)C(=CN2)CC(C(=O)NC(CCC(=O)N)C(=O)NC(CCCN=C(N)N)C(=O)O)N	0.918353	0.748262588028148	9	XZLHHHYSWIYXHD-UHFFFAOYSA-N	9	5	5	1	5	2	Organic compounds	Organic acids and derivatives	Carboxylic acids and derivatives	1089699	XZLHHHYSWIYXHD-UHFFFAOYSA-N
852	23	1	2	5	2	490.241	Trp-Glu-Arg	InChI=1S/C22H31N7O6/c23-14(10-12-11-27-15-5-2-1-4-13(12)15)19(32)28-16(7-8-18(30)31)20(33)29-17(21(34)35)6-3-9-26-22(24)25/h1-2,4-5,11,14,16-17,27H,3,6-10,23H2,(H,28,32)(H,29,33)(H,30,31)(H,34,35)(H4,24,25,26)	C1=CC=C2C(=C1)C(=CN2)CC(C(=O)NC(CCC(=O)O)C(=O)NC(CCCN=C(N)N)C(=O)O)N	0.903214285714286	0.850133053197632	7	PKUJMYZNJMRHEZ-UHFFFAOYSA-N	7	5	5	3	5	2	Organic compounds	Organic acids and derivatives	Carboxylic acids and derivatives	1089704	PKUJMYZNJMRHEZ-UHFFFAOYSA-N
853	1	1	2	5	2	492.239	Trp-Met-Arg	InChI=1S/C22H33N7O4S/c1-34-10-8-17(20(31)29-18(21(32)33)7-4-9-26-22(24)25)28-19(30)15(23)11-13-12-27-16-6-3-2-5-14(13)16/h2-3,5-6,12,15,17-18,27H,4,7-11,23H2,1H3,(H,28,30)(H,29,31)(H,32,33)(H4,24,25,26)	CSCCC(C(=O)NC(CCCN=C(N)N)C(=O)O)NC(=O)C(CC1=CNC2=CC=CC=C21)N	0.9249144	0.835899774859541	10	SNWIAPVRCNYFNI-UHFFFAOYSA-N	5	5	5	2	5	2	Organic compounds	Organic acids and derivatives	Carboxylic acids and derivatives	1089706	SNWIAPVRCNYFNI-UHFFFAOYSA-N
854	1	1	2	18	2	492.239	Met-Trp-Arg	InChI=1S/C22H33N7O4S/c1-34-10-8-15(23)19(30)29-18(11-13-12-27-16-6-3-2-5-14(13)16)20(31)28-17(21(32)33)7-4-9-26-22(24)25/h2-3,5-6,12,15,17-18,27H,4,7-11,23H2,1H3,(H,28,31)(H,29,30)(H,32,33)(H4,24,25,26)	CSCCC(C(=O)NC(CC1=CNC2=CC=CC=C21)C(=O)NC(CCCN=C(N)N)C(=O)O)N	0.919979	0.742400430713044	7	UZBQXELAFPCGRV-UHFFFAOYSA-N	5	5	5	2	5	2	Organic compounds	Organic acids and derivatives	Carboxylic acids and derivatives	1089707	UZBQXELAFPCGRV-UHFFFAOYSA-N
855	20	1	1	23	2	498.257	Trp-His-Arg	InChI=1S/C23H31N9O4/c24-16(8-13-10-29-17-5-2-1-4-15(13)17)20(33)32-19(9-14-11-27-12-30-14)21(34)31-18(22(35)36)6-3-7-28-23(25)26/h1-2,4-5,10-12,16,18-19,29H,3,6-9,24H2,(H,27,30)(H,31,34)(H,32,33)(H,35,36)(H4,25,26,28)	C1=CC=C2C(=C1)C(=CN2)CC(C(=O)NC(CC3=CN=CN3)C(=O)NC(CCCN=C(N)N)C(=O)O)N	0.919024857142857	0.807114214157148	7	YHRCLOURJWJABF-UHFFFAOYSA-N	2	5	5	2	5	2	Organic compounds	Organic acids and derivatives	Carboxylic acids and derivatives	1089712	YHRCLOURJWJABF-UHFFFAOYSA-N
856	18	1	2	25	2	498.257	His-Trp-Arg	InChI=1S/C23H31N9O4/c24-16(9-14-11-27-12-30-14)20(33)32-19(8-13-10-29-17-5-2-1-4-15(13)17)21(34)31-18(22(35)36)6-3-7-28-23(25)26/h1-2,4-5,10-12,16,18-19,29H,3,6-9,24H2,(H,27,30)(H,31,34)(H,32,33)(H,35,36)(H4,25,26,28)	C1=CC=C2C(=C1)C(=CN2)CC(C(=O)NC(CCCN=C(N)N)C(=O)O)NC(=O)C(CC3=CN=CN3)N	0.940041	0.808068401655402	4	FWWJVUFXUQOEDM-UHFFFAOYSA-N	2	5	5	3	5	2	Organic compounds	Organic acids and derivatives	Carboxylic acids and derivatives	1089713	FWWJVUFXUQOEDM-UHFFFAOYSA-N
857	79	1	1	35	2	501.246	Tyr-Tyr-Arg	InChI=1S/C24H32N6O6/c25-18(12-14-3-7-16(31)8-4-14)21(33)30-20(13-15-5-9-17(32)10-6-15)22(34)29-19(23(35)36)2-1-11-28-24(26)27/h3-10,18-20,31-32H,1-2,11-13,25H2,(H,29,34)(H,30,33)(H,35,36)(H4,26,27,28)	C1=CC(=CC=C1CC(C(=O)NC(CC2=CC=C(C=C2)O)C(=O)NC(CCCN=C(N)N)C(=O)O)N)O	0.940678666666667	0.922331801544876	9	GPLTZEMVOCZVAV-UHFFFAOYSA-N	10	3	3	9	3	2	Organic compounds	Organic acids and derivatives	Carboxylic acids and derivatives	1089714	GPLTZEMVOCZVAV-UHFFFAOYSA-N
858	5	2	2	11	2	508.267	Phe-Trp-Arg	InChI=1S/C26H33N7O4/c27-19(13-16-7-2-1-3-8-16)23(34)33-22(14-17-15-31-20-10-5-4-9-18(17)20)24(35)32-21(25(36)37)11-6-12-30-26(28)29/h1-5,7-10,15,19,21-22,31H,6,11-14,27H2,(H,32,35)(H,33,34)(H,36,37)(H4,28,29,30)	C1=CC=C(C=C1)CC(C(=O)NC(CC2=CNC3=CC=CC=C32)C(=O)NC(CCCN=C(N)N)C(=O)O)N	0.935276444444444	0.825228527783633	9	KCIKTPHTEYBXMG-UHFFFAOYSA-N	1	5	5	9	5	2	Organic compounds	Organic acids and derivatives	Carboxylic acids and derivatives	1089717	KCIKTPHTEYBXMG-UHFFFAOYSA-N
859	1	1	2	2	2	524.262	Trp-Tyr-Arg	InChI=1S/C26H33N7O5/c27-19(13-16-14-31-20-5-2-1-4-18(16)20)23(35)33-22(12-15-7-9-17(34)10-8-15)24(36)32-21(25(37)38)6-3-11-30-26(28)29/h1-2,4-5,7-10,14,19,21-22,31,34H,3,6,11-13,27H2,(H,32,36)(H,33,35)(H,37,38)(H4,28,29,30)	C1=CC=C2C(=C1)C(=CN2)CC(C(=O)NC(CC3=CC=C(C=C3)O)C(=O)NC(CCCN=C(N)N)C(=O)O)N	0.947936	0.905542818492459	6	UIDJDMVRDUANDL-UHFFFAOYSA-N	6	6	6	2	6	2	Organic compounds	Organic acids and derivatives	Carboxylic acids and derivatives	1089721	UIDJDMVRDUANDL-UHFFFAOYSA-N
860	4	4	6	4	2	345.224	Gly-Leu-Arg	InChI=1S/C14H28N6O4/c1-8(2)6-10(19-11(21)7-15)12(22)20-9(13(23)24)4-3-5-18-14(16)17/h8-10H,3-7,15H2,1-2H3,(H,19,21)(H,20,22)(H,23,24)(H4,16,17,18)	CC(C)CC(C(=O)NC(CCCN=C(N)N)C(=O)O)NC(=O)CN	0.930921222222222	0.813383981063307	9	NSTUFLGQJCOCDL-UHFFFAOYSA-N	2	2	2	1	2	2	Organic compounds	Organic acids and derivatives	Carboxylic acids and derivatives	1088883	NSTUFLGQJCOCDL-UHFFFAOYSA-N
861	3	3	5	1	2	345.224	Gly-Ile-Arg	InChI=1S/C14H28N6O4/c1-3-8(2)11(20-10(21)7-15)12(22)19-9(13(23)24)5-4-6-18-14(16)17/h8-9,11H,3-7,15H2,1-2H3,(H,19,22)(H,20,21)(H,23,24)(H4,16,17,18)	CCC(C)C(C(=O)NC(CCCN=C(N)N)C(=O)O)NC(=O)CN	0.930071	0.759858412783369	8	SXJHOPPTOJACOA-UHFFFAOYSA-N	2	2	2	3	2	2	Organic compounds	Organic acids and derivatives	Carboxylic acids and derivatives	1088886	SXJHOPPTOJACOA-UHFFFAOYSA-N
862	17	2	2	11	2	387.271	Ile-Val-Arg	InChI=1S/C17H34N6O4/c1-5-10(4)12(18)14(24)23-13(9(2)3)15(25)22-11(16(26)27)7-6-8-21-17(19)20/h9-13H,5-8,18H2,1-4H3,(H,22,25)(H,23,24)(H,26,27)(H4,19,20,21)	CCC(C)C(C(=O)NC(C(C)C)C(=O)NC(CCCN=C(N)N)C(=O)O)N	0.922887875	0.928313097390855	8	IPFKIGNDTUOFAF-UHFFFAOYSA-N	4	3	3	6	3	2	Organic compounds	Organic acids and derivatives	Carboxylic acids and derivatives	1089157	IPFKIGNDTUOFAF-UHFFFAOYSA-N
863	2	1	1	4	2	422.207	Gln-Met(O)-Lys	InChI=1S/C16H31N5O6S/c1-28(27)9-7-11(20-14(23)10(18)5-6-13(19)22)15(24)21-12(16(25)26)4-2-3-8-17/h10-12H,2-9,17-18H2,1H3,(H2,19,22)(H,20,23)(H,21,24)(H,25,26)	CS(=O)CCC(C(=O)NC(CCCCN)C(=O)O)NC(=O)C(CCC(=O)N)N	0.8599095	0.610173135524033	8	JNWBMEQCYSDKLP-UHFFFAOYSA-N	3	2	2	1	2	2	Organic compounds	Organic acids and derivatives	Carboxylic acids and derivatives	1089448	JNWBMEQCYSDKLP-UHFFFAOYSA-N
864	2	2	2	15	2	450.246	Gln-Phe-Arg	InChI=1S/C20H31N7O5/c21-13(8-9-16(22)28)17(29)27-15(11-12-5-2-1-3-6-12)18(30)26-14(19(31)32)7-4-10-25-20(23)24/h1-3,5-6,13-15H,4,7-11,21H2,(H2,22,28)(H,26,30)(H,27,29)(H,31,32)(H4,23,24,25)	C1=CC=C(C=C1)CC(C(=O)NC(CCCN=C(N)N)C(=O)O)NC(=O)C(CCC(=O)N)N	0.872519714285714	0.606671268426418	7	SFAFZYYMAWOCIC-UHFFFAOYSA-N	1	1	1	7	1	2	Organic compounds	Organic acids and derivatives	Carboxylic acids and derivatives	1089601	SFAFZYYMAWOCIC-UHFFFAOYSA-N
865	4	2	4	13	2	474.282	Trp-Leu-Arg	InChI=1S/C23H35N7O4/c1-13(2)10-19(21(32)29-18(22(33)34)8-5-9-27-23(25)26)30-20(31)16(24)11-14-12-28-17-7-4-3-6-15(14)17/h3-4,6-7,12-13,16,18-19,28H,5,8-11,24H2,1-2H3,(H,29,32)(H,30,31)(H,33,34)(H4,25,26,27)	CC(C)CC(C(=O)NC(CCCN=C(N)N)C(=O)O)NC(=O)C(CC1=CNC2=CC=CC=C21)N	0.9290902	0.913940569104396	10	AIISTODACBDQLW-UHFFFAOYSA-N	2	2	2	1	2	2	Organic compounds	Organic acids and derivatives	Carboxylic acids and derivatives	1089679	AIISTODACBDQLW-UHFFFAOYSA-N
866	15	2	2	14	2	489.257	Gln-Trp-Arg	InChI=1S/C22H32N8O5/c23-14(7-8-18(24)31)19(32)30-17(10-12-11-28-15-5-2-1-4-13(12)15)20(33)29-16(21(34)35)6-3-9-27-22(25)26/h1-2,4-5,11,14,16-17,28H,3,6-10,23H2,(H2,24,31)(H,29,33)(H,30,32)(H,34,35)(H4,25,26,27)	C1=CC=C2C(=C1)C(=CN2)CC(C(=O)NC(CCCN=C(N)N)C(=O)O)NC(=O)C(CCC(=O)N)N	0.8889215	0.53194367881135	6	NSEKYCAADBNQFE-UHFFFAOYSA-N	3	5	5	2	5	2	Organic compounds	Organic acids and derivatives	Carboxylic acids and derivatives	1089698	NSEKYCAADBNQFE-UHFFFAOYSA-N
867	4	1	1	4	2	508.267	Trp-Phe-Arg	InChI=1S/C26H33N7O4/c27-19(14-17-15-31-20-10-5-4-9-18(17)20)23(34)33-22(13-16-7-2-1-3-8-16)24(35)32-21(25(36)37)11-6-12-30-26(28)29/h1-5,7-10,15,19,21-22,31H,6,11-14,27H2,(H,32,35)(H,33,34)(H,36,37)(H4,28,29,30)	C1=CC=C(C=C1)CC(C(=O)NC(CCCN=C(N)N)C(=O)O)NC(=O)C(CC2=CNC3=CC=CC=C32)N	0.929565666666667	0.912704406610072	9	SLOYNOMYOAOUCX-UHFFFAOYSA-N	6	5	5	7	5	2	Organic compounds	Organic acids and derivatives	Carboxylic acids and derivatives	1089716	SLOYNOMYOAOUCX-UHFFFAOYSA-N
868	7	1	3	4	2	284.295	Stearamide	InChI=1S/C18H37NO/c1-2-3-4-5-6-7-8-9-10-11-12-13-14-15-16-17-18(19)20/h2-17H2,1H3,(H2,19,20)	CCCCCCCCCCCCCCCCCC(=O)N	0.894767	1	1	LYRFLYHAGKPMFH-UHFFFAOYSA-N	3	2	3	1	2	2	Organic compounds	Organic acids and derivatives	Carboximidic acids and derivatives	1266790	LYRFLYHAGKPMFH-UHFFFAOYSA-N
869	6	3	6	5	2	130.159	Diisopropylethylamine	InChI=1S/C8H19N/c1-6-9(7(2)3)8(4)5/h7-8H,6H2,1-5H3	CCN(C(C)C)C(C)C	0.962921	0.692307692307692	1	JGFZNNIVVJXRND-UHFFFAOYSA-N	2	1	2	2	1	2	Organic compounds	Organic nitrogen compounds	Organonitrogen compounds	1098945	JGFZNNIVVJXRND-UHFFFAOYSA-N
870	3	1	3	2	2	144.175	Tripropylamine	InChI=1S/C9H21N/c1-4-7-10(8-5-2)9-6-3/h4-9H2,1-3H3	CCCN(CCC)CCC	0.934477	0.429487179487179	2	YFTHZRPMJXBUME-UHFFFAOYSA-N	1	1	1	1	1	2	Organic compounds	Organic nitrogen compounds	Organonitrogen compounds	1098865	YFTHZRPMJXBUME-UHFFFAOYSA-N
871	2	2	2	1	2	186.222	Tributylamine	InChI=1S/C12H27N/c1-4-7-10-13(11-8-5-2)12-9-6-3/h4-12H2,1-3H3	CCCCN(CCCC)CCCC	0.888062333333333	0.124959742351047	3	IMFACGCPASFAPR-UHFFFAOYSA-N	1	1	1	1	0	2	Organic compounds	Organic nitrogen compounds	Organonitrogen compounds	1098884	IMFACGCPASFAPR-UHFFFAOYSA-N
873	1	1	1	10	2	252.08	N-(2-Aminoethyl)-5-isoquinolinesulfonamide	InChI=1S/C11H13N3O2S/c12-5-7-14-17(15,16)11-3-1-2-9-8-13-6-4-10(9)11/h1-4,6,8,14H,5,7,12H2	C1=CC2=C(C=CN=C2)C(=C1)S(=O)(=O)NCCN	0.801658428571429	0.314012292328456	7	DCVZSHVZGVWQKV-UHFFFAOYSA-N	1	1	1	2	1	2	Organic compounds	Organoheterocyclic compounds	Isoquinolines and derivatives	1393288	DCVZSHVZGVWQKV-UHFFFAOYSA-N
874	1	1	1	6	2	174.124	N5-(1-Iminoethyl)-L-ornithine	InChI=1S/C7H15N3O2/c1-5(8)10-4-2-3-6(9)7(11)12/h6H,2-4,9H2,1H3,(H2,8,10)(H,11,12)/t6-/m0/s1	CC(=NCCCC(C(=O)O)N)N	0.901196	0.697841411613475	5	UYZFAUAYFLEHRC-UHFFFAOYSA-N	1	1	1	1	1	2	Organic compounds	Organic acids and derivatives	Carboxylic acids and derivatives	1394818	UYZFAUAYFLEHRC-LURJTMIESA-N
875	1	1	1	1	2	200.139	N5-(1-Imino-3-butenyl)-L-ornithine	InChI=1S/C9H17N3O2/c1-2-4-8(11)12-6-3-5-7(10)9(13)14/h2,7H,1,3-6,10H2,(H2,11,12)(H,13,14)/t7-/m0/s1	C=CCC(=NCCCC(C(=O)O)N)N	0.9117092	0.692209513582237	5	LMDRHVQXMBGSGU-UHFFFAOYSA-N	1	1	1	1	0	2	Organic compounds	Organic acids and derivatives	Carboxylic acids and derivatives	1394871	LMDRHVQXMBGSGU-ZETCQYMHSA-N
876	1	1	1	16	2	206.096	S-Methyl-L-thiocitrulline	InChI=1S/C7H15N3O2S/c1-13-7(9)10-4-2-3-5(8)6(11)12/h5H,2-4,8H2,1H3,(H2,9,10)(H,11,12)/t5-/m0/s1	CSC(=NCCCC(C(=O)[O-])[NH3+])N	0.9177992	0.559934576262644	5	NGVMVBQRKZPFLB-UHFFFAOYSA-N	1	1	1	1	1	2	Organic compounds	Organic acids and derivatives	Carboxylic acids and derivatives	1395144	NGVMVBQRKZPFLB-YFKPBYRVSA-N
877	1	1	1	2	2	120.059	(2-Mercaptoethyl)guanidine	InChI=1S/C3H9N3S/c4-3(5)6-1-2-7/h7H,1-2H2,(H4,4,5,6)	C(CS)N=C(N)N	0.9035155	0.130952380952381	2	GAPFINWZKMCSBG-UHFFFAOYSA-N	1	1	1	1	1	2	Organic compounds	Organic nitrogen compounds	Organonitrogen compounds	1395277	GAPFINWZKMCSBG-UHFFFAOYSA-N
880	14	13	14	14	2	186.113	2,2-Bis(hydroxymethyl)-3-quinuclidinone	InChI=1S/C9H15NO3/c11-5-9(6-12)8(13)7-1-3-10(9)4-2-7/h7,11-12H,1-6H2	C1CN2CCC1C(=O)C2(CO)CO	0.696387	0.11	1	RFBVBRVVOPAAFS-UHFFFAOYSA-N	2	2	2	3	2	2	Organic compounds	Organoheterocyclic compounds	Quinuclidines	1396928	RFBVBRVVOPAAFS-UHFFFAOYSA-N
882	23	1	5	38	2	287.201	4,6-Androstadien-17.beta.-ol-3-one	InChI=1S/C19H26O2/c1-18-9-7-13(20)11-12(18)3-4-14-15-5-6-17(21)19(15,2)10-8-16(14)18/h3-4,11,14-17,21H,5-10H2,1-2H3/t14?,15?,16?,17-,18-,19-/m0/s1	CC12CCC3C(C1CCC2O)C=CC4=CC(=O)CCC34C	0.88125	1	1	UMDCOKNNLDEKJB-UHFFFAOYSA-N	3	5	5	6	5	2	Organic compounds	Lipids and lipid-like molecules	Steroids and steroid derivatives	1111360	UMDCOKNNLDEKJB-PPORCNLBSA-N
883	2	1	1	14	2	161.107	2-Propylbenzimidazole	InChI=1S/C10H12N2/c1-2-5-10-11-8-6-3-4-7-9(8)12-10/h3-4,6-7H,2,5H2,1H3,(H,11,12)	CCCC1=NC2=CC=CC=C2N1	0.7872545	0.244764755832867	6	FBLJZPQLNMVEMR-UHFFFAOYSA-N	2	1	1	1	1	2	Organic compounds	Organoheterocyclic compounds	Benzimidazoles	1339982	FBLJZPQLNMVEMR-UHFFFAOYSA-N
884	2	1	6	8	2	147.044	Phenylpropiolicacid	InChI=1S/C9H6O2/c10-9(11)7-6-8-4-2-1-3-5-8/h1-5H,(H,10,11)	C1=CC=C(C=C1)C#CC(=O)O	0.806279888888889	0.159105634237752	9	XNERWVPQCYSMLC-UHFFFAOYSA-N	1	3	3	2	3	2	Organic compounds	Benzenoids	Benzene and substituted derivatives	1340615	XNERWVPQCYSMLC-UHFFFAOYSA-N
885	11	7	8	14	2	677.244	Icariin	InChI=1S/C33H40O15/c1-13(2)5-10-17-19(45-33-28(42)26(40)23(37)20(12-34)46-33)11-18(35)21-24(38)31(48-32-27(41)25(39)22(36)14(3)44-32)29(47-30(17)21)15-6-8-16(43-4)9-7-15/h5-9,11,14,20,22-23,25-28,32-37,39-42H,10,12H2,1-4H3/t14-,20+,22-,23+,25+,26-,27+,28+,32?,33?/m0/s1	CC1C(C(C(C(O1)OC2=C(OC3=C(C2=O)C(=CC(=C3CC=C(C)C)OC4C(C(C(C(O4)CO)O)O)O)O)C5=CC=C(C=C5)OC)O)O)O	0.866892	0.626728110599078	1	TZJALUIVHRYQQB-UHFFFAOYSA-N	1	1	1	4	1	2	Organic compounds	Phenylpropanoids and polyketides	Flavonoids	1372565	TZJALUIVHRYQQB-XGYHSCOOSA-N
886	6	9	9	2	2	151.087	2-Methylbenzamideoxime	InChI=1S/C8H10N2O/c1-6-4-2-3-5-7(6)8(9)10-11/h2-5,11H,1H3,(H2,9,10)	CC1=CC=CC=C1C(=NO)N	0.954417	0.184466617393447	2	UAKAWWHOQNNATR-UHFFFAOYSA-N	10	10	1	5	3	2	Organic compounds	Benzenoids	Benzene and substituted derivatives	1374637	UAKAWWHOQNNATR-UHFFFAOYSA-N
887	7	1	2	3	2	586.218	Montelukast	InChI=1S/C35H36ClNO3S/c1-34(2,40)30-9-4-3-7-25(30)13-17-32(41-23-35(18-19-35)22-33(38)39)27-8-5-6-24(20-27)10-15-29-16-12-26-11-14-28(36)21-31(26)37-29/h3-12,14-16,20-21,32,40H,13,17-19,22-23H2,1-2H3,(H,38,39)/b15-10+/t32-/m0/s1	CC(C)(C1=CC=CC=C1CCC(C2=CC=CC(=C2)C=CC3=NC4=C(C=CC(=C4)Cl)C=C3)SCC5(CC5)CC(=O)O)O	0.8238765	0.945915492957746	2	UCHDWCPVSPXUMX-UHFFFAOYSA-N	2	3	3	3	3	2	Organic compounds	Phenylpropanoids and polyketides	Linear 1,3-diarylpropanoids	1391975	UCHDWCPVSPXUMX-OYLFJNDKSA-N
888	1	1	1	6	2	276.159	Methylenedioxypyrovalerone	InChI=1S/C16H21NO3/c1-2-5-13(17-8-3-4-9-17)16(18)12-6-7-14-15(10-12)20-11-19-14/h6-7,10,13H,2-5,8-9,11H2,1H3	CCCC(C(=O)C1=CC2=C(C=C1)OCO2)N3CCCC3	0.84542	0.864583333333333	1	SYHGEUNFJIGTRX-UHFFFAOYSA-N	2	2	2	4	2	2	Organic compounds	Benzenoids	Benzene and substituted derivatives	1392610	SYHGEUNFJIGTRX-UHFFFAOYSA-N
889	17	8	8	5	2	823.411	Glycyrrhizicacid	InChI=1S/C42H62O16/c1-37(2)21-8-11-42(7)31(20(43)16-18-19-17-39(4,36(53)54)13-12-38(19,3)14-15-41(18,42)6)40(21,5)10-9-22(37)55-35-30(26(47)25(46)29(57-35)33(51)52)58-34-27(48)23(44)24(45)28(56-34)32(49)50/h16,19,21-31,34-35,44-48H,8-15,17H2,1-7H3,(H,49,50)(H,51,52)(H,53,54)/t19-,21-,22-,23-,24-,25-,26-,27+,28-,29-,30+,31+,34-,35-,38+,39-,40-,41+,42+/m0/s1	CC1(C2CCC3(C(C2(CCC1OC4C(C(C(C(O4)C(=O)O)O)O)OC5C(C(C(C(O5)C(=O)O)O)O)O)C)C(=O)C=C6C3(CCC7(C6CC(CC7)(C)C(=O)O)C)C)C)C	0.6209	0.376146788990826	1	LPLVUJXQOOQHMX-UHFFFAOYSA-N	2	2	2	1	1	2	Organic compounds	Lipids and lipid-like molecules	Prenol lipids	1286273	LPLVUJXQOOQHMX-QWBHMCJMSA-N
890	39	5	2	170	2	301.216	Dehydroabieticacid	InChI=1S/C20H28O2/c1-13(2)14-6-8-16-15(12-14)7-9-17-19(16,3)10-5-11-20(17,4)18(21)22/h6,8,12-13,17H,5,7,9-11H2,1-4H3,(H,21,22)/t17?,19-,20-/m1/s1	CC(C)C1=CC2=C(C=C1)C3(CCCC(C3CC2)(C)C(=O)O)C	0.794913	0.348837209302326	1	NFWKVWVWBFBAOV-UHFFFAOYSA-N	7	3	3	5	3	2	Organic compounds	Lipids and lipid-like molecules	Prenol lipids	1117600	NFWKVWVWBFBAOV-IPNZSQQUSA-N
892	11	1	1	16	2	210.149	2,5-Dimethoxy-4-methylamphetamine	InChI=1S/C12H19NO2/c1-8-5-12(15-4)10(6-9(2)13)7-11(8)14-3/h5,7,9H,6,13H2,1-4H3	CC1=CC(=C(C=C1OC)CC(C)N)OC	0.8342456	0.704888160997356	5	NTJQREUGJKIARY-UHFFFAOYSA-N	1	2	2	2	2	2	Organic compounds	Benzenoids	Benzene and substituted derivatives	1119004	NTJQREUGJKIARY-UHFFFAOYSA-N
893	22	2	1	6	2	196.133	2,5-Dimethoxyamphetamine	InChI=1S/C11H17NO2/c1-8(12)6-9-7-10(13-2)4-5-11(9)14-3/h4-5,7-8H,6,12H2,1-3H3	CC(CC1=C(C=CC(=C1)OC)OC)N	0.780177	0.834249503741029	3	LATVFYDIBMDBSY-UHFFFAOYSA-N	5	1	1	4	1	2	Organic compounds	Benzenoids	Benzene and substituted derivatives	1119009	LATVFYDIBMDBSY-UHFFFAOYSA-N
894	31	1	2	15	2	314.105	Amoxapine	InChI=1S/C17H16ClN3O/c18-12-5-6-15-13(11-12)17(21-9-7-19-8-10-21)20-14-3-1-2-4-16(14)22-15/h1-6,11,19H,7-10H2	C1CN(CCN1)C2=NC3=CC=CC=C3OC4=C2C=C(C=C4)Cl	0.788707	0.595926616915423	2	QWGDMFLQWFTERH-UHFFFAOYSA-N	6	8	2	7	8	2	Organic compounds	Lipids and lipid-like molecules	Steroids and steroid derivatives	1166422	QWGDMFLQWFTERH-UHFFFAOYSA-N
895	3	3	7	9	2	187.054	Carbimazole	InChI=1S/C7H10N2O2S/c1-3-11-7(10)9-5-4-8(2)6(9)12/h4-5H,3H2,1-2H3	CCOC(=O)N1C=CN(C1=S)C	0.831581333333333	0.0781718281718282	3	CFOYWRHIYXMDOT-UHFFFAOYSA-N	3	3	3	1	1	2	Organic compounds	Organoheterocyclic compounds	Azoles	1119312	CFOYWRHIYXMDOT-UHFFFAOYSA-N
896	1	1	1	31	2	392.146	Dimetotiazine	InChI=1S/C19H25N3O2S2/c1-14(20(2)3)13-22-16-8-6-7-9-18(16)25-19-11-10-15(12-17(19)22)26(23,24)21(4)5/h6-12,14H,13H2,1-5H3	CC(CN1C2=CC=CC=C2SC3=C1C=C(C=C3)S(=O)(=O)N(C)C)N(C)C	0.701631	0.678899082568807	1	VWNWVCJGUMZDIU-UHFFFAOYSA-N	8	8	8	5	8	2	Organic compounds	Organoheterocyclic compounds	Benzothiazines	1119482	VWNWVCJGUMZDIU-UHFFFAOYSA-N
897	8	2	2	8	2	313.173	Ethopropazine	InChI=1S/C19H24N2S/c1-4-20(5-2)15(3)14-21-16-10-6-8-12-18(16)22-19-13-9-7-11-17(19)21/h6-13,15H,4-5,14H2,1-3H3	CCN(CC)C(C)CN1C2=CC=CC=C2SC3=CC=CC=C31	0.701631	0.678899082568807	1	CDOZDBSBBXSXLB-UHFFFAOYSA-N	2	2	2	2	1	2	Organic compounds	Organoheterocyclic compounds	Benzothiazines	1119553	CDOZDBSBBXSXLB-UHFFFAOYSA-N
898	2	1	2	4	2	233.165	Norfentanyl	InChI=1S/C14H20N2O/c1-2-14(17)16(12-6-4-3-5-7-12)13-8-10-15-11-9-13/h3-7,13,15H,2,8-11H2,1H3	CCC(=O)N(C1CCNCC1)C2=CC=CC=C2	0.823617	0.580627705627706	2	PMCBDBWCQQBSRJ-UHFFFAOYSA-N	1	2	1	1	2	2	Organic compounds	Benzenoids	Benzene and substituted derivatives	1248643	PMCBDBWCQQBSRJ-UHFFFAOYSA-N
899	4	2	2	37	2	253.097	Oxcarbazepine	InChI=1S/C15H12N2O2/c16-15(19)17-12-7-3-1-5-10(12)9-14(18)11-6-2-4-8-13(11)17/h1-8H,9H2,(H2,16,19)	C1C2=CC=CC=C2N(C3=CC=CC=C3C1=O)C(=O)N	0.8979435	0.561505602240896	4	CTRLABGOLIVAIY-UHFFFAOYSA-N	2	7	7	6	7	2	Organic compounds	Organoheterocyclic compounds	Benzazepines	1249138	CTRLABGOLIVAIY-UHFFFAOYSA-N
900	1	1	1	3	2	154.103	4-Fluoroamphetamine	InChI=1S/C9H12FN/c1-7(11)6-8-2-4-9(10)5-3-8/h2-5,7H,6,11H2,1H3	CC(CC1=CC=C(C=C1)F)N	0.9893599	0.549104278901959	10	DGXWNDGLEOIEGT-UHFFFAOYSA-N	1	1	1	1	1	2	Organic compounds	Benzenoids	Benzene and substituted derivatives	1246915	DGXWNDGLEOIEGT-UHFFFAOYSA-N
901	2	1	1	3	2	343.132	N-Oxyclozapine	InChI=1S/C18H19ClN4O/c1-23(24)10-8-22(9-11-23)18-14-4-2-3-5-15(14)20-16-7-6-13(19)12-17(16)21-18/h2-7,12,20H,8-11H2,1H3	CN1(CCN(CC1)C=2C3=CC=CC=C3NC=4C=CC(=CC4N2)Cl)=O	0.830052	0.709143435536249	2	OGUCZBIQSYYWEF-UHFFFAOYSA-N	1	4	4	6	4	2	Organic compounds	Organoheterocyclic compounds	Benzodiazepines	1167648	OGUCZBIQSYYWEF-UHFFFAOYSA-N
902	5	1	1	19	2	234.149	Normeperidine	InChI=1S/C14H19NO2/c1-2-17-13(16)14(8-10-15-11-9-14)12-6-4-3-5-7-12/h3-7,15H,2,8-11H2,1H3	CCOC(=O)C1(CCNCC1)C2=CC=CC=C2	0.682534	0.476689515942164	6	QKHMFBKXTNQCTM-UHFFFAOYSA-N	1	3	3	3	3	2	Organic compounds	Organoheterocyclic compounds	Piperidines	1383762	QKHMFBKXTNQCTM-UHFFFAOYSA-N
904	50	45	50	16	2	322.144	Pyriproxyfen	InChI=1S/C20H19NO3/c1-16(23-20-9-5-6-14-21-20)15-22-17-10-12-19(13-11-17)24-18-7-3-2-4-8-18/h2-14,16H,15H2,1H3	CC(COC1=CC=C(C=C1)OC2=CC=CC=C2)OC3=CC=CC=N3	0.660292	0.172932330827068	1	NHDHVHZZCFYRSB-UHFFFAOYSA-N	4	4	4	2	3	2	Organic compounds	Benzenoids	Benzene and substituted derivatives	1120895	NHDHVHZZCFYRSB-UHFFFAOYSA-N
905	2	1	1	13	2	446.178	Tetrahydrofolicacid	InChI=1S/C19H23N7O6/c20-19-25-15-14(17(30)26-19)23-11(8-22-15)7-21-10-3-1-9(2-4-10)16(29)24-12(18(31)32)5-6-13(27)28/h1-4,11-12,21,23H,5-8H2,(H,24,29)(H,27,28)(H,31,32)(H4,20,22,25,26,30)/t11?,12-/m0/s1	C1C(NC2=C(N1)NC(=NC2=O)N)CNC3=CC=C(C=C3)C(=O)NC(CCC(=O)O)C(=O)O	0.733596	0.791687344913151	2	MSTNYGQPCMXVAQ-UHFFFAOYSA-N	9	7	7	1	7	2	Organic compounds	Organic acids and derivatives	Carboxylic acids and derivatives	1235963	MSTNYGQPCMXVAQ-KIYNQFGBSA-N
906	8	4	3	9	2	122.096	2,6-Xylidine	InChI=1S/C8H11N/c1-6-4-3-5-7(2)8(6)9/h3-5H,9H2,1-2H3	CC1=C(C(=CC=C1)C)N	0.844816333333333	0.213140148484976	6	UFFBMTHBGFGIHF-UHFFFAOYSA-N	2	3	3	2	1	2	Organic compounds	Benzenoids	Benzene and substituted derivatives	1123435	UFFBMTHBGFGIHF-UHFFFAOYSA-N
907	2	2	2	2	2	220.022	2-Nitro-4-(trifluoromethyl)benzaldehyde	InChI=1S/C8H4F3NO3/c9-8(10,11)6-2-1-5(4-13)7(3-6)12(14)15/h1-4H	C1=CC(=C(C=C1C(F)(F)F)[N+](=O)[O-])C=O	0.696387	0.11	1	CTSYMGKKRHIYIH-UHFFFAOYSA-N	1	1	1	1	1	2	Organic compounds	Benzenoids	Benzene and substituted derivatives	1124477	CTSYMGKKRHIYIH-UHFFFAOYSA-N
908	33	34	35	6	2	176.071	7-Amino-4-methylcoumarin	InChI=1S/C10H9NO2/c1-6-4-10(12)13-9-5-7(11)2-3-8(6)9/h2-5H,11H2,1H3	CC1=CC(=O)OC2=C1C=CC(=C2)N	0.8527555	0.261977533092467	6	GLNDAGDHSLMOKX-UHFFFAOYSA-N	9	9	5	7	10	2	Organic compounds	Phenylpropanoids and polyketides	Coumarins and derivatives	1125297	GLNDAGDHSLMOKX-UHFFFAOYSA-N
909	5	3	2	7	2	199.087	Harmol	InChI=1S/C12H10N2O/c1-7-12-10(4-5-13-7)9-3-2-8(15)6-11(9)14-12/h2-6,14-15H,1H3	CC1=C2C(=CC=N1)C=3C=CC(=CC3N2)O	0.819247	375	1	SATMZMMKDDTOSQ-UHFFFAOYSA-N	3	3	3	3	4	2	Organic compounds	Alkaloids and derivatives	Harmala alkaloids	1125380	SATMZMMKDDTOSQ-UHFFFAOYSA-N
910	29	3	6	14	2	149.06	4-Chromanone	InChI=1S/C9H8O2/c10-8-5-6-11-9-4-2-1-3-7(8)9/h1-4H,5-6H2	C1COC2=CC=CC=C2C1=O	0.886922714285714	0.377937765258125	7	MSTDXOZUKAQDRL-UHFFFAOYSA-N	1	4	3	5	5	2	Organic compounds	Organoheterocyclic compounds	Benzopyrans	1125785	MSTDXOZUKAQDRL-UHFFFAOYSA-N
911	14	2	2	11	2	147.044	Chromone	InChI=1S/C9H6O2/c10-8-5-6-11-9-4-2-1-3-7(8)9/h1-6H	C1=CC=C2C(=C1)C(=O)C=CO2	0.845806875	0.365719370963818	8	OTAFHZMPRISVEM-UHFFFAOYSA-N	4	3	3	2	3	2	Organic compounds	Organoheterocyclic compounds	Benzopyrans	1125801	OTAFHZMPRISVEM-UHFFFAOYSA-N
912	17	1	4	2	2	191.034	Chromone-2-carboxylicacid	InChI=1S/C10H6O4/c11-7-5-9(10(12)13)14-8-4-2-1-3-6(7)8/h1-5H,(H,12,13)	C1=CC=C2C(=C1)C(=O)C=C(O2)C(=O)O	0.795720375	0.435642040254757	8	RVMGXWBCQGAWBR-UHFFFAOYSA-N	5	6	4	3	6	2	Organic compounds	Organoheterocyclic compounds	Benzopyrans	1125814	RVMGXWBCQGAWBR-UHFFFAOYSA-N
913	30	6	10	33	2	205.049	6-Methylchromone-2-carboxylicacid	InChI=1S/C11H8O4/c1-6-2-3-9-7(4-6)8(12)5-10(15-9)11(13)14/h2-5H,1H3,(H,13,14)	CC1=CC2=C(C=C1)OC(=CC2=O)C(=O)O	0.8619515	0.357463624100821	6	RKIDLZFIIVDZNX-UHFFFAOYSA-N	3	2	2	1	5	2	Organic compounds	Organoheterocyclic compounds	Benzopyrans	1125853	RKIDLZFIIVDZNX-UHFFFAOYSA-N
914	15	7	3	11	2	313.274	Ricinoleicacidmethylester	InChI=1S/C19H36O3/c1-3-4-5-12-15-18(20)16-13-10-8-6-7-9-11-14-17-19(21)22-2/h10,13,18,20H,3-9,11-12,14-17H2,1-2H3/b13-10-/t18-/m1/s1	CCCCCCC(CC=CCCCCCCCC(=O)OC)O	0.856718	0.262766188613646	3	XKGDWZQXVZSXAO-UHFFFAOYSA-N	5	1	3	3	1	2	Organic compounds	Lipids and lipid-like molecules	Fatty Acyls	1140451	XKGDWZQXVZSXAO-ADYSOMBNSA-N
918	18	1	5	60	2	151.075	3,4-Dimethylbenzoicacid	InChI=1S/C9H10O2/c1-6-3-4-8(9(10)11)5-7(6)2/h3-5H,1-2H3,(H,10,11)	CC1=C(C=C(C=C1)C(=O)O)C	0.8575906	0.305472086133861	5	OPVAJFQBSDUNQA-UHFFFAOYSA-N	1	5	1	7	5	2	Organic compounds	Benzenoids	Benzene and substituted derivatives	1145273	OPVAJFQBSDUNQA-UHFFFAOYSA-N
920	1	1	1	4	2	286.111	Probenecid	InChI=1S/C13H19NO4S/c1-3-9-14(10-4-2)19(17,18)12-7-5-11(6-8-12)13(15)16/h5-8H,3-4,9-10H2,1-2H3,(H,15,16)	CCCN(CCC)S(=O)(=O)C1=CC=C(C=C1)C(=O)O	0.906033	0.166666666666667	1	DBABZHXKTCFAPX-UHFFFAOYSA-N	8	8	8	11	8	2	Organic compounds	Organoheterocyclic compounds	Thiadiazines	1146701	DBABZHXKTCFAPX-UHFFFAOYSA-N
921	1	1	1	1	2	792.575	1,2-Distearoyl-sn-glycero-3-phospho-L-serine	InChI=1S/C42H82NO10P/c1-3-5-7-9-11-13-15-17-19-21-23-25-27-29-31-33-40(44)50-35-38(36-51-54(48,49)52-37-39(43)42(46)47)53-41(45)34-32-30-28-26-24-22-20-18-16-14-12-10-8-6-4-2/h38-39H,3-37,43H2,1-2H3,(H,46,47)(H,48,49)/t38-,39+/m1/s1	CCCCCCCCCCCCCCCCCC(=O)OCC(COP(=O)(O)OCC(C(=O)[O-])[NH3+])OC(=O)CCCCCCCCCCCCCCCCC	0.984431	0.942528735632184	1	TZCPCKNHXULUIY-UHFFFAOYSA-N	2	2	2	2	2	2	Organic compounds	Lipids and lipid-like molecules	Glycerophospholipids	1196996	TZCPCKNHXULUIY-RGULYWFUSA-N
922	3	3	3	1	2	706.538	1,2-Dipalmitoyl-sn-glycero-3-phosphoethanolamine-N-methyl	InChI=1S/C38H76NO8P/c1-4-6-8-10-12-14-16-18-20-22-24-26-28-30-37(40)44-34-36(35-46-48(42,43)45-33-32-39-3)47-38(41)31-29-27-25-23-21-19-17-15-13-11-9-7-5-2/h36,39H,4-35H2,1-3H3,(H,42,43)/t36-/m1/s1	CCCCCCCCCCCCCCCC(=O)OCC(COP(=O)([O-])OCC[NH2+]C)OC(=O)CCCCCCCCCCCCCCC	0.912293	0.906769305962854	2	QSBINWBNXWAVAK-UHFFFAOYSA-N	2	2	2	2	2	2	Organic compounds	Lipids and lipid-like molecules	Glycerophospholipids	1150698	QSBINWBNXWAVAK-PSXMRANNSA-N
923	33	2	3	38	2	193.049	6-Hydroxy-7-methoxycoumarin	InChI=1S/C10H8O4/c1-13-9-5-8-6(4-7(9)11)2-3-10(12)14-8/h2-5,11H,1H3	COC1=C(C=C2C=CC(=O)OC2=C1)O	0.981498	0.955056179775281	1	SYTYLPHCLSSCOJ-UHFFFAOYSA-N	7	1	1	1	1	2	Organic compounds	Phenylpropanoids and polyketides	Coumarins and derivatives	1153789	SYTYLPHCLSSCOJ-UHFFFAOYSA-N
924	10	4	3	4	2	161.06	7-Methylcoumarin	InChI=1S/C10H8O2/c1-7-2-3-8-4-5-10(11)12-9(8)6-7/h2-6H,1H3	CC1=CC2=C(C=C1)C=CC(=O)O2	0.858188	0.432773478960857	5	DLHXRDUXNVEIEY-UHFFFAOYSA-N	3	2	3	3	3	2	Organic compounds	Phenylpropanoids and polyketides	Coumarins and derivatives	1153826	DLHXRDUXNVEIEY-UHFFFAOYSA-N
925	67	6	7	72	2	223.06	Fraxidin	InChI=1S/C11H10O5/c1-14-7-5-6-3-4-8(12)16-10(6)9(13)11(7)15-2/h3-5,13H,1-2H3	COC1=C(C(=C2C(=C1)C=CC(=O)O2)O)OC	0.785142	0.968421052631579	1	QNFBKOHHLAWWTC-UHFFFAOYSA-N	6	1	1	1	1	2	Organic compounds	Phenylpropanoids and polyketides	Coumarins and derivatives	1153840	QNFBKOHHLAWWTC-UHFFFAOYSA-N
926	11	4	1	2	2	161.06	6-Methylcoumarin	InChI=1S/C10H8O2/c1-7-2-4-9-8(6-7)3-5-10(11)12-9/h2-6H,1H3	CC1=CC2=C(C=C1)OC(=O)C=C2	0.8591964	0.433465484756748	5	FXFYOPQLGGEACP-UHFFFAOYSA-N	3	3	3	5	3	2	Organic compounds	Phenylpropanoids and polyketides	Coumarins and derivatives	1153908	FXFYOPQLGGEACP-UHFFFAOYSA-N
927	6	4	3	1	2	203.034	Bergaptol	InChI=1S/C11H6O4/c12-10-2-1-6-9(15-10)5-8-7(11(6)13)3-4-14-8/h1-5,13H	C1=CC(=O)OC2=CC3=C(C=CO3)C(=C21)O	0.8834816	0.342381066803257	5	GIJHDGJRTUSBJR-UHFFFAOYSA-N	2	1	1	1	1	2	Organic compounds	Phenylpropanoids and polyketides	Flavonoids	1156851	GIJHDGJRTUSBJR-UHFFFAOYSA-N
928	86	61	86	40	2	221.081	5,7-Dimethoxy-4-methylcoumarin	InChI=1S/C12H12O4/c1-7-4-11(13)16-10-6-8(14-2)5-9(15-3)12(7)10/h4-6H,1-3H3	CC1=CC(=O)OC2=CC(=CC(=C12)OC)OC	0.793847	0.317217336874029	3	WFSKVHPOKPQJSU-UHFFFAOYSA-N	9	8	8	1	3	2	Organic compounds	Phenylpropanoids and polyketides	Coumarins and derivatives	1157492	WFSKVHPOKPQJSU-UHFFFAOYSA-N
929	15	7	5	2	2	481.098	Gossypin	InChI=1S/C21H20O13/c22-5-11-13(27)15(29)17(31)21(32-11)34-19-10(26)4-9(25)12-14(28)16(30)18(33-20(12)19)6-1-2-7(23)8(24)3-6/h1-4,11,13,15,17,21-27,29-31H,5H2/t11-,13-,15+,17-,21+/m1/s1	C1=CC(=C(C=C1C2=C(C(=O)C3=C(O2)C(=C(C=C3O)O)OC4C(C(C(C(O4)CO)O)O)O)O)O)O	0.924554	0.708333333333333	1	SJRXVLUZMMDCNG-UHFFFAOYSA-N	5	1	1	2	1	2	Organic compounds	Phenylpropanoids and polyketides	Flavonoids	1159220	SJRXVLUZMMDCNG-KKPQBLLMSA-N
930	2	1	2	24	2	327.195	Acitretin	InChI=1S/C21H26O3/c1-14(8-7-9-15(2)12-21(22)23)10-11-19-16(3)13-20(24-6)18(5)17(19)4/h7-13H,1-6H3,(H,22,23)/b9-7+,11-10+,14-8+,15-12+	CC1=CC(=C(C(=C1C=CC(=CC=CC(=CC(=O)O)C)C)C)C)OC	0.908003	1	1	IHUNBGSDBOWDMA-UHFFFAOYSA-N	4	7	4	2	7	2	Organic compounds	Organoheterocyclic compounds	Azoles	1162776	IHUNBGSDBOWDMA-AQFIFDHZSA-N
931	1	1	1	4	2	454.049	Cefixime	InChI=1S/C16H15N5O7S2/c1-2-6-4-29-14-10(13(25)21(14)11(6)15(26)27)19-12(24)9(20-28-3-8(22)23)7-5-30-16(17)18-7/h2,5,10,14H,1,3-4H2,(H2,17,18)(H,19,24)(H,22,23)(H,26,27)/b20-9-/t10-,14?/m1/s1	C=CC1=C(N2C(C(C2=O)NC(=O)C(=NOCC(=O)O)C3=CSC(=N3)N)SC1)C(=O)O	0.769165	0.538461538461538	1	OKBVVJOGVLARMR-UHFFFAOYSA-N	1	1	1	1	1	2	Organic compounds	Organoheterocyclic compounds	Lactams	1162946	OKBVVJOGVLARMR-YLOKEHPVSA-N
932	6	1	1	5	2	249.064	Pyridoxamine5-phosphate	InChI=1S/C8H13N2O5P/c1-5-8(11)7(2-9)6(3-10-5)4-15-16(12,13)14/h3,11H,2,4,9H2,1H3,(H2,12,13,14)	CC1=NC=C(C(=C1O)CN)COP(=O)(O)O	0.825783	0.426274377277676	4	ZMJGSOSNSPKHNH-UHFFFAOYSA-N	4	1	1	3	1	2	Organic compounds	Organoheterocyclic compounds	Pyridines and derivatives	1163180	ZMJGSOSNSPKHNH-UHFFFAOYSA-N
933	12	10	7	52	2	373.165	Arctigenin	InChI=1S/C21H24O6/c1-24-18-7-5-13(11-20(18)26-3)8-15-12-27-21(23)16(15)9-14-4-6-17(22)19(10-14)25-2/h4-7,10-11,15-16,22H,8-9,12H2,1-3H3/t15-,16+/m0/s1	COC1=C(C=C(C=C1)CC2COC(=O)C2CC3=CC(=C(C=C3)O)OC)OC	0.8606774	0.412207070024634	5	NQWVSMVXKMHKTF-UHFFFAOYSA-N	2	2	7	2	7	2	Organic compounds	Lignans, neolignans and related compounds	Furanoid lignans	1164292	NQWVSMVXKMHKTF-JKSUJKDBSA-N
934	2	3	5	1	2	242.129	4-(Dimethylamino)azobenzeneN-oxide	InChI=1S/C14H15N3O/c1-16(2)13-8-10-14(11-9-13)17(18)15-12-6-4-3-5-7-12/h3-11H,1-2H3/b17-15-	CN(C)C1=CC=C(C=C1)N(=NC2=CC=CC=C2)=O	0.765425666666667	0.142529665587918	3	CJDSSWSCHALHDZ-UHFFFAOYSA-N	4	4	4	1	4	2	Organic compounds	Organic nitrogen compounds	Organonitrogen compounds	1166974	CJDSSWSCHALHDZ-ICFOKQHNSA-N
935	1	1	1	11	2	436.059	Aztreonam	InChI=1S/C13H17N5O8S2/c1-5-7(10(20)18(5)28(23,24)25)16-9(19)8(6-4-27-12(14)15-6)17-26-13(2,3)11(21)22/h4-5,7H,1-3H3,(H2,14,15)(H,16,19)(H,21,22)(H,23,24,25)/b17-8-/t5-,7-/m0/s1	CC1C(C(=O)N1S(=O)(=O)[O-])NC(=O)C(=NOC(C)(C)C(=O)O)C2=CSC(=N2)[NH3+]	0.769165	0.538461538461538	1	WZPBZJONDBGPKJ-UHFFFAOYSA-N	1	1	1	2	1	2	Organic compounds	Organoheterocyclic compounds	Lactams	1167151	WZPBZJONDBGPKJ-VEHQQRBSSA-N
936	3	1	1	8	2	336.184	Hydroxychloroquine	InChI=1S/C18H26ClN3O/c1-3-22(11-12-23)10-4-5-14(2)21-17-8-9-20-18-13-15(19)6-7-16(17)18/h6-9,13-14,23H,3-5,10-12H2,1-2H3,(H,20,21)	CCN(CCCC(C)NC1=C2C=CC(=CC2=NC=C1)Cl)CCO	0.997104	0.916666666666667	1	XXSMGPRMXLTPCZ-UHFFFAOYSA-N	2	3	3	1	3	2	Organic compounds	Organoheterocyclic compounds	Quinolines and derivatives	1167563	XXSMGPRMXLTPCZ-UHFFFAOYSA-N
937	1	1	1	10	2	349.176	Enalaprilat	InChI=1S/C18H24N2O5/c1-12(16(21)20-11-5-8-15(20)18(24)25)19-14(17(22)23)10-9-13-6-3-2-4-7-13/h2-4,6-7,12,14-15,19H,5,8-11H2,1H3,(H,22,23)(H,24,25)/t12-,14-,15-/m0/s1	CC(C(=O)N1CCCC1C(=O)O)NC(CCC2=CC=CC=C2)C(=O)O	0.937091333333333	0.806442307692308	3	LZFZMUMEGBBDTC-UHFFFAOYSA-N	3	3	3	4	3	2	Organic compounds	Benzenoids	Benzene and substituted derivatives	1167941	LZFZMUMEGBBDTC-QEJZJMRPSA-N
938	18	21	20	31	2	143.107	2-Propyl-2-pentenoicacid	InChI=1S/C8H14O2/c1-3-5-7(6-4-2)8(9)10/h5H,3-4,6H2,1-2H3,(H,9,10)/b7-5+	CCCC(=CCC)C(=O)O	0.8631315	0.437419768934531	2	ZKNJEOBYOLUGKJ-UHFFFAOYSA-N	6	6	6	10	8	2	Organic compounds	Lipids and lipid-like molecules	Fatty Acyls	1168072	ZKNJEOBYOLUGKJ-FNORWQNLSA-N
939	1	1	1	5	2	315.066	Malaoxon	InChI=1S/C10H19O7PS/c1-5-16-9(11)7-8(10(12)17-6-2)19-18(13,14-3)15-4/h8H,5-7H2,1-4H3	CCOC(=O)CC(C(=O)OCC)SP(=O)(OC)OC	0.94571	0.846153846153846	1	WSORODGWGUUOBO-UHFFFAOYSA-N	1	1	1	2	1	2	Organic compounds	Lipids and lipid-like molecules	Fatty Acyls	1168306	WSORODGWGUUOBO-UHFFFAOYSA-N
940	2	2	2	25	2	245.128	Etomidate	InChI=1S/C14H16N2O2/c1-3-18-14(17)13-9-15-10-16(13)11(2)12-7-5-4-6-8-12/h4-11H,3H2,1-2H3	CCOC(=O)C1=CN=CN1C(C)C2=CC=CC=C2	0.815579	0.167054263565891	2	NPUKDXXFDDZOKR-UHFFFAOYSA-N	6	6	6	3	2	2	Organic compounds	Organoheterocyclic compounds	Azoles	1169416	NPUKDXXFDDZOKR-UHFFFAOYSA-N
941	3	3	2	6	2	191.045	4-Nitroquinoline-1-oxide	InChI=1S/C9H6N2O3/c12-10-6-5-9(11(13)14)7-3-1-2-4-8(7)10/h1-6H	C1=CC=C2C(=C1)C(=CC=[N+]2[O-])[N+](=O)[O-]	0.767179833333333	0.232617223823589	6	YHQDZJICGQWFHK-UHFFFAOYSA-N	1	1	1	2	2	2	Organic compounds	Organoheterocyclic compounds	Quinolines and derivatives	1170174	YHQDZJICGQWFHK-UHFFFAOYSA-N
942	6	2	3	8	2	544.181	Epirubicin	InChI=1S/C27H29NO11/c1-10-22(31)13(28)6-17(38-10)39-15-8-27(36,16(30)9-29)7-12-19(15)26(35)21-20(24(12)33)23(32)11-4-3-5-14(37-2)18(11)25(21)34/h3-5,10,13,15,17,22,29,31,33,35-36H,6-9,28H2,1-2H3/t10-,13-,15-,17-,22-,27-/m0/s1	CC1C(C(CC(O1)OC2CC(CC3=C(C4=C(C(=C23)O)C(=O)C5=C(C4=O)C=CC=C5OC)O)(C(=O)CO)O)N)O	0.6451135	0.75627313862608	2	AOJJSUZBOXZQNB-UHFFFAOYSA-N	1	1	1	2	1	2	Organic compounds	Organoheterocyclic compounds	Benzothiazines	1171952	AOJJSUZBOXZQNB-VTZDEGQISA-N
943	1	1	1	2	2	212.151	4-(tert-Butylamino)-6-ethylamino-5H-1,3,5-triazin-2-one	InChI=1S/C9H17N5O/c1-5-10-6-11-7(13-8(15)12-6)14-9(2,3)4/h5H2,1-4H3,(H3,10,11,12,13,14,15)	CCNC1=NC(=O)N=C(N1)NC(C)(C)C	0.8852295	0.577744929489115	4	OYTCZOJKXCTBHG-UHFFFAOYSA-N	2	2	2	1	2	2	Organic compounds	Organic acids and derivatives	Carboxylic acids and derivatives	1175066	OYTCZOJKXCTBHG-UHFFFAOYSA-N
944	6	2	2	30	2	194.118	2,3,5-Trimethacarb	InChI=1S/C11H15NO2/c1-7-5-8(2)9(3)10(6-7)14-11(13)12-4/h5-6H,1-4H3,(H,12,13)	CC1=CC(=C(C(=C1)OC(=O)NC)C)C	0.834474333333333	0.633181755546369	3	NYOKZHDTNBDPOB-UHFFFAOYSA-N	8	9	9	7	9	2	Organic compounds	Benzenoids	Benzene and substituted derivatives	1176180	NYOKZHDTNBDPOB-UHFFFAOYSA-N
945	12	1	1	45	2	194.118	3,4,5-Trimethacarb	InChI=1S/C11H15NO2/c1-7-5-10(14-11(13)12-4)6-8(2)9(7)3/h5-6H,1-4H3,(H,12,13)	CC1=CC(=CC(=C1C)C)OC(=O)NC	0.9029805	0.921810041573393	2	AUQAUAIUNJIIEP-UHFFFAOYSA-N	8	9	9	6	9	2	Organic compounds	Benzenoids	Benzene and substituted derivatives	1176250	AUQAUAIUNJIIEP-UHFFFAOYSA-N
946	1	1	1	8	2	195.076	2-[(4-Aminobenzoyl)amino]aceticacid	InChI=1S/C9H10N2O3/c10-7-3-1-6(2-4-7)9(14)11-5-8(12)13/h1-4H,5,10H2,(H,11,14)(H,12,13)	C1=CC(=CC=C1C(=O)NCC(=O)O)N	0.926742	0.223880597014925	1	HSMNQINEKMPTIC-UHFFFAOYSA-N	2	2	2	2	2	2	Organic compounds	Benzenoids	Benzene and substituted derivatives	1176630	HSMNQINEKMPTIC-UHFFFAOYSA-N
947	1	3	3	2	2	186.124	Isocarbamid	InChI=1S/C8H15N3O2/c1-6(2)5-10-8(13)11-4-3-9-7(11)12/h6H,3-5H2,1-2H3,(H,9,12)(H,10,13)	CC(C)CNC(=O)N1CCNC1=O	0.795342	0.0462962962962963	2	SBYAVOHNDJTVPA-UHFFFAOYSA-N	2	1	1	1	2	2	Organic compounds	Organoheterocyclic compounds	Azolines	1177054	SBYAVOHNDJTVPA-UHFFFAOYSA-N
948	15	1	1	44	2	180.102	3,4-Dimethylphenylmethylcarbamate	InChI=1S/C10H13NO2/c1-7-4-5-9(6-8(7)2)13-10(12)11-3/h4-6H,1-3H3,(H,11,12)	CC1=C(C=C(C=C1)OC(=O)NC)C	0.842925	0.515810726205651	4	WCJYTPVNMWIZCG-UHFFFAOYSA-N	10	6	6	2	6	2	Organic compounds	Benzenoids	Benzene and substituted derivatives	1177923	WCJYTPVNMWIZCG-UHFFFAOYSA-N
949	1	1	1	2	2	309.043	5-Benzoyl-4-hydroxy-2-methoxybenzenesulfonicacid	InChI=1S/C14H12O6S/c1-20-12-8-11(15)10(7-13(12)21(17,18)19)14(16)9-5-3-2-4-6-9/h2-8,15H,1H3,(H,17,18,19)	COC1=C(C=C(C(=C1)O)C(=O)C2=CC=CC=C2)S(=O)(=O)O	0.647943	0.18450605369363	2	CXVGEDCSTKKODG-UHFFFAOYSA-N	1	1	1	2	1	2	Organic compounds	Benzenoids	Benzene and substituted derivatives	1184692	CXVGEDCSTKKODG-UHFFFAOYSA-N
950	1	1	1	40	2	339.217	Laurylgallate	InChI=1S/C19H30O5/c1-2-3-4-5-6-7-8-9-10-11-12-24-19(23)15-13-16(20)18(22)17(21)14-15/h13-14,20-22H,2-12H2,1H3	CCCCCCCCCCCCOC(=O)C1=CC(=C(C(=C1)O)O)O	0.622025	0.268292682926829	1	RPWFJAMTCNSJKK-UHFFFAOYSA-N	4	4	4	1	4	2	Organic compounds	Benzenoids	Benzene and substituted derivatives	1186331	RPWFJAMTCNSJKK-UHFFFAOYSA-N
951	2	4	1	140	2	283.154	Octylgallate	InChI=1S/C15H22O5/c1-2-3-4-5-6-7-8-20-15(19)11-9-12(16)14(18)13(17)10-11/h9-10,16-18H,2-8H2,1H3	CCCCCCCCOC(=O)C1=CC(=C(C(=C1)O)O)O	0.79131175	0.195550663933835	4	NRPKURNSADTHLJ-UHFFFAOYSA-N	4	6	11	10	11	2	Organic compounds	Benzenoids	Benzene and substituted derivatives	1186354	NRPKURNSADTHLJ-UHFFFAOYSA-N
952	4	1	1	28	2	474.173	Folinicacid	InChI=1S/C20H23N7O7/c21-20-25-16-15(18(32)26-20)27(9-28)12(8-23-16)7-22-11-3-1-10(2-4-11)17(31)24-13(19(33)34)5-6-14(29)30/h1-4,9,12-13,22H,5-8H2,(H,24,31)(H,29,30)(H,33,34)(H4,21,23,25,26,32)/t12?,13-/m0/s1	C1C(N(C2=C(N1)NC(=NC2=O)N)C=O)CNC3=CC=C(C=C3)C(=O)NC(CCC(=O)O)C(=O)O	0.82281	0.973118279569892	1	VVIAGPKUTFNRDU-UHFFFAOYSA-N	4	4	4	2	4	2	Organic compounds	Organic acids and derivatives	Carboxylic acids and derivatives	1186436	VVIAGPKUTFNRDU-ABLWVSNPSA-N
953	1	1	1	1	2	326.052	Flumetsulam	InChI=1S/C12H9F2N5O2S/c1-7-5-6-19-11(15-7)16-12(17-19)22(20,21)18-10-8(13)3-2-4-9(10)14/h2-6,18H,1H3	CC1=NC2=NC(=NN2C=C1)S(=O)(=O)NC3=C(C=CC=C3F)F	0.951922	0.654450261780105	1	RXCPQSJAVKGONC-UHFFFAOYSA-N	1	1	1	1	0	2	Organic compounds	Organoheterocyclic compounds	Triazolopyrimidines	1187545	RXCPQSJAVKGONC-UHFFFAOYSA-N
954	12	13	13	6	2	199.087	4-Nitrosodiphenylamine	InChI=1S/C12H10N2O/c15-14-12-8-6-11(7-9-12)13-10-4-2-1-3-5-10/h1-9,13H	C1=CC=C(C=C1)NC2=CC=C(C=C2)N=O	0.778941666666667	0.174146694252839	6	OIJHFHYPXWSVPF-UHFFFAOYSA-N	1	3	3	2	6	2	Organic compounds	Benzenoids	Benzene and substituted derivatives	1188310	OIJHFHYPXWSVPF-UHFFFAOYSA-N
955	4	2	2	4	2	164.026	2-Chloroquinoline	InChI=1S/C9H6ClN/c10-9-6-5-7-3-1-2-4-8(7)11-9/h1-6H	C1=CC=C2C(=C1)C=CC(=N2)Cl	0.761335	0.232566952697617	7	OFUFXTHGZWIDDB-UHFFFAOYSA-N	2	1	1	2	1	2	Organic compounds	Organoheterocyclic compounds	Quinolines and derivatives	1569772	OFUFXTHGZWIDDB-UHFFFAOYSA-N
957	2	1	2	4	2	360.965	ChlorthiophosI	InChI=1S/C11H15Cl2O3PS2/c1-4-14-17(18,15-5-2)16-10-6-9(13)11(19-3)7-8(10)12/h6-7H,4-5H2,1-3H3	CCOP(=S)(OCC)OC1=CC(=C(C=C1Cl)SC)Cl	0.66432	0.555555555555556	1	JAZJVWLGNLCNDD-UHFFFAOYSA-N	1	2	1	1	2	2	Organic compounds	Organic acids and derivatives	Organic thiophosphoric acids and derivatives	1190886	JAZJVWLGNLCNDD-UHFFFAOYSA-N
958	7	1	3	3	2	256.263	Palmitamide	InChI=1S/C16H33NO/c1-2-3-4-5-6-7-8-9-10-11-12-13-14-15-16(17)18/h2-15H2,1H3,(H2,17,18)	CCCCCCCCCCCCCCCC(=O)N	0.894767	1	1	HSEMFIZWXHQJAE-UHFFFAOYSA-N	1	2	3	1	2	2	Organic compounds	Lipids and lipid-like molecules	Fatty Acyls	1192376	HSEMFIZWXHQJAE-UHFFFAOYSA-N
959	4	20	7	63	2	299.128	3,4-Dimethoxy-2'-hydroxy-5'-methylchalcone	InChI=1S/C18H18O4/c1-12-4-7-15(19)14(10-12)16(20)8-5-13-6-9-17(21-2)18(11-13)22-3/h4-11,19H,1-3H3/b8-5+	CC1=CC(=C(C=C1)O)C(=O)C=CC2=CC(=C(C=C2)OC)OC	0.875491	0.355072463768116	1	JYFHBDZEZQMBMA-UHFFFAOYSA-N	3	12	3	7	1	2	Organic compounds	Phenylpropanoids and polyketides	Linear 1,3-diarylpropanoids	1224530	JYFHBDZEZQMBMA-VMPITWQZSA-N
960	17	1	1	124	2	283.096	3-Hydroxy-4'-methoxy-6-methylflavone	InChI=1S/C17H14O4/c1-10-3-8-14-13(9-10)15(18)16(19)17(21-14)11-4-6-12(20-2)7-5-11/h3-9,19H,1-2H3	CC1=CC2=C(C=C1)OC(=C(C2=O)O)C3=CC=C(C=C3)OC	0.705623	0.901515151515151	1	XBEINZKGCYZUQJ-UHFFFAOYSA-N	2	1	1	7	1	2	Organic compounds	Phenylpropanoids and polyketides	Flavonoids	1224588	XBEINZKGCYZUQJ-UHFFFAOYSA-N
961	3	3	3	3	2	664.491	1,2-Dipentadecanoyl-sn-glycero-3-phosphoethanolamine	InChI=1S/C35H70NO8P/c1-3-5-7-9-11-13-15-17-19-21-23-25-27-34(37)41-31-33(32-43-45(39,40)42-30-29-36)44-35(38)28-26-24-22-20-18-16-14-12-10-8-6-4-2/h33H,3-32,36H2,1-2H3,(H,39,40)/t33-/m1/s1	CCCCCCCCCCCCCCC(=O)OCC(COP(=O)(O)OCCN)OC(=O)CCCCCCCCCCCCCC	0.982505	1	1	SKVKIGSFTGVBOX-UHFFFAOYSA-N	1	1	1	1	0	2	Organic compounds	Organoheterocyclic compounds	Lactams	1197252	SKVKIGSFTGVBOX-MGBGTMOVSA-N
962	8	8	5	1	2	101.06	3-Methyl-.gamma.-butyrolactone	InChI=1S/C5H8O2/c1-4-2-3-7-5(4)6/h4H,2-3H2,1H3	CC1CCOC1=O	0.933709	0.500638569604087	2	QGLBZNZGBLRJGS-UHFFFAOYSA-N	2	5	5	2	3	2	Organic compounds	Organoheterocyclic compounds	Lactones	1197527	QGLBZNZGBLRJGS-UHFFFAOYSA-N
963	10	2	5	13	2	117.091	2-Methylvalericacid	InChI=1S/C6H12O2/c1-3-4-5(2)6(7)8/h5H,3-4H2,1-2H3,(H,7,8)	CCCC(C)C(=O)O	0.7789545	0.497103395837852	6	OVBFMEVBMNZIBR-UHFFFAOYSA-N	2	3	3	1	1	2	Organic compounds	Lipids and lipid-like molecules	Fatty Acyls	1197615	OVBFMEVBMNZIBR-UHFFFAOYSA-N
964	9	2	3	28	2	117.091	Diethylaceticacid	InChI=1S/C6H12O2/c1-3-5(4-2)6(7)8/h5H,3-4H2,1-2H3,(H,7,8)	CCC(CC)C(=O)O	0.8439905	0.632308962232236	4	OXQGTIUCKGYOAA-UHFFFAOYSA-N	1	1	3	4	3	2	Organic compounds	Lipids and lipid-like molecules	Fatty Acyls	1197623	OXQGTIUCKGYOAA-UHFFFAOYSA-N
965	43	42	43	1	2	117.091	3-Methylvalericacid	InChI=1S/C6H12O2/c1-3-5(2)4-6(7)8/h5H,3-4H2,1-2H3,(H,7,8)	CCC(C)CC(=O)O	0.816812	0.0925925925925926	1	IGIDLTISMCAULB-UHFFFAOYSA-N	1	4	1	4	1	2	Organic compounds	Lipids and lipid-like molecules	Fatty Acyls	1197635	IGIDLTISMCAULB-UHFFFAOYSA-N
967	69	62	70	18	2	151.075	3-Methylphenylaceticacid	InChI=1S/C9H10O2/c1-7-3-2-4-8(5-7)6-9(10)11/h2-5H,6H2,1H3,(H,10,11)	CC1=CC(=CC=C1)CC(=O)O	0.825201	0.133456039265898	4	GJMPSRSMBJLKKB-UHFFFAOYSA-N	3	3	10	10	1	2	Organic compounds	Benzenoids	Benzene and substituted derivatives	1198163	GJMPSRSMBJLKKB-UHFFFAOYSA-N
968	1	1	1	1	2	191.988	4-Chlorobenzenesulfonamide	InChI=1S/C6H6ClNO2S/c7-5-1-3-6(4-2-5)11(8,9)10/h1-4H,(H2,8,9,10)	C1=CC(=CC=C1S(=O)(=O)N)Cl	0.95680525	0.0820598636019197	4	HHHDJHHNEURCNV-UHFFFAOYSA-N	1	1	1	1	0	2	Organic compounds	Benzenoids	Benzene and substituted derivatives	1198799	HHHDJHHNEURCNV-UHFFFAOYSA-N
969	1	1	1	10	2	208.17	(1S,2R)-2-(Diethylamino)-1-phenyl-1-propanol	InChI=1S/C13H21NO/c1-4-14(5-2)11(3)13(15)12-9-7-6-8-10-12/h6-11,13,15H,4-5H2,1-3H3	CCN(CC)C(C)C(C1=CC=CC=C1)O	0.776039833333333	0.665821763488004	6	JMFCQRKXGIHOAN-UHFFFAOYSA-N	2	2	2	2	2	2	Organic compounds	Benzenoids	Benzene and substituted derivatives	1199100	JMFCQRKXGIHOAN-UHFFFAOYSA-N
970	1	1	1	2	2	209.096	Chalcone	InChI=1S/C15H12O/c16-15(14-9-5-2-6-10-14)12-11-13-7-3-1-4-8-13/h1-12H/b12-11+	C1=CC=C(C=C1)C=CC(=O)C2=CC=CC=C2	0.9447568	0.402156374755627	10	DQFBYFPFKXHELB-UHFFFAOYSA-N	1	1	1	3	1	2	Organic compounds	Phenylpropanoids and polyketides	Linear 1,3-diarylpropanoids	1551960	DQFBYFPFKXHELB-VAWYXSNFSA-N
971	1	1	1	232	2	315.091	Sulfaphenazole	InChI=1S/C15H14N4O2S/c16-12-6-8-14(9-7-12)22(20,21)18-15-10-11-17-19(15)13-4-2-1-3-5-13/h1-11,18H,16H2	C1=CC=C(C=C1)N2C(=CC=N2)NS(=O)(=O)C3=CC=C(C=C3)N	0.7912255	0.110607269825147	2	QWCJHSGMANYXCW-UHFFFAOYSA-N	5	5	5	5	5	2	Organic compounds	Organoheterocyclic compounds	Azoles	1200628	QWCJHSGMANYXCW-UHFFFAOYSA-N
974	4	2	2	4	2	312.019	4'-Hydroxydiclofenac	InChI=1S/C14H11Cl2NO3/c15-10-6-9(18)7-11(16)14(10)17-12-4-2-1-3-8(12)5-13(19)20/h1-4,6-7,17-18H,5H2,(H,19,20)	C1=CC=C(C(=C1)CC(=O)O)NC2=C(C=C(C=C2Cl)O)Cl	0.8675845	0.404826925641329	8	KGVXVPRLBMWZLG-UHFFFAOYSA-N	2	1	1	1	1	2	Organic compounds	Benzenoids	Benzene and substituted derivatives	1221219	KGVXVPRLBMWZLG-UHFFFAOYSA-N
975	2	1	1	5	2	706.401	FumonisinB2	InChI=1S/C34H59NO14/c1-5-6-12-21(3)32(49-31(43)18-24(34(46)47)16-29(40)41)27(48-30(42)17-23(33(44)45)15-28(38)39)14-20(2)11-9-7-8-10-13-25(36)19-26(37)22(4)35/h20-27,32,36-37H,5-19,35H2,1-4H3,(H,38,39)(H,40,41)(H,44,45)(H,46,47)	CCCCC(C)C(C(CC(C)CCCCCCC(CC(C(C)N)O)O)OC(=O)CC(CC(=O)O)C(=O)O)OC(=O)CC(CC(=O)O)C(=O)O	0.701586	0.688073394495413	2	UXDPXZQHTDAXOZ-UHFFFAOYSA-N	2	2	2	1	2	2	Organic compounds	Organic acids and derivatives	Carboxylic acids and derivatives	1205820	UXDPXZQHTDAXOZ-UHFFFAOYSA-N
977	2	1	1	15	2	388.225	(2R)-Amino-2-[2-(4-octylphenyl)ethyl]-1-(dihydrogenphosphate)-1,3-propanediol	InChI=1S/C19H34NO5P/c1-2-3-4-5-6-7-8-17-9-11-18(12-10-17)13-14-19(20,15-21)16-25-26(22,23)24/h9-12,21H,2-8,13-16,20H2,1H3,(H2,22,23,24)/t19-/m1/s1	CCCCCCCCC1=CC=C(C=C1)CCC(CO)(COP(=O)(O)[O-])[NH3+]	0.784540666666667	0.631578947368421	3	LRFKWQGGENFBFO-UHFFFAOYSA-N	1	2	2	2	2	2	Organic compounds	Organic acids and derivatives	Organic phosphoric acids and derivatives	1206628	LRFKWQGGENFBFO-LJQANCHMSA-N
978	21	21	21	1	2	279.208	Tetradecylphosphonate	InChI=1S/C14H31O3P/c1-2-3-4-5-6-7-8-9-10-11-12-13-14-18(15,16)17/h2-14H2,1H3,(H2,15,16,17)	CCCCCCCCCCCCCCP(=O)(O)O	0.864407	0.25	1	BVQJQTMSTANITJ-UHFFFAOYSA-N	5	5	3	1	1	2	Organic compounds	Organic acids and derivatives	Organic phosphonic acids and derivatives	1212490	BVQJQTMSTANITJ-UHFFFAOYSA-N
979	1	1	1	16	2	265.155	Suberoylanilidehydroxamicacid	InChI=1S/C14H20N2O3/c17-13(15-12-8-4-3-5-9-12)10-6-1-2-7-11-14(18)16-19/h3-5,8-9,19H,1-2,6-7,10-11H2,(H,15,17)(H,16,18)	C1=CC=C(C=C1)NC(=O)CCCCCCC(=O)NO	0.833758	0.728395061728395	1	WAEXFXRVDQXREF-UHFFFAOYSA-N	3	3	3	1	3	2	Organic compounds	Phenylpropanoids and polyketides	Flavonoids	1212622	WAEXFXRVDQXREF-UHFFFAOYSA-N
980	6	1	2	10	2	301.087	2',5'-Dimethoxy-6-fluoroflavone	InChI=1S/C17H13FO4/c1-20-11-4-6-15(21-2)13(8-11)17-9-14(19)12-7-10(18)3-5-16(12)22-17/h3-9H,1-2H3	COC1=CC(=C(C=C1)OC)C2=CC(=O)C3=C(O2)C=CC(=C3)F	0.734244	0.788461538461538	2	BFANYDGZCLJUOE-UHFFFAOYSA-N	5	2	2	2	2	2	Organic compounds	Phenylpropanoids and polyketides	Flavonoids	1208249	BFANYDGZCLJUOE-UHFFFAOYSA-N
981	48	5	5	14	2	283.096	3,3'-Dimethoxyflavone	InChI=1S/C17H14O4/c1-19-12-7-5-6-11(10-12)16-17(20-2)15(18)13-8-3-4-9-14(13)21-16/h3-10H,1-2H3	COC1=CC=CC(=C1)C2=C(C(=O)C3=CC=CC=C3O2)OC	0.688192	0.907978095135832	3	AUAXNNILRNCQAX-UHFFFAOYSA-N	8	1	1	8	1	2	Organic compounds	Phenylpropanoids and polyketides	Flavonoids	1208867	AUAXNNILRNCQAX-UHFFFAOYSA-N
982	63	2	3	77	2	283.096	3,4'-Dimethoxyflavone	InChI=1S/C17H14O4/c1-19-12-9-7-11(8-10-12)16-17(20-2)15(18)13-5-3-4-6-14(13)21-16/h3-10H,1-2H3	COC1=CC=C(C=C1)C2=C(C(=O)C3=CC=CC=C3O2)OC	0.722293	0.855893713632846	4	AFIUIJXKXMMNCK-UHFFFAOYSA-N	8	1	1	4	1	2	Organic compounds	Phenylpropanoids and polyketides	Flavonoids	1208884	AFIUIJXKXMMNCK-UHFFFAOYSA-N
983	56	5	2	48	2	283.096	3,6-Dimethoxyflavone	InChI=1S/C17H14O4/c1-19-12-8-9-14-13(10-12)15(18)17(20-2)16(21-14)11-6-4-3-5-7-11/h3-10H,1-2H3	COC1=CC2=C(C=C1)OC(=C(C2=O)OC)C3=CC=CC=C3	0.787034333333333	0.894941248604899	3	BZKORUNDAHVLAO-UHFFFAOYSA-N	8	1	1	2	1	2	Organic compounds	Phenylpropanoids and polyketides	Flavonoids	1208921	BZKORUNDAHVLAO-UHFFFAOYSA-N
984	47	4	3	39	2	283.096	3,7-Dimethoxyflavone	InChI=1S/C17H14O4/c1-19-12-8-9-13-14(10-12)21-16(17(20-2)15(13)18)11-6-4-3-5-7-11/h3-10H,1-2H3	COC1=CC2=C(C=C1)C(=O)C(=C(O2)C3=CC=CC=C3)OC	0.737508333333333	0.899387196150164	3	CNDZOPXQZSXGSK-UHFFFAOYSA-N	2	1	1	4	1	2	Organic compounds	Phenylpropanoids and polyketides	Flavonoids	1208940	CNDZOPXQZSXGSK-UHFFFAOYSA-N
985	4	4	4	3	2	391.296	DL-threo-1-Phenyl-2-(decanoylamino)-3-morpholino-1-propanol	InChI=1S/C23H38N2O3/c1-2-3-4-5-6-7-11-14-22(26)24-21(19-25-15-17-28-18-16-25)23(27)20-12-9-8-10-13-20/h8-10,12-13,21,23,27H,2-7,11,14-19H2,1H3,(H,24,26)/t21-,23-/m1/s1	CCCCCCCCCC(=O)NC(CN1CCOCC1)C(C2=CC=CC=C2)O	0.771815	408	1	UYNCFCUHRNOSCN-UHFFFAOYSA-N	3	3	3	1	3	2	Organic compounds	Organic nitrogen compounds	Organonitrogen compounds	1213465	UYNCFCUHRNOSCN-FYYLOGMGSA-N
986	1	1	1	2	2	214.155	L-N5-(1-Imino-3-pentenyl)ornithine	InChI=1S/C10H19N3O2/c1-2-3-6-9(12)13-7-4-5-8(11)10(14)15/h2-3,8H,4-7,11H2,1H3,(H2,12,13)(H,14,15)/b3-2+/t8-/m0/s1	CC=CCC(=NCCCC(C(=O)O)N)N	0.8838004	0.653620387915646	5	JUSNBVJTFYDFKR-UHFFFAOYSA-N	1	1	1	1	1	2	Organic compounds	Organic acids and derivatives	Carboxylic acids and derivatives	1214519	JUSNBVJTFYDFKR-SGJFDWMWSA-N
990	4	4	8	12	2	287.108	2',6'-Dimethoxy-4-fluorochalcone	InChI=1S/C17H15FO3/c1-20-15-4-3-5-16(21-2)17(15)14(19)11-8-12-6-9-13(18)10-7-12/h3-11H,1-2H3/b11-8+	COC1=C(C(=CC=C1)OC)C(=O)C=CC2=CC=C(C=C2)F	0.732187	0.142011834319527	2	GTKUWWYIQCDBNC-UHFFFAOYSA-N	1	1	1	1	5	2	Organic compounds	Phenylpropanoids and polyketides	Linear 1,3-diarylpropanoids	1223493	GTKUWWYIQCDBNC-DHZHZOJOSA-N
991	86	1	3	47	2	283.096	2',5'-Dimethoxyflavone	InChI=1S/C17H14O4/c1-19-11-7-8-15(20-2)13(9-11)17-10-14(18)12-5-3-4-6-16(12)21-17/h3-10H,1-2H3	COC1=CC(=C(C=C1)OC)C2=CC(=O)C3=CC=CC=C3O2	0.85336	0.916666666666667	1	YVAMPWXEJCQAJJ-UHFFFAOYSA-N	2	1	1	9	1	2	Organic compounds	Phenylpropanoids and polyketides	Flavonoids	1223919	YVAMPWXEJCQAJJ-UHFFFAOYSA-N
992	44	50	44	151	2	315.123	6,3',4'-Trimethoxyflavanone	InChI=1S/C18H18O5/c1-20-12-5-7-15-13(9-12)14(19)10-17(23-15)11-4-6-16(21-2)18(8-11)22-3/h4-9,17H,10H2,1-3H3	COC1=CC2=C(C=C1)OC(CC2=O)C3=CC(=C(C=C3)OC)OC	0.875491	0.355072463768116	1	KYRMOZFTJMQBFZ-UHFFFAOYSA-N	7	1	1	1	2	2	Organic compounds	Phenylpropanoids and polyketides	Flavonoids	1224450	KYRMOZFTJMQBFZ-UHFFFAOYSA-N
993	2	1	1	5	2	421.316	Glycolicacidtetraethoxylatelaurylether	InChI=1S/C22H44O7/c1-2-3-4-5-6-7-8-9-10-11-12-25-13-14-26-15-16-27-17-18-28-19-20-29-21-22(23)24/h2-21H2,1H3,(H,23,24)	CCCCCCCCCCCCOCCOCCOCCOCCOCC(=O)O	0.731316333333333	0.843971631205674	3	ACTCCLFXGJCHSZ-UHFFFAOYSA-N	2	2	2	1	2	2	Organic compounds	Organic acids and derivatives	Carboxylic acids and derivatives	1229974	ACTCCLFXGJCHSZ-UHFFFAOYSA-N
994	3	1	1	11	2	465.342	Glycolicacidpentaethoxylatelaurylether	InChI=1S/C24H48O8/c1-2-3-4-5-6-7-8-9-10-11-12-27-13-14-28-15-16-29-17-18-30-19-20-31-21-22-32-23-24(25)26/h2-23H2,1H3,(H,25,26)	CCCCCCCCCCCCOCCOCCOCCOCCOCCOCC(=O)O	0.752381333333333	0.843971631205674	3	OMGPXNLURUJJPZ-UHFFFAOYSA-N	2	4	4	1	4	2	Organic compounds	Organic acids and derivatives	Carboxylic acids and derivatives	1229995	OMGPXNLURUJJPZ-UHFFFAOYSA-N
995	1	1	1	1	2	767.552	Glycolicaciddecaethoxylateoleylether	InChI=1S/C40H78O13/c1-2-3-4-5-6-7-8-9-10-11-12-13-14-15-16-17-18-43-19-20-44-21-22-45-23-24-46-25-26-47-27-28-48-29-30-49-31-32-50-33-34-51-35-36-52-37-38-53-39-40(41)42/h9-10H,2-8,11-39H2,1H3,(H,41,42)/b10-9-	CCCCCCCCC=CCCCCCCCCOCCOCCOCCOCCOCCOCCOCCOCCOCCOCCOCC(=O)O	0.7277305	0.632978723404255	4	OGLRQFPZDSHMHM-UHFFFAOYSA-N	1	1	1	1	0	2	Organic compounds	Organic acids and derivatives	Carboxylic acids and derivatives	1230142	OGLRQFPZDSHMHM-KTKRTIGZSA-N
996	1	1	1	1	2	723.525	Glycolicacidnonaethoxylateoleylether	InChI=1S/C38H74O12/c1-2-3-4-5-6-7-8-9-10-11-12-13-14-15-16-17-18-41-19-20-42-21-22-43-23-24-44-25-26-45-27-28-46-29-30-47-31-32-48-33-34-49-35-36-50-37-38(39)40/h9-10H,2-8,11-37H2,1H3,(H,39,40)/b10-9-	CCCCCCCCC=CCCCCCCCCOCCOCCOCCOCCOCCOCCOCCOCCOCCOCC(=O)O	0.70287475	0.632978723404255	4	DPTGNOWCOWZDNR-UHFFFAOYSA-N	1	1	1	1	1	2	Organic compounds	Organic acids and derivatives	Carboxylic acids and derivatives	1230157	DPTGNOWCOWZDNR-KTKRTIGZSA-N
999	1	1	1	1	2	647.437	p-tert-Octylphenoldecaglycolether	InChI=1S/C34H62O11/c1-33(2,3)30-34(4,5)31-6-8-32(9-7-31)45-29-28-44-27-26-43-25-24-42-23-22-41-21-20-40-19-18-39-17-16-38-15-14-37-13-12-36-11-10-35/h6-9,35H,10-30H2,1-5H3	CC(C)(C)CC(C)(C)C1=CC=C(C=C1)OCCOCCOCCOCCOCCOCCOCCOCCOCCOCCO	0.8683523	0.9	10	IVKNZCBNXPYYKL-UHFFFAOYSA-N	1	1	1	2	1	2	Organic compounds	Organic oxygen compounds	Organooxygen compounds	1230223	IVKNZCBNXPYYKL-UHFFFAOYSA-N
1000	1	1	1	3	2	691.463	p-tert-Octylphenolundecaglycolether	InChI=1S/C36H66O12/c1-35(2,3)32-36(4,5)33-6-8-34(9-7-33)48-31-30-47-29-28-46-27-26-45-25-24-44-23-22-43-21-20-42-19-18-41-17-16-40-15-14-39-13-12-38-11-10-37/h6-9,37H,10-32H2,1-5H3	CC(C)(C)CC(C)(C)C1=CC=C(C=C1)OCCOCCOCCOCCOCCOCCOCCOCCOCCOCCOCCO	0.8699689	0.9	10	AIOCLJDAYKBSTO-UHFFFAOYSA-N	2	2	2	1	2	2	Organic compounds	Organic oxygen compounds	Organooxygen compounds	1230256	AIOCLJDAYKBSTO-UHFFFAOYSA-N
1001	1	1	1	5	2	735.489	p-tert-Octylphenoldodecaglycolether	InChI=1S/C38H70O13/c1-37(2,3)34-38(4,5)35-6-8-36(9-7-35)51-33-32-50-31-30-49-29-28-48-27-26-47-25-24-46-23-22-45-21-20-44-19-18-43-17-16-42-15-14-41-13-12-40-11-10-39/h6-9,39H,10-34H2,1-5H3	CC(C)(C)CC(C)(C)C1=CC=C(C=C1)OCCOCCOCCOCCOCCOCCOCCOCCOCCOCCOCCOCCO	0.8566442	0.8	10	AFYLOVCVJUMURG-UHFFFAOYSA-N	1	1	1	1	1	2	Organic compounds	Organic oxygen compounds	Organooxygen compounds	1230286	AFYLOVCVJUMURG-UHFFFAOYSA-N
1002	1	1	1	1	2	779.515	p-tert-Octylphenoltridecaglycolether	InChI=1S/C40H74O14/c1-39(2,3)36-40(4,5)37-6-8-38(9-7-37)54-35-34-53-33-32-52-31-30-51-29-28-50-27-26-49-25-24-48-23-22-47-21-20-46-19-18-45-17-16-44-15-14-43-13-12-42-11-10-41/h6-9,41H,10-36H2,1-5H3	CC(C)(C)CC(C)(C)C1=CC=C(C=C1)OCCOCCOCCOCCOCCOCCOCCOCCOCCOCCOCCOCCOCCO	0.840146333333333	0.777777777777778	9	BPZYKPINOMFZGY-UHFFFAOYSA-N	1	1	1	1	0	2	Organic compounds	Organic oxygen compounds	Organooxygen compounds	1230296	BPZYKPINOMFZGY-UHFFFAOYSA-N
1003	8	1	1	3	2	823.541	p-tert-Octylphenoltetradecaglycolether	InChI=1S/C42H78O15/c1-41(2,3)38-42(4,5)39-6-8-40(9-7-39)57-37-36-56-35-34-55-33-32-54-31-30-53-29-28-52-27-26-51-25-24-50-23-22-49-21-20-48-19-18-47-17-16-46-15-14-45-13-12-44-11-10-43/h6-9,43H,10-38H2,1-5H3	CC(C)(C)CC(C)(C)C1=CC=C(C=C1)OCCOCCOCCOCCOCCOCCOCCOCCOCCOCCOCCOCCOCCOCCO	0.887113777777778	0.888888888888889	9	VCEXUIMDHGYSKB-UHFFFAOYSA-N	1	2	2	2	2	2	Organic compounds	Organic oxygen compounds	Organooxygen compounds	1230307	VCEXUIMDHGYSKB-UHFFFAOYSA-N
1005	21	1	1	39	2	295.227	4-tert-Octylphenoldiethoxylate	InChI=1S/C18H30O3/c1-17(2,3)14-18(4,5)15-6-8-16(9-7-15)21-13-12-20-11-10-19/h6-9,19H,10-14H2,1-5H3	CC(C)(C)CC(C)(C)C1=CC=C(C=C1)OCCOCCO	0.811916	1	3	LBCZOTMMGHGTPH-UHFFFAOYSA-N	1	13	13	1	13	2	Organic compounds	Benzenoids	Benzene and substituted derivatives	1230339	LBCZOTMMGHGTPH-UHFFFAOYSA-N
1006	146	1	1	107	2	339.253	p-tert-Octylphenoltriglycolether	InChI=1S/C20H34O4/c1-19(2,3)16-20(4,5)17-6-8-18(9-7-17)24-15-14-23-13-12-22-11-10-21/h6-9,21H,10-16H2,1-5H3	CC(C)(C)CC(C)(C)C1=CC=C(C=C1)OCCOCCOCCO	0.837819666666667	1	3	OLOHNJXENGJYTB-UHFFFAOYSA-N	11	14	14	4	14	2	Organic compounds	Organic oxygen compounds	Organooxygen compounds	1230359	OLOHNJXENGJYTB-UHFFFAOYSA-N
1007	26	1	1	21	2	383.279	p-tert-Octylphenoltetraglycolether	InChI=1S/C22H38O5/c1-21(2,3)18-22(4,5)19-6-8-20(9-7-19)27-17-16-26-15-14-25-13-12-24-11-10-23/h6-9,23H,10-18H2,1-5H3	CC(C)(C)CC(C)(C)C1=CC=C(C=C1)OCCOCCOCCOCCO	0.84610175	1	4	UYDLBVPAAFVANX-UHFFFAOYSA-N	3	2	2	1	2	2	Organic compounds	Organic oxygen compounds	Organooxygen compounds	1230376	UYDLBVPAAFVANX-UHFFFAOYSA-N
1008	1	1	1	9	2	427.305	p-tert-Octylphenolpentaglycolether	InChI=1S/C24H42O6/c1-23(2,3)20-24(4,5)21-6-8-22(9-7-21)30-19-18-29-17-16-28-15-14-27-13-12-26-11-10-25/h6-9,25H,10-20H2,1-5H3	CC(C)(C)CC(C)(C)C1=CC=C(C=C1)OCCOCCOCCOCCOCCO	0.789421222222222	1	9	WQBPSJIAFZCNBR-UHFFFAOYSA-N	1	1	1	1	1	2	Organic compounds	Organic oxygen compounds	Organooxygen compounds	1230400	WQBPSJIAFZCNBR-UHFFFAOYSA-N
1009	4	1	1	10	2	471.332	p-tert-Octylphenolhexaglycolether	InChI=1S/C26H46O7/c1-25(2,3)22-26(4,5)23-6-8-24(9-7-23)33-21-20-32-19-18-31-17-16-30-15-14-29-13-12-28-11-10-27/h6-9,27H,10-22H2,1-5H3	CC(C)(C)CC(C)(C)C1=CC=C(C=C1)OCCOCCOCCOCCOCCOCCO	0.7989521	0.9	10	SQAUJCLQNBQZMT-UHFFFAOYSA-N	3	1	1	4	1	2	Organic compounds	Organic oxygen compounds	Organooxygen compounds	1230423	SQAUJCLQNBQZMT-UHFFFAOYSA-N
1010	2	1	1	2	2	515.358	p-tert-Octylphenolheptaglycolether	InChI=1S/C28H50O8/c1-27(2,3)24-28(4,5)25-6-8-26(9-7-25)36-23-22-35-21-20-34-19-18-33-17-16-32-15-14-31-13-12-30-11-10-29/h6-9,29H,10-24H2,1-5H3	CC(C)(C)CC(C)(C)C1=CC=C(C=C1)OCCOCCOCCOCCOCCOCCOCCO	0.8587922	0.9	10	HNLXNOZHXNSSPN-UHFFFAOYSA-N	2	1	1	1	1	2	Organic compounds	Organic oxygen compounds	Organooxygen compounds	1230455	HNLXNOZHXNSSPN-UHFFFAOYSA-N
1011	2	1	1	5	2	559.384	p-tert-Octylphenoloctaglycolether	InChI=1S/C30H54O9/c1-29(2,3)26-30(4,5)27-6-8-28(9-7-27)39-25-24-38-23-22-37-21-20-36-19-18-35-17-16-34-15-14-33-13-12-32-11-10-31/h6-9,31H,10-26H2,1-5H3	CC(C)(C)CC(C)(C)C1=CC=C(C=C1)OCCOCCOCCOCCOCCOCCOCCOCCO	0.889267	0.9	10	OJLRAIOADFIRJN-UHFFFAOYSA-N	1	1	1	3	1	2	Organic compounds	Organic oxygen compounds	Organooxygen compounds	1230486	OJLRAIOADFIRJN-UHFFFAOYSA-N
1012	5	1	1	7	2	603.41	p-tert-Octylphenolnonaglycolether	InChI=1S/C32H58O10/c1-31(2,3)28-32(4,5)29-6-8-30(9-7-29)42-27-26-41-25-24-40-23-22-39-21-20-38-19-18-37-17-16-36-15-14-35-13-12-34-11-10-33/h6-9,33H,10-28H2,1-5H3	CC(C)(C)CC(C)(C)C1=CC=C(C=C1)OCCOCCOCCOCCOCCOCCOCCOCCOCCO	0.8911445	0.9	10	VJYAJQFKKLYARJ-UHFFFAOYSA-N	3	5	5	2	5	2	Organic compounds	Organic oxygen compounds	Organooxygen compounds	1230502	VJYAJQFKKLYARJ-UHFFFAOYSA-N
1013	3	2	1	5	2	190.966	2,4-Dichlorobenzoicacid	InChI=1S/C7H4Cl2O2/c8-4-1-2-5(7(10)11)6(9)3-4/h1-3H,(H,10,11)	C1=CC(=C(C=C1Cl)Cl)C(=O)O	0.8194134	0.316236885739598	5	ATCRIUVQKHMXSH-UHFFFAOYSA-N	3	2	2	1	2	2	Organic compounds	Benzenoids	Benzene and substituted derivatives	1236418	ATCRIUVQKHMXSH-UHFFFAOYSA-N
1014	3	6	5	7	2	355.284	1-Monolinoleoyl-rac-glycerol	InChI=1S/C21H38O4/c1-2-3-4-5-6-7-8-9-10-11-12-13-14-15-16-17-21(24)25-19-20(23)18-22/h6-7,9-10,20,22-23H,2-5,8,11-19H2,1H3/b7-6-,10-9-	CCCCCC=CCC=CCCCCCCCC(=O)OCC(CO)O	0.850918	0.644067796610169	1	WECGLUPZRHILCT-UHFFFAOYSA-N	1	1	1	4	1	2	Organic compounds	Lipids and lipid-like molecules	Fatty Acyls	1236670	WECGLUPZRHILCT-HZJYTTRNSA-N
1015	1	1	1	1	2	202.155	N5-(1-Iminobutyl)-L-ornithine	InChI=1S/C9H19N3O2/c1-2-4-8(11)12-6-3-5-7(10)9(13)14/h7H,2-6,10H2,1H3,(H2,11,12)(H,13,14)/t7-/m0/s1	CCCC(=NCCCC(C(=O)O)N)N	0.9216462	0.684191850594227	5	KRILJVOCVSUPMA-UHFFFAOYSA-N	1	1	1	1	1	2	Organic compounds	Organic acids and derivatives	Carboxylic acids and derivatives	1240695	KRILJVOCVSUPMA-ZETCQYMHSA-N
1016	5	2	3	75	2	194.118	1-(1',3'-Benzodioxol-5'-yl)-2-butanamine	InChI=1S/C11H15NO2/c1-2-9(12)5-8-3-4-10-11(6-8)14-7-13-10/h3-4,6,9H,2,5,7,12H2,1H3	CCC(CC1=CC2=C(C=C1)OCO2)N	0.897215	0.641613978127136	4	VHMRXGAIDDCGDU-UHFFFAOYSA-N	4	5	5	7	5	2	Organic compounds	Organoheterocyclic compounds	Benzodioxoles	1378765	VHMRXGAIDDCGDU-UHFFFAOYSA-N
1017	69	2	1	10	2	288.159	Dihydromorphine	InChI=1S/C17H21NO3/c1-18-7-6-17-10-3-5-13(20)16(17)21-15-12(19)4-2-9(14(15)17)8-11(10)18/h2,4,10-11,13,16,19-20H,3,5-8H2,1H3/t10?,11-,13+,16+,17+/m1/s1	CN1CCC23C4C1CC5=C2C(=C(C=C5)O)OC3C(CC4)O	0.841689	0.830065359477124	1	IJVCSMSMFSCRME-UHFFFAOYSA-N	9	12	12	14	12	2	Organic compounds	Alkaloids and derivatives	Morphinans	1245838	IJVCSMSMFSCRME-OONJBDFYSA-N
1018	4	1	1	3	2	252.15	N-Desmethylmirtazapine	InChI=1S/C16H17N3/c1-2-6-14-12(4-1)10-13-5-3-7-18-16(13)19-9-8-17-11-15(14)19/h1-7,15,17H,8-11H2	C1CN2C(CN1)C3=CC=CC=C3CC4=C2N=CC=C4	0.9174395	0.956953642384106	2	FGLAMNFOHWVQOH-UHFFFAOYSA-N	2	1	1	4	1	2	Organic compounds	Organoheterocyclic compounds	Piperazinoazepines	1246265	FGLAMNFOHWVQOH-UHFFFAOYSA-N
1019	1	3	5	2	2	248.165	3-Desmethylprodine	InChI=1S/C15H21NO2/c1-3-14(17)18-15(9-11-16(2)12-10-15)13-7-5-4-6-8-13/h4-8H,3,9-12H2,1-2H3	CCC(=O)OC1(CCN(CC1)C)C2=CC=CC=C2	0.7525745	0.596774193548387	2	BCQMRZRAWHNSBF-UHFFFAOYSA-N	2	2	2	2	2	2	Organic compounds	Organoheterocyclic compounds	Piperidines	1378999	BCQMRZRAWHNSBF-UHFFFAOYSA-N
1020	2	3	3	2	2	154.103	2-Fluoroamphetamine	InChI=1S/C9H12FN/c1-7(11)6-8-4-2-3-5-9(8)10/h2-5,7H,6,11H2,1H3	CC(CC1=CC=CC=C1F)N	0.9885599	0.530306647915915	10	GDSXNLDTQFFIEU-UHFFFAOYSA-N	1	1	1	1	1	2	Organic compounds	Benzenoids	Benzene and substituted derivatives	1246953	GDSXNLDTQFFIEU-UHFFFAOYSA-N
1021	1	1	1	1	2	168.118	4-Fluoromethamphetamine	InChI=1S/C10H14FN/c1-8(12-2)7-9-3-5-10(11)6-4-9/h3-6,8,12H,7H2,1-2H3	CC(CC1=CC=C(C=C1)F)NC	0.9859573	0.557241379520935	10	YCWZPIHKUYZTFM-UHFFFAOYSA-N	1	1	1	1	1	2	Organic compounds	Benzenoids	Benzene and substituted derivatives	1246993	YCWZPIHKUYZTFM-UHFFFAOYSA-N
1022	1	1	2	7	2	171.113	Levetiracetam	InChI=1S/C8H14N2O2/c1-2-6(8(9)12)10-5-3-4-7(10)11/h6H,2-5H2,1H3,(H2,9,12)/t6-/m0/s1	CCC(C(=O)N)N1CCCC1=O	0.953995125	0.105127097132911	8	HPHUVLMMVZITSG-UHFFFAOYSA-N	2	2	2	1	2	2	Organic compounds	Organic acids and derivatives	Carboxylic acids and derivatives	1247552	HPHUVLMMVZITSG-LURJTMIESA-N
1023	3	1	1	5	2	266.165	Mirtazapine	InChI=1S/C17H19N3/c1-19-9-10-20-16(12-19)15-7-3-2-5-13(15)11-14-6-4-8-18-17(14)20/h2-8,16H,9-12H2,1H3	CN1CCN2C(C1)C3=CC=CC=C3CC4=C2N=CC=C4	0.9387955	0.956953642384106	2	RONZAEMNMFQXRA-UHFFFAOYSA-N	1	3	3	2	3	2	Organic compounds	Organic acids and derivatives	Carboxylic acids and derivatives	1248106	RONZAEMNMFQXRA-UHFFFAOYSA-N
1024	10	1	1	30	2	166.123	(-)-Pseudoephedrine	InChI=1S/C10H15NO/c1-8(11-2)10(12)9-6-4-3-5-7-9/h3-8,10-12H,1-2H3/t8-,10+/m1/s1	CC(C(C1=CC=CC=C1)O)NC	0.8030956	0.768405783753914	5	KWGRBVOPPLSCSI-UHFFFAOYSA-N	1	1	1	2	1	2	Organic compounds	Benzenoids	Benzene and substituted derivatives	1249295	KWGRBVOPPLSCSI-SCZZXKLOSA-N
1027	10	1	8	5	2	144.081	2-Aminonaphthalene	InChI=1S/C10H9N/c11-10-6-5-8-3-1-2-4-9(8)7-10/h1-7H,11H2	C1=CC=C2C=C(C=CC2=C1)N	0.79818375	0.388565162907268	4	JBIJLHTVPXGSAM-UHFFFAOYSA-N	2	3	1	4	3	2	Organic compounds	Benzenoids	Naphthalenes	1570295	JBIJLHTVPXGSAM-UHFFFAOYSA-N
1028	3	2	2	4	2	128.026	2-Chloroaniline	InChI=1S/C6H6ClN/c7-5-3-1-2-4-6(5)8/h1-4H,8H2	C1=CC=C(C(=C1)N)Cl	0.926742	0.223880597014925	1	AKCRQHGQIJBRMN-UHFFFAOYSA-N	2	2	2	1	2	2	Organic compounds	Benzenoids	Benzene and substituted derivatives	1253758	AKCRQHGQIJBRMN-UHFFFAOYSA-N
1029	2	10	7	4	2	176.092	L-Glutamicacid,dimethylester	InChI=1S/C7H13NO4/c1-11-6(9)4-3-5(8)7(10)12-2/h5H,3-4,8H2,1-2H3/t5-/m0/s1	COC(=O)CCC(C(=O)OC)N	0.8721985	0.184615384615385	2	YEJSPQZHMWGIGP-UHFFFAOYSA-N	4	3	3	2	4	2	Organic compounds	Organic acids and derivatives	Carboxylic acids and derivatives	1255345	YEJSPQZHMWGIGP-YFKPBYRVSA-N
1030	5	2	2	14	2	197.067	1,7-Dimethyluricacid	InChI=1S/C7H8N4O3/c1-10-3-4(8-6(10)13)9-7(14)11(2)5(3)12/h1-2H3,(H,8,13)(H,9,14)	CN1C2=C(NC1=O)NC(=O)N(C2=O)C	0.827853	1	1	NOFNCLGCUJJPKU-UHFFFAOYSA-N	3	3	3	4	3	2	Organic compounds	Organoheterocyclic compounds	Imidazopyrimidines	1259428	NOFNCLGCUJJPKU-UHFFFAOYSA-N
1031	1	2	3	23	2	193.097	N-Methyl-.gamma.-oxo-3-pyridinebutanamide	InChI=1S/C10H12N2O2/c1-11-10(14)5-4-9(13)8-3-2-6-12-7-8/h2-3,6-7H,4-5H2,1H3,(H,11,14)	CNC(=O)CCC(=O)C1=CN=CC=C1	0.906477	0.283687943262411	1	WOOSCPWOYYLIHS-UHFFFAOYSA-N	7	7	7	2	7	2	Organic compounds	Organic oxygen compounds	Organooxygen compounds	1261401	WOOSCPWOYYLIHS-UHFFFAOYSA-N
1032	3	3	3	1	2	183.051	7-Methyluricacid	InChI=1S/C6H6N4O3/c1-10-2-3(8-6(10)13)7-5(12)9-4(2)11/h1H3,(H3,7,8,9,11,12,13)	CN1C2=C(NC(=O)NC2=O)NC1=O	0.827853	1	1	YHNNPKUFPWLTOP-UHFFFAOYSA-N	2	2	2	1	2	2	Organic compounds	Organoheterocyclic compounds	Imidazopyrimidines	1261420	YHNNPKUFPWLTOP-UHFFFAOYSA-N
1033	2	1	2	27	2	327.195	13-cis-Acitretin	InChI=1S/C21H26O3/c1-14(8-7-9-15(2)12-21(22)23)10-11-19-16(3)13-20(24-6)18(5)17(19)4/h7-13H,1-6H3,(H,22,23)/b9-7+,11-10+,14-8+,15-12-	CC1=CC(=C(C(=C1C=CC(=CC=CC(=CC(=O)O)C)C)C)C)OC	0.908003	1	1	IHUNBGSDBOWDMA-UHFFFAOYSA-N	4	7	4	6	7	2	Organic compounds	Lipids and lipid-like molecules	Prenol lipids	1261653	IHUNBGSDBOWDMA-UGOGCBOOSA-N
1034	3	1	1	5	2	507.259	11.alpha.-Hydroxyprogesterone.beta.-D-glucuronide	InChI=1S/C27H38O9/c1-12(28)16-6-7-17-15-5-4-13-10-14(29)8-9-26(13,2)19(15)18(11-27(16,17)3)35-25-22(32)20(30)21(31)23(36-25)24(33)34/h10,15-23,25,30-32H,4-9,11H2,1-3H3,(H,33,34)/t15-,16+,17-,18+,19+,20-,21-,22+,23-,25+,26-,27+/m0/s1	CC(=O)C1CCC2C1(CC(C3C2CCC4=CC(=O)CCC34C)OC5C(C(C(C(O5)C(=O)O)O)O)O)C	0.80986	0.522222222222222	1	WVTMNZAPPOMZST-UHFFFAOYSA-N	1	5	5	3	5	2	Organic compounds	Lipids and lipid-like molecules	Steroids and steroid derivatives	1262682	WVTMNZAPPOMZST-RKCIHFDFSA-N
1036	1	1	1	3	2	432.064	Rimsulfuron	InChI=1S/C14H17N5O7S2/c1-4-27(21,22)9-6-5-7-15-12(9)28(23,24)19-14(20)18-13-16-10(25-2)8-11(17-13)26-3/h5-8H,4H2,1-3H3,(H2,16,17,18,19,20)	CCS(=O)(=O)C1=C(N=CC=C1)S(=O)(=O)NC(=O)NC2=NC(=CC(=N2)OC)OC	0.77029	0.481647786859685	3	MEFOUWRMVYJCQC-UHFFFAOYSA-N	1	1	1	2	1	2	Organic compounds	Organoheterocyclic compounds	Pyridines and derivatives	1268245	MEFOUWRMVYJCQC-UHFFFAOYSA-N
1037	12	1	1	6	2	196.076	Acridone	InChI=1S/C13H9NO/c15-13-9-5-1-3-7-11(9)14-12-8-4-2-6-10(12)13/h1-8H,(H,14,15)	C1=CC=C2C(=C1)C(=O)C3=CC=CC=C3N2	0.848543	0.389678937623151	10	FZEYVTFCMJSGMP-UHFFFAOYSA-N	2	1	1	3	1	2	Organic compounds	Organoheterocyclic compounds	Piperidines	1268823	FZEYVTFCMJSGMP-UHFFFAOYSA-N
1038	7	2	2	2	2	432.347	Peimine	InChI=1S/C27H45NO3/c1-15-4-7-25-27(3,31)21-6-5-17-18(20(21)14-28(25)13-15)11-22-19(17)12-24(30)23-10-16(29)8-9-26(22,23)2/h15-25,29-31H,4-14H2,1-3H3/t15-,16-,17?,18?,19-,20-,21?,22?,23?,24?,25?,26+,27-/m0/s1	CC1CCC2C(C3CCC4C(C3CN2C1)CC5C4CC(C6C5(CCC(C6)O)C)O)(C)O	0.860154	0.851851851851852	1	IUKLSMSEHKDIIP-UHFFFAOYSA-N	1	4	4	2	4	2	Organic compounds	Lipids and lipid-like molecules	Steroids and steroid derivatives	1271287	IUKLSMSEHKDIIP-YFOFEFMNSA-N
1039	20	3	3	32	2	430.332	Peiminine	InChI=1S/C27H43NO3/c1-15-4-7-25-27(3,31)21-6-5-17-18(20(21)14-28(25)13-15)11-22-19(17)12-24(30)23-10-16(29)8-9-26(22,23)2/h15-23,25,29,31H,4-14H2,1-3H3/t15-,16-,17?,18?,19-,20-,21?,22?,23?,25?,26+,27-/m0/s1	CC1CCC2C(C3CCC4C(C3CN2C1)CC5C4CC(=O)C6C5(CCC(C6)O)C)(C)O	0.860154	0.851851851851852	1	IQDIERHFZVCNRZ-UHFFFAOYSA-N	5	6	6	1	6	2	Organic compounds	Lipids and lipid-like molecules	Steroids and steroid derivatives	1271312	IQDIERHFZVCNRZ-GAJVHJNZSA-N
1040	21	1	2	23	2	160.097	N-Acetyl-DL-valine	InChI=1S/C7H13NO3/c1-4(2)6(7(10)11)8-5(3)9/h4,6H,1-3H3,(H,8,9)(H,10,11)	CC(C)C(C(=O)O)NC(=O)C	0.93813425	0.406880587484036	4	IHYJTAOFMMMOPX-UHFFFAOYSA-N	6	8	6	5	8	2	Organic compounds	Organic acids and derivatives	Carboxylic acids and derivatives	1273217	IHYJTAOFMMMOPX-UHFFFAOYSA-N
1042	2	2	2	1	2	164.02	Iberin	InChI=1S/C5H9NOS2/c1-9(7)4-2-3-6-5-8/h2-4H2,1H3	CS(=O)CCCN=C=S	0.877723	0.261904761904762	1	LELAOEBVZLPXAZ-UHFFFAOYSA-N	1	1	1	1	0	2	Organic compounds	Organosulfur compounds	Sulfoxides	1277277	LELAOEBVZLPXAZ-UHFFFAOYSA-N
1043	8	7	4	2	2	263.055	Maclurin	InChI=1S/C13H10O6/c14-7-4-10(17)12(11(18)5-7)13(19)6-1-2-8(15)9(16)3-6/h1-5,14-18H	C1=CC(=C(C=C1C(=O)C2=C(C=C(C=C2O)O)O)O)O	0.914069	0.56140350877193	1	XNWPXDGRBWJIES-UHFFFAOYSA-N	1	6	6	6	1	2	Organic compounds	Benzenoids	Benzene and substituted derivatives	1280157	XNWPXDGRBWJIES-UHFFFAOYSA-N
1044	3	2	2	21	2	294.206	Nordihydrocapsaicin	InChI=1S/C17H27NO3/c1-13(2)7-5-4-6-8-17(20)18-12-14-9-10-15(19)16(11-14)21-3/h9-11,13,19H,4-8,12H2,1-3H3,(H,18,20)	CC(C)CCCCCC(=O)NCC1=CC(=C(C=C1)O)OC	0.869215	0.44476755128929	5	VQEONGKQWIFHMN-UHFFFAOYSA-N	3	3	3	6	3	2	Organic compounds	Benzenoids	Phenols	1286573	VQEONGKQWIFHMN-UHFFFAOYSA-N
1045	148	4	2	67	2	271.096	Isoimperatorin	InChI=1S/C16H14O4/c1-10(2)5-7-19-16-11-3-4-15(17)20-14(11)9-13-12(16)6-8-18-13/h3-6,8-9H,7H2,1-2H3	CC(=CCOC1=C2C=CC(=O)OC2=CC3=C1C=CO3)C	0.842847833333333	0.311148102076222	6	IGWDEVSBEKYORK-UHFFFAOYSA-N	2	6	6	1	6	2	Organic compounds	Organoheterocyclic compounds	Diazanaphthalenes	1287107	IGWDEVSBEKYORK-UHFFFAOYSA-N
1046	114	5	10	72	2	155.143	Isomenthone	InChI=1S/C10H18O/c1-7(2)9-5-4-8(3)6-10(9)11/h7-9H,4-6H2,1-3H3/t8-,9-/m0/s1	CC1CCC(C(=O)C1)C(C)C	0.981809333333333	1	3	NFLGAXVYCFJBMK-UHFFFAOYSA-N	4	8	8	2	8	2	Organic compounds	Lipids and lipid-like molecules	Prenol lipids	1287179	NFLGAXVYCFJBMK-IUCAKERBSA-N
1047	11	4	10	24	2	517.134	4,5-Dicaffeoylquinicacid	InChI=1S/C25H24O12/c26-15-5-1-13(9-17(15)28)3-7-21(31)36-20-12-25(35,24(33)34)11-19(30)23(20)37-22(32)8-4-14-2-6-16(27)18(29)10-14/h1-10,19-20,23,26-30,35H,11-12H2,(H,33,34)/b7-3+,8-4+/t19-,20-,23+,25-/m1/s1	C1C(C(C(CC1(C(=O)O)O)OC(=O)C=CC2=CC(=C(C=C2)O)O)OC(=O)C=CC3=CC(=C(C=C3)O)O)O	0.982009	0.96078431372549	2	UFCLZKMFXSILNL-UHFFFAOYSA-N	1	2	1	1	2	2	Organic compounds	Organic oxygen compounds	Organooxygen compounds	1289235	UFCLZKMFXSILNL-RVXRWRFUSA-N
1048	12	6	2	183	2	369.133	Icaritin	InChI=1S/C21H20O6/c1-11(2)4-9-14-15(22)10-16(23)17-18(24)19(25)20(27-21(14)17)12-5-7-13(26-3)8-6-12/h4-8,10,22-23,25H,9H2,1-3H3	CC(=CCC1=C(C=C(C2=C1OC(=C(C2=O)O)C3=CC=C(C=C3)OC)O)O)C	0.866892	0.626728110599078	1	TUUXBSASAQJECY-UHFFFAOYSA-N	8	3	3	4	3	2	Organic compounds	Phenylpropanoids and polyketides	Flavonoids	1289557	TUUXBSASAQJECY-UHFFFAOYSA-N
1049	72	10	10	76	2	223.06	Fraxinol	InChI=1S/C11H10O5/c1-14-8-5-7-6(3-4-9(12)16-7)11(15-2)10(8)13/h3-5,13H,1-2H3	COC1=C(C(=C2C=CC(=O)OC2=C1)OC)O	0.874853	0.88659793814433	1	PBPNOAHYDPHKFH-UHFFFAOYSA-N	6	1	1	7	1	2	Organic compounds	Phenylpropanoids and polyketides	Coumarins and derivatives	1290340	PBPNOAHYDPHKFH-UHFFFAOYSA-N
1050	3	2	5	8	2	163.075	Methyltrans-cinnamate	InChI=1S/C10H10O2/c1-12-10(11)8-7-9-5-3-2-4-6-9/h2-8H,1H3/b8-7+	COC(=O)C=CC1=CC=CC=C1	0.9457893	0.422033144054987	10	CCRCUPLGCSFEDV-UHFFFAOYSA-N	3	3	3	1	3	2	Organic compounds	Phenylpropanoids and polyketides	Cinnamic acids and derivatives	1292388	CCRCUPLGCSFEDV-BQYQJAHWSA-N
1052	5	1	3	42	2	166.086	N-Methyl-3,4-(methylenedioxy)benzylamine	InChI=1S/C9H11NO2/c1-10-5-7-2-3-8-9(4-7)12-6-11-8/h2-4,10H,5-6H2,1H3	CNCC1=CC2=C(C=C1)OCO2	0.945606	0.558223804308142	3	CEPGPPSMCRKGFJ-UHFFFAOYSA-N	10	2	11	5	2	2	Organic compounds	Organoheterocyclic compounds	Benzodioxoles	1297183	CEPGPPSMCRKGFJ-UHFFFAOYSA-N
1053	3	3	2	3	2	154.103	(.+/-.)-3-Fluoroamphetamine	InChI=1S/C9H12FN/c1-7(11)5-8-3-2-4-9(10)6-8/h2-4,6-7H,5,11H2,1H3	CC(CC1=CC(=CC=C1)F)N	0.9907914	0.526195579109849	10	PIOCLGPCMNPZFT-UHFFFAOYSA-N	1	1	1	1	1	2	Organic compounds	Benzenoids	Benzene and substituted derivatives	1297427	PIOCLGPCMNPZFT-UHFFFAOYSA-N
1054	2	3	3	1	2	168.118	2-Fluoromethamphetamine	InChI=1S/C10H14FN/c1-8(12-2)7-9-5-3-4-6-10(9)11/h3-6,8,12H,7H2,1-2H3	CC(CC1=CC=CC=C1F)NC	0.9855133	0.531544847501367	10	XNWIKJYFOIDUGD-UHFFFAOYSA-N	1	1	1	1	1	2	Organic compounds	Benzenoids	Benzene and substituted derivatives	1297674	XNWIKJYFOIDUGD-UHFFFAOYSA-N
1055	3	3	2	2	2	168.118	(.+/-.)-3-Fluoromethamphetamine	InChI=1S/C10H14FN/c1-8(12-2)6-9-4-3-5-10(11)7-9/h3-5,7-8,12H,6H2,1-2H3	CC(CC1=CC(=CC=C1)F)NC	0.9878538	0.53511120655261	10	RRVAUTPWWWFYQT-UHFFFAOYSA-N	1	1	1	1	1	2	Organic compounds	Benzenoids	Benzene and substituted derivatives	1298012	RRVAUTPWWWFYQT-UHFFFAOYSA-N
1056	11	31	21	3	2	309.206	3-Cyclopentene-1-octanoicacid,2-(3-hydroxy-1-penten-1-yl)-5-oxo-	InChI=1S/C18H28O4/c1-2-15(19)12-10-14-11-13-17(20)16(14)8-6-4-3-5-7-9-18(21)22/h10-16,19H,2-9H2,1H3,(H,21,22)/b12-10+	CCC(C=CC1C=CC(=O)C1CCCCCCCC(=O)O)O	0.846203666666667	0.246446339729922	3	OXXJZDJLYSMGIQ-UHFFFAOYSA-N	6	1	1	2	3	2	Organic compounds	Lipids and lipid-like molecules	Fatty Acyls	1299387	OXXJZDJLYSMGIQ-ZRDIBKRKSA-N
1057	1	1	1	18	2	478.234	Octanediamide,N1-hydroxy-N8-[4-[4-[(1-oxo-5-hexyn-1-yl)amino]benzoyl]phenyl]-	InChI=1S/C27H31N3O5/c1-2-3-6-9-24(31)28-22-16-12-20(13-17-22)27(34)21-14-18-23(19-15-21)29-25(32)10-7-4-5-8-11-26(33)30-35/h1,12-19,35H,3-11H2,(H,28,31)(H,29,32)(H,30,33)	C#CCCCC(=O)NC1=CC=C(C=C1)C(=O)C2=CC=C(C=C2)NC(=O)CCCCCCC(=O)NO	0.833758	0.728395061728395	1	VHTATGLVGGHVIS-UHFFFAOYSA-N	5	5	5	3	5	2	Organic compounds	Benzenoids	Benzene and substituted derivatives	1301928	VHTATGLVGGHVIS-UHFFFAOYSA-N
1058	19	1	1	10	2	340.146	Ethanone,2-(4-chlorophenyl)-1-(1-pentyl-1H-indol-3-yl)-	InChI=1S/C21H22ClNO/c1-2-3-6-13-23-15-19(18-7-4-5-8-20(18)23)21(24)14-16-9-11-17(22)12-10-16/h4-5,7-12,15H,2-3,6,13-14H2,1H3	CCCCCN1C=C(C2=CC=CC=C21)C(=O)CC3=CC=C(C=C3)Cl	0.810787	0.44957264957265	2	GPMUZXUMSOFDBA-UHFFFAOYSA-N	1	3	3	1	3	2	Organic compounds	Organoheterocyclic compounds	Indoles and derivatives	1302623	GPMUZXUMSOFDBA-UHFFFAOYSA-N
1059	3	1	1	3	2	629.274	Resiniferatoxin	InChI=1S/C37H40O9/c1-21(2)35-17-23(4)37-27(33(35)44-36(45-35,46-37)19-24-9-7-6-8-10-24)14-26(18-34(41)30(37)13-22(3)32(34)40)20-43-31(39)16-25-11-12-28(38)29(15-25)42-5/h6-15,23,27,30,33,38,41H,1,16-20H2,2-5H3/t23-,27+,30-,33-,34-,35-,36-,37-/m1/s1	CC1CC2(C3C4C1(C5C=C(C(=O)C5(CC(=C4)COC(=O)CC6=CC(=C(C=C6)O)OC)O)C)OC(O3)(O2)CC7=CC=CC=C7)C(=C)C	0.755093	0.907975460122699	1	DSDNAKHZNJAGHN-UHFFFAOYSA-N	1	1	1	2	1	2	Organic compounds	Lipids and lipid-like molecules	Prenol lipids	1304409	DSDNAKHZNJAGHN-MXTYGGKSSA-N
1060	14	1	4	35	2	208.133	1,3-Benzodioxole-5-propanamine,N,.beta.-dimethyl-	InChI=1S/C12H17NO2/c1-9(7-13-2)5-10-3-4-11-12(6-10)15-8-14-11/h3-4,6,9,13H,5,7-8H2,1-2H3	CC(CC1=CC2=C(C=C1)OCO2)CNC	0.7872535	0.409909442418649	4	OUDAACSONIJLOT-UHFFFAOYSA-N	7	2	2	3	2	2	Organic compounds	Organoheterocyclic compounds	Benzodioxoles	1306478	OUDAACSONIJLOT-UHFFFAOYSA-N
1061	5	1	1	1	2	384.096	Ethanone,2-(2-bromophenyl)-1-(1-pentyl-1H-indol-3-yl)-	InChI=1S/C21H22BrNO/c1-2-3-8-13-23-15-18(17-10-5-7-12-20(17)23)21(24)14-16-9-4-6-11-19(16)22/h4-7,9-12,15H,2-3,8,13-14H2,1H3	CCCCCN1C=C(C2=CC=CC=C21)C(=O)CC3=CC=CC=C3Br	0.92119	0.854700854700855	1	CGQRVOHECAULLB-UHFFFAOYSA-N	2	2	2	1	2	2	Organic compounds	Organoheterocyclic compounds	Indoles and derivatives	1307546	CGQRVOHECAULLB-UHFFFAOYSA-N
1062	53	2	2	67	2	155.143	(-)-Menthone	InChI=1S/C10H18O/c1-7(2)9-5-4-8(3)6-10(9)11/h7-9H,4-6H2,1-3H3/t8-,9+/m1/s1	CC1CCC(C(=O)C1)C(C)C	0.8558155	0.77864044168392	6	NFLGAXVYCFJBMK-UHFFFAOYSA-N	3	9	9	4	9	2	Organic compounds	Lipids and lipid-like molecules	Prenol lipids	1523747	NFLGAXVYCFJBMK-BDAKNGLRSA-N
1063	16	1	1	11	2	184.097	Ginkgotoxin	InChI=1S/C9H13NO3/c1-6-9(12)8(5-13-2)7(4-11)3-10-6/h3,11-12H,4-5H2,1-2H3	CC1=NC=C(C(=C1O)COC)CO	0.78318725	0.513155412438199	4	SVINQHQHARVZFF-UHFFFAOYSA-N	4	5	5	3	5	2	Organic compounds	Organoheterocyclic compounds	Pyridines and derivatives	1310999	SVINQHQHARVZFF-UHFFFAOYSA-N
1064	78	108	78	69	2	153.127	.alpha.,.beta.-Thujone	InChI=1S/C10H16O/c1-6(2)10-4-8(10)7(3)9(11)5-10/h6-8H,4-5H2,1-3H3/t7?,8-,10+/m1/s1	CC1C2CC2(CC1=O)C(C)C	0.859174	0.289473684210526	1	USMNOWBWPHYOEA-UHFFFAOYSA-N	1	5	1	6	8	2	Organic compounds	Lipids and lipid-like molecules	Prenol lipids	1311058	USMNOWBWPHYOEA-VWHDNNRLSA-N
1065	2	2	2	4	2	362.063	Benzenesulfonamide,N-[5-[(4-methoxyphenyl)methyl]-1,3,4-thiadiazol-2-yl]-	InChI=1S/C16H15N3O3S2/c1-22-13-9-7-12(8-10-13)11-15-17-18-16(23-15)19-24(20,21)14-5-3-2-4-6-14/h2-10H,11H2,1H3,(H,18,19)	COC1=CC=C(C=C1)CC2=NN=C(S2)NS(=O)(=O)C3=CC=CC=C3	0.674018	0.227777777777778	1	QCXWBMZVLJCKHF-UHFFFAOYSA-N	2	2	2	1	2	2	Organic compounds	Benzenoids	Benzene and substituted derivatives	1317326	QCXWBMZVLJCKHF-UHFFFAOYSA-N
1066	5	1	2	5	2	514.178	Pentanoicacid,5-(2,6-difluorophenoxy)-3-[[(2S)-3-methyl-1-oxo-2-[(2-quinolinylcarbonyl)amino]butyl]amino]-4-oxo-,(3S)-	InChI=1S/C26H25F2N3O6/c1-14(2)23(31-25(35)19-11-10-15-6-3-4-9-18(15)29-19)26(36)30-20(12-22(33)34)21(32)13-37-24-16(27)7-5-8-17(24)28/h3-11,14,20,23H,12-13H2,1-2H3,(H,30,36)(H,31,35)(H,33,34)/t20-,23-/m0/s1	CC(C)C(C(=O)NC(CC(=O)O)C(=O)COC1=C(C=CC=C1F)F)NC(=O)C2=NC3=CC=CC=C3C=C2	0.850702222222222	0.171465455788991	9	OOBJCYKITXPCNS-UHFFFAOYSA-N	2	4	1	4	4	2	Organic compounds	Organic acids and derivatives	Peptidomimetics	1318458	OOBJCYKITXPCNS-REWPJTCUSA-N
1067	1	1	3	44	2	383.188	1H-Indazole-3-carboxamide,N-[1-(aminocarbonyl)-2,2-dimethylpropyl]-1-[(4-fluorophenyl)methyl]-	InChI=1S/C21H23FN4O2/c1-21(2,3)18(19(23)27)24-20(28)17-15-6-4-5-7-16(15)26(25-17)12-13-8-10-14(22)11-9-13/h4-11,18H,12H2,1-3H3,(H2,23,27)(H,24,28)	CC(C)(C)C(C(=O)N)NC(=O)C1=NN(C2=CC=CC=C21)CC3=CC=C(C=C3)F	0.9877685	0.243647140823215	10	ZSSGCSINPVBLQD-UHFFFAOYSA-N	2	2	2	6	2	2	Organic compounds	Organic acids and derivatives	Carboxylic acids and derivatives	1318685	ZSSGCSINPVBLQD-UHFFFAOYSA-N
1068	1	1	1	1	2	195.129	1-(4-Fluorobenzyl)piperazine	InChI=1S/C11H15FN2/c12-11-3-1-10(2-4-11)9-14-7-5-13-6-8-14/h1-4,13H,5-9H2	C1CN(CCN1)CC2=CC=C(C=C2)F	0.991447	0.355602597496833	10	OOSZCNKVJAVHJI-UHFFFAOYSA-N	1	1	1	1	0	2	Organic compounds	Benzenoids	Benzene and substituted derivatives	1320844	OOSZCNKVJAVHJI-UHFFFAOYSA-N
1069	1	1	1	6	2	467.066	Acetamide,N-(6-methyl-2-benzothiazolyl)-2-[(3,4,6,7-tetrahydro-4-oxo-3-phenylthieno[3,2-d]pyrimidin-2-yl)thio]-	InChI=1S/C22H18N4O2S3/c1-13-7-8-15-17(11-13)31-21(23-15)25-18(27)12-30-22-24-16-9-10-29-19(16)20(28)26(22)14-5-3-2-4-6-14/h2-8,11H,9-10,12H2,1H3,(H,23,25,27)	CC1=CC2=C(C=C1)N=C(S2)NC(=O)CSC3=NC4=C(C(=O)N3C5=CC=CC=C5)SCC4	0.923532	0.970588235294118	1	WRKPZSMRWPJJDH-UHFFFAOYSA-N	2	2	2	3	2	2	Organic compounds	Organoheterocyclic compounds	Thienopyrimidines	1321947	WRKPZSMRWPJJDH-UHFFFAOYSA-N
1070	2	1	1	1	2	485.057	Acetamide,2-[[3-(4-fluorophenyl)-3,4,6,7-tetrahydro-4-oxothieno[3,2-d]pyrimidin-2-yl]thio]-N-(6-methyl-2-benzothiazolyl)-	InChI=1S/C22H17FN4O2S3/c1-12-2-7-15-17(10-12)32-21(24-15)26-18(28)11-31-22-25-16-8-9-30-19(16)20(29)27(22)14-5-3-13(23)4-6-14/h2-7,10H,8-9,11H2,1H3,(H,24,26,28)	CC1=CC2=C(C=C1)N=C(S2)NC(=O)CSC3=NC4=C(C(=O)N3C5=CC=C(C=C5)F)SCC4	0.923532	0.970588235294118	1	XVMHQSDMKWQNBK-UHFFFAOYSA-N	1	1	1	1	1	2	Organic compounds	Organoheterocyclic compounds	Thienopyrimidines	1321958	XVMHQSDMKWQNBK-UHFFFAOYSA-N
1071	7	1	1	7	2	456.175	Urea,N-[4-[4-amino-1-(1-methylethyl)-1H-pyrazolo[3,4-d]pyrimidin-3-yl]phenyl]-N'-[3-(trifluoromethyl)phenyl]-	InChI=1S/C22H20F3N7O/c1-12(2)32-20-17(19(26)27-11-28-20)18(31-32)13-6-8-15(9-7-13)29-21(33)30-16-5-3-4-14(10-16)22(23,24)25/h3-12H,1-2H3,(H2,26,27,28)(H2,29,30,33)	CC(C)N1C2=C(C(=N1)C3=CC=C(C=C3)NC(=O)NC4=CC=CC(=C4)C(F)(F)F)C(=NC=N2)N	0.664921	0.94475138121547	1	LEERPLGXOHLQPF-UHFFFAOYSA-N	5	1	1	6	1	2	Organic compounds	Organoheterocyclic compounds	Azoles	1322131	LEERPLGXOHLQPF-UHFFFAOYSA-N
1072	8	1	1	87	2	415.202	Methanone,(4-methoxy-1-naphthalenyl)[1-[2-(4-morpholinyl)ethyl]-1H-indol-3-yl]-	InChI=1S/C26H26N2O3/c1-30-25-11-10-22(19-6-2-3-8-21(19)25)26(29)23-18-28(24-9-5-4-7-20(23)24)13-12-27-14-16-31-17-15-27/h2-11,18H,12-17H2,1H3	COC1=CC=C(C2=CC=CC=C21)C(=O)C3=CN(C4=CC=CC=C43)CCN5CCOCC5	0.800683	0.727941176470588	1	QWHSUXWDDKWTOG-UHFFFAOYSA-N	4	3	3	2	3	2	Organic compounds	Organoheterocyclic compounds	Indoles and derivatives	1322195	QWHSUXWDDKWTOG-UHFFFAOYSA-N
1073	5	1	1	13	2	308.106	1(2H)-Isoquinolinone,5-[(hexahydro-1H-1,4-diazepin-1-yl)sulfonyl]-	InChI=1S/C14H17N3O3S/c18-14-12-3-1-4-13(11(12)5-7-16-14)21(19,20)17-9-2-6-15-8-10-17/h1,3-5,7,15H,2,6,8-10H2,(H,16,18)	C1CNCCN(C1)S(=O)(=O)C2=CC=CC3=C2C=CNC3=O	0.675987	0.479017857142857	2	ZAVGJDAFCZAWSZ-UHFFFAOYSA-N	6	1	1	6	1	2	Organic compounds	Organoheterocyclic compounds	Isoquinolines and derivatives	1324400	ZAVGJDAFCZAWSZ-UHFFFAOYSA-N
1074	1	1	1	1	2	417.013	1H-1,4-Diazepine,hexahydro-1-[(5-iodo-1-naphthalenyl)sulfonyl]-	InChI=1S/C15H17IN2O2S/c16-14-6-1-5-13-12(14)4-2-7-15(13)21(19,20)18-10-3-8-17-9-11-18/h1-2,4-7,17H,3,8-11H2	C1CNCCN(C1)S(=O)(=O)C2=CC=CC3=C2C=CC=C3I	0.881665	0.806122448979592	1	GEHJIACZUFWBTK-UHFFFAOYSA-N	1	1	1	2	1	2	Organic compounds	Benzenoids	Naphthalenes	1325484	GEHJIACZUFWBTK-UHFFFAOYSA-N
1075	7	2	2	16	2	411.323	2-Pyridinemethanamine,N-[[4-(1,4,8,11-tetraazacyclotetradec-1-ylmethyl)phenyl]methyl]-	InChI=1S/C24H38N6/c1-2-13-29-24(5-1)20-28-19-22-6-8-23(9-7-22)21-30-17-4-12-26-15-14-25-10-3-11-27-16-18-30/h1-2,5-9,13,25-28H,3-4,10-12,14-21H2	C1CNCCNCCCN(CCNC1)CC2=CC=C(C=C2)CNCC3=CC=CC=N3	0.618121	0.635135135135135	1	CWJJHESJXJQCJA-UHFFFAOYSA-N	1	1	1	1	2	2	Organic compounds	Benzenoids	Benzene and substituted derivatives	1326255	CWJJHESJXJQCJA-UHFFFAOYSA-N
1076	1	1	1	1	2	352.015	1H-Benzimidazole,1-[(2-chloro-5-nitrophenyl)sulfonyl]-2-methyl-	InChI=1S/C14H10ClN3O4S/c1-9-16-12-4-2-3-5-13(12)17(9)23(21,22)14-8-10(18(19)20)6-7-11(14)15/h2-8H,1H3	CC1=NC2=CC=CC=C2N1S(=O)(=O)C3=C(C=CC(=C3)[N+](=O)[O-])Cl	0.818551	0.350440173135127	5	DLUVMRPVZILBOE-UHFFFAOYSA-N	2	2	2	1	2	2	Organic compounds	Benzenoids	Benzene and substituted derivatives	1327564	DLUVMRPVZILBOE-UHFFFAOYSA-N
1077	1	1	1	12	2	332.07	1H-Benzimidazole,2-methyl-1-[(2-methyl-5-nitrophenyl)sulfonyl]-	InChI=1S/C15H13N3O4S/c1-10-7-8-12(18(19)20)9-15(10)23(21,22)17-11(2)16-13-5-3-4-6-14(13)17/h3-9H,1-2H3	CC1=C(C=C(C=C1)[N+](=O)[O-])S(=O)(=O)N2C(=NC3=CC=CC=C32)C	0.78508775	0.369437052607932	4	ILVCPQPMRPHZSG-UHFFFAOYSA-N	2	2	2	1	2	2	Organic compounds	Benzenoids	Benzene and substituted derivatives	1327582	ILVCPQPMRPHZSG-UHFFFAOYSA-N
1078	2	38	12	32	2	401.341	1-HydroxyVitaminD3	InChI=1S/C27H44O2/c1-18(2)8-6-9-19(3)24-13-14-25-21(10-7-15-27(24,25)5)11-12-22-16-23(28)17-26(29)20(22)4/h11-12,18-19,23-26,28-29H,4,6-10,13-17H2,1-3,5H3/b21-11+,22-12-/t19-,23-,24-,25+,26+,27-/m1/s1	CC(C)CCCC(C)C1CCC2C1(CCCC2=CC=C3CC(CC(C3=C)O)O)C	0.8147485	0.445066334991708	2	OFHCOWSQAMBJIW-UHFFFAOYSA-N	4	3	1	6	6	2	Organic compounds	Lipids and lipid-like molecules	Steroids and steroid derivatives	1328611	OFHCOWSQAMBJIW-AVJTYSNKSA-N
1079	31	31	31	37	2	447.224	Carbamicacid,N-[4-[3-[[[7-(hydroxyamino)-7-oxoheptyl]amino]carbonyl]-5-isoxazolyl]phenyl]-,1,1-dimethylethylester	InChI=1S/C22H30N4O6/c1-22(2,3)31-21(29)24-16-11-9-15(10-12-16)18-14-17(26-32-18)20(28)23-13-7-5-4-6-8-19(27)25-30/h9-12,14,30H,4-8,13H2,1-3H3,(H,23,28)(H,24,29)(H,25,27)	CC(C)(C)OC(=O)NC1=CC=C(C=C1)C2=CC(=NO2)C(=O)NCCCCCCC(=O)NO	0.78099525	0.171060665376707	4	WWGBHDIHIVGYLZ-UHFFFAOYSA-N	2	5	5	1	1	2	Organic compounds	Benzenoids	Benzene and substituted derivatives	1329159	WWGBHDIHIVGYLZ-UHFFFAOYSA-N
1080	1	1	1	4	2	239.041	Nitrofurantoin	InChI=1S/C8H6N4O5/c13-6-4-11(8(14)10-6)9-3-5-1-2-7(17-5)12(15)16/h1-3H,4H2,(H,10,13,14)/b9-3+	C1C(=O)NC(=O)N1N=CC2=CC=C(O2)[N+](=O)[O-]	0.758852	0.642424242424242	1	NXFQHRVNIOXGAQ-UHFFFAOYSA-N	2	2	2	2	2	2	Organic compounds	Organoheterocyclic compounds	Azolidines	1332305	NXFQHRVNIOXGAQ-YCRREMRBSA-N
1081	1	1	1	2	2	198.135	N-tert-Butyl-6-methoxy-1,3,5-triazine-2,4-diamine	InChI=1S/C8H15N5O/c1-8(2,3)13-6-10-5(9)11-7(12-6)14-4/h1-4H3,(H3,9,10,11,12,13)	CC(C)(C)NC1=NC(=NC(=N1)N)OC	0.806361333333333	0.0842105263157895	3	HSYISQLUXXBNFW-UHFFFAOYSA-N	2	2	2	1	2	2	Organic compounds	Organoheterocyclic compounds	Triazines	1337777	HSYISQLUXXBNFW-UHFFFAOYSA-N
1082	7	6	3	15	2	149.06	2-Phenylmalonaldehyde	InChI=1S/C9H8O2/c10-6-9(7-11)8-4-2-1-3-5-8/h1-7,9H	C1=CC=C(C=C1)C(C=O)C=O	0.9448565	0.369267084719641	10	PGTSKBVCLZBQFK-UHFFFAOYSA-N	7	3	3	7	3	2	Organic compounds	Benzenoids	Benzene and substituted derivatives	1341566	PGTSKBVCLZBQFK-UHFFFAOYSA-N
1083	2	1	1	38	2	131.107	Heptanoicacid	InChI=1S/C7H14O2/c1-2-3-4-5-6-7(8)9/h2-6H2,1H3,(H,8,9)	CCCCCCC(=O)O	0.909606	0.976190476190476	2	MNWFXJYAOYHMED-UHFFFAOYSA-N	4	4	4	1	4	2	Organic compounds	Lipids and lipid-like molecules	Fatty Acyls	1368522	MNWFXJYAOYHMED-UHFFFAOYSA-N
1084	1	1	1	16	2	266.129	7-Aminonimetazepam	InChI=1S/C16H15N3O/c1-19-14-8-7-12(17)9-13(14)16(18-10-15(19)20)11-5-3-2-4-6-11/h2-9H,10,17H2,1H3	CN1C(=O)CN=C(C2=C1C=CC(=C2)N)C3=CC=CC=C3	0.883389	0.870689655172414	1	OALPQSAJOMDTDB-UHFFFAOYSA-N	4	4	4	3	4	2	Organic compounds	Organoheterocyclic compounds	Benzodiazepines	1379772	OALPQSAJOMDTDB-UHFFFAOYSA-N
1085	1	1	1	4	2	329.118	Benzamide,3,4-dichloro-N-[[1-(dimethylamino)cyclohexyl]methyl]-	InChI=1S/C16H22Cl2N2O/c1-20(2)16(8-4-3-5-9-16)11-19-15(21)12-6-7-13(17)14(18)10-12/h6-7,10H,3-5,8-9,11H2,1-2H3,(H,19,21)	CN(C)C1(CCCCC1)CNC(=O)C2=CC(=C(C=C2)Cl)Cl	0.8059626	0.317903068169026	5	JMZROFPPEXCTST-UHFFFAOYSA-N	6	6	6	1	6	2	Organic compounds	Benzenoids	Benzene and substituted derivatives	1379956	JMZROFPPEXCTST-UHFFFAOYSA-N
1086	4	1	1	4	2	219.149	Acetylnorfentanyl	InChI=1S/C13H18N2O/c1-11(16)15(12-5-3-2-4-6-12)13-7-9-14-10-8-13/h2-6,13-14H,7-10H2,1H3	CC(=O)N(C1CCNCC1)C2=CC=CC=C2	0.8322745	0.574450549450549	2	CYTIQZKDSHKYGB-UHFFFAOYSA-N	3	6	6	2	6	2	Organic compounds	Benzenoids	Benzene and substituted derivatives	1379992	CYTIQZKDSHKYGB-UHFFFAOYSA-N
1088	1	1	1	3	2	252.175	Desoxypipradrol	InChI=1S/C18H21N/c1-3-9-15(10-4-1)18(16-11-5-2-6-12-16)17-13-7-8-14-19-17/h1-6,9-12,17-19H,7-8,13-14H2	C1CCNC(C1)C(C2=CC=CC=C2)C3=CC=CC=C3	0.7835884	0.369556426332288	5	RWTNXJXZVGHMGI-UHFFFAOYSA-N	1	1	1	2	1	2	Organic compounds	Benzenoids	Benzene and substituted derivatives	1380697	RWTNXJXZVGHMGI-UHFFFAOYSA-N
[truncated: 4,469 more rows]
