# Supplementary material for: Propagating annotations of molecular networks using in silico fragmentation
Source: PLoS Comput Biol. 2018 Apr 18;14(4):e1006089. doi: 10.1371/journal.pcbi.1006089 (PMC5927460; doi:10.1371/journal.pcbi.1006089)
Supplement: S7 Data — (XLS) [file pcbi.1006089.s008.xls]

## Sheet: casmi_2016_report_updated
S7 Data - Detailed information of evaluated CASMI 2016 positive mode data.
ChallengeName	cluster.index	parent.mass	AllFiles	LinkName	SourceFile	PRECURSOR_MZ	ION_MODE	RT	Vendor/nPeaks	NAME	SMILES	INCHI	INCHIKEY	CSID	PC_CID	k1	pos	MetFrag	Fusion	Consensus	Number of Candidates
Challenge_100	774	264.176	G3G4.mgf:100213###	Challenge_100.mgf:1###	XX849401	264.1758	POSITIVE	6331	6	Melperon	CC1CCN(CCCC(=O)C2=CC=C(F)C=C2)CC1	InChI=1S/C16H22FNO/c1-13-8-11-18(12-9-13)10-2-3-16(19)14-4-6-15(17)7-5-14/h4-7,13H,2-3,8-12H2,1H3	DKMFBWQBDIGMHM-UHFFFAOYSA-N	14646	15387	DKMFBWQBDIGMHM	774	1	1	1	41
Challenge_101	803	267.109	G3G4.mgf:100242###	Challenge_101.mgf:1###	XX871101	267.1088	POSITIVE	6484	34	1-(3-carboxypropyl)-3,7-dimethylxanthine	CN1C=NC2=C1C(=O)N(CCCC(O)=O)C(=O)N2C	InChI=1S/C11H14N4O4/c1-13-6-12-9-8(13)10(18)15(11(19)14(9)2)5-3-4-7(16)17/h6H,3-5H2,1-2H3,(H,16,17)	WKASGTGXOGALBG-UHFFFAOYSA-N	133451	151419	WKASGTGXOGALBG	803	1	1	1	18
Challenge_102	849	191.045	G3G4.mgf:100292###	Challenge_102.mgf:1###	XX829401	191.0451	POSITIVE	6555	35	4-Nitroquinoline-1-oxide	[O-][N+](=O)c1cc[n+]([O-])c2ccccc12	InChI=1S/C9H6N2O3/c12-10-6-5-9(11(13)14)7-3-1-2-4-8(7)10/h1-6H	YHQDZJICGQWFHK-UHFFFAOYSA-N	5740	5955	YHQDZJICGQWFHK	849	2	1	2	4
Challenge_103	880	148.076	G3G4.mgf:100323###	Challenge_103.mgf:1###	XX817801	148.0757	POSITIVE	6621	10	Cinnamamide	NC(=O)\C=C\C1=CC=CC=C1	InChI=1S/C9H9NO/c10-9(11)7-6-8-4-2-1-3-5-8/h1-7H,(H2,10,11)/b7-6+	APEJMQOBVMLION-VOTSOKGWSA-N	4437896	5273472	APEJMQOBVMLION	880	2	2	5	37
Challenge_104	881	215.978	G3G4.mgf:100324###	Challenge_104.mgf:1###	XX882601	215.9784	POSITIVE	7040	29	2-Benzothiazolesulfonic acid	OS(=O)(=O)C1=NC2=CC=CC=C2S1	InChI=1S/C7H5NO3S2/c9-13(10,11)7-8-5-3-1-2-4-6(5)12-7/h1-4H,(H,9,10,11)	ZCXGMSGCBDSEOY-UHFFFAOYSA-N	28443	30647	ZCXGMSGCBDSEOY	881	2	1	2	2
Challenge_105	847	411.219	G3G4.mgf:100290###	Challenge_105.mgf:1###	XX851301	411.2191	POSITIVE	7132	11	Risperidone	CC1=C(CCN2CCC(CC2)c2noc3cc(F)ccc23)C(=O)N2CCCCC2=N1	InChI=1S/C23H27FN4O2/c1-15-18(23(29)28-10-3-2-4-21(28)25-15)9-13-27-11-7-16(8-12-27)22-19-6-5-17(24)14-20(19)30-26-22/h5-6,14,16H,2-4,7-13H2,1H3	RAPZEAPATHNIPO-UHFFFAOYSA-N	4895	5073	RAPZEAPATHNIPO	847	1	1	1	70
Challenge_106	804	471.173	G3G4.mgf:100243###	Challenge_106.mgf:1###	XX850501	471.1735	POSITIVE	7378	27	7-Hydroxymethotrexat	CN(CC1=Nc2c(N)nc(N)nc2NC1=O)c1ccc(cc1)C(=O)NC(CCC(O)=O)C(O)=O	InChI=1S/C20H22N8O6/c1-28(8-12-18(32)26-16-14(23-12)15(21)25-20(22)27-16)10-4-2-9(3-5-10)17(31)24-11(19(33)34)6-7-13(29)30/h2-5,11H,6-8H2,1H3,(H,24,31)(H,29,30)(H,33,34)(H5,21,22,25,26,27,32)	HODZDDDNGRLGSI-UHFFFAOYSA-N	4532295	5385077	HODZDDDNGRLGSI	804	1	1	7	19
Challenge_107	772	251.037	G3G4.mgf:100211###	Challenge_107.mgf:1###	XX864401	251.0373	POSITIVE	7489	18	Bisphenol S	Oc1ccc(cc1)S(=O)(=O)c1ccc(O)cc1	InChI=1S/C12H10O4S/c13-9-1-5-11(6-2-9)17(15,16)12-7-3-10(14)4-8-12/h1-8,13-14H	VPWNQTHUCYMVMZ-UHFFFAOYSA-N	6374	6626	VPWNQTHUCYMVMZ	772	1	1	1	6
Challenge_108	798	426.169	G3G4.mgf:100237###	Challenge_108.mgf:1###	XX851701	426.1691	POSITIVE	7663	15	Domperidone	ClC1=CC2=C(C=C1)N(C1CCN(CCCN3C(=O)NC4=C3C=CC=C4)CC1)C(=O)N2	InChI=1S/C22H24ClN5O2/c23-15-6-7-20-18(14-15)25-22(30)28(20)16-8-12-26(13-9-16)10-3-11-27-19-5-2-1-4-17(19)24-21(27)29/h1-2,4-7,14,16H,3,8-13H2,(H,24,29)(H,25,30)	FGXWKSZFVQUSTL-UHFFFAOYSA-N	3039	3151	FGXWKSZFVQUSTL	798	1	1	1	34
Challenge_109	777	279.145	G3G4.mgf:100216###	Challenge_109.mgf:1###	XX861402	279.1452	POSITIVE	7982	20	Pentoxifylline	CN1c2ncn(C)c2C(=O)N(CCCCC(C)=O)C1=O	InChI=1S/C13H18N4O3/c1-9(18)6-4-5-7-17-12(19)10-11(14-8-15(10)2)16(3)13(17)20/h8H,4-7H2,1-3H3	BYPFEZZEUUWMEJ-UHFFFAOYSA-N	4578	4740	BYPFEZZEUUWMEJ	777	1	1	3	15
Challenge_110	821	395.186	G3G4.mgf:100262###	Challenge_110.mgf:1###	XX873501	395.1864	POSITIVE	8040	267	Triamcinolone	CC12CC(O)C3(F)C(CCC4=CC(=O)C=CC34C)C1CC(O)C2(O)C(=O)CO	InChI=1S/C21H27FO6/c1-18-6-5-12(24)7-11(18)3-4-13-14-8-15(25)21(28,17(27)10-23)19(14,2)9-16(26)20(13,18)22/h5-7,13-16,23,25-26,28H,3-4,8-10H2,1-2H3	GFNANZIMVAIWHM-UHFFFAOYSA-N	5343	5544	GFNANZIMVAIWHM	821	1	1	1	45
Challenge_111	785	413.12	G3G4.mgf:100224###	Challenge_111.mgf:1###	XX852903	413.1197	POSITIVE	8194	22	Ziprasidone	ClC1=CC2=C(CC(=O)N2)C=C1CCN1CCN(CC1)C1=NSC2=C1C=CC=C2	InChI=1S/C21H21ClN4OS/c22-17-13-18-15(12-20(27)23-18)11-14(17)5-6-25-7-9-26(10-8-25)21-16-3-1-2-4-19(16)28-24-21/h1-4,11,13H,5-10,12H2,(H,23,27)	MVWVFYHBGMAFLY-UHFFFAOYSA-N	54841	60854	MVWVFYHBGMAFLY	785	1	1	1	58
Challenge_112	864	285.142	G3G4.mgf:100307###	Challenge_112.mgf:1###	XX849001	285.1420	POSITIVE	8328	15	Promethazin	CC(CN1C2=C(SC3=C1C=CC=C3)C=CC=C2)N(C)C	InChI=1S/C17H20N2S/c1-13(18(2)3)12-19-14-8-4-6-10-16(14)20-17-11-7-5-9-15(17)19/h4-11,13H,12H2,1-3H3	PWWVAXIEGOYWEE-UHFFFAOYSA-N	4758	4927	PWWVAXIEGOYWEE	864	2	1	1	15
Challenge_113	835	161.987	G3G4.mgf:100277###	Challenge_113.mgf:1###	XX810401	161.9872	POSITIVE	8385	6	3,4-Dichloroaniline	C1=CC(=C(C=C1N)Cl)Cl	InChI=1S/C6H5Cl2N/c7-5-2-1-4(9)3-6(5)8/h1-3H,9H2	SDYWXFYBZPNOFX-UHFFFAOYSA-N	13860720	7257	SDYWXFYBZPNOFX	835	6	2	4	6
Challenge_114	837	297.056	G3G4.mgf:100279###	Challenge_114.mgf:1###	XX878201	297.0556	POSITIVE	8500	29	Imazalil	ClC1=CC=C(C(CN2C=CN=C2)OCC=C)C(Cl)=C1	InChI=1S/C14H14Cl2N2O/c1-2-7-19-14(9-18-6-5-17-10-18)12-4-3-11(15)8-13(12)16/h2-6,8,10,14H,1,7,9H2	PZBPKYOVPCNPJY-UHFFFAOYSA-N	34116	37175	PZBPKYOVPCNPJY	837	1	1	1	11
Challenge_115	861	474.173	G3G4.mgf:100304###	Challenge_115.mgf:1###	XX853603	474.1734	POSITIVE	8611	31	Raloxifene	Oc1ccc(cc1)-c1sc2cc(O)ccc2c1C(=O)c1ccc(OCCN2CCCCC2)cc1	InChI=1S/C28H27NO4S/c30-21-8-4-20(5-9-21)28-26(24-13-10-22(31)18-25(24)34-28)27(32)19-6-11-23(12-7-19)33-17-16-29-14-2-1-3-15-29/h4-13,18,30-31H,1-3,14-17H2	GZUITABIAKMVPG-UHFFFAOYSA-N	4859	5035	GZUITABIAKMVPG	861	1	1	1	22
Challenge_116	788	213.986	G3G4.mgf:100227###	Challenge_116.mgf:1###	XX825601	213.9862	POSITIVE	8693	9	4'-Bromacetanilide	CC(=O)NC1=CC=C(Br)C=C1	InChI=1S/C8H8BrNO/c1-6(11)10-8-4-2-7(9)3-5-8/h2-5H,1H3,(H,10,11)	MSLICLMCQYQNPK-UHFFFAOYSA-N	7399	7683	MSLICLMCQYQNPK	788	1	1	1	3
Challenge_117	819	298.126	G3G4.mgf:100260###	Challenge_117.mgf:1###	XX850903	298.1260	POSITIVE	8896	12	Duloxetine	CNCC[C@H](Oc1cccc2ccccc12)c1cccs1	InChI=1S/C18H19NOS/c1-19-12-11-17(18-10-5-13-21-18)20-16-9-4-7-14-6-2-3-8-15(14)16/h2-10,13,17,19H,11-12H2,1H3/t17-/m0/s1	ZEUITGRIYCTCEM-KRWDZBQOSA-N	54822	60835	ZEUITGRIYCTCEM	819	1	1	1	11
Challenge_118	779	382.168	G3G4.mgf:100218###	Challenge_118.mgf:1###	XX850803	382.1681	POSITIVE	8953	16	Azelastine	CN1CCCC(CC1)N1N=C(Cc2ccc(Cl)cc2)c2ccccc2C1=O	InChI=1S/C22H24ClN3O/c1-25-13-4-5-18(12-14-25)26-22(27)20-7-3-2-6-19(20)21(24-26)15-16-8-10-17(23)11-9-16/h2-3,6-11,18H,4-5,12-15H2,1H3	MBUVEWMHONZEQD-UHFFFAOYSA-N	2180	2267	MBUVEWMHONZEQD	779	1	1	1	109
Challenge_120	867	282.279	G3G4.mgf:100310###	Challenge_120.mgf:1###	XX845901	282.2791	POSITIVE	8992	18	Dodemorph	CC1CN(CC(C)O1)C1CCCCCCCCCCC1	InChI=1S/C18H35NO/c1-16-14-19(15-17(2)20-16)18-12-10-8-6-4-3-5-7-9-11-13-18/h16-18H,3-15H2,1-2H3	JMXKCYUTURMERF-UHFFFAOYSA-N	55760	61899	JMXKCYUTURMERF	867	4	1	1	6
Challenge_121	833	224.092	G3G4.mgf:100275###	Challenge_121.mgf:1###	XX847601	224.0917	POSITIVE	9032	11	Bendiocarb	CNC(=O)Oc1cccc2OC(C)(C)Oc12	InChI=1S/C11H13NO4/c1-11(2)15-8-6-4-5-7(9(8)16-11)14-10(13)12-3/h4-6H,1-3H3,(H,12,13)	XEGGRYVFLWGFHI-UHFFFAOYSA-N	2224	2314	XEGGRYVFLWGFHI	833	1	1	1	42
Challenge_122	818	331.015	G3G4.mgf:100259###	Challenge_122.mgf:1###	XX850104	331.0150	POSITIVE	9085	17	Furosemide	NS(=O)(=O)c1cc(C(O)=O)c(NCc2ccco2)cc1Cl	InChI=1S/C12H11ClN2O5S/c13-9-5-10(15-6-7-2-1-3-20-7)8(12(16)17)4-11(9)21(14,18)19/h1-5,15H,6H2,(H,16,17)(H2,14,18,19)	ZZUFCTLCJUWOSV-UHFFFAOYSA-N	3322	3440	ZZUFCTLCJUWOSV	818	1	1	1	2
Challenge_123	790	284.961	G3G4.mgf:100229###	Challenge_123.mgf:1###	XX879001	284.9612	POSITIVE	9087	13	Tris(2-chloroethyl)phosphate	ClCCOP(=O)(OCCCl)OCCCl	InChI=1S/C6H12Cl3O4P/c7-1-4-11-14(10,12-5-2-8)13-6-3-9/h1-6H2	HQUQLFOMPYWACS-UHFFFAOYSA-N	7994	8295	HQUQLFOMPYWACS	790	1	1	1	1
Challenge_124	793	294.171	G3G4.mgf:100232###	Challenge_124.mgf:1###	XX853202	294.1713	POSITIVE	9142	21	Anastrozole	CC(C)(C#N)c1cc(Cn2cncn2)cc(c1)C(C)(C)C#N	InChI=1S/C17H19N5/c1-16(2,9-18)14-5-13(8-22-12-20-11-21-22)6-15(7-14)17(3,4)10-19/h5-7,11-12H,8H2,1-4H3	YBBLVLTVTVSKRW-UHFFFAOYSA-N	2102	2187	YBBLVLTVTVSKRW	793	1	1	2	26
Challenge_125	817	147.08	G3G4.mgf:100258###	Challenge_125.mgf:1###	XX817401	147.0804	POSITIVE	9203	18	Benzylidenacetone	CC(=O)C=CC1=CC=CC=C1	InChI=1S/C10H10O/c1-9(11)7-8-10-5-3-2-4-6-10/h2-8H,1H3	BWHOZHOGCMHOBV-UHFFFAOYSA-N	15120	15909	BWHOZHOGCMHOBV	817	20	1	10	30
Challenge_126	834	221.074	G3G4.mgf:100276###	Challenge_126.mgf:1###	XX884101	221.0743	POSITIVE	9370	13	2-(4-Morpholinyl)benzothiazole	C1CN(CCO1)C1=NC2=CC=CC=C2S1	InChI=1S/C11H12N2OS/c1-2-4-10-9(3-1)12-11(15-10)13-5-7-14-8-6-13/h1-4H,5-8H2	VVUVJGRVEYHIHC-UHFFFAOYSA-N	70292	77901	VVUVJGRVEYHIHC	834	4	1	4	6
Challenge_127	866	203.053	G3G4.mgf:100309###	Challenge_127.mgf:1###	XX808801	203.0525	POSITIVE	9390	27	Diphenylsulfoxide	O=S(C1=CC=CC=C1)C1=CC=CC=C1	InChI=1S/C12H10OS/c13-14(11-7-3-1-4-8-11)12-9-5-2-6-10-12/h1-10H	JJHHIJFTHRNPIK-UHFFFAOYSA-N	13090	13679	JJHHIJFTHRNPIK	866	2	1	3	14
Challenge_128	830	219.047	G3G4.mgf:100272###	Challenge_128.mgf:1###	XX808701	219.0474	POSITIVE	9673	24	Diphenylsulfone	O=S(=O)(C1=CC=CC=C1)C1=CC=CC=C1	InChI=1S/C12H10O2S/c13-15(14,11-7-3-1-4-8-11)12-9-5-2-6-10-12/h1-10H	KZTYYGOKRVBIMI-UHFFFAOYSA-N	29117	31386	KZTYYGOKRVBIMI	830	2	1	1	6
Challenge_129	872	233.111	G3G4.mgf:100315###	Challenge_129.mgf:1###	XX884701	233.1107	POSITIVE	9692	7	N-Cyclohexyl-2-benzothiazol-amine	C1CCC(CC1)NC1=NC2=CC=CC=C2S1	InChI=1S/C13H16N2S/c1-2-6-10(7-3-1)14-13-15-11-8-4-5-9-12(11)16-13/h4-5,8-10H,1-3,6-7H2,(H,14,15)	UPWPIFMHSFSVLE-UHFFFAOYSA-N	514454	591790	UPWPIFMHSFSVLE	872	1	1	7	14
Challenge_130	851	311.154	G3G4.mgf:100294###	Challenge_130.mgf:1###	XX849101	311.1543	POSITIVE	9695	13	Bifonazol	C1=CN(C=N1)C(C1=CC=CC=C1)C1=CC=C(C=C1)C1=CC=CC=C1	InChI=1S/C22H18N2/c1-3-7-18(8-4-1)19-11-13-21(14-12-19)22(24-16-15-23-17-24)20-9-5-2-6-10-20/h1-17,22H	OCAPBUJLXMYKEJ-UHFFFAOYSA-N	2287	2378	OCAPBUJLXMYKEJ	851	1	2	5	20
Challenge_131	878	204.102	G3G4.mgf:100321###	Challenge_131.mgf:1###	XX802401	204.1019	POSITIVE	9756	12	5-Methyl-1-(propan-2-yl)-1H-indole-2,3dione	CC(C)N1C(=O)C(=O)C2=CC(C)=CC=C12	InChI=1S/C12H13NO2/c1-7(2)13-10-5-4-8(3)6-9(10)11(14)12(13)15/h4-7H,1-3H3	SYJHSTNDLFUIMT-UHFFFAOYSA-N	1606080	2145522	SYJHSTNDLFUIMT	878	3	1	1	37
Challenge_132	771	345.115	G3G4.mgf:100210###	Challenge_132.mgf:1###	XX854903	345.1153	POSITIVE	9765	10	Clotrimazole	Clc1ccccc1C(c1ccccc1)(c1ccccc1)n1ccnc1	InChI=1S/C22H17ClN2/c23-21-14-8-7-13-20(21)22(25-16-15-24-17-25,18-9-3-1-4-10-18)19-11-5-2-6-12-19/h1-17H	VNFPBHJOKIVQEB-UHFFFAOYSA-N	2710	2812	VNFPBHJOKIVQEB	771	1	1	4	36
Challenge_133	805	477.23	G3G4.mgf:100244###	Challenge_133.mgf:1###	XX848903	477.2303	POSITIVE	9808	12	Ioperamide	CN(C)C(=O)C(CCN1CCC(O)(CC1)c1ccc(Cl)cc1)(c1ccccc1)c1ccccc1	InChI=1S/C29H33ClN2O2/c1-31(2)27(33)29(24-9-5-3-6-10-24,25-11-7-4-8-12-25)19-22-32-20-17-28(34,18-21-32)23-13-15-26(30)16-14-23/h3-16,34H,17-22H2,1-2H3	RDOIQAHITMMDAJ-UHFFFAOYSA-N	3818	3955	RDOIQAHITMMDAJ	805	1	1	5	24
Challenge_134	808	214.09	G3G4.mgf:100247###	Challenge_134.mgf:1###	XX823401	214.0896	POSITIVE	9859	21	N-Butylbenzenesulfonamide	CCCCNS(=O)(=O)C1=CC=CC=C1	InChI=1S/C10H15NO2S/c1-2-3-9-11-14(12,13)10-7-5-4-6-8-10/h4-8,11H,2-3,9H2,1H3	IPRJXAGUEGOFGG-UHFFFAOYSA-N	18156	19241	IPRJXAGUEGOFGG	808	1	1	2	6
Challenge_135	770	391.23	G3G4.mgf:100209###	Challenge_135.mgf:1###	XX822601	391.2300	POSITIVE	9935	26	Hexa(methoxymethyl)melamine	COCN(COC)C1=NC(=NC(=N1)N(COC)COC)N(COC)COC	InChI=1S/C15H30N6O6/c1-22-7-19(8-23-2)13-16-14(20(9-24-3)10-25-4)18-15(17-13)21(11-26-5)12-27-6/h7-12H2,1-6H3	BNCADMBVWNPPIZ-UHFFFAOYSA-N	56259	62479	BNCADMBVWNPPIZ	770	22	1	10	27
Challenge_136	879	212.02	G3G4.mgf:100322###	Challenge_136.mgf:1###	XX821703	212.0198	POSITIVE	9973	15	6-Ethoxy-2-mercaptobenzothiazole	CCOC1=CC=C2N=C(S)SC2=C1	InChI=1S/C9H9NOS2/c1-2-11-6-3-4-7-8(5-6)13-9(12)10-7/h3-5H,2H2,1H3,(H,10,12)	HOASVNMVYBSLSU-UHFFFAOYSA-N	627838	719344	HOASVNMVYBSLSU	879	1	1	1	3
Challenge_137	850	389.163	G3G4.mgf:100293###	Challenge_137.mgf:1###	XX858203	389.1626	POSITIVE	10069	15	Cetirizine	OC(=O)COCCN1CCN(CC1)C(c1ccccc1)c1ccc(Cl)cc1	InChI=1S/C21H25ClN2O3/c22-19-8-6-18(7-9-19)21(17-4-2-1-3-5-17)24-12-10-23(11-13-24)14-15-27-16-20(25)26/h1-9,21H,10-16H2,(H,25,26)	ZKLPARSLTMPFCP-UHFFFAOYSA-N	2577	2678	ZKLPARSLTMPFCP	850	1	1	1	143
Challenge_138	875	399.097	G3G4.mgf:100318###	Challenge_138.mgf:1###	XX838703	399.0969	POSITIVE	10220	57	Propoxycarbazone	CCCOC1=NN(C(=O)NS(=O)(=O)C2=CC=CC=C2C(=O)OC)C(=O)N1C	InChI=1S/C15H18N4O7S/c1-4-9-26-14-16-19(15(22)18(14)2)13(21)17-27(23,24)11-8-6-5-7-10(11)12(20)25-3/h5-8H,4,9H2,1-3H3,(H,17,21)	JTHMVYBOQLDDIY-UHFFFAOYSA-N	154427	177355	JTHMVYBOQLDDIY	875	1	1	1	10
Challenge_139	856	278.105	G3G4.mgf:100299###	Challenge_139.mgf:1###	XX841601	278.1055	POSITIVE	10257	9	Metazachlor	Cc1cccc(C)c1N(Cn1cccn1)C(=O)CCl	InChI=1S/C14H16ClN3O/c1-11-5-3-6-12(2)14(11)18(13(19)9-15)10-17-8-4-7-16-17/h3-8H,9-10H2,1-2H3	STEPQTYSZVCJPV-UHFFFAOYSA-N	44885	49384	STEPQTYSZVCJPV	856	1	1	1	26
Challenge_140	764	309.043	G3G4.mgf:100203###	Challenge_140.mgf:1###	XX880203	309.0427	POSITIVE	10334	37	Benzophenone-4	COC1=CC(O)=C(C=C1S(O)(=O)=O)C(=O)C1=CC=CC=C1	InChI=1S/C14H12O6S/c1-20-12-8-11(15)10(7-13(12)21(17,18)19)14(16)9-5-3-2-4-6-9/h2-8,15H,1H3,(H,17,18,19)	CXVGEDCSTKKODG-UHFFFAOYSA-N	18829	19988	CXVGEDCSTKKODG	764	1	1	1	4
Challenge_141	810	223.096	G3G4.mgf:100250###	Challenge_141.mgf:1###	XX835301	223.0965	POSITIVE	10441	8	Diethyl phthalate	CCOC(=O)C1=CC=CC=C1C(=O)OCC	InChI=1S/C12H14O4/c1-3-15-11(13)9-7-5-6-8-10(9)12(14)16-4-2/h5-8H,3-4H2,1-2H3	FLKPEMZONWLCSK-UHFFFAOYSA-N	13837303	6781	FLKPEMZONWLCSK	810	6	1	6	140
Challenge_142	852	301.074	G3G4.mgf:100295###	Challenge_142.mgf:1###	XX860501	301.0738	POSITIVE	10581	28	Temazepam	CN1c2ccc(Cl)cc2C(=NC(O)C1=O)c1ccccc1	InChI=1S/C16H13ClN2O2/c1-19-13-8-7-11(17)9-12(13)14(18-15(20)16(19)21)10-5-3-2-4-6-10/h2-9,15,20H,1H3	SEQDDYPDSLOBDC-UHFFFAOYSA-N	5198	5391	SEQDDYPDSLOBDC	852	2	1	2	12
Challenge_143	876	405.227	G3G4.mgf:100319###	Challenge_143.mgf:1###	XX874801	405.2272	POSITIVE	10838	218	Hydrocortisonacetate	CC(=O)OCC(=O)[C@@]1(O)CC[C@H]2[C@@H]3CCC4=CC(=O)CC[C@]4(C)[C@H]3[C@@H](O)C[C@]12C	InChI=1S/C23H32O6/c1-13(24)29-12-19(27)23(28)9-7-17-16-5-4-14-10-15(25)6-8-21(14,2)20(16)18(26)11-22(17,23)3/h10,16-18,20,26,28H,4-9,11-12H2,1-3H3/t16-,17-,18-,20+,21-,22-,23-/m0/s1	ALEXXDVDDISNDU-JZYPGELDSA-N	5542	5744	ALEXXDVDDISNDU	876	7	2	4	115
Challenge_144	873	230.248	G3G4.mgf:100316###	Challenge_144.mgf:1###	XX876801	230.2478	POSITIVE	10848	10	N,N-Dimethyldodecylamine N-oxide	CCCCCCCCCCCC[N+](C)(C)[O-]	InChI=1S/C14H31NO/c1-4-5-6-7-8-9-10-11-12-13-14-15(2,3)16/h4-14H2,1-3H3	SYELZBGXAIXKHU-UHFFFAOYSA-N	14688	15433	SYELZBGXAIXKHU	873	2	1	2	4
Challenge_145	854	423.169	G3G4.mgf:100297###	Challenge_145.mgf:1###	XX860702	423.1695	POSITIVE	10866	90	Losartan	CCCCC1=NC(Cl)=C(CO)N1CC1=CC=C(C=C1)C1=C(C=CC=C1)C1=NNN=N1	InChI=1S/C22H23ClN6O/c1-2-3-8-20-24-21(23)19(14-30)29(20)13-15-9-11-16(12-10-15)17-6-4-5-7-18(17)22-25-27-28-26-22/h4-7,9-12,30H,2-3,8,13-14H2,1H3,(H,25,26,27,28)	PSIFNNKUMBGKDQ-UHFFFAOYSA-N	3824	3961	PSIFNNKUMBGKDQ	854	27	1	1	96
Challenge_146	809	317.164	G3G4.mgf:100248###	Challenge_146.mgf:1###	XX845402	317.1642	POSITIVE	10882	75	Bupirimate	CCCCC1=C(C)N=C(NCC)N=C1OS(=O)(=O)N(C)C	InChI=1S/C13H24N4O3S/c1-6-8-9-11-10(3)15-13(14-7-2)16-12(11)20-21(18,19)17(4)5/h6-9H2,1-5H3,(H,14,15,16)	DSKJPMWIHSOYEA-UHFFFAOYSA-N	35588	38884	DSKJPMWIHSOYEA	809	1	1	1	31
Challenge_147	766	414.993	G3G4.mgf:100205###	Challenge_147.mgf:1###	XX860201	414.9933	POSITIVE	10885	10	Miconazole	Clc1ccc(COC(Cn2ccnc2)c2ccc(Cl)cc2Cl)c(Cl)c1	InChI=1S/C18H14Cl4N2O/c19-13-2-1-12(16(21)7-13)10-25-18(9-24-6-5-23-11-24)15-4-3-14(20)8-17(15)22/h1-8,11,18H,9-10H2	BYBLEWFAAKGYCD-UHFFFAOYSA-N	4044	4189	BYBLEWFAAKGYCD	766	2	2	2	2
Challenge_148	806	321.133	G3G4.mgf:100245###	Challenge_148.mgf:1###	XX857701	321.1333	POSITIVE	10904	34	Mycophenolic acid	COc1c(C)c2COC(=O)c2c(O)c1C\C=C(/C)CCC(O)=O	InChI=1S/C17H20O6/c1-9(5-7-13(18)19)4-6-11-15(20)14-12(8-23-17(14)21)10(2)16(11)22-3/h4,20H,5-8H2,1-3H3,(H,18,19)/b9-4+	HPNSFSBZBAHARI-RUDMXATFSA-N	393865	446541	HPNSFSBZBAHARI	806	1	1	4	99
Challenge_149	768	264.009	G3G4.mgf:100207###	Challenge_149.mgf:1###	XX848103	264.0090	POSITIVE	10968	25	Parathion-methyl	COP(=S)(OC)Oc1ccc(cc1)[N+]([O-])=O	InChI=1S/C8H10NO5PS/c1-12-15(16,13-2)14-8-5-3-7(4-6-8)9(10)11/h3-6H,1-2H3	RLBIQVVOMOPOHC-UHFFFAOYSA-N	3987	4130	RLBIQVVOMOPOHC	768	1	1	1	3
Challenge_150	813	372.232	G3G4.mgf:100253###	Challenge_150.mgf:1###	XX861203	372.2322	POSITIVE	11018	34	Tamoxifen	CC\C(=C(/c1ccccc1)c1ccc(OCCN(C)C)cc1)c1ccccc1	InChI=1S/C26H29NO/c1-4-25(21-11-7-5-8-12-21)26(22-13-9-6-10-14-22)23-15-17-24(18-16-23)28-20-19-27(2)3/h5-18H,4,19-20H2,1-3H3/b26-25-	NKANXQFJJICGDU-QPLCGJKRSA-N	2015313	2733526	NKANXQFJJICGDU	813	1	1	1	1
Challenge_151	797	322.066	G3G4.mgf:100236###	Challenge_151.mgf:1###	XX853101	322.0663	POSITIVE	11065	18	Clopidogrel	COC(=O)C(N1CCc2sccc2C1)c1ccccc1Cl	InChI=1S/C16H16ClNO2S/c1-20-16(19)15(12-4-2-3-5-13(12)17)18-8-6-14-11(10-18)7-9-21-14/h2-5,7,9,15H,6,8,10H2,1H3	GKTWGGQPFAXNFI-UHFFFAOYSA-N	2704	2806	GKTWGGQPFAXNFI	797	1	1	1	8
Challenge_152	869	287.095	G3G4.mgf:100312###	Challenge_152.mgf:1###	XX840003	287.0948	POSITIVE	11089	59	Ethofumesate	CCOC1Oc2ccc(OS(C)(=O)=O)cc2C1(C)C	InChI=1S/C13H18O5S/c1-5-16-12-13(2,3)10-8-9(18-19(4,14)15)6-7-11(10)17-12/h6-8,12H,5H2,1-4H3	IRCMYGHHKLLGHV-UHFFFAOYSA-N	30816	33360	IRCMYGHHKLLGHV	869	1	1	1	10
Challenge_153	832	251.047	G3G4.mgf:100274###	Challenge_153.mgf:1###	XX881501	251.0468	POSITIVE	11166	23	Diphenylphosphate	OP(=O)(OC1=CC=CC=C1)OC1=CC=CC=C1	InChI=1S/C12H11O4P/c13-17(14,15-11-7-3-1-4-8-11)16-12-9-5-2-6-10-12/h1-10H,(H,13,14)	ASMQGLCHMVWBQR-UHFFFAOYSA-N	12722	13282	ASMQGLCHMVWBQR	832	1	1	1	4
Challenge_154	829	253.046	G3G4.mgf:100271###	Challenge_154.mgf:1###	XX884202	253.0464	POSITIVE	11242	25	2-Morpholinothiobenzothiazole	C1CN(CCO1)SC1=NC2=CC=CC=C2S1	InChI=1S/C11H12N2OS2/c1-2-4-10-9(3-1)12-11(15-10)16-13-5-7-14-8-6-13/h1-4H,5-8H2	MHKLKWCYGIBEQF-UHFFFAOYSA-N	7337	7619	MHKLKWCYGIBEQF	829	1	1	1	7
Challenge_155	871	299.201	G3G4.mgf:100314###	Challenge_155.mgf:1###	XX872301	299.2006	POSITIVE	11255	124	Norethindrone	CC12CCC3C(CCC4=CC(=O)CCC34)C1CCC2(O)C#C	InChI=1S/C20H26O2/c1-3-20(22)11-9-18-17-6-4-13-12-14(21)5-7-15(13)16(17)8-10-19(18,20)2/h1,12,15-18,22H,4-11H2,2H3	VIKNJXKGJWUCNN-UHFFFAOYSA-N	4377	4536	VIKNJXKGJWUCNN	871	3	1	1	66
Challenge_156	795	441.167	G3G4.mgf:100234###	Challenge_156.mgf:1###	XX818201	441.1670	POSITIVE	11262	104	Candesartan	CCOC1=Nc2cccc(C(O)=O)c2N1Cc1ccc(-c2ccccc2C2NN=NN=2)cc1	InChI=1S/C24H20N6O3/c1-2-33-24-25-20-9-5-8-19(23(31)32)21(20)30(24)14-15-10-12-16(13-11-15)17-6-3-4-7-18(17)22-26-28-29-27-22/h3-13H,2,14H2,1H3,(H,31,32)(H,26,27,28,29)	HTQMVQVXFRQIKW-UHFFFAOYSA-N	2445	2541	HTQMVQVXFRQIKW	795	10	1	8	35
Challenge_157	815	194.118	G3G4.mgf:100255###	Challenge_157.mgf:1###	XX880301	194.1176	POSITIVE	11279	13	Ethyl-4-dimethylaminobenzoate	CCOC(=O)C1=CC=C(C=C1)N(C)C	InChI=1S/C11H15NO2/c1-4-14-11(13)9-5-7-10(8-6-9)12(2)3/h5-8H,4H2,1-3H3	FZUGPQWGEGAKET-UHFFFAOYSA-N	23472	25127	FZUGPQWGEGAKET	815	10	1	7	65
Challenge_158	792	279.027	G3G4.mgf:100231###	Challenge_158.mgf:1###	XX848001	279.0273	POSITIVE	11290	56	Fenthion	COP(=S)(OC)Oc1ccc(SC)c(C)c1	InChI=1S/C10H15O3PS2/c1-8-7-9(5-6-10(8)16-4)13-14(15,11-2)12-3/h5-7H,1-4H3	PNVJTZOFSHSLTO-UHFFFAOYSA-N	3229	3346	PNVJTZOFSHSLTO	792	1	1	1	1
Challenge_160	857	194.096	G3G4.mgf:100300###	Challenge_160.mgf:1###	XX878003	194.0964	POSITIVE	11298	12	Iminostilbene	N1C2=CC=CC=C2C=CC2=CC=CC=C12	InChI=1S/C14H11N/c1-3-7-13-11(5-1)9-10-12-6-2-4-8-14(12)15-13/h1-10,15H	LCGTWRLJTMHIQZ-UHFFFAOYSA-N	8857	9212	LCGTWRLJTMHIQZ	857	10	1	10	16
Challenge_161	842	311.201	G3G4.mgf:100284###	Challenge_161.mgf:1###	XX874002	311.2006	POSITIVE	11331	179	Gestoden	CCC12CCC3C(CCC4=CC(=O)CCC34)C1C=CC2(O)C#C	InChI=1S/C21H26O2/c1-3-20-11-9-17-16-8-6-15(22)13-14(16)5-7-18(17)19(20)10-12-21(20,23)4-2/h2,10,12-13,16-19,23H,3,5-9,11H2,1H3	SIGSPDASOTUPFS-UHFFFAOYSA-N	2892	2999	SIGSPDASOTUPFS	842	1	1	1	25
Challenge_162	824	195.08	G3G4.mgf:100265###	Challenge_162.mgf:1###	XX802903	195.0804	POSITIVE	11341	19	Anthrone	O=C1C2=CC=CC=C2CC2=CC=CC=C12	InChI=1S/C14H10O/c15-14-12-7-3-1-5-10(12)9-11-6-2-4-8-13(11)14/h1-8H,9H2	RJGDLRCDCYRQOQ-UHFFFAOYSA-N	6751	7018	RJGDLRCDCYRQOQ	824	11	1	9	16
Challenge_163	782	232.133	G3G4.mgf:100221###	Challenge_163.mgf:1###	XX884302	232.1332	POSITIVE	11355	36	7-Diethylamino-4-methylcoumarin	CCN(CC)C1=CC=C2C(C)=CC(=O)OC2=C1	InChI=1S/C14H17NO2/c1-4-15(5-2)11-6-7-12-10(3)8-14(16)17-13(12)9-11/h6-9H,4-5H2,1-3H3	AFYCEAFSNDLKSX-UHFFFAOYSA-N	6783	7050	AFYCEAFSNDLKSX	782	3	1	1	22
Challenge_164	781	470.305	G3G4.mgf:100220###	Challenge_164.mgf:1###	XX849302	470.3054	POSITIVE	11405	15	Ebastin	CC(C)(C)C1=CC=C(C=C1)C(=O)CCCN1CCC(CC1)OC(C1=CC=CC=C1)C1=CC=CC=C1	InChI=1S/C32H39NO2/c1-32(2,3)28-18-16-25(17-19-28)30(34)15-10-22-33-23-20-29(21-24-33)35-31(26-11-6-4-7-12-26)27-13-8-5-9-14-27/h4-9,11-14,16-19,29,31H,10,15,20-24H2,1-3H3	MJJALKDDGIKVBE-UHFFFAOYSA-N	3079	3191	MJJALKDDGIKVBE	781	1	1	6	6
Challenge_165	827	367.227	G3G4.mgf:100269###	Challenge_165.mgf:1###	XX874102	367.2268	POSITIVE	11463	185	Drospirenone	CC12CCC3C(C4CC4C4=CC(=O)CCC34C)C1C1CC1C21CCC(=O)O1	InChI=1S/C24H30O3/c1-22-6-3-12(25)9-17(22)13-10-14(13)20-16(22)4-7-23(2)21(20)15-11-18(15)24(23)8-5-19(26)27-24/h9,13-16,18,20-21H,3-8,10-11H2,1-2H3	METQSPRSQINEEU-UHFFFAOYSA-N	11266927	12803450	METQSPRSQINEEU	827	14	1	5	28
Challenge_166	841	223.075	G3G4.mgf:100283###	Challenge_166.mgf:1###	XX808902	223.0754	POSITIVE	11465	16	Flavone	O=C1C=C(OC2=CC=CC=C12)C1=CC=CC=C1	InChI=1S/C15H10O2/c16-13-10-15(11-6-2-1-3-7-11)17-14-9-5-4-8-12(13)14/h1-10H	VHBFFQKBGNRLFZ-UHFFFAOYSA-N	10230	10680	VHBFFQKBGNRLFZ	841	20	1	4	25
Challenge_167	860	341.211	G3G4.mgf:100303###	Challenge_167.mgf:1###	XX873101	341.2111	POSITIVE	11501	117	Canrenone	CC12CCC3C(C=CC4=CC(=O)CCC34C)C1CCC21CCC(=O)O1	InChI=1S/C22H28O3/c1-20-9-5-15(23)13-14(20)3-4-16-17(20)6-10-21(2)18(16)7-11-22(21)12-8-19(24)25-22/h3-4,13,16-18H,5-12H2,1-2H3	UJVLDDZCTMKXJK-UHFFFAOYSA-N	282625	319260	UJVLDDZCTMKXJK	860	10	1	2	45
Challenge_168	839	214.063	G3G4.mgf:100281###	Challenge_168.mgf:1###	XX845003	214.0629	POSITIVE	11506	28	Chlorpropham	CC(C)OC(=O)Nc1cccc(Cl)c1	InChI=1S/C10H12ClNO2/c1-7(2)14-10(13)12-9-5-3-4-8(11)6-9/h3-7H,1-2H3,(H,12,13)	CWJSHJJYOPWUGX-UHFFFAOYSA-N	2627	2728	CWJSHJJYOPWUGX	839	3	2	3	8
Challenge_169	863	296.116	G3G4.mgf:100306###	Challenge_169.mgf:1###	XX844202	296.1160	POSITIVE	11581	11	Triadimenol	CC(C)(C)C(O)C(Oc1ccc(Cl)cc1)n1cncn1	InChI=1S/C14H18ClN3O2/c1-14(2,3)12(19)13(18-9-16-8-17-18)20-11-6-4-10(15)5-7-11/h4-9,12-13,19H,1-3H3	BAZVSMNPJJMILC-UHFFFAOYSA-N	37749	41368	BAZVSMNPJJMILC	863	1	1	1	14
Challenge_170	844	361.139	G3G4.mgf:100286###	Challenge_170.mgf:1###	XX849802	361.1394	POSITIVE	11669	153	Nitrendipin	CCOC(=O)C1=C(C)NC(C)=C(C1C1=CC=CC(=C1)[N+]([O-])=O)C(=O)OC	InChI=1S/C18H20N2O6/c1-5-26-18(22)15-11(3)19-10(2)14(17(21)25-4)16(15)12-7-6-8-13(9-12)20(23)24/h6-9,16,19H,5H2,1-4H3	PVHUJELLJLJGLN-UHFFFAOYSA-N	4351	4507	PVHUJELLJLJGLN	844	3	1	2	31
Challenge_172	775	313.216	G3G4.mgf:100214###	Challenge_172.mgf:1###	XX873701	313.2162	POSITIVE	11804	160	Norgestrel	CCC12CCC3C(CCC4=CC(=O)CCC34)C1CCC2(O)C#C	InChI=1S/C21H28O2/c1-3-20-11-9-17-16-8-6-15(22)13-14(16)5-7-18(17)19(20)10-12-21(20,23)4-2/h2,13,16-19,23H,3,5-12H2,1H3	WWYNJERNGUHSAO-UHFFFAOYSA-N	4383	4542	WWYNJERNGUHSAO	775	3	2	2	42
Challenge_173	800	294.206	G3G4.mgf:100239###	Challenge_173.mgf:1###	XX833501	294.2064	POSITIVE	11829	11	Nonivamide	CCCCCCCCC(=O)NCC1=CC=C(O)C(OC)=C1	InChI=1S/C17H27NO3/c1-3-4-5-6-7-8-9-17(20)18-13-14-10-11-15(19)16(12-14)21-2/h10-12,19H,3-9,13H2,1-2H3,(H,18,20)	RGOVYLWUIBMPGK-UHFFFAOYSA-N	2891	2998	RGOVYLWUIBMPGK	800	3	3	2	20
Challenge_174	799	375.172	G3G4.mgf:100238###	Challenge_174.mgf:1###	XX874501	375.1721	POSITIVE	11842	258	Cyproterone	CC(=O)C1(O)CCC2C3C=C(Cl)C4=CC(=O)C5CC5C4(C)C3CCC12C	InChI=1S/C22H27ClO3/c1-11(24)22(26)7-5-14-12-9-18(23)17-10-19(25)13-8-16(13)21(17,3)15(12)4-6-20(14,22)2/h9-10,12-16,26H,4-8H2,1-3H3	DUSHUSLJJMDGTE-UHFFFAOYSA-N	2907	3015	DUSHUSLJJMDGTE	799	2	1	2	15
Challenge_175	778	221.096	G3G4.mgf:100217###	Challenge_175.mgf:1###	XX802503	221.0961	POSITIVE	11963	10	9-Acetylanthracene	CC(=O)C1=C2C=CC=CC2=CC2=CC=CC=C12	InChI=1S/C16H12O/c1-11(17)16-14-8-4-2-6-12(14)10-13-7-3-5-9-15(13)16/h2-10H,1H3	NXXNVJDXUHMAHU-UHFFFAOYSA-N	63106	69911	NXXNVJDXUHMAHU	778	3	3	3	19
Challenge_176	883	436.234	G3G4.mgf:100327###	Challenge_176.mgf:1###	XX860801	436.2343	POSITIVE	11967	65	Valsartan	CCCCC(=O)N(CC1=CC=C(C=C1)C1=CC=CC=C1C1=NNN=N1)[C@@H](C(C)C)C(O)=O	InChI=1S/C24H29N5O3/c1-4-5-10-21(30)29(22(16(2)3)24(31)32)15-17-11-13-18(14-12-17)19-8-6-7-9-20(19)23-25-27-28-26-23/h6-9,11-14,16,22H,4-5,10,15H2,1-3H3,(H,31,32)(H,25,26,27,28)/t22-/m0/s1	ACWBQPMHZXGDFX-QFIPXVFZSA-N	54833	60846	ACWBQPMHZXGDFX	883	1	1	1	24
Challenge_177	846	459.087	G3G4.mgf:100289###	Challenge_177.mgf:1###	XX846202	459.0866	POSITIVE	11998	256	Fluoxastrobin	CO\N=C(\C1=NOCCO1)C1=C(OC2=C(F)C(OC3=C(Cl)C=CC=C3)=NC=N2)C=CC=C1	InChI=1S/C21H16ClFN4O5/c1-28-26-18(21-27-30-11-10-29-21)13-6-2-4-8-15(13)31-19-17(23)20(25-12-24-19)32-16-9-5-3-7-14(16)22/h2-9,12H,10-11H2,1H3/b26-18+	UFEODZBUAFNAEU-NLRVBDNBSA-N	9223963	11048796	UFEODZBUAFNAEU	846	1	1	1	10
Challenge_178	882	269.165	G3G4.mgf:100325###	Challenge_178.mgf:1###	XX812301	269.1648	POSITIVE	12000	16	Michler's ketone	CN(C)C1=CC=C(C=C1)C(=O)C2=CC=C(C=C2)N(C)C	InChI=1S/C17H20N2O/c1-18(2)15-9-5-13(6-10-15)17(20)14-7-11-16(12-8-14)19(3)4/h5-12H,1-4H3	VVBLNCFGVYUYGU-UHFFFAOYSA-N	6764	7031	VVBLNCFGVYUYGU	882	3	1	4	22
Challenge_179	848	311.039	G3G4.mgf:100291###	Challenge_179.mgf:1###	XX845803	311.0393	POSITIVE	12074	8	Diflubenzuron	FC1=CC=CC(F)=C1C(=O)NC(=O)NC1=CC=C(Cl)C=C1	InChI=1S/C14H9ClF2N2O2/c15-8-4-6-9(7-5-8)18-14(21)19-13(20)12-10(16)2-1-3-11(12)17/h1-7H,(H2,18,19,20,21)	QQQYTWIFVNKMRW-UHFFFAOYSA-N	34065	37123	QQQYTWIFVNKMRW	848	1	1	1	5
Challenge_180	796	221.096	G3G4.mgf:100235###	Challenge_180.mgf:1###	XX817001	221.0961	POSITIVE	12085	6	9-Acetylphenanthren	CC(=O)C1=CC2=CC=CC=C2C2=CC=CC=C12	InChI=1S/C16H12O/c1-11(17)16-10-12-6-2-3-7-13(12)14-8-4-5-9-15(14)16/h2-10H,1H3	UIFAWZBYTTXSOG-UHFFFAOYSA-N	67432	74868	UIFAWZBYTTXSOG	796	4	4	4	19
Challenge_181	812	552.191	G3G4.mgf:100252###	Challenge_181.mgf:1###	XX851503	552.1911	POSITIVE	12089	140	Bosentan	COC1=CC=CC=C1OC1=C(OCCO)N=C(N=C1NS(=O)(=O)C1=CC=C(C=C1)C(C)(C)C)C1=NC=CC=N1	InChI=1S/C27H29N5O6S/c1-27(2,3)18-10-12-19(13-11-18)39(34,35)32-23-22(38-21-9-6-5-8-20(21)36-4)26(37-17-16-33)31-25(30-23)24-28-14-7-15-29-24/h5-15,33H,16-17H2,1-4H3,(H,30,31,32)	GJPICJJJRGTNOD-UHFFFAOYSA-N	94651	104865	GJPICJJJRGTNOD	812	3	1	3	4
Challenge_182	831	382.083	G3G4.mgf:100273###	Challenge_182.mgf:1###	XX851602	382.0832	POSITIVE	12089	79	Celecoxib	CC1=CC=C(C=C1)C1=CC(=NN1C1=CC=C(C=C1)S(N)(=O)=O)C(F)(F)F	InChI=1S/C17H14F3N3O2S/c1-11-2-4-12(5-3-11)15-10-16(17(18,19)20)22-23(15)13-6-8-14(9-7-13)26(21,24)25/h2-10H,1H3,(H2,21,24,25)	RZEKVGVHFLEQIL-UHFFFAOYSA-N	2562	2662	RZEKVGVHFLEQIL	831	1	1	1	9
Challenge_183	868	313.216	G3G4.mgf:100311###	Challenge_183.mgf:1###	XX874701	313.2162	POSITIVE	12127	157	Dydrogesterone	CC(=O)[C@H]1CC[C@H]2[C@@H]3C=CC4=CC(=O)CC[C@@]4(C)[C@@H]3CC[C@]12C	InChI=1S/C21H28O2/c1-13(22)17-6-7-18-16-5-4-14-12-15(23)8-10-20(14,2)19(16)9-11-21(17,18)3/h4-5,12,16-19H,6-11H2,1-3H3/t16-,17+,18-,19+,20+,21+/m0/s1	JGMOKGBVKVMRFX-HQZYFCCVSA-N	8699	9051	JGMOKGBVKVMRFX	868	18	1	5	42
Challenge_184	870	345.242	G3G4.mgf:100313###	Challenge_184.mgf:1###	XX873901	345.2424	POSITIVE	12203	118	Medroxyprogesterone	CC1CC2C3CCC(O)(C(C)=O)C3(C)CCC2C2(C)CCC(=O)C=C12	InChI=1S/C22H32O3/c1-13-11-16-17(20(3)8-5-15(24)12-19(13)20)6-9-21(4)18(16)7-10-22(21,25)14(2)23/h12-13,16-18,25H,5-11H2,1-4H3	FRQMUZJSZHZSGN-UHFFFAOYSA-N	471209	541103	FRQMUZJSZHZSGN	870	70	1	2	131
Challenge_185	828	494.151	G3G4.mgf:100270###	Challenge_185.mgf:1###	XX851101	494.1511	POSITIVE	12241	56	Glibenclamide	COC1=C(C=C(Cl)C=C1)C(=O)NCCC1=CC=C(C=C1)S(=O)(=O)NC(=O)NC1CCCCC1	InChI=1S/C23H28ClN3O5S/c1-32-21-12-9-17(24)15-20(21)22(28)25-14-13-16-7-10-19(11-8-16)33(30,31)27-23(29)26-18-5-3-2-4-6-18/h7-12,15,18H,2-6,13-14H2,1H3,(H,25,28)(H2,26,27,29)	ZNNLBTZKUZBEKO-UHFFFAOYSA-N	3368	3488	ZNNLBTZKUZBEKO	828	1	1	1	11
Challenge_186	814	306.104	G3G4.mgf:100254###	Challenge_186.mgf:1###	XX841002	306.1036	POSITIVE	12282	45	Pirimiphos-methyl	CCN(CC)c1nc(C)cc(OP(=S)(OC)OC)n1	InChI=1S/C11H20N3O3PS/c1-6-14(7-2)11-12-9(3)8-10(13-11)17-18(19,15-4)16-5/h8H,6-7H2,1-5H3	QHOQHJPRIBSPCY-UHFFFAOYSA-N	31773	34526	QHOQHJPRIBSPCY	814	1	1	1	9
Challenge_187	794	302.139	G3G4.mgf:100233###	Challenge_187.mgf:1###	XX846001	302.1387	POSITIVE	12301	29	Fenoxycarb	CCOC(=O)NCCOC1=CC=C(OC2=CC=CC=C2)C=C1	InChI=1S/C17H19NO4/c1-2-20-17(19)18-12-13-21-14-8-10-16(11-9-14)22-15-6-4-3-5-7-15/h3-11H,2,12-13H2,1H3,(H,18,19)	HJUFTIJOISQSKQ-UHFFFAOYSA-N	46739	51605	HJUFTIJOISQSKQ	794	1	1	1	77
Challenge_188	816	385.237	G3G4.mgf:100256###	Challenge_188.mgf:1###	XX875001	385.2373	POSITIVE	12354	145	Megestrol-17-acetate	CC(=O)O[C@@]1(CC[C@H]2[C@@H]3C=C(C)C4=CC(=O)CC[C@]4(C)[C@H]3CC[C@]12C)C(C)=O	InChI=1S/C24H32O4/c1-14-12-18-19(22(4)9-6-17(27)13-21(14)22)7-10-23(5)20(18)8-11-24(23,15(2)25)28-16(3)26/h12-13,18-20H,6-11H2,1-5H3/t18-,19+,20+,22-,23+,24+/m1/s1	RQZAXGRLVPAYTJ-GQFGMJRRSA-N	11192	11683	RQZAXGRLVPAYTJ	816	6	1	4	69
Challenge_189	791	368.11	G3G4.mgf:100230###	Challenge_189.mgf:1###	XX845203	368.1104	POSITIVE	12395	17	Picoxystrobin	COC=C(C(=O)OC)C1=CC=CC=C1COC1=CC=CC(=N1)C(F)(F)F	InChI=1S/C18H16F3NO4/c1-24-11-14(17(23)25-2)13-7-4-3-6-12(13)10-26-16-9-5-8-15(22-16)18(19,20)21/h3-9,11H,10H2,1-2H3	IBSNKSODLGJUMQ-UHFFFAOYSA-N	26469327	53394839	IBSNKSODLGJUMQ	791	1	1	1	55
Challenge_190	811	559.26	G3G4.mgf:100251###	Challenge_190.mgf:1###	XX859301	559.2603	POSITIVE	12404	142	Atorvastatin	CC(C)c1c(C(=O)Nc2ccccc2)c(c(-c2ccc(F)cc2)n1CC[C@@H](O)C[C@@H](O)CC(O)=O)-c1ccccc1	InChI=1S/C33H35FN2O5/c1-21(2)31-30(33(41)35-25-11-7-4-8-12-25)29(22-9-5-3-6-10-22)32(23-13-15-24(34)16-14-23)36(31)18-17-26(37)19-27(38)20-28(39)40/h3-16,21,26-27,37-38H,17-20H2,1-2H3,(H,35,41)(H,39,40)/t26-,27-/m1/s1	XUKUURHRXDUEBC-KAYWLYCHSA-N	54810	60823	XUKUURHRXDUEBC	811	2	1	2	9
Challenge_191	765	387.253	G3G4.mgf:100204###	Challenge_191.mgf:1###	XX874903	387.2530	POSITIVE	12468	141	Medroxyprogesteroneacetate	C[C@H]1C[C@H]2[C@@H]3CC[C@](OC(C)=O)(C(C)=O)[C@@]3(C)CC[C@@H]2[C@@]2(C)CCC(=O)C=C12	InChI=1S/C24H34O4/c1-14-12-18-19(22(4)9-6-17(27)13-21(14)22)7-10-23(5)20(18)8-11-24(23,15(2)25)28-16(3)26/h13-14,18-20H,6-12H2,1-5H3/t14-,18+,19-,20-,22+,23-,24-/m0/s1	PSGAAPLEWMOORI-PEINSRQWSA-N	6043	6279	PSGAAPLEWMOORI	765	10	3	1	73
Challenge_192	877	491.232	G3G4.mgf:100320###	Challenge_192.mgf:1###	XX851202	491.2323	POSITIVE	12526	58	Glimepiride	CCC1=C(C)CN(C(=O)NCCC2=CC=C(C=C2)S(=O)(=O)NC(=O)NC2CCC(C)CC2)C1=O	InChI=1S/C24H34N4O5S/c1-4-21-17(3)15-28(22(21)29)24(31)25-14-13-18-7-11-20(12-8-18)34(32,33)27-23(30)26-19-9-5-16(2)6-10-19/h7-8,11-12,16,19H,4-6,9-10,13-15H2,1-3H3,(H,25,31)(H2,26,27,30)	WIGIZIANZCJQQY-UHFFFAOYSA-N	3357	3476	WIGIZIANZCJQQY	877	1	1	2	93
Challenge_193	853	428.891	G3G4.mgf:100296###	Challenge_193.mgf:1###	XX819401	428.8912	POSITIVE	12553	12	Tris(1,3-dichlorisopropyl)phosphate (TDCPP)	O=P(OC(CCl)CCl)(OC(CCl)CCl)OC(CCl)CCl	InChI=1S/C9H15Cl6O4P/c10-1-7(2-11)17-20(16,18-8(3-12)4-13)19-9(5-14)6-15/h7-9H,1-6H2	ASLWPAWFJZFCKF-UHFFFAOYSA-N	24388	26177	ASLWPAWFJZFCKF	853	1	1	1	1
Challenge_194	855	358.977	G3G4.mgf:100298###	Challenge_194.mgf:1###	XX847901	358.9768	POSITIVE	12636	15	Chlorfenvinphos	CCOP(=O)(OCC)O\C(=C/Cl)c1ccc(Cl)cc1Cl	InChI=1S/C12H14Cl3O4P/c1-3-17-20(16,18-4-2)19-12(8-13)10-6-5-9(14)7-11(10)15/h5-8H,3-4H2,1-2H3/b12-8-	FSAVDKDHPDSCTO-WQLSENKSSA-N	4526760	5377784	FSAVDKDHPDSCTO	855	1	1	1	3
Challenge_195	874	374.093	G3G4.mgf:100317###	Challenge_195.mgf:1###	XX847502	374.0934	POSITIVE	12807	66	Pyrazophos	CCOC(=O)c1cn2nc(OP(=S)(OCC)OCC)cc2nc1C	InChI=1S/C14H20N3O5PS/c1-5-19-14(18)11-9-17-12(15-10(11)4)8-13(16-17)22-23(24,20-6-2)21-7-3/h8-9H,5-7H2,1-4H3	JOOMJVFZQRQWKR-UHFFFAOYSA-N	24247	26033	JOOMJVFZQRQWKR	874	1	1	1	8
Challenge_196	767	288.253	G3G4.mgf:100206###	Challenge_196.mgf:1###	XX876702	288.2533	POSITIVE	12948	22	Lauryl diethanolamide	CCCCCCCCCCCC(=O)N(CCO)CCO	InChI=1S/C16H33NO3/c1-2-3-4-5-6-7-8-9-10-11-16(20)17(12-14-18)13-15-19/h18-19H,2-15H2,1H3	AOMUHOFOVNGZAN-UHFFFAOYSA-N	8123	8430	AOMUHOFOVNGZAN	767	3	1	1	5
Challenge_198	769	267.172	G3G4.mgf:100208###	Challenge_198.mgf:1###	XX824801	267.1720	POSITIVE	13062	8	Tri-isobutyl phosphate	CC(C)COP(=O)(OCC(C)C)OCC(C)C	InChI=1S/C12H27O4P/c1-10(2)7-14-17(13,15-8-11(3)4)16-9-12(5)6/h10-12H,7-9H2,1-6H3	HRKAMJBPFPHCSD-UHFFFAOYSA-N	29088	31355	HRKAMJBPFPHCSD	769	2	1	1	14
Challenge_199	807	258.243	G3G4.mgf:100246###	Challenge_199.mgf:1###	XX876601	258.2428	POSITIVE	13251	20	Lauric isopropanolamide	CCCCCCCCCCCC(=O)NCC(C)O	InChI=1S/C15H31NO2/c1-3-4-5-6-7-8-9-10-11-12-15(18)16-13-14(2)17/h14,17H,3-13H2,1-2H3,(H,16,18)	MMBILEWCGWTAOV-UHFFFAOYSA-N	8078903	9903249	MMBILEWCGWTAOV	807	6	1	5	7
Challenge_200	820	329.059	G3G4.mgf:100261###	Challenge_200.mgf:1###	XX821801	329.0591	POSITIVE	13403	45	Acid Orange 7 (free acid)	OC1=CC=C2C=CC=CC2=C1N=NC1=CC=C(C=C1)S(O)(=O)=O	InChI=1S/C16H12N2O4S/c19-15-10-5-11-3-1-2-4-14(11)16(15)18-17-12-6-8-13(9-7-12)23(20,21)22/h1-10,19H,(H,20,21,22)	RDUJRVXKAIVTDH-UHFFFAOYSA-N	21535662	100958454	RDUJRVXKAIVTDH	820	2	1	2	26
Challenge_201	789	361.12	G3G4.mgf:100228###	Challenge_201.mgf:1###	XX860602	361.1201	POSITIVE	13657	15	Fenofibrate	CC(C)OC(=O)C(C)(C)Oc1ccc(cc1)C(=O)c1ccc(Cl)cc1	InChI=1S/C20H21ClO4/c1-13(2)24-19(23)20(3,4)25-17-11-7-15(8-12-17)18(22)14-5-9-16(21)10-6-14/h5-13H,1-4H3	YMTINGFKWWXKFG-UHFFFAOYSA-N	3222	3339	YMTINGFKWWXKFG	789	1	1	1	18
Challenge_202	862	282.145	G3G4.mgf:100305###	Challenge_202.mgf:1###	XX843503	282.1448	POSITIVE	13761	75	Pendimethalin	CCC(CC)Nc1c(cc(C)c(C)c1[N+]([O-])=O)[N+]([O-])=O	InChI=1S/C13H19N3O4/c1-5-10(6-2)14-12-11(15(17)18)7-8(3)9(4)13(12)16(19)20/h7,10,14H,5-6H2,1-4H3	CHIFOSRWCNZCFN-UHFFFAOYSA-N	35265	38479	CHIFOSRWCNZCFN	862	1	1	1	13
Challenge_203	838	384.995	G3G4.mgf:100280###	Challenge_203.mgf:1###	XX847702	384.9949	POSITIVE	13793	38	Ethion	CCOP(=S)(OCC)SCSP(=S)(OCC)OCC	InChI=1S/C9H22O4P2S4/c1-5-10-14(16,11-6-2)18-9-19-15(17,12-7-3)13-8-4/h5-9H2,1-4H3	RIZMRRKBZQXFOY-UHFFFAOYSA-N	3171	3286	RIZMRRKBZQXFOY	838	1	1	1	6
Challenge_204	836	369.125	G3G4.mgf:100278###	Challenge_204.mgf:1###	XX883201	369.1250	POSITIVE	14043	41	Tricresylphosphate	CC1=C(OP(=O)(OC2=C(C)C=CC=C2)OC2=C(C)C=CC=C2)C=CC=C1	InChI=1S/C21H21O4P/c1-16-10-4-7-13-19(16)23-26(22,24-20-14-8-5-11-17(20)2)25-21-15-9-6-12-18(21)3/h4-15H,1-3H3	YSMRWXYRXBRSND-UHFFFAOYSA-N	21106216	6527	YSMRWXYRXBRSND	836	5	1	5	12
Challenge_205	865	331.19	G3G4.mgf:100308###	Challenge_205.mgf:1###	XX827002	331.1904	POSITIVE	14107	11	Dicyclohexyl phthalate	O=C(OC1CCCCC1)C1=CC=CC=C1C(=O)OC1CCCCC1	InChI=1S/C20H26O4/c21-19(23-15-9-3-1-4-10-15)17-13-7-8-14-18(17)20(22)24-16-11-5-2-6-12-16/h7-8,13-16H,1-6,9-12H2	VOWAEIGWURALJQ-UHFFFAOYSA-N	6519	6777	VOWAEIGWURALJQ	865	1	1	1	337
Challenge_206	786	489.043	G3G4.mgf:100225###	Challenge_206.mgf:1###	XX848701	489.0435	POSITIVE	14154	9	Flufenoxuron	FC1=CC(OC2=CC=C(C=C2Cl)C(F)(F)F)=CC=C1NC(=O)NC(=O)C1=C(F)C=CC=C1F	InChI=1S/C21H11ClF6N2O3/c22-12-8-10(21(26,27)28)4-7-17(12)33-11-5-6-16(15(25)9-11)29-20(32)30-19(31)18-13(23)2-1-3-14(18)24/h1-9H,(H2,29,30,31,32)	RYLHNOVXKPXDIP-UHFFFAOYSA-N	82863	91766	RYLHNOVXKPXDIP	786	1	1	1	4
Challenge_207	822	303.232	G3G4.mgf:100263###	Challenge_207.mgf:1###	XX833703	303.2319	POSITIVE	14844	31	Abietic acid	CC(C)C1=CC2=CC[C@@H]3[C@](C)(CCC[C@@]3(C)C(O)=O)[C@H]2CC1	InChI=1S/C20H30O2/c1-13(2)14-6-8-16-15(12-14)7-9-17-19(16,3)10-5-11-20(17,4)18(21)22/h7,12-13,16-17H,5-6,8-11H2,1-4H3,(H,21,22)/t16-,17+,19+,20+/m0/s1	RSWGJHLUYNHPMX-ONCXSQPRSA-N	10127	10569	RSWGJHLUYNHPMX	822	57	2	9	433
Challenge_208	783	496.4	G3G4.mgf:100222###	Challenge_208.mgf:1###	XX854101	496.3997	POSITIVE	15627	89	Orlistat	CCCCCCCCCCC[C@@H](C[C@@H]1OC(=O)[C@H]1CCCCCC)OC(=O)[C@H](CC(C)C)NC=O	InChI=1S/C29H53NO5/c1-5-7-9-11-12-13-14-15-16-18-24(34-29(33)26(30-22-31)20-23(3)4)21-27-25(28(32)35-27)19-17-10-8-6-2/h22-27H,5-21H2,1-4H3,(H,30,31)/t24-,25-,26-,27-/m0/s1	AHLBNYSZXLDEJQ-FWEHEUNISA-N	2298564	3034010	AHLBNYSZXLDEJQ	783	1	1	1	1
Challenge_82	845	167.104	G3G4.mgf:100288###	Challenge_082.mgf:1###	XX845603	167.1040	POSITIVE	398	18	Cyromazine	NC1=NC(NC2CC2)=NC(N)=N1	InChI=1S/C6H10N6/c7-4-10-5(8)12-6(11-4)9-3-1-2-3/h3H,1-2H2,(H5,7,8,9,10,11,12)	LVQDKIWDGQRHTE-UHFFFAOYSA-N	43550	47866	LVQDKIWDGQRHTE	845	1	1	1	2
Challenge_84	884	114.066	G3G4.mgf:100329###	Challenge_084.mgf:1###	XX868004	114.0662	POSITIVE	412	6	Creatinine	CN1CC(=O)N=C1N	InChI=1S/C4H7N3O/c1-7-2-3(8)6-4(7)5/h2H2,1H3,(H2,5,6,8)	DDRJAANPRJIHGJ-UHFFFAOYSA-N	568	588	DDRJAANPRJIHGJ	884	1	1	1	2
Challenge_86	801	100.112	G3G4.mgf:100240###	Challenge_086.mgf:1###	XX826601	100.1121	POSITIVE	501	5	Cyclohexylamine	NC1CCCCC1	InChI=1S/C6H13N/c7-6-4-2-1-3-5-6/h6H,1-5,7H2	PAFZNILMFXTMIY-UHFFFAOYSA-N	7677	7965	PAFZNILMFXTMIY	801	2	0	2	7
Challenge_87	776	167.045	G3G4.mgf:100215###	Challenge_087.mgf:1###	XX809901	167.0451	POSITIVE	946	10	2-Nitrobenzamide	NC(=O)C1=C(C=CC=C1)[N+]([O-])=O	InChI=1S/C7H6N2O3/c8-7(10)5-3-1-2-4-6(5)9(11)12/h1-4H,(H2,8,10)	KLGQWSOYKYFBTR-UHFFFAOYSA-N	11178542	11876	KLGQWSOYKYFBTR	776	5	1	3	10
Challenge_88	802	192.077	G3G4.mgf:100241###	Challenge_088.mgf:1###	XX879201	192.0768	POSITIVE	1262	6	Carbendazim	COC(=O)NC1=NC2=CC=CC=C2N1	InChI=1S/C9H9N3O2/c1-14-9(13)12-8-10-6-4-2-3-5-7(6)11-8/h2-5H,1H3,(H2,10,11,12,13)	TWFZGCMQGLPBSX-UHFFFAOYSA-N	23741	25429	TWFZGCMQGLPBSX	802	1	1	1	10
Challenge_89	773	139.05	G3G4.mgf:100212###	Challenge_089.mgf:1###	XX836401	139.0502	POSITIVE	1389	18	Methyl pyrazine 2-carboxylate	COC(=O)C1=CN=CC=N1	InChI=1S/C6H6N2O2/c1-10-6(9)5-4-7-2-3-8-5/h2-4H,1H3	TWIIRMSFZNYMQE-UHFFFAOYSA-N	65523	72662	TWIIRMSFZNYMQE	773	1	1	1	20
Challenge_90	826	151.032	G3G4.mgf:100268###	Challenge_090.mgf:1###	XX820501	151.0324	POSITIVE	3318	7	2-Mercaptobenzimidazole	SC1=NC2=CC=CC=C2N1	InChI=1S/C7H6N2S/c10-7-8-5-3-1-2-4-6(5)9-7/h1-4H,(H2,8,9,10)	YHMYGUUIMTVXNW-UHFFFAOYSA-N	616466	707035	YHMYGUUIMTVXNW	826	1	1	1	3
Challenge_91	780	196.06	G3G4.mgf:100219###	Challenge_091.mgf:1###	XX862204	196.0604	POSITIVE	3965	18	N-Acetyl Mesalazine	CC(=O)NC1=CC=C(O)C(=C1)C(O)=O	InChI=1S/C9H9NO4/c1-5(11)10-6-2-3-8(12)7(4-6)9(13)14/h2-4,12H,1H3,(H,10,11)(H,13,14)	GEFDRROBUCULOD-UHFFFAOYSA-N	58958	65512	GEFDRROBUCULOD	780	15	3	7	47
Challenge_92	859	150.091	G3G4.mgf:100302###	Challenge_092.mgf:1###	XX801601	150.0913	POSITIVE	4187	8	2'-Methylacetanilide	CC(=O)NC1=C(C)C=CC=C1	InChI=1S/C9H11NO/c1-7-5-3-4-6-9(7)10-8(2)11/h3-6H,1-2H3,(H,10,11)	BPEXTIMJLDWDTL-UHFFFAOYSA-N	10298354	8443	BPEXTIMJLDWDTL	859	30	10	8	42
Challenge_93	840	212.151	G3G4.mgf:100282###	Challenge_093.mgf:1###	XX844901	212.1506	POSITIVE	5737	27	Terbuthylazine-2-hydroxy	CCNC1=NC(=O)N=C(NC(C)(C)C)N1	InChI=1S/C9H17N5O/c1-5-10-6-11-7(13-8(15)12-6)14-9(2,3)4/h5H2,1-4H3,(H3,10,11,12,13,14,15)	OYTCZOJKXCTBHG-UHFFFAOYSA-N	4324299	5151089	OYTCZOJKXCTBHG	840	1	1	1	3
Challenge_94	843	376.986	G3G4.mgf:100285###	Challenge_094.mgf:1###	XX849201	376.9859	POSITIVE	5782	8	Ambroxol	NC1=C(Br)C=C(Br)C=C1CNC1CCC(O)CC1	InChI=1S/C13H18Br2N2O/c14-9-5-8(13(16)12(15)6-9)7-17-10-1-3-11(18)4-2-10/h5-6,10-11,17-18H,1-4,7,16H2	JBDGDEWWOUBZPM-UHFFFAOYSA-N	2047	2132	JBDGDEWWOUBZPM	843	1	1	1	3
Challenge_95	858	147.066	G3G4.mgf:100301###	Challenge_095.mgf:1###	XX836801	147.0665	POSITIVE	5801	10	Phenyltetrazole	N1N=NN=C1C1=CC=CC=C1	InChI=1S/C7H6N4/c1-2-4-6(5-3-1)7-8-10-11-9-7/h1-5H,(H,8,9,10,11)	MARUHZGHZWCEQU-UHFFFAOYSA-N	78860	87425	MARUHZGHZWCEQU	858	22	1	10	46
Challenge_96	784	218.085	G3G4.mgf:100223###	Challenge_096.mgf:1###	XX861901	218.0845	POSITIVE	5861	14	Captopril	C[C@H](CS)C(=O)N1CCC[C@H]1C(O)=O	InChI=1S/C9H15NO3S/c1-6(5-14)8(11)10-4-2-3-7(10)9(12)13/h6-7,14H,2-5H2,1H3,(H,12,13)/t6-,7+/m1/s1	FAKRSMQSSFJEIM-RQJHMYQMSA-N	40130	44093	FAKRSMQSSFJEIM	784	1	1	1	2
Challenge_97	825	225.113	G3G4.mgf:100266###	Challenge_097.mgf:1###	XX831701	225.1135	POSITIVE	5987	10	PHIP	Cn1c2cc(cnc2[nH]c1=N)-c1ccccc1	InChI=1S/C13H12N4/c1-17-11-7-10(9-5-3-2-4-6-9)8-15-12(11)16-13(17)14/h2-8H,1H3,(H2,14,15,16)	UQVKZNNCIHJZLS-UHFFFAOYSA-N	1476	1530	UQVKZNNCIHJZLS	825	2	1	2	95
Challenge_98	787	311.131	G3G4.mgf:100226###	Challenge_098.mgf:1###	XX859701	311.1310	POSITIVE	6202	39	Desloratadine	Clc1ccc2c(CCc3cccnc3C2=C2CCNCC2)c1	InChI=1S/C19H19ClN2/c20-16-5-6-17-15(12-16)4-3-14-2-1-9-22-19(14)18(17)13-7-10-21-11-8-13/h1-2,5-6,9,12,21H,3-4,7-8,10-11H2	JAUOIFJMECXRGI-UHFFFAOYSA-N	110575	124087	JAUOIFJMECXRGI	787	1	1	1	16
Challenge_99	823	294.16	G3G4.mgf:100264###	Challenge_099.mgf:1###	XX852501	294.1601	POSITIVE	6277	15	Ondansetron	CN1C2=C(C3=C1C=CC=C3)C(=O)C(CN1C=CN=C1C)CC2	InChI=1S/C18H19N3O/c1-12-19-9-10-21(12)11-13-7-8-16-17(18(13)22)14-5-3-4-6-15(14)20(16)2/h3-6,9-10,13H,7-8,11H2,1-2H3	FELGMEQIXOGIFQ-UHFFFAOYSA-N	4434	4595	FELGMEQIXOGIFQ	823	1	1	1	20
Challenge-Cat1-10	752	114.066	G3G4.mgf:100189###	Challenge-Cat1-10.mgf:1###	XX868004	114.0662	POSITIVE	412	Thermo	Creatinine	CN1CC(=O)N=C1N	InChI=1S/C4H7N3O/c1-7-2-3(8)6-4(7)5/h2H2,1H3,(H2,5,6,8)	DDRJAANPRJIHGJ-UHFFFAOYSA-N	568	588	DDRJAANPRJIHGJ	752	1	1	1	2
Challenge-Cat1-11	753	195.08	G3G4.mgf:100190###	Challenge-Cat1-11.mgf:1###	XX802903	195.0804	POSITIVE	11341	Thermo	Anthrone	O=C1C2=CC=CC=C2CC2=CC=CC=C12	InChI=1S/C14H10O/c15-14-12-7-3-1-5-10(12)9-11-6-2-4-8-13(11)14/h1-8H,9H2	RJGDLRCDCYRQOQ-UHFFFAOYSA-N	6751	7018	RJGDLRCDCYRQOQ	753	11	1	9	16
Challenge-Cat1-12	758	223.075	G3G4.mgf:100196###	Challenge-Cat1-12.mgf:1###	XX808902	223.0754	POSITIVE	11465	Thermo	Flavone	O=C1C=C(OC2=CC=CC=C12)C1=CC=CC=C1	InChI=1S/C15H10O2/c16-13-10-15(11-6-2-1-3-7-11)17-14-9-5-4-8-12(13)14/h1-10H	VHBFFQKBGNRLFZ-UHFFFAOYSA-N	10230	10680	VHBFFQKBGNRLFZ	758	20	1	4	25
Challenge-Cat1-13	762	345.242	G3G4.mgf:100201###	Challenge-Cat1-13.mgf:1###	XX873901	345.2424	POSITIVE	12203	Thermo	Medroxyprogesterone	CC1CC2C3CCC(O)(C(C)=O)C3(C)CCC2C2(C)CCC(=O)C=C12	InChI=1S/C22H32O3/c1-13-11-16-17(20(3)8-5-15(24)12-19(13)20)6-9-21(4)18(16)7-10-22(21,25)14(2)23/h12-13,16-18,25H,5-11H2,1-4H3	FRQMUZJSZHZSGN-UHFFFAOYSA-N	471209	541103	FRQMUZJSZHZSGN	762	70	1	2	131
Challenge-Cat1-14	763	303.232	G3G4.mgf:100202###	Challenge-Cat1-14.mgf:1###	XX833703	303.2319	POSITIVE	14844	Thermo	Abietic acid	CC(C)C1=CC2=CC[C@@H]3[C@](C)(CCC[C@@]3(C)C(O)=O)[C@H]2CC1	InChI=1S/C20H30O2/c1-13(2)14-6-8-16-15(12-14)7-9-17-19(16,3)10-5-11-20(17,4)18(21)22/h7,12-13,16-17H,5-6,8-11H2,1-4H3,(H,21,22)/t16-,17+,19+,20+/m0/s1	RSWGJHLUYNHPMX-ONCXSQPRSA-N	10127	10569	RSWGJHLUYNHPMX	763	57	2	9	433
Challenge-Cat1-15	757	445.187	G3G4.mgf:100195###	Challenge-Cat1-15.mgf:1###	XX832552	445.1868	NEGATIVE	10067	Thermo	Estrone-3-(beta-D-glucuronide)	C[C@]12CC[C@H]3[C@@H](CCC4=C3C=CC(O[C@@H]3O[C@@H]([C@@H](O)[C@H](O)[C@H]3O)C(O)=O)=C4)[C@@H]1CCC2=O	InChI=1S/C24H30O8/c1-24-9-8-14-13-5-3-12(10-11(13)2-4-15(14)16(24)6-7-17(24)25)31-23-20(28)18(26)19(27)21(32-23)22(29)30/h3,5,10,14-16,18-21,23,26-28H,2,4,6-9H2,1H3,(H,29,30)/t14-,15-,16+,18+,19+,20-,21+,23-,24+/m1/s1	FJAZVHYPASAQKM-JBAURARKSA-N	103124	115255	FJAZVHYPASAQKM	757	0	0	0	72
Challenge-Cat1-16	754	239.035	G3G4.mgf:100191###	Challenge-Cat1-16.mgf:1###	XX802851	239.0350	NEGATIVE	10874	Thermo	Alizarin	OC1=CC=C2C(=O)C3=CC=CC=C3C(=O)C2=C1O	InChI=1S/C14H8O4/c15-10-6-5-9-11(14(10)18)13(17)8-4-2-1-3-7(8)12(9)16/h1-6,15,18H	RGCKGOZRHPZPFP-UHFFFAOYSA-N	6056	6293	RGCKGOZRHPZPFP	754	0	0	0	4
Challenge-Cat1-18	755	255.03	G3G4.mgf:100192###	Challenge-Cat1-18.mgf:1###	XX837253	255.0299	NEGATIVE	11840	Thermo	Purpurin	OC1=CC(O)=C2C(=O)C3=CC=CC=C3C(=O)C2=C1O	InChI=1S/C14H8O5/c15-8-5-9(16)14(19)11-10(8)12(17)6-3-1-2-4-7(6)13(11)18/h1-5,15-16,19H	BBNQQADTFFCFGB-UHFFFAOYSA-N	6431	6683	BBNQQADTFFCFGB	755	0	0	0	3
Challenge-Cat1-19	751	669.422	G3G4.mgf:100187###	Challenge-Cat1-19.mgf:1###	XX849951	669.4219	NEGATIVE	14973	Thermo	Monensin	CC[C@]1(CC[C@@H](O1)[C@@]1(C)CC[C@]2(C[C@H](O)[C@@H](C)[C@H](O2)[C@H](C)[C@H](OC)[C@@H](C)C(O)=O)O1)[C@H]1O[C@@H](C[C@H]1C)[C@H]1O[C@@](O)(CO)[C@H](C)C[C@@H]1C	InChI=1S/C36H62O11/c1-10-34(31-20(3)16-26(43-31)28-19(2)15-21(4)36(41,18-37)46-28)12-11-27(44-34)33(8)13-14-35(47-33)17-25(38)22(5)30(45-35)23(6)29(42-9)24(7)32(39)40/h19-31,37-38,41H,10-18H2,1-9H3,(H,39,40)/t19-,20+,21+,22+,23+,24+,25-,26-,27+,28-,29-,30-,31-,33+,34-,35+,36-/m0/s1	GAOZTHIDHYLHMS-GDMSFIFLSA-N	26293	28263	GAOZTHIDHYLHMS	751	0	0	0	12
Challenge-Cat1-2	761	387.94	G3G4.mgf:100200###	Challenge-Cat1-2.mgf:1###	BV32_2	387.9400	POSITIVE	7820	Agilent	Oroidin	c1c(c([nH]c1C(=O)NC/C=C/c2cnc([nH]2)N)Br)Br	InChI=1S/C11H11Br2N5O/c12-7-4-8(18-9(7)13)10(19)15-3-1-2-6-5-16-11(14)17-6/h1-2,4-5,18H,3H2,(H,15,19)(H3,14,16,17)/b2-1+	QKJAXHBFQSBDAR-OWOJBTEDSA-N	4880362	6312649	QKJAXHBFQSBDAR	761	1	1	1	2
Challenge-Cat1-5	760	547.23	G3G4.mgf:100199###	Challenge-Cat1-5.mgf:1###	CASMI_11012016_15	547.2300	POSITIVE	1090	Waters	Cymoside	C=C[C@@H]1[C@@H]2C[C@H]3[C@]45[C@@](CCN3)(c3ccccc3N5)O[C@@H]([C@]24C(=O)OC)O[C@@H]1O[C@H]1[C@@H]([C@H]([C@@H]([C@@H](CO)O1)O)O)O	InChI=1S/C27H34N2O10/c1-3-12-14-10-17-27-25(8-9-28-17,13-6-4-5-7-15(13)29-27)39-24(26(14,27)23(34)35-2)38-21(12)37-22-20(33)19(32)18(31)16(11-30)36-22/h3-7,12,14,16-22,24,28-33H,1,8-11H2,2H3/t12-,14+,16-,17+,18-,19+,20-,21+,22+,24+,25-,26-,27+/m1/s1	GMJDEOWOJAKXGU-JUSLMEEHSA-N	NA	118984484	GMJDEOWOJAKXGU	760	5	1	5	16
Challenge-Cat1-6	749	387.94	G3G4.mgf:100185###	Challenge-Cat1-6.mgf:1###	CASMI_11012016_16	387.9400	POSITIVE	1420	Waters	Dibromophakellin	C1C[C@@]23[C@@H](NC(=N2)N)N4C(=CC(=C4Br)Br)C(=O)N3C1	InChI=1S/C11H11Br2N5O/c12-5-4-6-8(19)17-3-1-2-11(17)9(15-10(14)16-11)18(6)7(5)13/h4,9H,1-3H2,(H3,14,15,16)/t9-,11+/m0/s1	MKCFBJDWCJAOTN-GXSJLCMTSA-N	9592765	42636938	MKCFBJDWCJAOTN	749	1	1	1	2
Challenge-Cat1-8	750	480.27	G3G4.mgf:100186###	Challenge-Cat1-8.mgf:1###	CASMI_11012016_19	480.2700	POSITIVE	3660	Waters	Cytochalasin B	C[C@@H]1CCC[C@H](/C=C/C(=O)O[C@]23[C@@H](/C=C/C1)[C@@H](C(=C)[C@H]([C@H]2[C@@H](NC3=O)Cc4ccccc4)C)O)O	InChI=1S/C29H37NO5/c1-18-9-7-13-22(31)15-16-25(32)35-29-23(14-8-10-18)27(33)20(3)19(2)26(29)24(30-28(29)34)17-21-11-5-4-6-12-21/h4-6,8,11-12,14-16,18-19,22-24,26-27,31,33H,3,7,9-10,13,17H2,1-2H3,(H,30,34)/b14-8+,16-15+/t18-,19-,22-,23+,24+,26+,27-,29-/m1/s1	GBOGMAARMMDZGR-TYHYBEHESA-N	4470791	5311281	GBOGMAARMMDZGR	750	5	2	5	17
Challenge-Cat1-9	756	395.19	G3G4.mgf:100193###	Challenge-Cat1-9.mgf:1###	CASMI_11012016_14	395.1900	POSITIVE	1390	Waters	Brucine	COc1cc2c(cc1OC)N3[C@@H]4[C@]25CCN6[C@H]5C[C@@H]7[C@H]4[C@H](CC3=O)OCC=C7C6	InChI=1S/C23H26N2O4/c1-27-16-8-14-15(9-17(16)28-2)25-20(26)10-18-21-13-7-19-23(14,22(21)25)4-5-24(19)11-12(13)3-6-29-18/h3,8-9,13,18-19,21-22H,4-7,10-11H2,1-2H3/t13-,18-,19-,21-,22-,23+/m0/s1	RRKTZKIUPZVBMF-IBTVXLQLSA-N	390579	442021	RRKTZKIUPZVBMF	756	0	0	0	16
