# Supplementary material for: Propagating annotations of molecular networks using in silico fragmentation
Source: PLoS Comput Biol. 2018 Apr 18;14(4):e1006089. doi: 10.1371/journal.pcbi.1006089 (PMC5927460; doi:10.1371/journal.pcbi.1006089)
Supplement: S8 Data — (XLS) [file pcbi.1006089.s009.xls]

## Sheet: casmi_2016_report_neg_update
S8 Data - Detailed information of evaluated CASMI 2016 negative mode data.
ChallengeName	cluster.index	parent.mass	AllFiles	LinkName	SourceFile	PRECURSOR_MZ	ION_MODE	RT	Vendor/nPeaks	NAME	SMILES	INCHI	INCHIKEY	CSID	PC_CID	k1	pos	MetFrag	Fusion	Consensus	Number of Candidates
Challenge_11	166	305.097	G3neg.mgf:95608###	Challenge_011.mgf:1###	XX859851	305.0968	NEGATIVE	7170	6	Fluconazole	OC(Cn1cncn1)(Cn1cncn1)c1ccc(F)cc1F	InChI=1S/C13H12F2N6O/c14-10-1-2-11(12(15)3-10)13(22,4-20-8-16-6-18-20)5-21-9-17-7-19-21/h1-3,6-9,22H,4-5H2	RFHAOTPXVQNOHP-UHFFFAOYSA-N	3248	3365	RFHAOTPXVQNOHP	166	1	1	1	11
Challenge_12	126	327.171	G3neg.mgf:95537###	Challenge_012.mgf:1###	XX818851	327.1714	NEGATIVE	7247	20	Labetalol	CC(CCC1=CC=CC=C1)NCC(O)C1=CC(C(N)=O)=C(O)C=C1	InChI=1S/C19H24N2O3/c1-13(7-8-14-5-3-2-4-6-14)21-12-18(23)15-9-10-17(22)16(11-15)19(20)24/h2-6,9-11,13,18,21-23H,7-8,12H2,1H3,(H2,20,24)	SGUAFYQXFOLMHL-UHFFFAOYSA-N	3734	3869	SGUAFYQXFOLMHL	126	2	1	2	26
Challenge_13	141	469.159	G3neg.mgf:95566###	Challenge_013.mgf:1###	XX850551	469.1590	NEGATIVE	7348	22	7-Hydroxymethotrexat	CN(CC1=Nc2c(N)nc(N)nc2NC1=O)c1ccc(cc1)C(=O)NC(CCC(O)=O)C(O)=O	InChI=1S/C20H22N8O6/c1-28(8-12-18(32)26-16-14(23-12)15(21)25-20(22)27-16)10-4-2-9(3-5-10)17(31)24-11(19(33)34)6-7-13(29)30/h2-5,11H,6-8H2,1H3,(H,24,31)(H,29,30)(H,33,34)(H5,21,22,25,26,27,32)	HODZDDDNGRLGSI-UHFFFAOYSA-N	4532295	5385077	HODZDDDNGRLGSI	141	1	1	1	21
Challenge_16	165	424.155	G3neg.mgf:95607###	Challenge_016.mgf:1###	XX851751	424.1546	NEGATIVE	7750	7	Domperidone	ClC1=CC2=C(C=C1)N(C1CCN(CCCN3C(=O)NC4=C3C=CC=C4)CC1)C(=O)N2	InChI=1S/C22H24ClN5O2/c23-15-6-7-20-18(14-15)25-22(30)28(20)16-8-12-26(13-9-16)10-3-11-27-19-5-2-1-4-17(19)24-21(27)29/h1-2,4-7,14,16H,3,8-13H2,(H,24,29)(H,25,30)	FGXWKSZFVQUSTL-UHFFFAOYSA-N	3039	3151	FGXWKSZFVQUSTL	165	1	1	1	34
Challenge_17	160	309.066	G3neg.mgf:95597###	Challenge_017.mgf:1###	XX854253	309.0663	NEGATIVE	7996	6	Sulfadimethoxine	COC1=CC(NS(=O)(=O)C2=CC=C(N)C=C2)=NC(OC)=N1	InChI=1S/C12H14N4O4S/c1-19-11-7-10(14-12(15-11)20-2)16-21(17,18)9-5-3-8(13)4-6-9/h3-7H,13H2,1-2H3,(H,14,15,16)	ZZORFUFYDOWNEF-UHFFFAOYSA-N	5132	5323	ZZORFUFYDOWNEF	160	2	1	2	9
Challenge_18	168	254.997	G3neg.mgf:95610###	Challenge_018.mgf:1###	XX832451	254.9969	NEGATIVE	8138	5	4-Methylumbelliferyl sulfate	CC1=CC(=O)OC2=CC(OS(O)(=O)=O)=CC=C12	InChI=1S/C10H8O6S/c1-6-4-10(11)15-9-5-7(2-3-8(6)9)16-17(12,13)14/h2-5H,1H3,(H,12,13,14)	FUYLLJCBCKRIAL-UHFFFAOYSA-N	76536	84843	FUYLLJCBCKRIAL	168	1	1	1	3
Challenge_19	157	344.107	G3neg.mgf:95593###	Challenge_019.mgf:1###	XX833453	344.1074	NEGATIVE	8138	4	Omeprazole	COC1=CC=C2N=C(NC2=C1)S(=O)CC1=NC=C(C)C(OC)=C1C	InChI=1S/C17H19N3O3S/c1-10-8-18-15(11(2)16(10)23-4)9-24(21)17-19-13-6-5-12(22-3)7-14(13)20-17/h5-8H,9H2,1-4H3,(H,19,20)	SUBDBMMJDZJVOS-UHFFFAOYSA-N	4433	4594	SUBDBMMJDZJVOS	157	1	1	1	25
Challenge_2	142	286.969	G3neg.mgf:95567###	Challenge_002.mgf:1###	XX867751	286.9690	NEGATIVE	1964	6	2,7-Naphthalenedisulfonic acid	OS(=O)(=O)c1ccc2ccc(cc2c1)S(O)(=O)=O	InChI=1S/C10H8O6S2/c11-17(12,13)9-3-1-7-2-4-10(18(14,15)16)6-8(7)5-9/h1-6H,(H,11,12,13)(H,14,15,16)	VILFVXYKHXVYAB-UHFFFAOYSA-N	60073	66707	VILFVXYKHXVYAB	142	4	2	4	5
Challenge_21	135	375.193	G3neg.mgf:95558###	Challenge_021.mgf:1###	XX861651	375.1925	NEGATIVE	8189	8	Enalapril	CCOC(=O)[C@H](CCc1ccccc1)N[C@@H](C)C(=O)N1CCC[C@H]1C(O)=O	InChI=1S/C20H28N2O5/c1-3-27-20(26)16(12-11-15-8-5-4-6-9-15)21-14(2)18(23)22-13-7-10-17(22)19(24)25/h4-6,8-9,14,16-17,21H,3,7,10-13H2,1-2H3,(H,24,25)/t14-,16-,17-/m0/s1	GBXSMTUPTTWBMN-XIRDDKMYSA-N	4534998	5388962	GBXSMTUPTTWBMN	135	1	1	1	26
Challenge_23	175	251.083	G3neg.mgf:95617###	Challenge_023.mgf:1###	XX858353	251.0826	NEGATIVE	8487	6	2-Hydroxycarbamazepine	NC(=O)N1c2ccccc2CC(=O)c2ccccc12	InChI=1S/C15H12N2O2/c16-15(19)17-12-7-3-1-5-10(12)9-14(18)11-6-2-4-8-13(11)17/h1-8H,9H2,(H2,16,19)	CTRLABGOLIVAIY-UHFFFAOYSA-N	31608	34312	CTRLABGOLIVAIY	175	1	1	1	28
Challenge_24	174	487.213	G3neg.mgf:95616###	Challenge_024.mgf:1###	XX852853	487.2133	NEGATIVE	8499	16	Vardenafil	CCCC1=NC(C)=C2N1NC(=NC2=O)C1=CC(=CC=C1OCC)S(=O)(=O)N1CCN(CC)CC1	InChI=1S/C23H32N6O4S/c1-5-8-20-24-16(4)21-23(30)25-22(26-29(20)21)18-15-17(9-10-19(18)33-7-3)34(31,32)28-13-11-27(6-2)12-14-28/h9-10,15H,5-8,11-14H2,1-4H3,(H,25,26,30)	SECKRCOLJRRGGV-UHFFFAOYSA-N	99300	110634	SECKRCOLJRRGGV	174	1	1	1	54
Challenge_25	153	472.159	G3neg.mgf:95589###	Challenge_025.mgf:1###	XX853653	472.1588	NEGATIVE	8649	28	Raloxifene	Oc1ccc(cc1)-c1sc2cc(O)ccc2c1C(=O)c1ccc(OCCN2CCCCC2)cc1	InChI=1S/C28H27NO4S/c30-21-8-4-20(5-9-21)28-26(24-13-10-22(31)18-25(24)34-28)27(32)19-6-11-23(12-7-19)33-17-16-29-14-2-1-3-15-29/h4-13,18,30-31H,1-3,14-17H2	GZUITABIAKMVPG-UHFFFAOYSA-N	4859	5035	GZUITABIAKMVPG	153	1	1	1	22
Challenge_27	131	245.046	G3neg.mgf:95546###	Challenge_027.mgf:1###	XX833151	245.0455	NEGATIVE	8846	13	2,2',4,4'-Tetrahydroxybenzophenone	OC1=CC(O)=C(C=C1)C(=O)C1=C(O)C=C(O)C=C1	InChI=1S/C13H10O5/c14-7-1-3-9(11(16)5-7)13(18)10-4-2-8(15)6-12(10)17/h1-6,14-17H	WXNRYSGJLQFHBR-UHFFFAOYSA-N	8253	8571	WXNRYSGJLQFHBR	131	10	2	2	42
Challenge_34	152	445.187	G3neg.mgf:95585###	Challenge_034.mgf:1###	XX832552	445.1868	NEGATIVE	10067	8	Estrone-3-(beta-D-glucuronide)	C[C@]12CC[C@H]3[C@@H](CCC4=C3C=CC(O[C@@H]3O[C@@H]([C@@H](O)[C@H](O)[C@H]3O)C(O)=O)=C4)[C@@H]1CCC2=O	InChI=1S/C24H30O8/c1-24-9-8-14-13-5-3-12(10-11(13)2-4-15(14)16(24)6-7-17(24)25)31-23-20(28)18(26)19(27)21(32-23)22(29)30/h3,5,10,14-16,18-21,23,26-28H,2,4,6-9H2,1H3,(H,29,30)/t14-,15-,16+,18+,19+,20-,21+,23-,24+/m1/s1	FJAZVHYPASAQKM-JBAURARKSA-N	103124	115255	FJAZVHYPASAQKM	152	2	2	2	116
Challenge_38	133	513.23	G3neg.mgf:95551###	Challenge_038.mgf:1###	XX819151	513.2296	NEGATIVE	10327	19	Telmisartan	CCCC1=Nc2c(C)cc(C3=Nc4ccccc4N3C)cc2N1Cc1ccc(-c2ccccc2C(O)=O)cc1	InChI=1S/C33H30N4O2/c1-4-9-30-35-31-21(2)18-24(32-34-27-12-7-8-13-28(27)36(32)3)19-29(31)37(30)20-22-14-16-23(17-15-22)25-10-5-6-11-26(25)33(38)39/h5-8,10-19H,4,9,20H2,1-3H3,(H,38,39)	RMMXLENWKUUMAY-UHFFFAOYSA-N	59391	65999	RMMXLENWKUUMAY	133	1	1	1	13
Challenge_39	148	221.082	G3neg.mgf:95573###	Challenge_039.mgf:1###	XX823351	221.0819	NEGATIVE	10353	14	Monoisobutyl phthalate	CC(C)COC(=O)C1=CC=CC=C1C(O)=O	InChI=1S/C12H14O4/c1-8(2)7-16-12(15)10-6-4-3-5-9(10)11(13)14/h3-6,8H,7H2,1-2H3,(H,13,14)	RZJSUWQGFCHNFS-UHFFFAOYSA-N	83306	92272	RZJSUWQGFCHNFS	148	6	1	4	136
Challenge_40	161	199.017	G3neg.mgf:95602###	Challenge_040.mgf:1###	XX842156	199.0167	NEGATIVE	10378	5	MCPA	Cc1cc(Cl)ccc1OCC(O)=O	InChI=1S/C9H9ClO3/c1-6-4-7(10)2-3-8(6)13-5-9(11)12/h2-4H,5H2,1H3,(H,11,12)	WHKUVVPPKQRRBV-UHFFFAOYSA-N	6935	7204	WHKUVVPPKQRRBV	161	1	0	4	12
Challenge_41	151	255.066	G3neg.mgf:95582###	Challenge_041.mgf:1###	XX823154	255.0663	NEGATIVE	10562	17	Monobenzyl phthalate	OC(=O)C1=CC=CC=C1C(=O)OCC1=CC=CC=C1	InChI=1S/C15H12O4/c16-14(17)12-8-4-5-9-13(12)15(18)19-10-11-6-2-1-3-7-11/h1-9H,10H2,(H,16,17)	XIKIUQUXDNHBFR-UHFFFAOYSA-N	29430	31736	XIKIUQUXDNHBFR	151	2	1	2	143
Challenge_44	132	423.239	G3neg.mgf:95550###	Challenge_044.mgf:1###	XX855853	423.2388	NEGATIVE	10829	44	Pravastatin	CC[C@H](C)C(=O)O[C@H]1C[C@H](O)C=C2C=C[C@H](C)[C@H](CC[C@@H](O)C[C@@H](O)CC(O)=O)[C@@H]12	InChI=1S/C23H36O7/c1-4-13(2)23(29)30-20-11-17(25)9-15-6-5-14(3)19(22(15)20)8-7-16(24)10-18(26)12-21(27)28/h5-6,9,13-14,16-20,22,24-26H,4,7-8,10-12H2,1-3H3,(H,27,28)/t13-,14-,16+,17+,18+,19-,20-,22-/m0/s1	TUZYXOIXSAXUGO-PZAWKZKUSA-N	49398	54687	TUZYXOIXSAXUGO	132	11	1	3	41
Challenge_45	147	239.035	G3neg.mgf:95572###	Challenge_045.mgf:1###	XX802851	239.0350	NEGATIVE	10874	7	Alizarin	OC1=CC=C2C(=O)C3=CC=CC=C3C(=O)C2=C1O	InChI=1S/C14H8O4/c15-10-6-5-9-11(14(10)18)13(17)8-4-2-1-3-7(8)12(9)16/h1-6,15,18H	RGCKGOZRHPZPFP-UHFFFAOYSA-N	6056	6293	RGCKGOZRHPZPFP	147	8	1	1	24
Challenge_5	143	276.031	G3neg.mgf:95568###	Challenge_005.mgf:1###	XX832851	276.0309	NEGATIVE	3705	7	Azathioprine	CN1C=NC(=C1SC1=C2NC=NC2=NC=N1)[N+]([O-])=O	InChI=1S/C9H7N7O2S/c1-15-4-14-7(16(17)18)9(15)19-8-5-6(11-2-10-5)12-3-13-8/h2-4H,1H3,(H,10,11,12,13)	LMEKQMALGUDUQG-UHFFFAOYSA-N	2178	2265	LMEKQMALGUDUQG	143	1	1	1	11
Challenge_50	155	439.152	G3neg.mgf:95591###	Challenge_050.mgf:1###	XX818251	439.1524	NEGATIVE	11262	44	Candesartan	CCOC1=Nc2cccc(C(O)=O)c2N1Cc1ccc(-c2ccccc2C2NN=NN=2)cc1	InChI=1S/C24H20N6O3/c1-2-33-24-25-20-9-5-8-19(23(31)32)21(20)30(24)14-15-10-12-16(13-11-15)17-6-3-4-7-18(17)22-26-28-29-27-22/h3-13H,2,14H2,1H3,(H,31,32)(H,26,27,28,29)	HTQMVQVXFRQIKW-UHFFFAOYSA-N	2445	2541	HTQMVQVXFRQIKW	155	4	1	4	35
Challenge_51	170	275.065	G3neg.mgf:95612###	Challenge_051.mgf:1###	XX856754	275.0649	NEGATIVE	11263	22	Flutamide	CC(C)C(=O)Nc1ccc(c(c1)C(F)(F)F)[N+]([O-])=O	InChI=1S/C11H11F3N2O3/c1-6(2)10(17)15-7-3-4-9(16(18)19)8(5-7)11(12,13)14/h3-6H,1-2H3,(H,15,17)	MKXKFYHWDHIYRV-UHFFFAOYSA-N	3280	3397	MKXKFYHWDHIYRV	170	4	1	4	7
Challenge_52	130	282.009	G3neg.mgf:95544###	Challenge_052.mgf:1###	XX848553	282.0094	NEGATIVE	11605	8	Procymidone	CC12CC1(C)C(=O)N(C2=O)c1cc(Cl)cc(Cl)c1	InChI=1S/C13H11Cl2NO2/c1-12-6-13(12,2)11(18)16(10(12)17)9-4-7(14)3-8(15)5-9/h3-5H,6H2,1-2H3	QXJKBPAVAHBARF-UHFFFAOYSA-N	33326	36242	QXJKBPAVAHBARF	130	1	1	1	2
Challenge_53	136	359.125	G3neg.mgf:95559###	Challenge_053.mgf:1###	XX849851	359.1249	NEGATIVE	11651	56	Nitrendipin	CCOC(=O)C1=C(C)NC(C)=C(C1C1=CC=CC(=C1)[N+]([O-])=O)C(=O)OC	InChI=1S/C18H20N2O6/c1-5-26-18(22)15-11(3)19-10(2)14(17(21)25-4)16(15)12-7-6-8-13(9-12)20(23)24/h6-9,16,19H,5H2,1-4H3	PVHUJELLJLJGLN-UHFFFAOYSA-N	4351	4507	PVHUJELLJLJGLN	136	3	1	3	31
Challenge_54	137	255.03	G3neg.mgf:95560###	Challenge_054.mgf:1###	XX837253	255.0299	NEGATIVE	11840	4	Purpurin	OC1=CC(O)=C2C(=O)C3=CC=CC=C3C(=O)C2=C1O	InChI=1S/C14H8O5/c15-8-5-9(16)14(19)11-10(8)12(17)6-3-1-2-4-7(6)13(11)18/h1-5,15-16,19H	BBNQQADTFFCFGB-UHFFFAOYSA-N	6431	6683	BBNQQADTFFCFGB	137	22	5	7	33
Challenge_55	129	309.025	G3neg.mgf:95542###	Challenge_055.mgf:1###	XX845852	309.0248	NEGATIVE	12064	6	Diflubenzuron	FC1=CC=CC(F)=C1C(=O)NC(=O)NC1=CC=C(Cl)C=C1	InChI=1S/C14H9ClF2N2O2/c15-8-4-6-9(7-5-8)18-14(21)19-13(20)12-10(16)2-1-3-11(12)17/h1-7H,(H2,18,19,20,21)	QQQYTWIFVNKMRW-UHFFFAOYSA-N	34065	37123	QQQYTWIFVNKMRW	129	1	1	1	6
Challenge_56	172	380.069	G3neg.mgf:95614###	Challenge_056.mgf:1###	XX851653	380.0686	NEGATIVE	12081	37	Celecoxib	CC1=CC=C(C=C1)C1=CC(=NN1C1=CC=C(C=C1)S(N)(=O)=O)C(F)(F)F	InChI=1S/C17H14F3N3O2S/c1-11-2-4-12(5-3-11)15-10-16(17(18,19)20)22-23(15)13-6-8-14(9-7-13)26(21,24)25/h2-10H,1H3,(H2,21,24,25)	RZEKVGVHFLEQIL-UHFFFAOYSA-N	2562	2662	RZEKVGVHFLEQIL	172	3	1	3	9
Challenge_57	154	550.177	G3neg.mgf:95590###	Challenge_057.mgf:1###	XX851552	550.1766	NEGATIVE	12100	48	Bosentan	COC1=CC=CC=C1OC1=C(OCCO)N=C(N=C1NS(=O)(=O)C1=CC=C(C=C1)C(C)(C)C)C1=NC=CC=N1	InChI=1S/C27H29N5O6S/c1-27(2,3)18-10-12-19(13-11-18)39(34,35)32-23-22(38-21-9-6-5-8-20(21)36-4)26(37-17-16-33)31-25(30-23)24-28-14-7-15-29-24/h5-15,33H,16-17H2,1-4H3,(H,30,31,32)	GJPICJJJRGTNOD-UHFFFAOYSA-N	94651	104865	GJPICJJJRGTNOD	154	1	1	1	4
Challenge_58	173	386.964	G3neg.mgf:95615###	Challenge_058.mgf:1###	XX884952	386.9644	NEGATIVE	12129	24	Fipronil desulfinyl	NC1=C(C(=NN1C1=C(Cl)C=C(C=C1Cl)C(F)(F)F)C#N)C(F)(F)F	InChI=1S/C12H4Cl2F6N4/c13-5-1-4(11(15,16)17)2-6(14)9(5)24-10(22)8(12(18,19)20)7(3-21)23-24/h1-2H,22H2	JWKXVHLIRTVXLD-UHFFFAOYSA-N	11542895	22673275	JWKXVHLIRTVXLD	173	1	1	1	5
Challenge_60	128	294.009	G3neg.mgf:95541###	Challenge_060.mgf:1###	XX856951	294.0094	NEGATIVE	12225	4	Diclofenac	OC(=O)Cc1ccccc1Nc1c(Cl)cccc1Cl	InChI=1S/C14H11Cl2NO2/c15-10-5-3-6-11(16)14(10)17-12-7-2-1-4-9(12)8-13(18)19/h1-7,17H,8H2,(H,18,19)	DCOPUUMXTXDBNB-UHFFFAOYSA-N	2925	3033	DCOPUUMXTXDBNB	128	2	1	1	3
Challenge_61	138	492.137	G3neg.mgf:95562###	Challenge_061.mgf:1###	XX851151	492.1365	NEGATIVE	12236	21	Glibenclamide	COC1=C(C=C(Cl)C=C1)C(=O)NCCC1=CC=C(C=C1)S(=O)(=O)NC(=O)NC1CCCCC1	InChI=1S/C23H28ClN3O5S/c1-32-21-12-9-17(24)15-20(21)22(28)25-14-13-16-7-10-19(11-8-16)33(30,31)27-23(29)26-18-5-3-2-4-6-18/h7-12,15,18H,2-6,13-14H2,1H3,(H,25,28)(H2,26,27,29)	ZNNLBTZKUZBEKO-UHFFFAOYSA-N	3368	3488	ZNNLBTZKUZBEKO	138	1	1	1	11
Challenge_62	159	356.069	G3neg.mgf:95595###	Challenge_062.mgf:1###	XX861152	356.0695	NEGATIVE	12301	27	Indometacin	COc1ccc2n(C(=O)c3ccc(Cl)cc3)c(C)c(CC(O)=O)c2c1	InChI=1S/C19H16ClNO4/c1-11-15(10-18(22)23)16-9-14(25-2)7-8-17(16)21(11)19(24)12-3-5-13(20)6-4-12/h3-9H,10H2,1-2H3,(H,22,23)	CGIGDMFJXJATDK-UHFFFAOYSA-N	3584	3715	CGIGDMFJXJATDK	159	1	1	1	26
Challenge_63	167	557.246	G3neg.mgf:95609###	Challenge_063.mgf:1###	XX859351	557.2457	NEGATIVE	12398	18	Atorvastatin	CC(C)c1c(C(=O)Nc2ccccc2)c(c(-c2ccc(F)cc2)n1CC[C@@H](O)C[C@@H](O)CC(O)=O)-c1ccccc1	InChI=1S/C33H35FN2O5/c1-21(2)31-30(33(41)35-25-11-7-4-8-12-25)29(22-9-5-3-6-10-22)32(23-13-15-24(34)16-14-23)36(31)18-17-26(37)19-27(38)20-28(39)40/h3-16,21,26-27,37-38H,17-20H2,1-2H3,(H,35,41)(H,39,40)/t26-,27-/m1/s1	XUKUURHRXDUEBC-KAYWLYCHSA-N	54810	60823	XUKUURHRXDUEBC	167	1	1	1	9
Challenge_64	169	418.936	G3neg.mgf:95611###	Challenge_064.mgf:1###	XX884552	418.9365	NEGATIVE	12495	23	Fipronil sulfide	C1=C(C=C(C(=C1Cl)N2C(=C(C(=N2)C#N)SC(F)(F)F)N)Cl)C(F)(F)F	InChI=1S/C12H4Cl2F6N4S/c13-5-1-4(11(15,16)17)2-6(14)8(5)24-10(22)9(7(3-21)23-24)25-12(18,19)20/h1-2H,22H2	FQXWEKADCSXYOC-UHFFFAOYSA-N	8129550	9953940	FQXWEKADCSXYOC	169	1	1	1	3
Challenge_65	158	489.218	G3neg.mgf:95594###	Challenge_065.mgf:1###	XX851253	489.2177	NEGATIVE	12512	10	Glimepiride	CCC1=C(C)CN(C(=O)NCCC2=CC=C(C=C2)S(=O)(=O)NC(=O)NC2CCC(C)CC2)C1=O	InChI=1S/C24H34N4O5S/c1-4-21-17(3)15-28(22(21)29)24(31)25-14-13-18-7-11-20(12-8-18)34(32,33)27-23(30)26-19-9-5-16(2)6-10-19/h7-8,11-12,16,19H,4-6,9-10,13-15H2,1-3H3,(H,25,31)(H2,26,27,30)	WIGIZIANZCJQQY-UHFFFAOYSA-N	3357	3476	WIGIZIANZCJQQY	158	1	1	1	33
Challenge_66	139	325.963	G3neg.mgf:95563###	Challenge_066.mgf:1###	XX845351	325.9629	NEGATIVE	12689	19	Bifenox free acid	OC(=O)C1=C(C=CC(OC2=C(Cl)C=C(Cl)C=C2)=C1)[N+]([O-])=O	InChI=1S/C13H7Cl2NO5/c14-7-1-4-12(10(15)5-7)21-8-2-3-11(16(19)20)9(6-8)13(17)18/h1-6H,(H,17,18)	IUSYSZLVZMUVDO-UHFFFAOYSA-N	131044	148653	IUSYSZLVZMUVDO	139	1	1	1	1
Challenge_68	140	244.908	G3neg.mgf:95565###	Challenge_068.mgf:1###	XX842251	244.9082	NEGATIVE	12918	7	Chlorothalonil-4-hydroxy	Oc1c(Cl)c(Cl)c(C#N)c(Cl)c1C#N	InChI=1S/C8HCl3N2O/c9-5-3(1-12)6(10)7(11)8(14)4(5)2-13/h14H	MDQKYGOECVSPIW-UHFFFAOYSA-N	31530	34217	MDQKYGOECVSPIW	140	1	1	1	1
Challenge_69	127	312.971	G3neg.mgf:95539###	Challenge_069.mgf:1###	XX824552	312.9708	NEGATIVE	13097	4	Triclocarban	ClC1=CC=C(NC(=O)NC2=CC=C(Cl)C(Cl)=C2)C=C1	InChI=1S/C13H9Cl3N2O/c14-8-1-3-9(4-2-8)17-13(19)18-10-5-6-11(15)12(16)7-10/h1-7H,(H2,17,18,19)	ICUTUKXCWQYESQ-UHFFFAOYSA-N	7266	7547	ICUTUKXCWQYESQ	127	1	1	0	2
Challenge_7	164	216.07	G3neg.mgf:95606###	Challenge_007.mgf:1###	XX861951	216.0700	NEGATIVE	5838	6	Captopril	C[C@H](CS)C(=O)N1CCC[C@H]1C(O)=O	InChI=1S/C9H15NO3S/c1-6(5-14)8(11)10-4-2-3-7(10)9(12)13/h6-7,14H,2-5H2,1H3,(H,12,13)/t6-,7+/m1/s1	FAKRSMQSSFJEIM-RQJHMYQMSA-N	40130	44093	FAKRSMQSSFJEIM	164	1	1	1	2
Challenge_70	146	327.044	G3neg.mgf:95571###	Challenge_070.mgf:1###	XX821851	327.0445	NEGATIVE	13232	16	Acid Orange 7 (free acid)	OC1=CC=C2C=CC=CC2=C1N=NC1=CC=C(C=C1)S(O)(=O)=O	InChI=1S/C16H12N2O4S/c19-15-10-5-11-3-1-2-4-14(11)16(15)18-17-12-6-8-13(9-7-12)23(20,21)22/h1-10,19H,(H,20,21,22)	RDUJRVXKAIVTDH-UHFFFAOYSA-N	21535662	100958454	RDUJRVXKAIVTDH	146	2	1	2	27
Challenge_74	150	487.029	G3neg.mgf:95581###	Challenge_074.mgf:1###	XX848751	487.0290	NEGATIVE	14172	29	Flufenoxuron	FC1=CC(OC2=CC=C(C=C2Cl)C(F)(F)F)=CC=C1NC(=O)NC(=O)C1=C(F)C=CC=C1F	InChI=1S/C21H11ClF6N2O3/c22-12-8-10(21(26,27)28)4-7-17(12)33-11-5-6-16(15(25)9-11)29-20(32)30-19(31)18-13(23)2-1-3-14(18)24/h1-9H,(H2,29,30,31,32)	RYLHNOVXKPXDIP-UHFFFAOYSA-N	82863	91766	RYLHNOVXKPXDIP	150	1	1	1	4
Challenge_75	163	402.843	G3neg.mgf:95604###	Challenge_075.mgf:1###	XX835553	402.8426	NEGATIVE	14274	9	Hexachlorophene	OC1=C(CC2=C(Cl)C(Cl)=CC(Cl)=C2O)C(Cl)=C(Cl)C=C1Cl	InChI=1S/C13H6Cl6O2/c14-6-2-8(16)12(20)4(10(6)18)1-5-11(19)7(15)3-9(17)13(5)21/h2-3,20-21H,1H2	ACGUYXCXAPNIKK-UHFFFAOYSA-N	3472	3598	ACGUYXCXAPNIKK	163	1	1	1	1
Challenge_76	134	347.916	G3neg.mgf:95553###	Challenge_076.mgf:1###	XX864051	347.9158	NEGATIVE	14355	8	Tetrachlorosalicylanilide	Oc1c(Cl)cc(Cl)cc1C(=O)Nc1ccc(Cl)c(Cl)c1	InChI=1S/C13H7Cl4NO2/c14-6-3-8(12(19)11(17)4-6)13(20)18-7-1-2-9(15)10(16)5-7/h1-5,19H,(H,18,20)	SJQBHPJLLIJASD-UHFFFAOYSA-N	13743	14385	SJQBHPJLLIJASD	134	1	1	1	3
Challenge_77	145	347.916	G3neg.mgf:95570###	Challenge_077.mgf:1###	XX824351	347.9158	NEGATIVE	14383	7	Tetrachlorosalicylanilide	OC1=C(Cl)C(Cl)=C(Cl)C(Cl)=C1C(=O)NC1=CC=CC=C1	InChI=1S/C13H7Cl4NO2/c14-8-7(12(19)11(17)10(16)9(8)15)13(20)18-6-4-2-1-3-5-6/h1-5,19H,(H,18,20)	BDOBMVIEWHZYDL-UHFFFAOYSA-N	110942	124579	BDOBMVIEWHZYDL	145	3	2	3	3
Challenge_79	144	669.422	G3neg.mgf:95569###	Challenge_079.mgf:1###	XX849951	669.4219	NEGATIVE	14973	9	Monensin	CC[C@]1(CC[C@@H](O1)[C@@]1(C)CC[C@]2(C[C@H](O)[C@@H](C)[C@H](O2)[C@H](C)[C@H](OC)[C@@H](C)C(O)=O)O1)[C@H]1O[C@@H](C[C@H]1C)[C@H]1O[C@@](O)(CO)[C@H](C)C[C@@H]1C	InChI=1S/C36H62O11/c1-10-34(31-20(3)16-26(43-31)28-19(2)15-21(4)36(41,18-37)46-28)12-11-27(44-34)33(8)13-14-35(47-33)17-25(38)22(5)30(45-35)23(6)29(42-9)24(7)32(39)40/h19-31,37-38,41H,10-18H2,1-9H3,(H,39,40)/t19-,20+,21+,22+,23+,24+,25-,26-,27+,28-,29-,30-,31-,33+,34-,35+,36-/m0/s1	GAOZTHIDHYLHMS-GDMSFIFLSA-N	26293	28263	GAOZTHIDHYLHMS	144	11	1	9	23
Challenge_8	149	351.072	G3neg.mgf:95580###	Challenge_008.mgf:1###	XX832751	351.0722	NEGATIVE	5946	10	4-Methylumbelliferyl glucuronide	CC1=CC(=O)OC2=CC(O[C@@H]3O[C@@H]([C@H](O)[C@H](O)[C@H]3O)C(O)=O)=CC=C12	InChI=1S/C16H16O9/c1-6-4-10(17)24-9-5-7(2-3-8(6)9)23-16-13(20)11(18)12(19)14(25-16)15(21)22/h2-5,11-14,16,18-20H,1H3,(H,21,22)/t11-,12+,13+,14-,16+/m0/s1	ARQXEQLMMNGFDU-SQCNAZHOSA-N	2015562	2733792	ARQXEQLMMNGFDU	149	1	1	1	21
Challenge_80	171	512.96	G3neg.mgf:95613###	Challenge_080.mgf:1###	XX876951	512.9600	NEGATIVE	16603	6	Perfluorodecanoic acid	OC(=O)C(F)(F)C(F)(F)C(F)(F)C(F)(F)C(F)(F)C(F)(F)C(F)(F)C(F)(F)C(F)(F)F	InChI=1S/C10HF19O2/c11-2(12,1(30)31)3(13,14)4(15,16)5(17,18)6(19,20)7(21,22)8(23,24)9(25,26)10(27,28)29/h(H,30,31)	PCIUEQPBYFRTEM-UHFFFAOYSA-N	9181	9555	PCIUEQPBYFRTEM	171	1	1	1	1
Challenge_81	156	325.184	G3neg.mgf:95592###	Challenge_081.mgf:1###	XX876251	325.1843	NEGATIVE	23195	7	Dodecylbenzenesulfonic acid	CCCCCCCCCCCCC1=CC=C(C=C1)S(O)(=O)=O	InChI=1S/C18H30O3S/c1-2-3-4-5-6-7-8-9-10-11-12-17-13-15-18(16-14-17)22(19,20)21/h13-16H,2-12H2,1H3,(H,19,20,21)	KWXICGTUELOLSQ-UHFFFAOYSA-N	8172	8485	KWXICGTUELOLSQ	156	2	1	2	60
Challenge_9	162	248.001	G3neg.mgf:95603###	Challenge_009.mgf:1###	XX845551	248.0014	NEGATIVE	5970	13	Clothianidin	CN=C(NCC1=CN=C(Cl)S1)N[N+]([O-])=O	InChI=1S/C6H8ClN5O2S/c1-8-6(11-12(13)14)10-3-4-2-9-5(7)15-4/h2H,3H2,1H3,(H2,8,10,11)	PGOOBECODWQEAB-UHFFFAOYSA-N	184723	213027	PGOOBECODWQEAB	162	1	1	1	1
