# Supplementary material for: Propagating annotations of molecular networks using in silico fragmentation
Source: PLoS Comput Biol. 2018 Apr 18;14(4):e1006089. doi: 10.1371/journal.pcbi.1006089 (PMC5927460; doi:10.1371/journal.pcbi.1006089)
Supplement: S9 Data — (XLS) [file pcbi.1006089.s010.xls]

## Sheet: struct_table_AMCR
S9 Data - Manually inspected clustered spectra annotation for fungal garden dataset.
Cluster.index	CRC Number_MetFrag	SMILES_MetFrag	CRC Number_Consensus	SMILES_MetFrag	MetFrag_Manual_Annotation	Consensus_Manual_Annotation
82454	JMF12	CCCC/C=C\CCCCCCCC(=NC(CCC(=N)O)C(=O)O)O	PQD84	C/C=C/CCCCCCCC1C2C=CC3C(C=CC4CC1C2C34)C(=O)O	Incorrect	Incorrect
128232	OKX76	CC(C)C/C=C/C(C)C1CCC2C3=C(CCC12C)C1(C)CCC(CC1=CC3=O)O	OKX76	CC(C)C/C=C/C(C)C1CCC2C3=C(CCC12C)C1(C)CCC(CC1=CC3=O)O	Correct	Correct
131928	HLJ22	C=C1CCC(C/C/1=C\C=C\1/CCCC2(C)C(CCC12)C(C)CCCC(C)(C)O)O	QSH08	C=C(C)C(CCC(C)C1CCC2C3CC=C4CC(CCC4(C)C3CCC12C)O)O	Incorrect	Correct
131941	HLJ22	C=C1CCC(C/C/1=C\C=C\1/CCCC2(C)C(CCC12)C(C)CCCC(C)(C)O)O	GMV97	CC(C)C/C=C/C(CO)C1CCC2C3CC=C4CC(CCC4(C)C3CCC12C)O	Incorrect	Correct
132013	HLJ22	C=C1CCC(C/C/1=C\C=C\1/CCCC2(C)C(CCC12)C(C)CCCC(C)(C)O)O	HMC34	CC(C/C=C/C(C)(C)O)C1CCC2C3CC=C4CC(CCC4(C)C3CCC12C)O	Incorrect	Correct
132020	HLJ22	C=C1CCC(C/C/1=C\C=C\1/CCCC2(C)C(CCC12)C(C)CCCC(C)(C)O)O	QSH08	C=C(C)C(CCC(C)C1CCC2C3CC=C4CC(CCC4(C)C3CCC12C)O)O	Incorrect	Correct
148157	OYL94	CC(CCC(=C)C(C)(C)O)C1CCC2C3=CCC4CC(CCC4(C)C3CCC12C)O	HLC43	CC(C)C(=C)CCC(CO)C1CCC2C3CC=C4CC(CCC4(C)C3CCC12C)O	Correct	Correct
148167	CBB61	CC(C)C(C)C(CC(C)C1CCC2C3=CC=C4CC(CCC4(C)C3CCC12C)O)O	HLC43	CC(C)C(=C)CCC(CO)C1CCC2C3CC=C4CC(CCC4(C)C3CCC12C)O	Correct	Correct
149178	HLZ51	CC(CCCC(C)(C)O)C1CCC2/C(=C\C=C\3/CC(CC(C3=C)O)O)/CCCC12C	HOH54	CC(C)CCCC(C)C1CCC2C1(C)CCC1C3(C)CCC(CC43C=CC21OO4)O	Incorrect	Correct
150573	NQD95	CC(CCCC(C)C(=O)O)C1CCCC2CC=C3CC(CCC3(C)C2CCC1C)O	NDK67	CC(C)CCCC(CO)C1CCC2C3CC=C4CC(CC(C4(C)C3CCC12C)O)O	Incorrect	Correct
157011	OWY32	CC(CCC(C)C1CCC2C3=C(CCC12C)C1(C)CCC(CC1=CC3=O)O)C1CC1C	OWY32	CC(CCC(C)C1CCC2C3=C(CCC12C)C1(C)CCC(CC1=CC3=O)O)C1CC1C	Correct	Correct
158796	CHQ74	CCC(C)C1C(=O)OC(C(C)C)C(=NC(C(C)CC)C(=O)OC(C(C)C)C(=N1)O)O	OHD36	CC(CCC1=C(C)C2C(CC3C4CCC5=CC(=O)CCC5(C)C4CC(=O)C23C)O1)CO	Incorrect	Correct
159450	QOS65	CCC(CCC(C)(C1CCC2C3C=CC4=CC(=O)CCC4(C)C3CCC12C)O)C(C)C	LCB33	CC(C)C(=C)CCC(C)C1CC=C2C3=C(CCC12C)C1(C)CCC(C(C)(C1CC3)O)O	Correct	Correct
159571	FKY57	CCC(/C=C/C(C)C1CC=C2C3=C(CCC12C)C1(C)CCC(CC1(CC3)O)O)C(C)C	LCB33	CC(C)C(=C)CCC(C)C1CC=C2C3=C(CCC12C)C1(C)CCC(C(C)(C1CC3)O)O	Correct	Correct
161110	PWP45	CCC1CCCN=C(C(CC)CCCCCCC1OC1C(C(C(C(C)O1)O)N)O)O	KWF26	CC(C)C(C)/C=C/C(C)C1CCC2C1(C)CCC1C3(C)CCC(CC43C=CC21OO4)O	Incorrect	Correct
161112	PWP45	CCC1CCCN=C(C(CC)CCCCCCC1OC1C(C(C(C(C)O1)O)N)O)O	KWF26	CC(C)C(C)/C=C/C(C)C1CCC2C1(C)CCC1C3(C)CCC(CC43C=CC21OO4)O	Incorrect	Correct
161407	FFY89	CC(C)/C(=C/CO)/CCC(C)C1CCC2C3CC=C4CC(CCC4(C)C3CCC12C)O	PCK95	CC(C/C(=C/1\CCC2C3CC=C4CC(CCC4(C)C3CCC12C)O)/C)C(C)C(C)(C)O	Correct	Correct
161447	ORN20	CCC(CC(C(C)C1CCC2C3=CCC4CC(CCC4(C)C3=CCC12C)O)O)C(C)C	ORQ93	C=CC(CCC(C)C1CCC2C3CC=C4CC(CCC4(C)C3CCC12C)O)(C(C)C)O	Correct	Correct
161507	PCK95	CC(C/C(=C/1\CCC2C3CC=C4CC(CCC4(C)C3CCC12C)O)/C)C(C)C(C)(C)O	FFY89	CC(C)/C(=C/CO)/CCC(C)C1CCC2C3CC=C4CC(CCC4(C)C3CCC12C)O	Correct	Correct
161573	PYV29	CC(C)C(/C=C/C(C)C1CCC2C3CC=C4CC(CCC4(C)C3CCC12C)O)CCO	ORN20	CCC(CC(C(C)C1CCC2C3=CCC4CC(CCC4(C)C3=CCC12C)O)O)C(C)C	Correct	Correct
163830	DOW17	CC(C/C=C/C(C)(C)OO)C1CCC2C3CC(C4=CC(=O)CCC4(C)C3CCC12C)O	GJP43	CC(CCC(=O)C(C)C1C(CC2C3CCC4=CC(=O)CCC4(C)C3CCC12C)O)CO	Correct	Correct
163943	JOW19	CC(C)C(C)CC(C(C)C1CCC2C3C(CCC12C)C1(C)CCC(CC1=CC3=O)O)O	KMY08	CC(C)C(C)CCC(C)C1CCC2C1(C)CCC1C3(C)CCC(CC43C=CC21OO4)O	Correct	Correct
166009	OKY03	CC(CCC(C)C(C)(CO)O)C1CCC2C3CC=C4CC(CCC4(C)C3CCC12C)O	QJJ52	CC(CCC(C)C(C)(C)O)C1CCC2C3CC=C4CC(CC(C4(C)C3CCC12C)O)O	Correct	Correct
166976	JVO81	CCCCCCCC/C=C\CCCCCCCCCCCCCCCC(=O)CC(=O)C	JVO81	CCCCCCCC/C=C\CCCCCCCCCCCCCCCC(=O)CC(=O)C	Incorrect	Incorrect
173660	LCW20	CCC1CCCN=C(C(CC)CCCC(C)CCC1OC1C(C(C(C(C)O1)O)N)O)O	GDY61	C=CC(CCC(C)C1CCC2C3CCC4=CC(=O)CCC4(C)C3CCC12C)(C(C)C)OO	Incorrect	Correct
175178	HLD50	CC(CCC(=O)C(C)C1C(=O)CC2C3CC=C4CC(CCC4(C)C3C(=O)CC12C)O)CO	QDD32	CC1CCC2(C(C)C3C(CC4C5C(CCC34C)C3(C)C(=CC5=O)CC(CC3O)O)O2)OC1	Correct	Incorrect
175615	NBH18	CCC(CCC(C)C1CCC2C3CC(C4=CC(=O)CCC4(C)C3CCC12C)OO)C(C)C	NRO63	CC(C)/C(=C/CO)/CCC(C)C1CC(C2C3=CCC4CC(CCC4(C)C3CCC12C)O)O	Correct	Correct
175693	NBH18	CCC(CCC(C)C1CCC2C3CC(C4=CC(=O)CCC4(C)C3CCC12C)OO)C(C)C	FFY90	CC(C)/C(=C/COO)/CCC(C)C1CCC2C3CC=C4CC(CCC4(C)C3CCC12C)O	Correct	Correct
175874	NMV99	CCC(CCC(C)C1CCC2C3C(CCC12C)C1(C)CCC(CC1=CC3OO)O)C(=C)C	OMJ56	CCC(CCC(C)C1CCC2C1(C)CCC1C3(C)CCC(CC43C=CC21OO4)O)C(C)C	Correct	Correct
176053	NBH18	CCC(CCC(C)C1CCC2C3CC(C4=CC(=O)CCC4(C)C3CCC12C)OO)C(C)C	OWY36	CC(C)C(C)C(C)CC(C)C1CCC2C1(C)CCC1C3(C)CCC(CC43C=CC21OO4)O	Correct	Correct
176879	HFV38	CC(C1CCC2(C3=CC(=O)C4CC(=O)CCC4(C)C3CCC12C)O)C(CCC(C)(C)O)O	OYL99	CC(C(=O)CCC(CO)CO)C1C(=O)CC2C3CC=C4CC(CCC4(C)C3CCC12C)O	Correct	Correct
177146	KYS29	CC(C1CCC2(C)CCC3(C)C(CCC4C5(C)CCC(C(C)(C)C5CCC34C)O)C12)OO	ORN74	CCC(CC(C(C)C1CCC2C3CC=C4CC(CC(C4(C)C3CCC12C)O)O)O)C(C)C	Incorrect	Correct
177239	KYS29	CC(C1CCC2(C)CCC3(C)C(CCC4C5(C)CCC(C(C)(C)C5CCC34C)O)C12)OO	ORN74	CCC(CC(C(C)C1CCC2C3CC=C4CC(CC(C4(C)C3CCC12C)O)O)O)C(C)C	Incorrect	Correct
177297	KYS29	CC(C1CCC2(C)CCC3(C)C(CCC4C5(C)CCC(C(C)(C)C5CCC34C)O)C12)OO	ORN74	CCC(CC(C(C)C1CCC2C3CC=C4CC(CC(C4(C)C3CCC12C)O)O)O)C(C)C	Incorrect	Correct
191346	COG66	C=C(C)C(C(CC(C)C1CCC2(C)C3CCC4C(C)C(CCC54CC35CCC12C)O)O)OO	FGO15	CC(C)/C(=C/CO)/CCC(C)C1CC(C2=C3CC(C4CC(CCC4(C)C3CCC12C)O)O)O	Incorrect	Correct
191713	KHC52	CC(C(=O)O)C1(C)CCC2C(C)(CCC3(C)C4CC(C)(C)CCC4(C)CCC23C)C1CCO	PKV18	CC(CCC(C(C)(C)O)O)C1CCC2(C)C3CC=C4C(CCC(C4(C)C)O)C3(C)CCC12C	Incorrect	Correct
340936	QHF35	CCC(CCC(C)C1CCC2C3CC(C4(CC(CCC4(C)C3CCC12C)OC1C(C(C(C(CO)O1)O)O)O)O)O)C(=C)C	QHF35	CCC(CCC(C)C1CCC2C3CC(C4(CC(CCC4(C)C3CCC12C)OC1C(C(C(C(CO)O1)O)O)O)O)O)C(=C)C	Correct	Correct
