# Supplementary material for: Propagating annotations of molecular networks using in silico fragmentation
Source: PLoS Comput Biol. 2018 Apr 18;14(4):e1006089. doi: 10.1371/journal.pcbi.1006089 (PMC5927460; doi:10.1371/journal.pcbi.1006089)
Supplement: S10 Data — (XLS) [file pcbi.1006089.s011.xls]

## Sheet: Chi-squared_consensus_class
S10 Data - Class error association test for NIST benchmark dataset.
Consensus
	Benzene and substituted derivatives	Carboxylic acids and derivatives	Coumarins and derivatives	Fatty Acyls	Flavonoids	Glycerophospholipids	Indoles and derivatives	Isoflavonoids	Linear 1,3-diarylpropanoids	Naphthalenes	Organonitrogen compounds	Organooxygen compounds	Prenol lipids	Quinolines and derivatives	Steroids and steroid derivatives	Chi-squared
False	390 - 0.534	677 - 0.5	51 - 0.654	165 - 0.627	220 - 0.843	69 - 0.622	169 - 0.525	65 - 0.867	70 - 0.737	35 - 0.479	52 - 0.473	187 - 0.562	81 - 0.675	48 - 0.565	125 - 0.714	X-quared - 184.457337487333
True	340 - 0.466	676 - 0.5	27 - 0.346	98 - 0.373	41 - 0.157	42 - 0.378	153 - 0.475	10 - 0.133	25 - 0.263	38 - 0.521	58 - 0.527	146 - 0.438	39 - 0.325	37 - 0.435	50 - 0.286	p.value - 8.05997224611e-32
Fusion
	Benzene and substituted derivatives	Carboxylic acids and derivatives	Coumarins and derivatives	Fatty Acyls	Flavonoids	Glycerophospholipids	Indoles and derivatives	Isoflavonoids	Linear 1,3-diarylpropanoids	Naphthalenes	Organonitrogen compounds	Organooxygen compounds	Prenol lipids	Quinolines and derivatives	Steroids and steroid derivatives	Chi-squared
False	342 - 0.468	446 - 0.33	49 - 0.628	151 - 0.574	200 - 0.766	68 - 0.613	155 - 0.481	54 - 0.72	66 - 0.695	31 - 0.425	44 - 0.4	171 - 0.514	71 - 0.592	52 - 0.612	116 - 0.663	X-quared - 307.950521374708
True	388 - 0.532	907 - 0.67	29 - 0.372	112 - 0.426	61 - 0.234	43 - 0.387	167 - 0.519	21 - 0.28	29 - 0.305	42 - 0.575	66 - 0.6	162 - 0.486	49 - 0.408	33 - 0.388	59 - 0.337	p.value - 2.59365144286095e-57
MetFrag
	Benzene and substituted derivatives	Carboxylic acids and derivatives	Coumarins and derivatives	Fatty Acyls	Flavonoids	Glycerophospholipids	Indoles and derivatives	Isoflavonoids	Linear 1,3-diarylpropanoids	Naphthalenes	Organonitrogen compounds	Organooxygen compounds	Prenol lipids	Quinolines and derivatives	Steroids and steroid derivatives	Chi-squared
False	510 - 0.699	982 - 0.726	70 - 0.897	207 - 0.787	254 - 0.973	74 - 0.667	265 - 0.823	75 - 1	84 - 0.884	54 - 0.74	61 - 0.555	259 - 0.778	104 - 0.867	67 - 0.788	164 - 0.937	X-quared - 210.15179582884
True	220 - 0.301	371 - 0.274	8 - 0.103	56 - 0.213	7 - 0.027	37 - 0.333	57 - 0.177	0 - 0	11 - 0.116	19 - 0.26	49 - 0.445	74 - 0.222	16 - 0.133	18 - 0.212	11 - 0.063	p.value - 4.60340017738999e-37
