# Supplementary material for: Propagating annotations of molecular networks using in silico fragmentation
Source: PLoS Comput Biol. 2018 Apr 18;14(4):e1006089. doi: 10.1371/journal.pcbi.1006089 (PMC5927460; doi:10.1371/journal.pcbi.1006089)
Supplement: S11 Data — (XLS) [file pcbi.1006089.s012.xls]

## Sheet: Sheet1
S11 Data - NAP parameters for each dataset described in the manuscript.
	OBS: Parameters not mentioned here remained as default
	For NIST dataset and NIST subset (Cosine < 0.7)
	GNPS job ID:	aa3386fd782e4875b6109fb32a93eb5a	229296bd89fc4eb19c4d4cb4e6d50744	8ae2cbf410944c96a269e80670915851	ee1233f263f94268ac62dc4cd358cd12	00851eb8fb2c4050b581ab898b9d228e	1f905afc070241a58c74672b40333ac0	e6663cf00af64a928def7a70108a2b19	f2f4d89b7dbc4fc0ae78591b36f71585	c26168effc244aedb95fbea7de289aaf	7e45eb1bd3c34cc9a8a27bf20c182f4d	8b0b5a467da9416b81ab4f925a4f4b43
	Number of a cluster node:	0
	N first candidates for consensus score:	10
	Use fusion result for consensus	True (checked)	False for Consensus validation Figure 2
	Accuracy for exact mass candidate search.:	15
	Acquisition mode:	Positive
	Adduct ion type:	[M+H]
	Structure databases:	GNPS,HMDB,SUPNAT,DNP,CHEBI
	Maximum number of candidates structures in the graph:	10
	NAP job ID:	29d517e67067476bae97a32f2d4977e0	d270e79876cb48deb6aabd52a4fc647e	e2125577fe2646129becc248b96d42ba	81e01fe178d3424686079903d908b536	daa546b038604e5f83eaafb811bd0313	61c8a0d01309408f8ecceb5b31dab1a8	60fe9f77b3d04789997bf19aa1a0a828	53f8494ff9e8423697eebf4e98d287f0	c93a840100ec49bdbb3c12e5ed1e4790	5fd60b02f8ab4274bf45fd5b715b5e0b	74e04164a8374929a4548655742c0a4f
	For fecal extracts
	GNPS job ID:	f0cabc92247d44789900944a69874e8a
	Number of a cluster node:	7377
	N first candidates for consensus score:	10
	Use fusion result for consensus	True (checked)
	Accuracy for exact mass candidate search.:	5
	Acquisition mode:	Positive
	Adduct ion type:	[M+H]
	Structure databases:	PubChem
	Maximum number of candidates structures in the graph:	10
	NAP job ID:	9b6bddc2ba154b1397a53c7f7933430a
	For Euphorbia dendroides extracts
	GNPS job ID:	ce2a564dbd704c0595494e04798b0233
	Number of a cluster node:	0
	N first candidates for consensus score:	10
	Use fusion result for consensus	True (checked)
	Accuracy for exact mass candidate search.:	10
	Acquisition mode:	Positive
	Adduct ion type:	[M+Na]
	Structure databases:	SUPNAT,DNP
	Maximum number of candidates structures in the graph:	10
	NAP job ID:	8ae3aa45bfe449d7969975189b14f429
	For fungal extracts
	GNPS job ID:	b753797b0dad4f1e84142dd59c84615b
	Number of a cluster node:	1611
	N first candidates for consensus score:	10
	Use fusion result for consensus	True (checked)
	Accuracy for exact mass candidate search.:	15
	Acquisition mode:	Positive
	Adduct ion type:	[M+H]
	Structure databases:	DNP
	Maximum number of candidates structures in the graph:	10
	NAP job ID:	fb02f64992bb4a0fb46b0e4832e69597
	CASMI positive
	GNPS job ID:	231902c6d75f41df8403e454c96e8d4a
	Number of a cluster node:	0
	N first candidates for consensus score:	10
	Use fusion result for consensus	True (checked)
	Accuracy for exact mass candidate search.:	10
	Acquisition mode:	Positive
	Adduct ion type:	[M+H]
	Structure databases:	GNPS,HMDB,SUPNAT,DNP,CHEBI
	Maximum number of candidates structures in the graph:	10
	NAP job ID:	7c5a16eba2eb42f88647e7d21e57f1bc
	CASMI negative
	GNPS job ID:	a3f02b1b648a43b6a210063a4ee2f787
	Number of a cluster node:	0
	N first candidates for consensus score:	10
	Use fusion result for consensus	True (checked)
	Accuracy for exact mass candidate search.:	10
	Acquisition mode:	Positive
	Adduct ion type:	[M-H]
	Structure databases:	GNPS,HMDB,SUPNAT,DNP,CHEBI
	Maximum number of candidates structures in the graph:	10
	NAP job ID:	e9745e159f6f433d9efb71e9813df29a
